# Supplementary material for: Unveiling mechanisms underlying kidney function changes during sex hormone therapy
Source: J Clin Invest. 2025 Mar 25;135(9):e190850. doi: 10.1172/JCI190850 (PMC12043095; doi:10.1172/JCI190850)
Supplement: Supplemental data set 1 [file jci-135-190850-s234.xlsx]

## Sheet: Appendix S14A
logFC,"AveExpr","t","P.Value","adj.P.Val","B","AptName","Target","TargetFullName","UniProt"
-0.469352949323765,-0.469352949323765,-7.9986520704877,0.0000000136553038560014,0.0000995335098063945,9.47019185133255,"seq.8468.19","PSA","Prostate-specific antigen","P07288"
-0.312703091634293,-0.312703091634293,-7.67615450855962,0.000000029857032265509,0.000108813954091648,8.77330375582543,"seq.13699.6","PSA","Prostate-specific antigen","P07288"
0.327867092629634,0.327867092629634,7.27418906267495,0.0000000806453053330325,0.000195941210190825,7.88221183684952,"seq.4929.55","SHBG","Sex hormone-binding globulin","P04278"
-0.252408280539247,-0.252408280539247,-7.09995741405763,0.000000124832008730088,0.000227475127908403,7.48845058368101,"seq.4234.8","IL-1 R4","Interleukin-1 receptor-like 1","Q01638"
-0.695835169736747,-0.695835169736747,-6.95757190846088,0.00000017888064634949,0.000260772206248286,7.16339586856045,"seq.3032.11","FSH","Follicle stimulating hormone","P01215|P01225"
-0.182320410661819,-0.182320410661819,-6.86115209683474,0.000000228532474271976,0.000277628867494739,6.94164903741649,"seq.2474.54","SAP","Serum amyloid P-component","P02743"
0.428910832476782,0.428910832476782,6.36235140265346,0.000000824953111268254,0.000783993688570154,5.77463731001588,"seq.2575.5","Leptin","Leptin","P41159"
0.293500591929813,0.293500591929813,6.3461422896695,0.000000860467760812352,0.000783993688570154,5.73618607951305,"seq.7909.37","SHBG","Sex hormone-binding globulin","P04278"
0.467374555807473,0.467374555807473,6.28426753786473,0.00000101091310202752,0.00081872728896429,5.58912063872652,"seq.8484.24","Leptin","Leptin","P41159"
-0.231074478558004,-0.231074478558003,-6.05421395431682,0.0000018461444063217,0.00134565465776789,5.03851070276711,"seq.4330.4","PSA","Prostate-specific antigen","P07288"
-0.134557299735847,-0.134557299735847,-5.92912341224025,0.00000256641927984975,0.00170060273916589,4.73675822757489,"seq.6521.35","NPTX2","Neuronal pentraxin-2","P47972"
-0.5058985278353,-0.5058985278353,-5.86897766908949,0.00000300822318284211,0.0017513465647071,4.59112207154652,"seq.21232.39","BPSA","Benign Prostate specific Antigen","P07288"
-0.186158673243162,-0.186158673243162,-5.85474858833937,0.0000031235430568243,0.0017513465647071,4.55661803116407,"seq.7885.17","complement factor H-related 5","Complement factor H-related protein 5","Q9BXR6"
0.123254264103039,0.123254264103039,5.63171173954827,0.0000056436420599,0.00293832192675793,4.01345332957411,"seq.8428.102","NTRI","Neurotrimin","Q9P121"
-0.295850795142398,-0.295850795142398,-5.55793138119485,0.00000686845161274523,0.00333760958702,3.83289300640775,"seq.5763.67","HBD-4","Beta-defensin 104","Q8WTQ1"
-0.488956116383112,-0.488956116383111,-5.52116276933496,0.000007575651301022,0.00341406209419733,3.74276340434007,"seq.7926.13","SPIT3","Kunitz-type protease inhibitor 3","P49223"
-0.0706434253170076,-0.0706434253170076,-5.49321220844028,0.00000816198513327204,0.00341406209419733,3.67418706387913,"seq.13408.23","WFKN2","WAP, Kazal, immunoglobulin, Kunitz and NTR domain-containing protein 2","Q8TEU8"
-0.268990022754295,-0.268990022754295,-5.46409844401565,0.00000882141730259421,0.00341406209419733,3.60270186670202,"seq.4982.54","Elafin","Elafin","P19957"
0.190277870994344,0.190277870994344,5.46080464006556,0.00000889932498144455,0.00341406209419733,3.59461090145591,"seq.9002.36","SPA11","Serpin A11","Q86U17"
0.106217043355254,0.106217043355254,5.42345490676057,0.00000983276144493674,0.00347887646220264,3.50281678541889,"seq.18196.8","Afamin","Afamin","P43652"
0.103661282639795,0.103661282639795,5.41628869338759,0.0000100228297031493,0.00347887646220264,3.48519467862991,"seq.5400.52","sLeptin R","Leptin receptor, soluble","P48357"
0.263770851216891,0.263770851216891,5.38594473969778,0.0000108695054645137,0.00353664003664092,3.4105436181976,"seq.17447.52","SFRP4","Secreted frizzled-related protein 4","Q6FHJ7"
0.12867475838158,0.12867475838158,5.37609102379547,0.0000111596543891811,0.00353664003664092,3.38629043974868,"seq.5688.65","CBLN4","Cerebellin-4","Q9NTU7"
0.0831024346619097,0.0831024346619096,5.13382180124066,0.0000213534442244897,0.00648521895634604,2.78848389782654,"seq.9326.33","ITI heavy chain H2","Inter-alpha-trypsin inhibitor heavy chain H2","P19823"
0.101331351932652,0.101331351932652,5.06562177858802,0.0000256414613760265,0.00747602447879429,2.61978468013956,"seq.14237.1","HSP 70","Heat shock 70 kDa protein 1A","P0DMV8"
0.129146525482287,0.129146525482287,4.97426575708444,0.0000327690007438205,0.00918666332391183,2.39362095009237,"seq.3554.24","Adiponectin","Adiponectin","Q15848"
-0.363634416279539,-0.363634416279539,-4.95061233419765,0.0000349181398627344,0.00942660449849894,2.33503805289191,"seq.2953.31","Luteinizing hormone","Luteinizing hormone","P01215|P01229"
-0.108594228137178,-0.108594228137178,-4.8750113109172,0.0000427799566385385,0.0111365394263681,2.14775104123323,"seq.2700.56","Protein S","Vitamin K-dependent protein S","P07225"
-0.165144188907418,-0.165144188907417,-4.81490746713353,0.0000502755430134496,0.0126364976905184,1.99883201684374,"seq.3336.50","TFPI","Tissue factor pathway inhibitor","P10646"
0.0995768809709134,0.0995768809709133,4.78321894178109,0.0000547422197098027,0.0129682805318178,1.92031882335258,"seq.4763.31","Afamin","Afamin","P43652"
0.133658836966108,0.133658836966108,4.78042958952584,0.0000551538889403693,0.0129682805318178,1.9134080022408,"seq.3206.4","LYVE1","Lymphatic vessel endothelial hyaluronic acid receptor 1","Q9Y5Y7"
0.0965380587533211,0.0965380587533211,4.69782310048833,0.0000688524984180615,0.0156833081552891,1.70877832752416,"seq.9094.5","CLC4C","C-type lectin domain family 4 member C","Q8WTT0"
0.134060272593705,0.134060272593705,4.68616172279,0.0000710423062562722,0.015691738493999,1.6798987300124,"seq.4971.1","CATZ","Cathepsin Z","Q9UBR2"
0.0779596784828995,0.0779596784828995,4.63230105580618,0.0000820927548887999,0.0175992379524842,1.54654730494224,"seq.10521.10","MXRA8:ECD","Matrix-remodeling-associated protein 8:Extracellular domain","Q9BRK3"
0.116592912348322,0.116592912348322,4.45279004640543,0.000132834558772705,0.0275361869961062,1.10275460289731,"seq.20550.38","NTRI","Neurotrimin","Q9P121"
-0.140325318371129,-0.140325318371129,-4.44399437821666,0.000135999826020006,0.0275361869961062,1.08104474674666,"seq.20546.71","R4RL1","Reticulon-4 receptor-like 1","Q86UN2"
-0.116379234873849,-0.116379234873849,-4.39965118770699,0.000153135114431157,0.030167617542938,0.97165802834247,"seq.16612.28","SDC3","Syndecan-3","O75056"
-0.209521164532275,-0.209521164532276,-4.37261978518017,0.000164615208784189,0.0315757962323147,0.905031909428219,"seq.4153.11","alpha-1-antichymotrypsin complex","Alpha-1-antichymotrypsin complex","P01011"
-0.10666092755453,-0.106660927554529,-4.32786759055765,0.000185527332252057,0.0342836090991489,0.794830025317852,"seq.3470.1","sE-Selectin","E-selectin","P16581"
0.154571752433336,0.154571752433336,4.32263392699162,0.000188138889280554,0.0342836090991489,0.781950987276466,"seq.5036.50","TSG-6","Tumor necrosis factor-inducible gene 6 protein","P98066"
0.140120448417592,0.140120448417592,4.30055528963932,0.000199563034307967,0.0350924907534994,0.727641153940295,"seq.20585.5","CLM9","CMRF35-like molecule 9","Q6UXG3"
0.0797941932466363,0.0797941932466362,4.28873372633281,0.000205959758595374,0.0350924907534994,0.69857670402805,"seq.5090.49","ILT-2","Leukocyte immunoglobulin-like receptor subfamily B member 1","Q8NHL6"
0.10024720315573,0.10024720315573,4.2827851101631,0.000209255008720069,0.0350924907534994,0.683955437395979,"seq.3617.80","HGFA","Hepatocyte growth factor activator","Q04756"
0.0983819885113535,0.0983819885113535,4.27158742625809,0.000215600314150744,0.0350924907534994,0.656439716467654,"seq.9321.400","NMB","Neuromedin-B","P08949"
0.207307475394888,0.207307475394888,4.2697664920863,0.000216650032090475,0.0350924907534994,0.651966113799587,"seq.9284.25","SFRP4","Secreted frizzled-related protein 4","Q6FHJ7"
-0.14490156984077,-0.14490156984077,-4.2587721815602,0.000223096344314663,0.035351070732817,0.624961276885312,"seq.8795.48","TR:ECD","Transferrin receptor protein 1:Extracellular domain","P02786"
-0.147278348268286,-0.147278348268285,-4.20790916956736,0.0002554779802204,0.0396208297409893,0.500158549661569,"seq.9263.57","SIAE","Sialate O-acetylesterase","Q9HAT2"
-0.067602472709115,-0.067602472709115,-4.13586796246465,0.000309437806318584,0.0466383038439046,0.323788673576924,"seq.21514.1","GP1BB","Platelet glycoprotein Ib beta chain","P13224"
0.146966631115287,0.146966631115287,4.1309298049987,0.000313524062059449,0.0466383038439046,0.311717607144843,"seq.14618.26","ECOP","Vesicular, overexpressed in cancer, prosurvival protein 1","Q96AW1"
0.16182675266247,0.16182675266247,4.09477463377142,0.000345109504906631,0.0503100636252886,0.223415009541026,"seq.9394.19","Aminopeptidase","Carboxypeptidase Q","Q9Y646"
0.251925799521535,0.251925799521535,4.08631006776143,0.000352946481786284,0.0504436648184358,0.202761873773904,"seq.15363.32","Apo A-V","Apolipoprotein A-V","Q6Q788"
-0.104887102432498,-0.104887102432497,-4.0547776626841,0.000383716903161011,0.0537867789834732,0.125894111480904,"seq.9461.2","ICAM4","Intercellular adhesion molecule 4","Q14773"
-0.0756159796194411,-0.0756159796194411,-4.03459250671332,0.000404787496488783,0.0543989011409413,0.0767475930153818,"seq.9836.20","DCK","Deoxycytidine kinase","P27707"
-0.229839384494752,-0.229839384494752,-4.02306142524818,0.000417331947780694,0.0543989011409413,0.0486934568163777,"seq.19166.15","RS19","40S ribosomal protein S19","P39019"
0.067623639234854,0.0676236392348539,4.01618492013143,0.000424994273350999,0.0543989011409413,0.03197111850442,"seq.8480.29","FBLN3","EGF-containing fibulin-like extracellular matrix protein 1","Q12805"
-0.156933165244245,-0.156933165244245,-4.01144009969632,0.000430361945833961,0.0543989011409413,0.0204359813635264,"seq.12554.10","RA51D","DNA repair protein RAD51 homolog 4","O75771"
-0.283359648938686,-0.283359648938686,-4.01135576457247,0.000430457953093774,0.0543989011409413,0.0202309790842996,"seq.13397.88","HBD-2","Beta-defensin 4A","O15263"
0.0812864406432326,0.0812864406432326,4.00924939218171,0.000432862706293675,0.0543989011409413,0.01511108083597,"seq.2999.6","LSAMP","Limbic system-associated membrane protein","Q13449"
-0.166502204580105,-0.166502204580105,-3.98220692748205,0.000464936420360304,0.0574393486102755,-0.0505711713293264,"seq.20549.1","IZUM4","Izumo sperm-egg fusion protein 4","Q1ZYL8"
0.0765367658503773,0.0765367658503773,3.95325213223506,0.00050187270944742,0.0602423914177323,-0.12079437756285,"seq.7015.8","LIRB5","Leukocyte immunoglobulin-like receptor subfamily B member 5","O75023"
-0.174448838817739,-0.174448838817739,-3.95153246323721,0.000504155011178717,0.0602423914177323,-0.124961568954342,"seq.13392.13","AT1B1","Sodium/potassium-transporting ATPase subunit beta-1","P05026"
0.11591385038566,0.11591385038566,3.93029870149288,0.000533191100545258,0.0626843537399095,-0.17638347568368,"seq.10464.6","ANTR1","Anthrax toxin receptor 1","Q9H6X2"
0.0653050915051794,0.0653050915051794,3.89661437138828,0.000582657935216316,0.0674125982506624,-0.257829043470866,"seq.2706.69","Thyroxine-Binding Globulin","Thyroxine-binding globulin","P05543"
-0.0732975189977753,-0.0732975189977752,-3.8577128253538,0.000645411527525742,0.0735063222521115,-0.351685725610088,"seq.4876.32","Coagulation Factor IX","Coagulation factor IX","P00740"
0.0897433358528272,0.0897433358528272,3.81966243477002,0.000713190725703958,0.0799761107639408,-0.443267364998205,"seq.5108.72","Notch-3","Neurogenic locus notch homolog protein 3","Q9UM47"
-0.17672470468141,-0.17672470468141,-3.80807856937954,0.000735177136748922,0.0811925174206498,-0.471102873603229,"seq.15562.24","BGLR","Beta-glucuronidase","P08236"
0.0964619636706085,0.0964619636706085,3.79917134031164,0.000752533708540382,0.0818689283813558,-0.492491868593422,"seq.15587.20","FOLR2","Folate receptor beta","P14207"
0.240392043406553,0.240392043406553,3.75881603592356,0.000836331613534147,0.0881420791627903,-0.589233513601692,"seq.9511.61","NXPH2","Neurexophilin-2","O95156"
-0.0774426824956872,-0.0774426824956872,-3.75493501807248,0.000844856331323141,0.0881420791627903,-0.59852282100334,"seq.5307.12","Coagulation Factor IXab","Coagulation factor IXab","P00740"
-0.281499441095573,-0.281499441095573,-3.75245475617344,0.000850348740867133,0.0881420791627903,-0.604458033372968,"seq.13503.19","PRAF3","PRA1 family protein 3","O75915"
0.180438219134945,0.180438219134945,3.74391564103055,0.000869526683774998,0.0881420791627903,-0.624883834102556,"seq.6973.111","IGF-II:Pro-form","Insulin-like growth factor II:Isoform 3, Pro-form","P01344"
-0.15502748088928,-0.15502748088928,-3.7434174733583,0.000870658485350652,0.0881420791627903,-0.626075075024148,"seq.6895.1","TR:CD","Transferrin receptor protein 1:Cytoplasmic domain","P02786"
-0.0762199564876795,-0.0762199564876795,-3.72323787396325,0.000917736542489209,0.0916353651808746,-0.674292882807639,"seq.18943.4","PTGR2","Prostaglandin reductase 2","Q8N8N7"
0.0462768359868356,0.0462768359868356,3.6874520460519,0.0010074164179178,0.0992305171649031,-0.759621434723238,"seq.7955.195","ITI heavy chain H1","Inter-alpha-trypsin inhibitor heavy chain H1","P19827"
-0.0819614695496027,-0.0819614695496027,-3.67985024673127,0.00102754098614269,0.099863283306588,-0.777717096720441,"seq.11510.51","Apo L1","Apolipoprotein L1","O14791"
0.0649831061191751,0.064983106119175,3.666809606052,0.00106298207698748,0.09994009806884,-0.808734413246023,"seq.6388.21","CC126","Coiled-coil domain-containing protein 126","Q96EE4"
-0.0980344207914659,-0.0980344207914658,-3.66067505326022,0.00108006423484653,0.09994009806884,-0.823314395389127,"seq.16057.6","IGF-II receptor","Cation-independent mannose-6-phosphate receptor","P11717"
0.198172828992993,0.198172828992993,3.65545161541384,0.00109482026708404,0.09994009806884,-0.835723271635751,"seq.11318.20","Apo A-V","Apolipoprotein A-V","Q6Q788"
-0.118661420969693,-0.118661420969693,-3.65025115101931,0.00110970676421887,0.09994009806884,-0.848072368518579,"seq.23543.92","TRUB1","Probable tRNA pseudouridine synthase 1","Q8WWH5"
-0.136770961657939,-0.136770961657939,-3.64787904014884,0.00111656242224728,0.09994009806884,-0.853703484604101,"seq.18864.7","TRY3","Trypsin-3","P35030"
0.0646398018304599,0.06463980183046,3.64607392770606,0.00112180706239603,0.09994009806884,-0.857987882585069,"seq.3630.27","Nectin-like protein 1","Cell adhesion molecule 3","Q8N126"
-0.122600476545399,-0.122600476545399,-3.64521571585442,0.00112430896441829,0.09994009806884,-0.860024609543906,"seq.4874.3","Angiogenin","Angiogenin","P03950"
0.0867002335982614,0.0867002335982615,3.62663716566979,0.00117982383493818,0.103611276299571,-0.904080354685181,"seq.15391.114","GAS-6","Growth arrest-specific protein 6","Q14393"
0.0855940231524878,0.0855940231524878,3.61391107936121,0.00121938396820828,0.105810592193692,-0.934218652770612,"seq.9557.5","MANS1","MANSC domain-containing protein 1","Q9H8J5"
0.0546179008997213,0.0546179008997213,3.59937066332857,0.00126616752255451,0.108577589081174,-0.968613884497383,"seq.21567.214","C1QT4","Complement C1q tumor necrosis factor-related protein 4","Q9BXJ3"
0.109361862314951,0.109361862314951,3.58993273555269,0.00129746494770846,0.109473707833463,-0.990916201055952,"seq.16914.104","sCD14","Monocyte differentiation antigen CD14, soluble","P08571"
-0.197867245573715,-0.197867245573715,-3.58720333933704,0.00130665558807947,0.109473707833463,-0.997362496958729,"seq.23290.3","SMN","Survival motor neuron protein","Q16637"
0.269592076120348,0.269592076120348,3.54884619747967,0.00144271645249942,0.118136783986838,-1.08778983097583,"seq.9076.25","PENK","Proenkephalin-A","P01210"
0.076971670861295,0.0769716708612951,3.54361958614504,0.0014622918064349,0.118136783986838,-1.10008743523064,"seq.4917.62","Integrin aVb5","Integrin alpha-V: beta-5 complex","P06756|P18084"
0.181059393239717,0.181059393239717,3.54078804106407,0.00147300448652115,0.118136783986838,-1.10674726857357,"seq.8841.65","CILP2","Cartilage intermediate layer protein 2","Q8IUL8"
0.0646443818961201,0.0646443818961201,3.54029267435126,0.00147488645120075,0.118136783986838,-1.10791219972469,"seq.5487.7","SLAF7","SLAM family member 7","Q9NQ25"
0.127770084935626,0.127770084935626,3.53510430533422,0.00149473877517047,0.11842555361106,-1.12011025049864,"seq.23200.25","C1QT4","Complement C1q tumor necrosis factor-related protein 4","Q9BXJ3"
-0.0572465058839581,-0.0572465058839581,-3.52912273330177,0.00151794863606143,0.118971264604858,-1.13416587643536,"seq.11174.8","THS7A:TSP type-1 domain 6","Thrombospondin type-1 domain-containing protein 7A:Thrombospondin type-1 domain 6","Q9UPZ6"
0.0913972792480486,0.0913972792480486,3.52196473675619,0.00154618397064984,0.119447510526967,-1.15097558607668,"seq.8222.49","CDHR3","Cadherin-related family member 3","Q6ZTQ4"
-0.244511283857657,-0.244511283857657,-3.51930632053853,0.00155679976678034,0.119447510526967,-1.15721568866904,"seq.4480.59","C3b","Complement C3b","P01024"
0.0561914441603061,0.056191444160306,3.5120393322075,0.00158618156406697,0.120327868621371,-1.1742655077955,"seq.18380.78","Albumin","Serum albumin","P02768"
0.0588269393324521,0.0588269393324521,3.50835331314699,0.00160129006122554,0.120327868621371,-1.18290915961498,"seq.5532.53","bFGF-R","Fibroblast growth factor receptor 1","P11362"
0.102382275579479,0.102382275579479,3.48753299975051,0.00168929011346471,0.125645261602492,-1.23167507652068,"seq.8385.248","HGFA","Hepatocyte growth factor activator","Q04756"
0.0785807999545234,0.0785807999545234,3.45297744227296,0.00184580418797169,0.135899663900259,-1.31239274747057,"seq.9232.1","ROBO4","Roundabout homolog 4","Q8WZ75"
0.058846221657502,0.058846221657502,3.44481931467088,0.00188475813526896,0.136636844475325,-1.33140839981865,"seq.11187.11","CL12A","C-type lectin domain family 12 member A","Q5QGZ9"
0.114657852008176,0.114657852008176,3.44053327867953,0.0019055414858386,0.136636844475325,-1.34139232107259,"seq.6252.62","Secretoglobin family 3A member 1","Secretoglobin family 3A member 1","Q96QR1"
0.0505945079893435,0.0505945079893435,3.43919965567134,0.00191205352400647,0.136636844475325,-1.34449797774777,"seq.22800.24","TELT","Telethonin","O15273"
0.057547058069589,0.057547058069589,3.43168063851868,0.00194917416202566,0.136955226133255,-1.36199981675655,"seq.10440.26","ACAM:ECD","CXADR-like membrane protein:Extracellular domain","Q9H6B4"
0.0821805631411819,0.0821805631411818,3.43069583359632,0.00195408746300707,0.136955226133255,-1.36429111795708,"seq.8097.77","LIPN","Lipase member N","Q5VXI9"
0.135418852118453,0.135418852118453,3.41239166110847,0.00204762306209165,0.141028523550457,-1.40683583982001,"seq.25964.12","C1QT4","Complement C1q tumor necrosis factor-related protein 4","Q9BXJ3"
-0.0484309372318304,-0.0484309372318304,-3.4112635351067,0.00205352756012184,0.141028523550457,-1.40945529103668,"seq.2889.37","Cardiotrophin-1","Cardiotrophin-1","Q16619"
-0.0676223787560966,-0.0676223787560966,-3.40808547583327,0.00207024996843174,0.141028523550457,-1.41683290288465,"seq.4413.3","SLPI","Antileukoproteinase","P03973"
-0.0642858713255098,-0.0642858713255098,-3.38783134753923,0.0021799621759404,0.147127262041014,-1.46379253805658,"seq.6377.54","LYZL2","Lysozyme-like protein 2","Q7Z4W2"
-0.118392130910809,-0.118392130910809,-3.38365724636119,0.00220326139236063,0.147282839071699,-1.47345756017404,"seq.23203.3","RISC","Retinoid-inducible serine carboxypeptidase","Q9HB40"
-0.134535419541065,-0.134535419541065,-3.37198790347633,0.0022696829544545,0.147282839071699,-1.50045429537792,"seq.12399.194","CCD50","Coiled-coil domain-containing protein 50","Q8IVM0"
0.181646392447811,0.181646392447811,3.3701720044603,0.00228019156124294,0.147282839071699,-1.50465222689265,"seq.10907.116","NTRI","Neurotrimin","Q9P121"
0.0878270318634706,0.0878270318634706,3.36764735251152,0.00229487991145932,0.147282839071699,-1.51048723190669,"seq.14136.234","C1QR1","Complement component C1q receptor","Q9NPY3"
0.0939740828354495,0.0939740828354495,3.36534070905216,0.00230837982322937,0.147282839071699,-1.51581695001517,"seq.20517.1","Desmoglein-2","Desmoglein-2","Q14126"
-0.0832138020289852,-0.0832138020289852,-3.36408659231322,0.0023157518749503,0.147282839071699,-1.51871413415561,"seq.9061.3","ARHGA","Rho guanine nucleotide exchange factor 10","O15013"
0.0857798953155992,0.0857798953155992,3.36273699803213,0.00232371059037527,0.147282839071699,-1.52183143446223,"seq.5404.53","DR6","Tumor necrosis factor receptor superfamily member 21","O75509"
0.113784086166612,0.113784086166612,3.35794560850429,0.00235218005569031,0.147404577634831,-1.53289483393057,"seq.8299.66","LIRA4","Leukocyte immunoglobulin-like receptor subfamily A member 4","P59901"
-0.101182078857825,-0.101182078857825,-3.35562707440568,0.00236607704531145,0.147404577634831,-1.53824624611423,"seq.5638.23","GT251","Procollagen galactosyltransferase 1","Q8NBJ5"
-0.111573038815295,-0.111573038815295,-3.34832026880376,0.00241039397662359,0.148892895725503,-1.55510200173492,"seq.4423.77","BCL2-like 1 protein","Bcl-2-like protein 1","Q07817"
-0.0998992187605782,-0.0998992187605782,-3.34088485059919,0.00245631365476229,0.150454371676994,-1.57224020228793,"seq.3359.11","CDK8/cyclin C","Cyclin-dependent kinase 8:Cyclin-C complex","P49336|P24863"
-0.054989594443771,-0.0549895944437709,-3.32952008979168,0.00252813659418069,0.153563230291525,-1.5984073206824,"seq.2969.11","ALK-1","Serine/threonine-protein kinase receptor R3","P37023"
0.0755304603994768,0.0755304603994768,3.31742213501552,0.00260681987600245,0.157033967571751,-1.62622508117173,"seq.21491.7","VAP-1","Vascular adhesion protein-1","Q16853"
0.0879067956767684,0.0879067956767683,3.30489605407989,0.0026907755155676,0.157667893052991,-1.65498605816383,"seq.8830.29","F175B","BRISC complex subunit Abro1","Q15018"
-0.142448919405035,-0.142448919405035,-3.2947118015796,0.00276095143490137,0.157667893052991,-1.67833877634505,"seq.23278.13","39S ribosomal protein L12","39S ribosomal protein L12, mitochondrial","P52815"
-0.0952953116096838,-0.0952953116096838,-3.29346126756534,0.00276968908151321,0.157667893052991,-1.68120433526521,"seq.8314.71","GNS","N-acetylglucosamine-6-sulfatase","P15586"
0.0979693805576493,0.0979693805576493,3.2905022316994,0.00279047054774047,0.157667893052991,-1.68798317180743,"seq.20970.14","DBND1","Dysbindin domain-containing protein 1","Q9H9R9"
0.27433904314343,0.27433904314343,3.28963746924248,0.00279657214705618,0.157667893052991,-1.68996379868886,"seq.7655.11","N-terminal pro-BNP","N-terminal pro-BNP","P16860"
-0.179328034312918,-0.179328034312918,-3.2873934131951,0.00281246582155927,0.157667893052991,-1.69510256444385,"seq.7852.9","IF3M","Translation initiation factor IF-3, mitochondrial","Q9H2K0"
0.0730137075099053,0.0730137075099053,3.27781207714403,0.00288131097042325,0.157667893052991,-1.71702772998121,"seq.16297.14","ROBO4","Roundabout homolog 4","Q8WZ75"
0.0790250706096204,0.0790250706096204,3.27736261245019,0.00288458008017831,0.157667893052991,-1.71805562738016,"seq.7810.20","C1QTNF5","Complement C1q tumor necrosis factor-related protein 5","Q9BXJ0"
-0.176953710598872,-0.176953710598872,-3.27512163629868,0.00290093285705785,0.157667893052991,-1.72317976402242,"seq.4719.58","Protein disulfide isomerase A3","Protein disulfide-isomerase A3","P30101"
0.169542814267835,0.169542814267835,3.27433543764465,0.00290669101280826,0.157667893052991,-1.7249771282865,"seq.3505.6","Lymphotoxin a1/b2","Lymphotoxin alpha1:beta2","P01374|Q06643"
0.069823712613317,0.069823712613317,3.27346734862102,0.00291306172721466,0.157667893052991,-1.72696150665271,"seq.10940.25","SRCA","Sarcalumenin","Q86TD4"
-0.0851683449696638,-0.0851683449696638,-3.27042753218518,0.00293547645081967,0.157667893052991,-1.73390862111245,"seq.6550.4","ICAM4","Intercellular adhesion molecule 4","Q14773"
0.130666151258405,0.130666151258405,3.2697163065152,0.0029407447524391,0.157667893052991,-1.73553366606995,"seq.21945.4","WNT5B","Protein Wnt-5b","Q9H1J7"
0.100630861269895,0.100630861269895,3.26726932906793,0.00295894003409614,0.157667893052991,-1.74112356928495,"seq.18289.16","MIP-5","C-C motif chemokine 15","Q16663"
0.0755073440953845,0.0755073440953845,3.26646654434986,0.00296493297972292,0.157667893052991,-1.74295709600692,"seq.2816.50","BCAM","Basal Cell Adhesion Molecule","P50895"
-0.222946373524263,-0.222946373524263,-3.26455836861626,0.00297922483428777,0.157667893052991,-1.74731456704775,"seq.9952.57","TFAM","Transcription factor A, mitochondrial","Q00059"
0.129122763985098,0.129122763985098,3.26378059962442,0.00298506917839385,0.157667893052991,-1.74909037231935,"seq.23414.12","ZN483","Zinc finger protein 483","Q8TF39"
-0.116767862643817,-0.116767862643817,-3.25377656662668,0.00306123299911767,0.160527534752293,-1.77191648533414,"seq.21802.53","NEIL1","Endonuclease 8-like 1","Q96FI4"
0.0693265419345783,0.0693265419345782,3.24650682761564,0.00311774969020295,0.161434931251495,-1.78848607261732,"seq.9368.64","LRTM1","Leucine-rich repeat and transmembrane domain-containing protein 1","Q9HBL6"
-0.0698442328748754,-0.0698442328748753,-3.2388961531335,0.0031779921682267,0.161434931251495,-1.80581665269284,"seq.5484.63","RS3A","40S ribosomal protein S3a","P61247"
-0.0689897517510861,-0.0689897517510862,-3.23842334567357,0.00318177140138549,0.161434931251495,-1.80689275679469,"seq.2878.66","YES","Tyrosine-protein kinase Yes","P07947"
-0.0991037026832133,-0.0991037026832133,-3.23715095651841,0.00319196331510133,0.161434931251495,-1.80978838162017,"seq.23312.16","RABL3","Rab-like protein 3","Q5HYI8"
0.321435967481528,0.321435967481528,3.23706374677308,0.00319266301914951,0.161434931251495,-1.80998683121592,"seq.23326.10","GSTA2","Glutathione S-transferase A2","P09210"
0.261782271420332,0.261782271420332,3.23394895019707,0.00321775071194786,0.161434931251495,-1.81707325818532,"seq.3173.49","ASAHL","N-acylethanolamine-hydrolyzing acid amidase","Q02083"
0.0923548476500686,0.0923548476500686,3.23199673081435,0.00323357112947156,0.161434931251495,-1.82151330378523,"seq.2278.61","TIMP-2","Metalloproteinase inhibitor 2","P16035"
-0.153659445970392,-0.153659445970392,-3.22498883976922,0.0032909802192458,0.16256553289848,-1.83744271544283,"seq.5034.79","Trypsin 2","Trypsin-2","P07478"
0.0385209655689668,0.0385209655689668,3.22379915378198,0.00330082300301481,0.16256553289848,-1.84014554420495,"seq.8394.56","RNase 2","Non-secretory ribonuclease","P10153"
-0.0675167544914874,-0.0675167544914874,-3.21821068293695,0.00334743875656118,0.16273580778867,-1.85283641209585,"seq.11204.80","CXAR","Coxsackievirus and adenovirus receptor","P78310"
-0.098695008481727,-0.098695008481727,-3.217141078075,0.00335643262924037,0.16273580778867,-1.85526434507649,"seq.21289.36","Sperm-associated antigen 7","Sperm-associated antigen 7","O75391"
-0.0817927084248532,-0.0817927084248532,-3.214341554771,0.00338008275890757,0.16273580778867,-1.8616175019955,"seq.20591.48","GLDN","Gliomedin","Q6ZMI3"
-0.114808237814907,-0.114808237814907,-3.21150541463805,0.00340420548175202,0.16273580778867,-1.86805142376626,"seq.12968.2","CSRP2","Cysteine and glycine-rich protein 2","Q16527"
0.238110793557488,0.238110793557488,3.20844414150128,0.00343042868707889,0.16273580778867,-1.8749934299534,"seq.12446.49","GST A1-1","Glutathione S-transferase A1","P08263"
-0.158946503003053,-0.158946503003053,-3.20753687145089,0.00343823767313147,0.16273580778867,-1.87705030587583,"seq.21643.8","RS20","40S ribosomal protein S20","P60866"
-0.104969466719104,-0.104969466719104,-3.19347534763255,0.00356147212764823,0.1674810989576,-1.90889824793353,"seq.15635.4","SMOC2","SPARC-related modular calcium-binding protein 2","Q9H3U7"
0.0774555594485126,0.0774555594485126,3.18223463081087,0.00366302453605582,0.171152473354557,-1.93431515204875,"seq.20521.83","CD28","CD28","P10747"
0.134873554927585,0.134873554927585,3.15529312508052,0.00391785790020706,0.180695099717447,-1.99507903255958,"seq.9015.1","PRG3","Proteoglycan 3","Q9Y2Y8"
-0.104999691405039,-0.104999691405039,-3.15299677485191,0.00394034783825631,0.180695099717447,-2.00024800632878,"seq.19488.1","PDCD6","Programmed cell death protein 6","O75340"
0.0578484995160071,0.0578484995160071,3.15148188736152,0.00395525199390706,0.180695099717447,-2.00365705935806,"seq.5078.82","EphB6","Ephrin type-B receptor 6","O15197"
0.0788320629749595,0.0788320629749595,3.14894570346548,0.00398032515589854,0.180695099717447,-2.00936282534745,"seq.3045.72","PTN","Pleiotrophin","P21246"
0.147943721421045,0.147943721421045,3.14784970702852,0.00399120744334051,0.180695099717447,-2.01182792478787,"seq.10615.18","MYP0","Myelin protein P0","P25189"
0.17848680891712,0.17848680891712,3.14147365852985,0.0040550836266155,0.182080865059922,-2.02616149016137,"seq.19639.53","IAPP","Islet amyloid polypeptide","P10997"
-0.0718261621241132,-0.0718261621241132,-3.13817452512728,0.00408851817518077,0.182080865059922,-2.03357311033024,"seq.17856.23","NT5M","5'(3')-deoxyribonucleotidase, mitochondrial","Q9NPB1"
0.10370408843675,0.10370408843675,3.13736553223059,0.00409675701328403,0.182080865059922,-2.03539002581699,"seq.23401.3","DAZP1","DAZ-associated protein 1","Q96EP5"
0.0532486900728428,0.0532486900728428,3.13012818309299,0.00417117351532541,0.183199853449988,-2.05163530906872,"seq.14031.18","FGF7","Fibroblast growth factor 7","P21781"
-0.0890831178936662,-0.0890831178936662,-3.13002908929435,0.00417220135446537,0.183199853449988,-2.05185762611411,"seq.21260.74","RUXE","Small nuclear ribonucleoprotein E","P62304"
-0.156771968754374,-0.156771968754374,-3.12235635626564,0.00425252645797294,0.185608774563861,-2.06906207193041,"seq.2524.56","HMG-1","High mobility group protein B1","P09429"
0.304365036276756,0.304365036276756,3.11706425810659,0.00430878931994108,0.186838453312729,-2.08091767568347,"seq.3504.58","LEAP-1","Hepcidin","P81172"
-0.126784722642886,-0.126784722642886,-3.1149034837073,0.00433196578540968,0.186838453312729,-2.08575580169826,"seq.6441.62","ATS6","A disintegrin and metalloproteinase with thrombospondin motifs 6","Q9UKP5"
-0.14231718172512,-0.14231718172512,-3.11142209688325,0.00436955826685311,0.187351236512308,-2.09354776359716,"seq.22045.8","SUMO4","Small ubiquitin-related modifier 4","Q6EEV6"
0.041861959783847,0.041861959783847,3.1043053774396,0.00444737900845637,0.188642840779364,-2.10946426987971,"seq.7839.99","F19A3","Protein FAM19A3","Q7Z5A8"
-0.130805460787822,-0.130805460787822,-3.10125205858007,0.0044811716448596,0.188642840779364,-2.1162880536247,"seq.20964.13","RS14","40S ribosomal protein S14","P62263"
-0.0818429532634202,-0.0818429532634202,-3.09956812260944,0.00449991354108273,0.188642840779364,-2.12005016368212,"seq.13747.9","Carbonic anhydrase 6","Carbonic anhydrase 6","P23280"
0.122502671329794,0.122502671329794,3.09927316711463,0.00450320404659203,0.188642840779364,-2.12070903535982,"seq.9231.23","IMPA3","Inositol monophosphatase 3","Q9NX62"
0.0758788850571464,0.0758788850571464,3.09630295028222,0.00453646810247499,0.188950377136801,-2.12734235240001,"seq.13666.222","Carbonic Anhydrase X","Carbonic anhydrase-related protein 10","Q9NS85"
-0.0612512859666452,-0.0612512859666451,-3.092548403013,0.00457885230405749,0.189085232570882,-2.13572324280408,"seq.15514.26","Pseudocholinesterase","Cholinesterase","P06276"
-0.0488737714115828,-0.0488737714115828,-3.08846999086344,0.00462532142004511,0.189085232570882,-2.14482191992216,"seq.6947.4","SIA10","Type 2 lactosamine alpha-2,3-sialyltransferase","Q9Y274"
0.15664733226498,0.15664733226498,3.08619651995184,0.00465142049369893,0.189085232570882,-2.14989155713966,"seq.17138.8","GST A1-1","Glutathione S-transferase A1","P08263"
0.0728950089189573,0.0728950089189573,3.08464592827706,0.00466930170093756,0.189085232570882,-2.15334827897808,"seq.14069.61","Carbonic Anhydrase IV","Carbonic anhydrase 4","P22748"
0.0607396945329798,0.0607396945329798,3.08125259428402,0.00470866260748583,0.189085232570882,-2.16091029284792,"seq.2630.12","IL-1 R AcP","Interleukin-1 Receptor accessory protein","Q9NPH3"
0.104753972915445,0.104753972915445,3.0810744793767,0.00471073738084331,0.189085232570882,-2.16130711706105,"seq.2948.58","Growth hormone receptor","Growth hormone receptor","P10912"
-0.164878463335545,-0.164878463335545,-3.08016937100625,0.00472129404965022,0.189085232570882,-2.16332345892468,"seq.7140.1","ELA2A","Chymotrypsin-like elastase family member 2A","P08217"
-0.094840242701829,-0.094840242701829,-3.07210234873822,0.00481638688672667,0.191839584794266,-2.18128286168628,"seq.20110.25","HN1L","Hematological and neurological expressed 1-like protein","Q9H910"
-0.145141948058381,-0.145141948058381,-3.0693196403759,0.00484961133746175,0.19211313608021,-2.18747300129832,"seq.21600.10","CNBP1","Beta-catenin-interacting protein 1","Q9NSA3"
0.0931317257463033,0.0931317257463032,3.06335649778039,0.00492154747543953,0.193357002692105,-2.20072946598725,"seq.19376.74","NNMT","Nicotinamide N-methyltransferase","P40261"
-0.0615673677635335,-0.0615673677635336,-3.06232733565562,0.00493406537257943,0.193357002692105,-2.20301617858195,"seq.13710.6","C1-Esterase Inhibitor","Plasma protease C1 inhibitor","P05155"
-0.0789112647337051,-0.078911264733705,-3.05464959918541,0.00502841494294399,0.196000623096892,-2.22006443333965,"seq.2851.63","C5a","C5a anaphylatoxin","P01031"
0.114635969524732,0.114635969524732,3.05159225040399,0.00506646313396153,0.196433243528966,-2.22684777790878,"seq.9604.14","Cadherin-11:ECD","Cadherin-11:Extracellular domain","P55287"
0.107569121678169,0.107569121678169,3.04166909404652,0.00519185678012877,0.20022986280613,-2.24884285747323,"seq.9259.35","DR6","Tumor necrosis factor receptor superfamily member 21","O75509"
0.042216830110561,0.0422168301105609,3.03524789971984,0.00527456952916679,0.202349143674194,-2.26305813774727,"seq.5193.51","K-ras","GTPase KRas","P01116"
-0.110454391067751,-0.110454391067751,-3.03008078721665,0.00534203896386109,0.203366363071592,-2.27448705143734,"seq.3391.10","PK3CG","Phosphatidylinositol 4,5-bisphosphate 3-kinase catalytic subunit gamma isoform","P48736"
0.0804037509926937,0.0804037509926937,3.02735009332829,0.00537802639880121,0.203366363071592,-2.2805233147144,"seq.10025.1","DLDH","Dihydrolipoyl dehydrogenase, mitochondrial","P09622"
-0.0824198099973093,-0.0824198099973092,-3.02683909426596,0.00538478640044139,0.203366363071592,-2.28165260994556,"seq.14007.22","PAPS1","Bifunctional 3'-phosphoadenosine 5'-phosphosulfate synthase 1","O43252"
-0.049662459972021,-0.049662459972021,-3.02404798671548,0.00542185308548018,0.203710758453943,-2.28781932661351,"seq.13731.14","C7","Complement component C7","P10643"
0.093782964752143,0.093782964752143,3.01751961320165,0.00550950345754119,0.20558131624372,-2.30223288253469,"seq.9754.33","Quinone reductase 2","Ribosyldihydronicotinamide dehydrogenase [quinone]","P16083"
-0.228971020864441,-0.228971020864441,-3.01615110827431,0.00552804746656182,0.20558131624372,-2.30525247170667,"seq.19240.265","HAP28","28 kDa heat- and acid-stable phosphoprotein","Q13442"
-0.161564781655,-0.161564781655,-3.01369789150836,0.00556143884748067,0.205773237356785,-2.31066386312576,"seq.9004.24","CR001","Low-density lipoprotein receptor class A domain-containing protein 4","O15165"
0.0787030547321807,0.0787030547321807,3.00646989319599,0.00566094146061795,0.207907135545841,-2.32659565240503,"seq.9885.41","RAP2A","Ras-related protein Rap-2a","P10114"
-0.101541514808009,-0.101541514808009,-3.00537518107715,0.00567615859152455,0.207907135545841,-2.32900702758364,"seq.22834.21","ZDHC4","Probable palmitoyltransferase ZDHHC4","Q9NPG8"
0.0470307450441552,0.0470307450441552,3.00311745273169,0.0057076653958031,0.208015865350044,-2.33397893168249,"seq.3404.51","TPSG1","Tryptase gamma","Q9NRR2"
-0.0763227134336679,-0.0763227134336679,-2.99852669812299,0.00577224397119412,0.208387586359813,-2.34408313559707,"seq.24683.11","GIMA7","GTPase IMAP family member 7","Q8NHV1"
-0.136199904119247,-0.136199904119247,-2.99810654625857,0.00577818889962901,0.208387586359813,-2.34500752173279,"seq.6274.15","WSCD2","WSC domain-containing protein 2","Q2TBF2"
0.122038615485912,0.122038615485911,2.99631295486457,0.00580363287570887,0.208387586359813,-2.34895295762571,"seq.13690.26","BGN","Biglycan","P21810"
0.036261437640374,0.036261437640374,2.97987935618233,0.0060417766629922,0.214633617611468,-2.38505052183764,"seq.8702.42","OSCAR","Osteoclast-associated immunoglobulin-like receptor","Q8IYS5"
0.078400156903856,0.0784001569038559,2.97847278353156,0.00606258587983578,0.214633617611468,-2.38813577324833,"seq.5637.81","NTNG1","Netrin-G1","Q9Y2I2"
-0.10499389250682,-0.10499389250682,-2.97565187998132,0.00610452465340118,0.214633617611468,-2.39432119882573,"seq.24676.105","CU059","Uncharacterized protein C21orf59","P57076"
0.0524681662606701,0.0524681662606701,2.97173100183937,0.00616327523026712,0.214633617611468,-2.40291389830486,"seq.2515.14","GFRa-2","GDNF family receptor alpha-2","O00451"
-0.128339232689097,-0.128339232689097,-2.96841518530264,0.00621337860601612,0.214633617611468,-2.41017635704044,"seq.15486.126","ABP1","Amiloride-sensitive amine oxidase [copper-containing]","P19801"
0.0558272342693048,0.0558272342693048,2.96739364465876,0.00622889235211758,0.214633617611468,-2.41241300052154,"seq.9484.75","Desmoglein-2","Desmoglein-2","Q14126"
0.11032431886351,0.11032431886351,2.96546264597262,0.00625831829994875,0.214633617611468,-2.416639875308,"seq.3216.2","PIGR","Polymeric immunoglobulin receptor","P01833"
-0.0894009136763418,-0.0894009136763418,-2.96402858902686,0.00628025691808374,0.214633617611468,-2.41977811019807,"seq.20528.23","CD68","Macrosialin","P34810"
-0.177763482340027,-0.177763482340027,-2.96355249105411,0.00628755654590322,0.214633617611468,-2.4208198232847,"seq.3739.72","gpIIbIIIa","Integrin alpha-IIb: beta-3 complex","P08514|P05106"
0.114899336301948,0.114899336301948,2.9629460536745,0.00629686623761089,0.214633617611468,-2.42214660538401,"seq.9212.22","CATF","Cathepsin F","Q9UBX1"
-0.13902203665937,-0.13902203665937,-2.96175826389862,0.00631513849062831,0.214633617611468,-2.42474490934491,"seq.11633.89","AHSA1","Activator of 90 kDa heat shock protein ATPase homolog 1","O95433"
0.0539962946206996,0.0539962946206995,2.96073366043939,0.0063309408405084,0.214633617611468,-2.42698583841421,"seq.14056.4","Glycoprotein hormones a-chain","Glycoprotein hormones alpha chain","P01215"
-0.10736031821525,-0.10736031821525,-2.95509348023736,0.00641860343521142,0.2160327016321,-2.43931488577675,"seq.11656.110","EVL","Ena/VASP-like protein","Q9UI08"
-0.177816291171808,-0.177816291171808,-2.95418161735874,0.00643288389614995,0.2160327016321,-2.4413070895586,"seq.19574.5","gpIIbIIIa","Integrin alpha-IIb: beta-3 complex","P08514|P05106"
-0.111532104412533,-0.111532104412533,-2.95087293434914,0.00648495415162438,0.2160327016321,-2.44853327846521,"seq.9906.21","TICN3","Testican-3","Q9BQ16"
0.0656748089162331,0.0656748089162331,2.94957667711447,0.00650546285229683,0.2160327016321,-2.45136324513475,"seq.6225.3","Prostasin","Prostasin","Q16651"
-0.141541142180358,-0.141541142180358,-2.94863502174288,0.00652039982975196,0.2160327016321,-2.45341867316091,"seq.15465.79","CNPY4","Protein canopy homolog 4","Q8N129"
-0.0795041839034999,-0.0795041839034998,-2.94217006823191,0.00662383250521722,0.217729916153999,-2.46752164972355,"seq.17746.77","FIS1","Mitochondrial fission 1 protein","Q9Y3D6"
-0.117857190439897,-0.117857190439897,-2.94148151057171,0.00663494003811491,0.217729916153999,-2.46902281731596,"seq.25057.2","ACTN4","Alpha-actinin-4","O43707"
-0.354731233019282,-0.354731233019282,-2.93985558359576,0.00666123903173849,0.217729916153999,-2.47256692329664,"seq.23281.29","ARL8A","ADP-ribosylation factor-like protein 8A","Q96BM9"
0.122659978659528,0.122659978659528,2.93717200021118,0.00670486187666701,0.217988480751407,-2.4784143610528,"seq.3212.30","ASAH2","Neutral ceramidase","Q9NR71"
0.138468888016918,0.138468888016918,2.93351997587595,0.00676466277510313,0.217988480751407,-2.48636781081826,"seq.15622.13","OBCAM","Opioid-binding protein/cell adhesion molecule","Q14982"
0.128512855314677,0.128512855314677,2.93247188986979,0.00678191812789446,0.217988480751407,-2.48864945967759,"seq.18331.3","GLCM","Glucosylceramidase","P04062"
-0.0868583177758471,-0.0868583177758471,-2.92981857879225,0.00682578823652622,0.217988480751407,-2.49442384684356,"seq.14703.6","EG-VEGF","Prokineticin-1","P58294"
-0.236189485257677,-0.236189485257677,-2.92879050059477,0.00684285883048994,0.217988480751407,-2.49666055980176,"seq.13728.19","ERP29","Endoplasmic reticulum resident protein 29","P30040"
-0.0571761348125813,-0.0571761348125814,-2.92824724222329,0.00685189563919739,0.217988480751407,-2.49784233106792,"seq.25072.11","CHD1L","Chromodomain-helicase-DNA-binding protein 1-like","Q86WJ1"
-0.130629578656916,-0.130629578656916,-2.9266521209816,0.00687849507104179,0.217988480751407,-2.50131163950712,"seq.11592.1","ELAV1","ELAV-like protein 1","Q15717"
-0.0772718807783816,-0.0772718807783816,-2.92227581499135,0.00695197591925256,0.219363430629575,-2.51082511636878,"seq.8040.9","LEMD1","LEM domain-containing protein 1","Q68G75"
0.0685131450424955,0.0685131450424955,2.91509618551272,0.0070741407159181,0.222164335288953,-2.52641743931181,"seq.2819.23","Cadherin-5","Cadherin-5","P33151"
-0.203463645165963,-0.203463645165963,-2.91349279022054,0.00710169983843135,0.222164335288953,-2.52989701877109,"seq.6064.4","TXNDC4","Endoplasmic reticulum resident protein 44","Q9BS26"
-0.105779837506859,-0.105779837506859,-2.90353700558042,0.00727511003100228,0.22661656844434,-2.5514811594169,"seq.14603.51","KIAA0040","Uncharacterized protein KIAA0040","Q15053"
-0.0528039496497797,-0.0528039496497797,-2.89895658275201,0.00735623231370277,0.22701332485696,-2.56139918774478,"seq.7898.29","MDM1","Nuclear protein MDM1","Q8TC05"
-0.145409686362783,-0.145409686362783,-2.89511659799906,0.00742490032659709,0.22701332485696,-2.56970792614304,"seq.13076.4","FXR1","Fragile X mental retardation syndrome-related protein 1","P51114"
-0.11810725708604,-0.11810725708604,-2.89436301868066,0.00743844715515778,0.22701332485696,-2.5713378326327,"seq.9545.156","Granzyme K","Granzyme K","P49863"
-0.100039617060381,-0.100039617060381,-2.89319820916966,0.00745943257203483,0.22701332485696,-2.57385676630473,"seq.21752.10","MIRO1","Mitochondrial Rho GTPase 1","Q8IXI2"
0.0884988935694341,0.0884988935694341,2.89087675897117,0.00750142351311172,0.22701332485696,-2.57887545642892,"seq.15376.134","CATE","Cathepsin E","P14091"
0.105564174331546,0.105564174331546,2.88781806564867,0.00755709158414844,0.22701332485696,-2.58548489663099,"seq.10382.1","ANGL3","Angiopoietin-related protein 3","Q9Y5C1"
0.0465849435315965,0.0465849435315965,2.88635287301109,0.00758389631566567,0.22701332485696,-2.58864974601294,"seq.11646.4","Carbohydrate sulfotransferase 9","Carbohydrate sulfotransferase 9","Q7L1S5"
-0.155353002914287,-0.155353002914287,-2.88499958272212,0.00760873377742882,0.22701332485696,-2.59157216798841,"seq.9339.204","FKBP2","Peptidyl-prolyl cis-trans isomerase FKBP2","P26885"
0.105338824594704,0.105338824594704,2.88379213025366,0.00763095958251373,0.22701332485696,-2.59417907329448,"seq.20570.18","VSTM1","V-set and transmembrane domain-containing protein 1","Q6UX27"
-0.150685863670357,-0.150685863670357,-2.88048378952783,0.00769217200787249,0.22701332485696,-2.60131901299837,"seq.20433.19","RM01","39S ribosomal protein L1, mitochondrial","Q9BYD6"
0.0737525854324236,0.0737525854324236,2.87908087900525,0.00771826931127356,0.22701332485696,-2.60434547809233,"seq.8463.2","SOD3","Extracellular superoxide dismutase [Cu-Zn]","P08294"
0.0814575393944342,0.0814575393944342,2.87862390737971,0.00772678808508759,0.22701332485696,-2.60533113169132,"seq.2944.66","DAN","Neuroblastoma suppressor of tumorigenicity 1","P41271"
-0.0596687770366782,-0.0596687770366782,-2.87841936151761,0.0077306040691741,0.22701332485696,-2.6057722962779,"seq.14254.27","PTN4","Tyrosine-protein phosphatase non-receptor type 4","P29074"
-0.173343365690438,-0.173343365690438,-2.87828623303977,0.00773308865642061,0.22701332485696,-2.60605941934159,"seq.9531.24","LST1","Leukocyte-specific transcript 1 protein","O00453"
0.131350946752136,0.131350946752135,2.87074390138311,0.00787509187571699,0.22701332485696,-2.62231529695836,"seq.7935.26","LARGE","Glycosyltransferase-like protein LARGE1","O95461"
-0.118932017409113,-0.118932017409113,-2.86973985503313,0.00789418048741257,0.22701332485696,-2.62447767775644,"seq.21829.8","RS12","40S ribosomal protein S12","P25398"
0.105058843949176,0.105058843949176,2.8693197318598,0.00790218071211837,0.22701332485696,-2.62538236928877,"seq.17495.141","SIR3","NAD-dependent protein deacetylase sirtuin-3, mitochondrial","Q9NTG7"
0.0605969383004664,0.0605969383004664,2.86811672509138,0.00792513147622621,0.22701332485696,-2.62797254823428,"seq.16900.29","MDGA1","MAM domain-containing glycosylphosphatidylinositol anchor protein 1","Q8NFP4"
-0.048854610495506,-0.048854610495506,-2.86706173991542,0.00794531016172123,0.22701332485696,-2.63024357091411,"seq.8597.1","TMEM9:CD","Transmembrane protein 9:Cytoplasmic domain","Q9P0T7"
-0.0868147865797769,-0.0868147865797769,-2.86487139764383,0.00798736001614912,0.22701332485696,-2.63495727695723,"seq.19129.15","MTHFSD","Methenyltetrahydrofolate synthase domain-containing protein","Q2M296"
-0.0592422341230972,-0.0592422341230972,-2.86463168703513,0.00799197469359049,0.22701332485696,-2.6354730330475,"seq.19365.11","BCAT2","Branched-chain-amino-acid aminotransferase, mitochondrial","O15382"
-0.0824371944806841,-0.0824371944806841,-2.86312763556817,0.00802098680543944,0.22701332485696,-2.63870861728818,"seq.18226.148","COX5A","Cytochrome c oxidase subunit 5A, mitochondrial","P20674"
-0.211719893868498,-0.211719893868498,-2.8616087900803,0.00805038528409357,0.22701332485696,-2.64197515127562,"seq.12376.85","p19-INK4d","Cyclin-dependent kinase 4 inhibitor D","P55273"
-0.0934597093392432,-0.0934597093392432,-2.86100386205461,0.00806212248681749,0.22701332485696,-2.64327590598101,"seq.7245.2","CELF2","CUGBP Elav-like family member 2","O95319"
0.0730255295141974,0.0730255295141974,2.86078034907379,0.00806646331979045,0.22701332485696,-2.64375648243331,"seq.6997.32","RAB26","Ras-related protein Rab-26","Q9ULW5"
0.207392346018293,0.207392346018293,2.85713154889493,0.00813763955157966,0.22813559496717,-2.65159908532761,"seq.14636.25","Ribonuclease UK114","Ribonuclease UK114","P52758"
-0.360205307390597,-0.360205307390597,-2.85506353418179,0.00817824285524015,0.228395448934274,-2.65604173964839,"seq.17778.19","RAB32","Ras-related protein Rab-32","Q13637"
-0.154343186333509,-0.154343186333509,-2.85082734526934,0.00826201434053854,0.228979033008201,-2.66513709230214,"seq.15375.49","Carboxypeptidase B1","Carboxypeptidase B","P15086"
-0.169119220197334,-0.169119220197334,-2.84754718579377,0.00832743624234707,0.228979033008201,-2.6721750496864,"seq.5668.49","AGR3","Anterior gradient protein 3","Q8TD06"
-0.07782487748386,-0.0778248774838599,-2.84720521644023,0.0083342848201782,0.228979033008201,-2.67290854535647,"seq.3487.32","BLC","C-X-C motif chemokine 13","O43927"
-0.132011213810753,-0.132011213810753,-2.84677446179763,0.00834291905982359,0.228979033008201,-2.67383241384462,"seq.19183.164","RL12","60S ribosomal protein L12","P30050"
0.154715255915232,0.154715255915232,2.84611215527103,0.00835621110991651,0.228979033008201,-2.67525276756538,"seq.22587.37","EPHA6","Ephrin type-A receptor 6","Q9UF33"
-0.0834419969115082,-0.0834419969115081,-2.83889608723851,0.00850233446847602,0.232110546594463,-2.69071704215699,"seq.3192.3","Glutamate carboxypeptidase","Cytosolic non-specific dipeptidase","Q96KP4"
-0.162503817541741,-0.162503817541741,-2.83012012239958,0.00868329605160379,0.235905967625479,-2.70949699144029,"seq.13504.147","HNRPR","Heterogeneous nuclear ribonucleoprotein R","O43390"
-0.11651897083224,-0.11651897083224,-2.82902686270123,0.00870609209648154,0.235905967625479,-2.71183438838916,"seq.19122.47","ML12B","Myosin regulatory light chain 12B","O14950"
0.0579358869840201,0.0579358869840201,2.82141331447542,0.00886641810889212,0.238514678562192,-2.72809924117791,"seq.16751.15","BNP","Natriuretic peptides B","P16860"
-0.0962429660628687,-0.0962429660628687,-2.82134771700513,0.00886781148173331,0.238514678562192,-2.7282392785758,"seq.6612.90","CP079","BRICHOS domain-containing protein 5","Q6PL45"
0.0716146358990123,0.0716146358990123,2.81185537212669,0.00907163189243958,0.239267361612322,-2.74848567177046,"seq.20093.9","VCAM-1","Vascular cell adhesion protein 1","P19320"
-0.336118219707004,-0.336118219707004,-2.81156240974674,0.00907799210666555,0.239267361612322,-2.74910997113548,"seq.19163.26","LRC59","Leucine-rich repeat-containing protein 59","Q96AG4"
0.0326705878348332,0.0326705878348332,2.81120454607719,0.00908576703057632,0.239267361612322,-2.74987252834138,"seq.15504.39","Livin B","Baculoviral IAP repeat-containing protein 7 Isoform beta","Q96CA5"
-0.207703782729767,-0.207703782729767,-2.81097791089202,0.00909069413785736,0.239267361612322,-2.75035542989203,"seq.18875.125","Chondrocalcin","Chondrocalcin","P02458"
0.0937345647214157,0.0937345647214158,2.81095546321079,0.00909118229326458,0.239267361612322,-2.75040325904748,"seq.5843.60","NG36","Histone-lysine N-methyltransferase EHMT2","Q96KQ7"
-0.126181070336705,-0.126181070336705,-2.80908881462934,0.00913186166031051,0.239267361612322,-2.75437981967039,"seq.4224.7","HNRPQ","Heterogeneous nuclear ribonucleoprotein Q","O60506"
-0.0908829387852051,-0.090882938785205,-2.80834281688467,0.00914816691173449,0.239267361612322,-2.75596864849687,"seq.10552.88","NKG2F","NKG2-F type II integral membrane protein","O43908"
-0.0987404177967079,-0.0987404177967079,-2.80477514008616,0.009226525549487,0.239267361612322,-2.7635640493509,"seq.16769.20","RAC3","Ras-related C3 botulinum toxin substrate 3","P60763"
0.0671641418886962,0.0671641418886961,2.80331733502162,0.00925872566435738,0.239267361612322,-2.76666618736453,"seq.10785.8","LRC52","Leucine-rich repeat-containing protein 52","Q8N7C0"
0.0557485014011264,0.0557485014011264,2.80030088375819,0.00932568972443042,0.239267361612322,-2.77308236462379,"seq.22579.93","NRX1B","Neurexin-1-beta","P58400"
-0.150648935514584,-0.150648935514584,-2.79614247546409,0.00941875296758391,0.239267361612322,-2.78192161014361,"seq.3519.3","TARC","C-C motif chemokine 17","Q92583"
0.0528387765838814,0.0528387765838814,2.79385204108306,0.00947038462233292,0.239267361612322,-2.78678728142591,"seq.22003.4","Paraoxonase-2","Paraoxonase 2","Q15165"
-0.0839802611368675,-0.0839802611368675,-2.79298571554775,0.00948998296029484,0.239267361612322,-2.78862710821429,"seq.3213.65","Nidogen","Nidogen-1","P14543"
0.112733963915014,0.112733963915014,2.79292672736384,0.00949131880046125,0.239267361612322,-2.78875237126216,"seq.8356.88","NEU1","Oxytocin-neurophysin 1","P01178"
-0.115972397741275,-0.115972397741275,-2.79217315990094,0.00950839959320118,0.239267361612322,-2.79035247011572,"seq.5129.12","SREC-I","Scavenger receptor class F member 1","Q14162"
0.0773380901403712,0.0773380901403712,2.79126238759782,0.00952908230538073,0.239267361612322,-2.79228606862669,"seq.2837.3","Met","Hepatocyte growth factor receptor","P08581"
-0.11643250690503,-0.11643250690503,-2.79111972939307,0.00953232576199329,0.239267361612322,-2.79258890641119,"seq.21849.2","UBQL3","Ubiquilin-3","Q9H347"
0.0392143024396681,0.0392143024396681,2.78980192882025,0.0095623362677816,0.239267361612322,-2.79538597484463,"seq.22121.43","DCA12","DDB1- and CUL4-associated factor 12","Q5T6F0"
0.0968355764570375,0.0968355764570374,2.789018532695,0.0095802188134832,0.239267361612322,-2.79704842477142,"seq.13686.2","IL-5 Ra","Interleukin-5 receptor subunit alpha","Q01344"
0.0685951035422931,0.068595103542293,2.78732691618254,0.00961894068994245,0.239267361612322,-2.80063737446926,"seq.23605.3","T11L1","T-complex protein 11-like protein 1","Q9NUJ3"
-0.0489087824521454,-0.0489087824521454,-2.78189373448165,0.00974430734239147,0.239267361612322,-2.81215667933453,"seq.13470.43","PTH1R","Parathyroid hormone/parathyroid hormone-related peptide receptor","Q03431"
-0.0967710103440951,-0.0967710103440951,-2.78133911769144,0.00975719083667184,0.239267361612322,-2.81333189585565,"seq.3352.80","Carbonic anhydrase 6","Carbonic anhydrase 6","P23280"
-0.163130208269288,-0.163130208269288,-2.78131402936076,0.00975777400582593,0.239267361612322,-2.81338505434994,"seq.5723.4","INSL3","Insulin-like 3","P51460"
-0.117443569663073,-0.117443569663073,-2.77888912795942,0.00981429497591646,0.239267361612322,-2.81852186559144,"seq.2750.3","Apo A-I","Apolipoprotein A-I","P02647"
-0.0644386666438327,-0.0644386666438327,-2.77736159871988,0.00985005744932857,0.239267361612322,-2.82175650075719,"seq.23381.8","SEPT1","Septin-1","Q8WYJ6"
-0.0959947676064621,-0.0959947676064621,-2.77680019718177,0.00986323174384796,0.239267361612322,-2.8229450651401,"seq.16867.76","PCTK1","Cyclin-dependent kinase 16","Q00536"
-0.0787061575000571,-0.0787061575000571,-2.77564776238289,0.00989032764244629,0.239267361612322,-2.82538452859023,"seq.9898.161","ARI1A","AT-rich interactive domain-containing protein 1A","O14497"
-0.0992151578385594,-0.0992151578385594,-2.77558178996131,0.00989188089424768,0.239267361612322,-2.82552416213378,"seq.21373.8","QTRD1","Queuine tRNA-ribosyltransferase subunit QTRTD1","Q9H974"
-0.221818114830782,-0.221818114830782,-2.77545755851371,0.00989480641681388,0.239267361612322,-2.82578709869271,"seq.3194.36","GPVI","Platelet glycoprotein VI","Q9HCN6"
-0.245086653176302,-0.245086653176302,-2.7745902596813,0.00991525309307279,0.239267361612322,-2.82762256734317,"seq.7840.64","LGMN","Legumain","Q99538"
-0.207271107202924,-0.207271107202924,-2.7739035079947,0.00993147153057986,0.239267361612322,-2.82907572691686,"seq.22041.26","MP2K5","Dual specificity mitogen-activated protein kinase kinase 5","Q13163"
0.0685264917890067,0.0685264917890067,2.77206912866249,0.00997491493006135,0.239267361612322,-2.83295631692934,"seq.6470.19","fibulin 1","Fibulin-1","P23142"
-0.0617442518975224,-0.0617442518975224,-2.77189502008541,0.0099790475963981,0.239267361612322,-2.83332456891163,"seq.7787.25","LIRA5","Leukocyte immunoglobulin-like receptor subfamily A member 5","A6NI73"
0.062593159215188,0.062593159215188,2.77022702163285,0.0100187211258342,0.239423109823627,-2.83685187980719,"seq.12774.12","HCN1","Potassium/sodium hyperpolarization-activated cyclic nucleotide-gated channel 1","O60741"
-0.0673864628264145,-0.0673864628264145,-2.76886454829087,0.0100512377014721,0.239423109823627,-2.8397322585371,"seq.19286.30","MLR5","Myosin light chain 5","Q02045"
0.0509569642282026,0.0509569642282025,2.76408108379354,0.0101661864675894,0.241220474054805,-2.84983890322538,"seq.10506.53","PGRC2","Membrane-associated progesterone receptor component 2","O15173"
0.0676526483838059,0.0676526483838059,2.7629775173918,0.0101928805060886,0.241220474054805,-2.85216922592396,"seq.4996.66","HRG","Histidine-rich glycoprotein","P04196"
0.0589590123295087,0.0589590123295087,2.7556039912322,0.0103729353034768,0.243511601209885,-2.86772659211253,"seq.5451.1","ALCAM","CD166 antigen","Q13740"
-0.100850547694284,-0.100850547694284,-2.75469001291143,0.010395460830994,0.243511601209885,-2.86965343792615,"seq.5594.87","MESD2","LDLR chaperone MESD","Q14696"
0.0485762035396561,0.0485762035396561,2.75402184149582,0.0104119573706122,0.243511601209885,-2.87106185740043,"seq.8225.86","EPHB2","Ephrin type-B receptor 2","P29323"
0.0593656857799236,0.0593656857799236,2.75347454537963,0.0104254879264985,0.243511601209885,-2.8722153505981,"seq.8081.55","PLD5","Inactive phospholipase D5","Q8N7P1"
-0.0574167173842792,-0.0574167173842791,-2.74910584361487,0.0105340869583552,0.243511601209885,-2.8814185033224,"seq.12931.16","MCR","Mineralocorticoid receptor","P08235"
-0.0472443296044936,-0.0472443296044936,-2.74857906277529,0.0105472534366833,0.243511601209885,-2.88252769417988,"seq.12350.86","ETS2","Protein C-ets-2","P15036"
-0.112032014719117,-0.112032014719117,-2.74839984374324,0.0105517363992862,0.243511601209885,-2.88290503206551,"seq.25274.2","ANKR2","Ankyrin repeat domain-containing protein 2","Q9GZV1"
-0.105007079401263,-0.105007079401263,-2.74819119051594,0.0105569578793146,0.243511601209885,-2.88334432567934,"seq.17823.40","SMD2","Small nuclear ribonucleoprotein Sm D2","P62316"
-0.0554720618929959,-0.0554720618929959,-2.74586411070629,0.0106153569588545,0.244086236192713,-2.88824248724799,"seq.23771.17","ATF5","Cyclic AMP-dependent transcription factor ATF-5","Q9Y2D1"
0.116615101196405,0.116615101196405,2.74178673100536,0.0107184124850454,0.245680844665082,-2.89681937659216,"seq.2860.19","Karyopherin-a2","Importin subunit alpha-1","P52292"
-0.0605808361574693,-0.0605808361574693,-2.73355304621924,0.0109293875973254,0.248149331080313,-2.91411816104383,"seq.6315.58","PLBL1","Phospholipase B-like 1","Q6P4A8"
0.100611681574364,0.100611681574364,2.73157373267692,0.0109806820785511,0.248149331080313,-2.9182724494796,"seq.3364.76","Cathepsin V","Cathepsin L2","O60911"
-0.0978769086437825,-0.0978769086437824,-2.73117186897727,0.0109911240346989,0.248149331080313,-2.91911570288296,"seq.20408.11","TOM20","Mitochondrial import receptor subunit TOM20 homolog","Q15388"
0.0436948790147416,0.0436948790147416,2.72986211927497,0.0110252210267381,0.248149331080313,-2.92186355728684,"seq.3309.2","FCG2A","Low affinity immunoglobulin gamma Fc region receptor II-a","P12318"
0.0669370590425464,0.0669370590425463,2.72917519404438,0.0110431435360499,0.248149331080313,-2.92330443986703,"seq.6917.49","LRRC3","Leucine-rich repeat-containing protein 3","Q9BY71"
0.0780716305732336,0.0780716305732336,2.72814099087097,0.0110701783927815,0.248149331080313,-2.92547339489294,"seq.20423.40","CIB1","Calcium and integrin-binding protein 1","Q99828"
-0.135609144078276,-0.135609144078276,-2.72709642139575,0.0110975472319028,0.248149331080313,-2.92766363652265,"seq.5980.55","BOLA3","BolA-like protein 3","Q53S33"
0.0595155355972779,0.0595155355972779,2.72465356334776,0.0111618006488057,0.248149331080313,-2.93278401167664,"seq.8232.90","JAML1","Junctional adhesion molecule-like","Q86YT9"
-0.14057971679415,-0.14057971679415,-2.72362664585953,0.0111889152116717,0.248149331080313,-2.93493574534897,"seq.14072.9","TCTP","Translationally-controlled tumor protein","P13693"
-0.100663681549572,-0.100663681549572,-2.72360980808993,0.01118936030759,0.248149331080313,-2.93497102239292,"seq.12845.18","SNX17","Sorting nexin-17","Q15036"
-0.20613070672305,-0.20613070672305,-2.72118053045512,0.0112537510028632,0.248149331080313,-2.94005938923052,"seq.7832.181","Protein disulfide isomerase A3","Protein disulfide-isomerase A3","P30101"
-0.0885161928280437,-0.0885161928280437,-2.72071104932839,0.0112662351071856,0.248149331080313,-2.94104247914773,"seq.6629.3","HBD-1","Beta-defensin 1","P60022"
0.0672642390547837,0.0672642390547837,2.72061905957542,0.0112686827531326,0.248149331080313,-2.94123509414558,"seq.2358.19","VEGF sR3","Vascular endothelial growth factor receptor 3","P35916"
0.0652613103801697,0.0652613103801697,2.71742320454635,0.0113540275894978,0.248288414784937,-2.94792460501308,"seq.8353.15","SCN2B","Sodium channel subunit beta-2","O60939"
0.0678845710237809,0.0678845710237809,2.71598482828543,0.0113926365785615,0.248288414784937,-2.95093398793954,"seq.16288.17","EPHA4","Ephrin type-A receptor 4","P54764"
0.0587287635858229,0.0587287635858228,2.71431090317925,0.011437723088948,0.248288414784937,-2.95443509051757,"seq.19563.3","SEZ6L","Seizure 6-like protein","Q9BYH1"
-0.0999572175589452,-0.0999572175589452,-2.71419121867446,0.0114409531402906,0.248288414784937,-2.95468537170765,"seq.9838.4","SMAD1","Mothers against decapentaplegic homolog 1","Q15797"
-0.0861420460464562,-0.0861420460464562,-2.71402961484199,0.0114453158688076,0.248288414784937,-2.95502330394074,"seq.23351.59","ANM1","Protein arginine N-methyltransferase 1","Q99873"
-0.10783243688105,-0.10783243688105,-2.70819267581599,0.0116039413954918,0.250982578135726,-2.96722162103296,"seq.5196.7","NMT1","Glycylpeptide N-tetradecanoyltransferase 1","P30419"
-0.113409966543823,-0.113409966543822,-2.70616606344334,0.0116594969049227,0.251438085621247,-2.97145356176249,"seq.21160.4","CHMP6","Charged multivesicular body protein 6","Q96FZ7"
0.0781790395047835,0.0781790395047834,2.70123063111324,0.0117958356362517,0.253274446999458,-2.981752365583,"seq.3184.25","Coagulation Factor VII","Coagulation factor VII","P08709"
-0.150784178031488,-0.150784178031488,-2.70002005095135,0.0118295045190726,0.253274446999458,-2.98427691102396,"seq.23418.66","CCD92","Coiled-coil domain-containing protein 92","Q53HC0"
0.250731169496731,0.250731169496731,2.69932436577213,0.0118488937339574,0.253274446999458,-2.98572741152953,"seq.18342.2","SERC","Phosphoserine aminotransferase","Q9Y617"
-0.137993476268377,-0.137993476268377,-2.69604181936044,0.0119407825533933,0.254492292490304,-2.99256872357179,"seq.11122.97","SPG21","Maspardin","Q9NZD8"
0.034212598506831,0.034212598506831,2.69172836642499,0.0120625439939702,0.256337851813554,-3.0015516029913,"seq.8927.6","CG073","Uncharacterized protein C7orf73","E0CX11"
0.057746577460558,0.0577465774605579,2.69016590575629,0.0121069355414472,0.256533294074444,-3.00480350483485,"seq.8287.17","CLM2","CMRF35-like molecule 2","Q496F6"
-0.182434400881278,-0.182434400881278,-2.68114035750635,0.012366368973762,0.260436742623628,-3.02356759860672,"seq.6368.9","CST1L","Cystatin-like 1","Q9H114"
-0.120775546056781,-0.120775546056781,-2.67925376755455,0.0124212506516606,0.260436742623628,-3.0274853855426,"seq.15300.66","CC134","Coiled-coil domain-containing protein 134","Q9H6E4"
-0.113919427481285,-0.113919427481285,-2.67790081858321,0.0124607486237885,0.260436742623628,-3.03029404151052,"seq.19131.184","TIAR","Nucleolysin TIAR","Q01085"
-0.0583006274324192,-0.0583006274324192,-2.67760708659221,0.0124693393313978,0.260436742623628,-3.03090371035901,"seq.20939.113","NHP2","H/ACA ribonucleoprotein complex subunit 2","Q9NX24"
-0.0622207938631021,-0.0622207938631022,-2.67759110180085,0.0124698069935034,0.260436742623628,-3.0309368872536,"seq.24479.25","T225B","Transmembrane protein 225B","P0DP42"
0.0740527367871394,0.0740527367871394,2.67545414554359,0.0125324750994251,0.260997745713456,-3.03537120742395,"seq.9750.7","S100A4","Protein S100-A4","P26447"
0.121415498300002,0.121415498300002,2.67420351400688,0.0125692874017782,0.261018620716698,-3.03796543137067,"seq.20577.5","FZD8","Frizzled-8","Q9H461"
-0.0661437458039253,-0.0661437458039253,-2.6713840443859,0.0126526494933457,0.261600054155825,-3.04381146048094,"seq.7228.2","SIA7F","Alpha-N-acetylgalactosaminide alpha-2,6-sialyltransferase 6","Q969X2"
0.0366649427678908,0.0366649427678908,2.67083086633677,0.012669065594321,0.261600054155825,-3.0449580431425,"seq.22089.13","BTG4","Protein BTG4","Q9NY30"
0.0830275534903777,0.0830275534903776,2.66786716498043,0.0127573558263744,0.262679001747015,-3.05109870137986,"seq.4160.49","MMP-2","72 kDa type IV collagenase","P08253"
-0.0583329168877592,-0.0583329168877592,-2.66637356511012,0.0128020685123397,0.262857119398434,-3.05419192801889,"seq.4479.14","C1-Esterase Inhibitor","Plasma protease C1 inhibitor","P05155"
0.0727586057892948,0.0727586057892948,2.66286170706463,0.012907777607402,0.263258687230134,-3.06146111679517,"seq.2652.15","suPAR","Urokinase plasminogen activator surface receptor","Q03405"
-0.0759206371488657,-0.0759206371488657,-2.66215404364041,0.0129291771720672,0.263258687230134,-3.06292525749131,"seq.17370.186","ABHDA","Mycophenolic acid acyl-glucuronide esterase, mitochondrial","Q9NUJ1"
-0.0526549073777578,-0.0526549073777578,-2.66212758050543,0.0129299780530097,0.263258687230134,-3.06298000492278,"seq.6556.5","ENPP5","Ectonucleotide pyrophosphatase/phosphodiesterase family member 5","Q9UJA9"
0.133323286123234,0.133323286123234,2.66032549841985,0.0129846254457623,0.263446907651518,-3.0667074672669,"seq.4568.17","SLIK5","SLIT and NTRK-like protein 5","O94991"
0.335069086235089,0.335069086235089,2.65944158007036,0.0130115086780829,0.263446907651518,-3.06853526319649,"seq.9213.24","FTCD","Formimidoyltransferase-cyclodeaminase","O95954"
0.0449412217464626,0.0449412217464626,2.6578619993832,0.013059679051704,0.263689752376373,-3.07180072268302,"seq.15364.101","Apo C-I","Apolipoprotein C-I","P02654"
-0.27191771607834,-0.27191771607834,-2.65501459488319,0.0131469334348944,0.264718225986036,-3.07768439065396,"seq.12395.86","SYDM","Aspartate--tRNA ligase, mitochondrial","Q6PI48"
0.283113413130229,0.283113413130229,2.65287035695599,0.0132129992492716,0.264868179540174,-3.08211274208101,"seq.2771.35","IGFBP-1","Insulin-like growth factor-binding protein 1","P08833"
-0.0657897706406067,-0.0657897706406067,-2.65241539391132,0.0132270568462921,0.264868179540174,-3.08305208753372,"seq.12341.8","DUS6","Dual specificity protein phosphatase 6","Q16828"
0.0670888867570939,0.0670888867570938,2.64829229427862,0.0133550917265055,0.26608200156311,-3.09156075399703,"seq.4834.61","Epithelial cell kinase","Ephrin type-A receptor 2","P29317"
-0.07466555096893,-0.07466555096893,-2.64725175288806,0.0133875859991379,0.26608200156311,-3.0937068938531,"seq.5353.89","IL-1Ra","Interleukin-1 receptor antagonist protein","P18510"
-0.173023287545258,-0.173023287545258,-2.64673182970737,0.0134038499087419,0.26608200156311,-3.09477906841374,"seq.19503.2","SNX3","Sorting nexin-3","O60493"
-0.0856668732400784,-0.0856668732400784,-2.64211694040273,0.0135490200987212,0.26608200156311,-3.10429057176436,"seq.21751.6","USP12/WDR48 Complex","USP12/WDR48 Complex","O75317|Q8TAF3"
-0.0902539939222871,-0.0902539939222871,-2.64198991946652,0.0135530364484144,0.26608200156311,-3.10455223495355,"seq.24678.10","AVEN","Cell death regulator Aven","Q9NQS1"
-0.0638938683727676,-0.0638938683727676,-2.64179815717256,0.0135591019970088,0.26608200156311,-3.10494725186646,"seq.3666.17","complement factor H-related 5","Complement factor H-related protein 5","Q9BXR6"
-0.124426442834046,-0.124426442834046,-2.63819235214252,0.0136736280919313,0.26608200156311,-3.11237193059356,"seq.19281.86","MAFG","Transcription factor MafG","O15525"
0.0724591893575271,0.0724591893575271,2.63638815134367,0.0137312703839765,0.26608200156311,-3.1160847827173,"seq.5660.51","SOD3","Extracellular superoxide dismutase [Cu-Zn]","P08294"
-0.031397465815033,-0.031397465815033,-2.63580617071777,0.0137499123225132,0.26608200156311,-3.11728212877555,"seq.4280.47","PSA2","Proteasome subunit alpha type-2","P25787"
0.0987035471969058,0.0987035471969057,2.63549013706737,0.0137600453608039,0.26608200156311,-3.11793226213482,"seq.7921.65","FJX1","Four-jointed box protein 1","Q86VR8"
0.211252381095529,0.211252381095529,2.63476925481489,0.0137831851850248,0.26608200156311,-3.11941507004761,"seq.17396.23","ADH1A","Alcohol dehydrogenase 1A","P07327"
-0.053442492693739,-0.053442492693739,-2.63304384021513,0.0138387172203531,0.26608200156311,-3.12296319882661,"seq.23556.4","VGLL4","Transcription cofactor vestigial-like protein 4","Q14135"
-0.15262002289189,-0.15262002289189,-2.6316234353542,0.0138845890428817,0.26608200156311,-3.12588311544628,"seq.12347.29","CCM2","Cerebral cavernous malformations 2 protein","Q9BSQ5"
-0.0732074908935583,-0.0732074908935583,-2.63155081124776,0.0138869382349763,0.26608200156311,-3.12603238422608,"seq.12562.1","PKN1","Serine/threonine-protein kinase N1","Q16512"
0.0659958945751285,0.0659958945751285,2.63019447577382,0.0139308801221367,0.26608200156311,-3.12881971263025,"seq.2974.61","contactin-1","Contactin-1","Q12860"
-0.174708904612994,-0.174708904612994,-2.62781996371191,0.0140081205614336,0.26608200156311,-3.13369746627739,"seq.20525.200","PDIA4","Protein disulfide-isomerase A4","P13667"
0.123720129251711,0.123720129251711,2.62760319143495,0.0140151917854753,0.26608200156311,-3.13414263757826,"seq.13122.19","FLRT2","Leucine-rich repeat transmembrane protein FLRT2","O43155"
-0.0751827818917851,-0.075182781891785,-2.62722772509177,0.01402744756309,0.26608200156311,-3.13491365912077,"seq.9768.5","IL-10 Ra:CD","Interleukin-10 receptor subunit alpha:Cytoplasmic domain","Q13651"
-0.0824876796855894,-0.0824876796855894,-2.62701546805471,0.0140343803650994,0.26608200156311,-3.13534950192876,"seq.21911.17","NDP","Norrin","Q00604"
-0.226974005823764,-0.226974005823764,-2.62683627228096,0.0140402357958124,0.26608200156311,-3.13571744199901,"seq.18309.18","CISY","Citrate synthase, mitochondrial","O75390"
-0.0806060293340136,-0.0806060293340136,-2.62640707635699,0.0140542695296745,0.26608200156311,-3.13659864549741,"seq.23367.8","ANR40","Ankyrin repeat domain-containing protein 40","Q6AI12"
-0.127590166556486,-0.127590166556486,-2.6203116767072,0.0142549913064571,0.268727906208361,-3.14910453156186,"seq.13934.3","MCF2L","Guanine nucleotide exchange factor DBS","O15068"
0.12090953661594,0.12090953661594,2.61992664680521,0.0142677595970141,0.268727906208361,-3.14989393648069,"seq.20187.10","Integrin aVb3","Integrin alpha V beta 3","P06756|P05106"
-0.0979733635878364,-0.0979733635878363,-2.61633597262134,0.0143873467653608,0.270281882919368,-3.15725249211231,"seq.11543.84","LIMA1","LIM domain and actin-binding protein 1","Q9UHB6"
0.0315989831874338,0.0315989831874338,2.61422337257044,0.0144581422161034,0.270913621113567,-3.16157924957388,"seq.13693.5","ARMEL","Cerebral dopamine neurotrophic factor","Q49AH0"
0.080966212340348,0.0809662123403479,2.61222827727106,0.0145252976119605,0.271474087932256,-3.16566350678424,"seq.5738.25","Tenascin","Tenascin","P24821"
-0.0544574840059818,-0.0544574840059818,-2.60934906212176,0.0146227247246596,0.272499625006522,-3.17155452998665,"seq.12486.8","GLRX2","Glutaredoxin-2, mitochondrial","Q9NS18"
-0.341381798960462,-0.341381798960461,-2.60840096606983,0.0146549393610312,0.272499625006522,-3.17349356580111,"seq.9223.11","ARMET","Mesencephalic astrocyte-derived neurotrophic factor","P55145"
0.0475123722547272,0.0475123722547272,2.6068997021426,0.0147060847932092,0.27268087303971,-3.17656310497242,"seq.14073.31","Hemopexin","Hemopexin","P02790"
-0.10687348972502,-0.10687348972502,-2.60549463195136,0.0147541035068325,0.27268087303971,-3.17943504085959,"seq.9960.2","TBCD5","TBC1 domain family member 5","Q92609"
-0.0727091685658487,-0.0727091685658487,-2.60482859193822,0.0147769165661525,0.27268087303971,-3.18079610187228,"seq.9723.105","EMILIN-3","Multimerin-2","Q9H8L6"
-0.0641358875560913,-0.0641358875560913,-2.6026479791794,0.0148518362715811,0.273371299453421,-3.18525080717621,"seq.3592.4","CAMK1","Calcium/calmodulin-dependent protein kinase type 1","Q14012"
-0.151055651277498,-0.151055651277498,-2.60063881663991,0.0149211780730536,0.273955836207777,-3.1893533565197,"seq.12408.333","RB22A","Ras-related protein Rab-22A","Q9UL26"
-0.167522794828902,-0.167522794828902,-2.59690936722354,0.0150506906893201,0.275000633338629,-3.19696374122526,"seq.19117.3","PP14A","Protein phosphatase 1 regulatory subunit 14A","Q96A00"
-0.199783359821205,-0.199783359821205,-2.59682765580066,0.0150535399509004,0.275000633338629,-3.19713041239408,"seq.12466.7","ROA1","Heterogeneous nuclear ribonucleoprotein A1","P09651"
-0.257151818930713,-0.257151818930713,-2.59484145191467,0.0151229529673284,0.275578010447142,-3.2011808453412,"seq.25444.29","I5P1","Type I inositol 1,4,5-trisphosphate 5-phosphatase","Q14642"
-0.135688734529355,-0.135688734529355,-2.58953905340964,0.0153097192981974,0.27581020324971,-3.21198514183077,"seq.16079.2","TEC","Tyrosine-protein kinase Tec","P42680"
-0.11596371492536,-0.11596371492536,-2.58918181985972,0.015322378904162,0.27581020324971,-3.21271258865418,"seq.5669.26","SIRB2","Signal-regulatory protein beta-2","Q5JXA9"
-0.124913495640603,-0.124913495640603,-2.58884120156784,0.0153344587609744,0.27581020324971,-3.21340614700071,"seq.17345.12","ZADH2","Prostaglandin reductase 3","Q8N4Q0"
0.057637861053329,0.057637861053329,2.58864637277743,0.0153413722450148,0.27581020324971,-3.2138028286351,"seq.20530.2","SEM6D","Semaphorin-6D","Q8NFY4"
-0.108090015443282,-0.108090015443282,-2.58711584160788,0.0153957838702174,0.27581020324971,-3.21691846717554,"seq.24247.13","CO040","UPF0235 protein C15orf40","Q8WUR7"
0.0529530677879055,0.0529530677879055,2.58436529898573,0.015494018879338,0.27581020324971,-3.22251494007008,"seq.14705.1","VEGF-D","Vascular endothelial growth factor D","O43915"
-0.0708546620556684,-0.0708546620556684,-2.5841986979585,0.0154999876638709,0.27581020324971,-3.22285380856429,"seq.15669.7","BRAF1","Serine/threonine-protein kinase B-raf","P15056"
-0.0750906853992966,-0.0750906853992965,-2.58299526474375,0.0155431663379073,0.27581020324971,-3.22530122859811,"seq.17404.5","ARL5B","ADP-ribosylation factor-like protein 5B","Q96KC2"
0.039886911563204,0.0398869115632039,2.58095878321929,0.0156164890721751,0.27581020324971,-3.22944130535295,"seq.3581.53","a2-HS-Glycoprotein","Alpha-2-HS-glycoprotein","P02765"
-0.0564727316489778,-0.0564727316489778,-2.5783847647503,0.0157096253254886,0.27581020324971,-3.23467144781352,"seq.5462.62","Ficolin-3","Ficolin-3","O75636"
0.214225706776317,0.214225706776317,2.57786741796477,0.0157284067479837,0.27581020324971,-3.23572227624995,"seq.21247.16","METK1","S-adenosylmethionine synthase isoform type-1","Q00266"
-0.0567519422052936,-0.0567519422052936,-2.57755576029775,0.0157397310287497,0.27581020324971,-3.23635525208798,"seq.14028.22","P3C2A","Phosphatidylinositol 4-phosphate 3-kinase C2 domain-containing subunit alpha","O00443"
0.152662031201296,0.152662031201296,2.57650258020781,0.0157780550526617,0.27581020324971,-3.23849392733594,"seq.15384.15","KLOTHO","Klotho","Q9UEF7"
0.214130121157541,0.214130121157541,2.57487408241004,0.0158374848504138,0.27581020324971,-3.24179988585107,"seq.2585.2","PRL","Prolactin","P01236"
0.0939301942001526,0.0939301942001527,2.57270159984341,0.0159170902389437,0.27581020324971,-3.24620826769288,"seq.10832.24","B4GT6","Beta-1,4-galactosyltransferase 6","Q9UBX8"
-0.0630375026107182,-0.0630375026107182,-2.5722464401935,0.0159338154652361,0.27581020324971,-3.24713159781758,"seq.6391.52","LIRA3","Leukocyte immunoglobulin-like receptor subfamily A member 3","Q8N6C8"
0.094561952085779,0.0945619520857791,2.57066813007142,0.0159919382610842,0.27581020324971,-3.25033259390569,"seq.22563.4","KIRR1","Kin of IRRE-like protein 1","Q96J84"
-0.138668760598162,-0.138668760598161,-2.56899868624795,0.0160536312769923,0.27581020324971,-3.25371716788084,"seq.9329.28","TRML1:ECD","Trem-like transcript 1 protein:Extracellular domain, Ig-like V-type domain","Q86YW5"
0.131440039366825,0.131440039366825,2.56853526858405,0.0160707956493161,0.27581020324971,-3.25465645680945,"seq.13669.6","FGFR-3:ECD","Fibroblast growth factor receptor 3:Extracellular domain","P22607"
0.219523793277452,0.219523793277452,2.56692853765395,0.0161304388065554,0.27581020324971,-3.25791232784806,"seq.15431.31","OTCase","Ornithine carbamoyltransferase, mitochondrial","P00480"
0.085642976027701,0.085642976027701,2.56635075044161,0.0161519369063431,0.27581020324971,-3.25908286077678,"seq.20561.15","CNTN6","Contactin-6","Q9UQ52"
0.0630615575645582,0.0630615575645583,2.56634163318158,0.0161522763510759,0.27581020324971,-3.25910133009775,"seq.15620.4","NLGN1","Neuroligin-1","Q8N2Q7"
0.129247957482248,0.129247957482248,2.56621931385113,0.0161568310626101,0.27581020324971,-3.25934911518178,"seq.7863.50","PGRC1","Membrane-associated progesterone receptor component 1","O00264"
0.0400906107689094,0.0400906107689094,2.56470398900287,0.0162133549788896,0.27581020324971,-3.26241816896124,"seq.24664.3","INM02","UPF0510 protein INM02","Q5UCC4"
0.12404279734487,0.12404279734487,2.56461935616797,0.0162165173157123,0.27581020324971,-3.2625895481807,"seq.3166.92","Siglec-3","Myeloid cell surface antigen CD33","P20138"
0.127000331741103,0.127000331741103,2.56308328944325,0.0162740125547328,0.27581020324971,-3.26569946501512,"seq.3326.58","Nectin-like protein 2","Cell adhesion molecule 1","Q9BY67"
0.0522868044156131,0.052286804415613,2.56233483173736,0.0163020959269081,0.27581020324971,-3.26721439407321,"seq.11814.29","Met","Hepatocyte growth factor receptor","P08581"
0.0496198531722947,0.0496198531722947,2.56222456835682,0.0163062369889779,0.27581020324971,-3.26743755264983,"seq.5643.2","LCN8","Epididymal-specific lipocalin-8","Q6JVE9"
-0.0326381530383209,-0.0326381530383209,-2.56116835010584,0.0163459538960851,0.27581020324971,-3.2695749134654,"seq.13118.5","SMOC1","SPARC-related modular calcium-binding protein 1","Q9H4F8"
-0.162670970756933,-0.162670970756933,-2.56091013987068,0.0163556769998665,0.27581020324971,-3.27009734830051,"seq.21378.7","PNPT1","Polyribonucleotide nucleotidyltransferase 1, mitochondrial","Q8TCS8"
-0.131117393322107,-0.131117393322107,-2.56063237731956,0.016366142350488,0.27581020324971,-3.27065930861387,"seq.23298.148","THEM4","Acyl-coenzyme A thioesterase THEM4","Q5T1C6"
0.0625429613135158,0.0625429613135158,2.55993080010048,0.0163926035694048,0.27581020324971,-3.27207855759735,"seq.5015.15","PAFAH","Platelet-activating factor acetylhydrolase","Q13093"
-0.065392863838719,-0.065392863838719,-2.55938898428863,0.0164130662569433,0.27581020324971,-3.27317446220322,"seq.18220.141","SRA1","Steroid receptor RNA activator 1","Q9HD15"
-0.0883568798374485,-0.0883568798374485,-2.55890350300161,0.0164314214877853,0.27581020324971,-3.27415630575635,"seq.10574.10","b2-Microglobulin","Beta-2-microglobulin","P61769"
0.0520943384906476,0.0520943384906475,2.55808610833554,0.0164623688225832,0.27581020324971,-3.27580916750754,"seq.14111.15","TSP2","Thrombospondin-2","P35442"
0.11374937834628,0.11374937834628,2.55700867754383,0.0165032439598003,0.27581020324971,-3.27798737586338,"seq.19367.34","D3D2","Enoyl-CoA delta isomerase 1, mitochondrial","P42126"
-0.111475245238126,-0.111475245238126,-2.55615369616171,0.0165357468541807,0.27581020324971,-3.27971548054773,"seq.16857.2","RAB2A","Ras-related protein Rab-2A","P61019"
0.0519507930680625,0.0519507930680624,2.55265843580703,0.0166692406551067,0.276893186207833,-3.28677662395924,"seq.23256.21","TLDC2","TLD domain-containing protein 2","A0PJX2"
-0.138638075948422,-0.138638075948422,-2.55246517374657,0.0166766509459787,0.276893186207833,-3.28716688671436,"seq.3050.7","vWF","von Willebrand factor","P04275"
0.126861162247664,0.126861162247664,2.54924724833142,0.0168004861882898,0.278169544302478,-3.29366242393703,"seq.4328.2","BOC","Brother of CDO","Q9BWV1"
0.117459359700066,0.117459359700066,2.54765181923972,0.0168621985269122,0.278169544302478,-3.29688107871195,"seq.14175.78","SCP2D","SCP2 sterol-binding domain-containing protein 1","Q9UJQ7"
0.041700216400259,0.041700216400259,2.54698305116135,0.0168881293864052,0.278169544302478,-3.29822991213186,"seq.25039.10","KLHL3","Kelch-like protein 3","Q9UH77"
-0.234922537621549,-0.234922537621549,-2.54585963509242,0.0169317719873217,0.278169544302478,-3.30049525013754,"seq.14144.3","H2A3","Histone H2A type 3","Q7L7L0"
-0.123774583267486,-0.123774583267486,-2.54553667453091,0.0169443377240088,0.278169544302478,-3.30114638187904,"seq.24261.202","DAPK3","Death-associated protein kinase 3","O43293"
-0.0797898242705029,-0.0797898242705029,-2.54310853418322,0.0170390887632311,0.278853534172674,-3.30604027139393,"seq.6342.10","Nephronectin","Nephronectin","Q6UXI9"
0.0257028522275985,0.0257028522275985,2.54251011456585,0.0170625156044742,0.278853534172674,-3.30724595435806,"seq.15436.40","RAMP1","Receptor activity-modifying protein 1","O60894"
0.0928314377341775,0.0928314377341774,2.53958450026786,0.017177477220549,0.278880583678597,-3.31313799669115,"seq.4455.89","MFGM","Lactadherin","Q08431"
-0.135116402674668,-0.135116402674668,-2.53881099550144,0.0172079916739486,0.278880583678597,-3.31469512413723,"seq.9536.16","EP3A","Epididymal secretory protein E3-alpha","Q14507"
0.074822000504822,0.074822000504822,2.53857974818332,0.0172171240312231,0.278880583678597,-3.31516058894822,"seq.6232.54","B7-2","T-lymphocyte activation antigen CD86","P42081"
-0.149706108540248,-0.149706108540248,-2.53815032399791,0.0172340946440293,0.278880583678597,-3.316024886119,"seq.22033.32","WASP","Wiskott-Aldrich syndrome protein","P42768"
0.0376982405554858,0.0376982405554858,2.53741758611892,0.0172630878233633,0.278880583678597,-3.31749945878719,"seq.11549.6","ISL1","Insulin gene enhancer protein ISL-1","P61371"
-0.136353070486389,-0.136353070486389,-2.53621282757748,0.017310856251528,0.278880583678597,-3.31992338298612,"seq.23294.19","MLX","Max-like protein X","Q9UH92"
-0.0838721139535254,-0.0838721139535254,-2.53568069811384,0.0173319940192625,0.278880583678597,-3.3209937875398,"seq.8488.33","gpIIbIIIa","Integrin alpha-IIb: beta-3 complex","P08514|P05106"
-0.146854545860944,-0.146854545860944,-2.5341337225635,0.0173935802991676,0.279093393583347,-3.32410484624898,"seq.11421.10","EHD4","EH domain-containing protein 4","Q9H223"
-0.0768740778452489,-0.0768740778452489,-2.5331190420677,0.0174340854667433,0.279093393583347,-3.32614481489806,"seq.5730.60","BRAK","C-X-C motif chemokine 14","O95715"
0.0707629704034182,0.0707629704034182,2.53246879075443,0.0174600888289212,0.279093393583347,-3.32745185970492,"seq.11200.52","C1QR1","Complement component C1q receptor","Q9NPY3"
-0.100095400483542,-0.100095400483542,-2.52868099612423,0.017612276670918,0.27986020458497,-3.33506158379744,"seq.14068.29","TECK","C-C motif chemokine 25","O15444"
0.0962660872628037,0.0962660872628036,2.52567906896819,0.0177337605530153,0.27986020458497,-3.34108766511085,"seq.3046.31","resistin","Resistin","Q9HD89"
0.0522260567642172,0.0522260567642172,2.52453932967843,0.0177800869632164,0.27986020458497,-3.34337446321507,"seq.5066.134","CLM6","CMRF35-like molecule 6","Q08708"
0.041477300782706,0.041477300782706,2.52401747560539,0.0178013358506594,0.27986020458497,-3.34442131694869,"seq.18198.51","HBAT","Hemoglobin subunit theta-1","P09105"
0.0460019084364172,0.0460019084364171,2.522966397774,0.0178442050335141,0.27986020458497,-3.34652941558251,"seq.9055.81","MYZAP","Myocardial zonula adherens protein","P0CAP1"
-0.0753940543824362,-0.0753940543824362,-2.52212223426454,0.0178787041539251,0.27986020458497,-3.34822213551221,"seq.17460.51","Mx1","Interferon-induced GTP-binding protein Mx1","P20591"
0.0641841569067229,0.0641841569067228,2.52199753232351,0.0178838056771864,0.27986020458497,-3.34847215960802,"seq.23161.3","KCTD6","BTB/POZ domain-containing protein KCTD6","Q8NC69"
0.066325890094752,0.066325890094752,2.52190695358598,0.0178875120734523,0.27986020458497,-3.34865376294678,"seq.6574.11","FAIM3","Fas apoptotic inhibitory molecule 3","O60667"
-0.0738673452187197,-0.0738673452187197,-2.52169616903455,0.017896139928688,0.27986020458497,-3.34907635450957,"seq.13614.6","CREB-binding protein","CREB-binding protein","Q92793"
-0.0533178768133625,-0.0533178768133625,-2.52072231837147,0.0179360516828396,0.27986020458497,-3.35102850535971,"seq.9013.60","NET1","Netrin-1","O95631"
0.0710569469298225,0.0710569469298224,2.52071844913993,0.0179362104213442,0.27986020458497,-3.3510362606014,"seq.23654.6","ALG2","Alpha-1,3-mannosyltransferase ALG2","Q9H553"
-0.418839503790979,-0.418839503790979,-2.51992477698993,0.017968798977331,0.27986020458497,-3.35262689597001,"seq.4337.49","CRP","C-reactive protein","P02741"
-0.153949097483426,-0.153949097483426,-2.51899107674672,0.0180072072558264,0.279860412980211,-3.35449778423991,"seq.12693.2","SH3L1","SH3 domain-binding glutamic acid-rich-like protein","O75368"
0.0310957797545684,0.0310957797545684,2.5122072877905,0.0182885498469874,0.283134465980266,-3.36807821900499,"seq.20183.48","MEOX1","Homeobox protein MOX-1","P50221"
0.0447089390903424,0.0447089390903424,2.51203950363894,0.0182955595385794,0.283134465980266,-3.36841382674805,"seq.21548.20","GGT5","Gamma-glutamyltransferase 5","P36269"
-0.0964261025624781,-0.0964261025624781,-2.5099995310343,0.018380984451332,0.283308346994182,-3.37249317398327,"seq.4154.57","P-Selectin","P-selectin","P16109"
0.0648343228942858,0.0648343228942858,2.50927619763713,0.0184113628346615,0.283308346994182,-3.37393915027287,"seq.6049.64","PTPRS","Receptor-type tyrosine-protein phosphatase S","Q13332"
0.272836175750753,0.272836175750753,2.50898990822825,0.0184233991597259,0.283308346994182,-3.37451138656084,"seq.15525.294","ADH1G","Alcohol dehydrogenase 1C","P00326"
0.0423169882966551,0.0423169882966551,2.50802781805194,0.0184639011421051,0.283333421946955,-3.37643412802872,"seq.23269.40","CKLF4","CKLF-like MARVEL transmembrane domain-containing protein 4","Q8IZR5"
0.075073389681132,0.0750733896811319,2.50569338622678,0.0185625180875288,0.28424830743697,-3.38109765504892,"seq.6247.9","SIRB1","Signal-regulatory protein beta-1","O00241"
-0.11147095791041,-0.11147095791041,-2.5038520846055,0.018640646030371,0.284846266069968,-3.3847742034307,"seq.23395.5","KHDR2","KH domain-containing, RNA-binding, signal transduction-associated protein 2","Q5VWX1"
-0.193638790061738,-0.193638790061737,-2.50201999054093,0.0187186846764707,0.285214670574004,-3.3884307496509,"seq.7227.75","COCH","Cochlin","O43405"
-0.0735115566319161,-0.0735115566319161,-2.50140984690269,0.0187447408528914,0.285214670574004,-3.38964813353684,"seq.6259.60","Tenascin","Tenascin","P24821"
-0.0568608527713814,-0.0568608527713814,-2.4987189859361,0.0188600541458863,0.285214670574004,-3.39501491234081,"seq.3060.43","C9","Complement component C9","P02748"
0.156180786455658,0.156180786455658,2.49774064956978,0.0189021415837354,0.285214670574004,-3.39696528710009,"seq.23394.125","GAS2","Growth arrest-specific protein 2","O43903"
-0.0941282915913835,-0.0941282915913835,-2.49667180223336,0.0189482218625969,0.285214670574004,-3.39909557339234,"seq.17367.5","Stathmin","Stathmin","P16949"
-0.0403129198738472,-0.0403129198738471,-2.49566311318562,0.0189918036914794,0.285214670574004,-3.40110545434271,"seq.16593.3","FADD","FAS-associated death domain protein","Q13158"
-0.11813780675465,-0.118137806754649,-2.49504455530459,0.0190185751096675,0.285214670574004,-3.40233772959374,"seq.9839.148","Tirap","Toll/interleukin-1 receptor domain-containing adapter protein","P58753"
0.035814354536203,0.035814354536203,2.49317408278787,0.0190997419570724,0.285214670574004,-3.40606291235969,"seq.22078.4","ATTY","Tyrosine aminotransferase","P17735"
-0.162696522408464,-0.162696522408464,-2.49305712621313,0.0191048277494933,0.285214670574004,-3.40629578373613,"seq.19169.88","FIBP","Acidic fibroblast growth factor intracellular-binding protein","O43427"
0.132795448274278,0.132795448274278,2.49290611988898,0.0191113960253404,0.285214670574004,-3.40659644153214,"seq.9261.14","EphB6","Ephrin type-B receptor 6","O15197"
0.0921066166273331,0.0921066166273331,2.49277249659484,0.0191172099349893,0.285214670574004,-3.40686248003236,"seq.9018.38","PCD10:ECD","Protocadherin-10:Extracellular domain","Q9P2E7"
0.147591188532425,0.147591188532425,2.4921458019553,0.0191444990196887,0.285214670574004,-3.40811008809783,"seq.3509.1","MIP-5","C-C motif chemokine 15","Q16663"
-0.144964805441036,-0.144964805441036,-2.49148212066483,0.0191734378627057,0.285214670574004,-3.40943112103505,"seq.12450.42","PMVK","Phosphomevalonate kinase","Q15126"
-0.0872671902617753,-0.0872671902617753,-2.48978372405846,0.0192476778815261,0.285229973947428,-3.41281074501655,"seq.5727.35","B3GLT","Beta-1,3-glucosyltransferase","Q6Y288"
-0.0758801702008909,-0.0758801702008909,-2.48966837162537,0.0192527297547173,0.285229973947428,-3.41304023309428,"seq.13722.105","C9","Complement component C9","P02748"
0.0645993782912822,0.0645993782912822,2.4875173978917,0.0193471563016949,0.286047509701936,-3.417318309359,"seq.15483.377","Agrin","Agrin","O00468"
0.0677810723432434,0.0677810723432434,2.48645868928557,0.0193937897655448,0.286156545751125,-3.41942315284473,"seq.7957.2","SCG3","Secretogranin-3","Q8WXD2"
0.115381625827363,0.115381625827363,2.48520790871955,0.0194490171314062,0.286391688627918,-3.42190915775923,"seq.22589.3","FZD2","Frizzled-2","Q14332"
0.0458457340390873,0.0458457340390873,2.48272029277149,0.019559287544439,0.28641740126604,-3.42685119062628,"seq.14587.16","GDF-11","Growth/differentiation factor 11","O95390"
0.119224584716629,0.119224584716628,2.48258055615722,0.0195654988263513,0.28641740126604,-3.42712870967886,"seq.16907.3","Nectin-like protein 3","Cell adhesion molecule 2","Q8N3J6"
-0.0785105379577,-0.0785105379577,-2.482343820476,0.0195760258611643,0.28641740126604,-3.42759884867391,"seq.12451.62","BACH1","Transcription regulator protein BACH1","O14867"
0.0443438483646722,0.0443438483646722,2.48064401479487,0.0196517654415988,0.28641740126604,-3.43097373168291,"seq.13640.5","BCL6","B-cell lymphoma 6 protein","P41182"
-0.0486670821082503,-0.0486670821082503,-2.47955698656621,0.0197003425756045,0.28641740126604,-3.43313123641785,"seq.5586.66","MINP1","Multiple inositol polyphosphate phosphatase 1","Q9UNW1"
0.0523933933344251,0.052393393334425,2.47797664210296,0.019771162544029,0.28641740126604,-3.43626683443544,"seq.14078.69","Lymphotactin","Lymphotactin","P47992"
0.0604247771716167,0.0604247771716166,2.47679198690177,0.0198244043314387,0.28641740126604,-3.43861653708011,"seq.8467.9","Activin AB","Inhibin beta A chain:Inhibin beta B chain heterodimer","P08476|P09529"
-0.207330036027256,-0.207330036027256,-2.47670746188507,0.0198282081742236,0.28641740126604,-3.43878416191483,"seq.6467.65","KTEL1","Protein O-glucosyltransferase 1","Q8NBL1"
0.0812708178087426,0.0812708178087427,2.47532733416735,0.0198904127228058,0.28641740126604,-3.4415206529547,"seq.6260.14","Tenascin","Tenascin","P24821"
0.0405000733313866,0.0405000733313865,2.47531957378985,0.0198907630033598,0.28641740126604,-3.44153603745261,"seq.18400.52","ALKB2","DNA oxidative demethylase ALKBH2","Q6NS38"
0.0556042749051134,0.0556042749051134,2.47428299391978,0.0199376022976981,0.28641740126604,-3.44359073227817,"seq.13114.50","Lumican","Lumican","P51884"
-0.200257901119437,-0.200257901119437,-2.4739045012334,0.0199547303348603,0.28641740126604,-3.44434084449915,"seq.21857.26","RACK1","Guanine nucleotide-binding protein subunit beta-2-like 1","P63244"
-0.205534861644521,-0.205534861644521,-2.4736682058046,0.0199654303542102,0.28641740126604,-3.44480910887536,"seq.23243.120","RS25","40S ribosomal protein S25","P62851"
-0.0787597822046562,-0.0787597822046562,-2.47288605160912,0.0200008858889305,0.28641740126604,-3.44635890144456,"seq.24944.12","REPS2","RalBP1-associated Eps domain-containing protein 2","Q8NFH8"
0.0987062190239549,0.0987062190239549,2.47142579950711,0.0200672353581342,0.286602375247127,-3.44925150373736,"seq.6557.50","LRC15","Leucine-rich repeat-containing protein 15","Q8TF66"
-0.114001709056813,-0.114001709056813,-2.47020078897688,0.0201230525355415,0.286602375247127,-3.45167731215178,"seq.21935.16","UBE2H","Ubiquitin-conjugating enzyme E2 H","P62256"
-0.19488525592804,-0.19488525592804,-2.46923090284389,0.020167346486369,0.286602375247127,-3.45359739262974,"seq.5650.9","PDIA6","Protein disulfide-isomerase A6","Q15084"
-0.151629255667747,-0.151629255667747,-2.46902424321667,0.0201767960737142,0.286602375247127,-3.45400645641408,"seq.10620.21","PSP-94","Beta-microseminoprotein","P08118"
0.0891938519220426,0.0891938519220426,2.46786821944101,0.0202297309583598,0.286602375247127,-3.45629431304908,"seq.15559.5","ANTR2","Anthrax toxin receptor 2","P58335"
-0.189045623126014,-0.189045623126014,-2.46657298362241,0.0202891923863672,0.286602375247127,-3.45885690136827,"seq.18432.32","RALB","Ras-related protein Ral-B","P11234"
-0.139350630024153,-0.139350630024153,-2.46641146150438,0.020296618791215,0.286602375247127,-3.45917641064049,"seq.17739.1","HCDH","Hydroxyacyl-coenzyme A dehydrogenase, mitochondrial","Q16836"
0.0535873331493908,0.0535873331493908,2.46550121367372,0.020338516667214,0.286602375247127,-3.46097674555942,"seq.21891.31","FBLN7","Fibulin-7","Q53RD9"
0.0624232932882557,0.0624232932882557,2.4648686154343,0.0203676814896436,0.286602375247127,-3.46222769099644,"seq.3029.52","DC-SIGN","CD209 antigen","Q9NNX6"
-0.144720762896753,-0.144720762896753,-2.45801889850363,0.0206859512033085,0.290520035300415,-3.4757602000427,"seq.23575.58","COX19","Cytochrome c oxidase assembly protein COX19","Q49B96"
-0.0785264709598067,-0.0785264709598067,-2.45511655059632,0.0208221836392788,0.290535522283477,-3.48148718574242,"seq.12663.1","THTR","Thiosulfate sulfurtransferase","Q16762"
-0.213612096755845,-0.213612096755845,-2.45479308666854,0.0208374176480969,0.290535522283477,-3.48212519501937,"seq.2986.49","Gro-g","Gro-gamma","P19876"
0.0586213904898837,0.0586213904898837,2.45404038278839,0.0208729070564413,0.290535522283477,-3.48360964882146,"seq.3341.33","ABL1","Tyrosine-protein kinase ABL1","P00519"
-0.142688072212965,-0.142688072212965,-2.45363131929763,0.0208922174053935,0.290535522283477,-3.48441627062469,"seq.20942.4","DNJB8","DnaJ homolog subfamily B member 8","Q8NHS0"
-0.0525241484186086,-0.0525241484186086,-2.45321960654954,0.0209116694139536,0.290535522283477,-3.48522803280754,"seq.20373.141","GID8","Glucose-induced degradation protein 8 homolog","Q9NWU2"
-0.194998197206992,-0.194998197206992,-2.4528098802881,0.0209310441116051,0.290535522283477,-3.48603579498542,"seq.17355.56","SYT4","Synaptotagmin-4","Q9H2B2"
0.0597681887236418,0.0597681887236418,2.45203040372022,0.0209679487751397,0.290535522283477,-3.48757227851853,"seq.3607.71","DKK3","Dickkopf-related protein 3","Q9UBP4"
0.0391160625497471,0.0391160625497471,2.45078778131593,0.0210269050973488,0.290535522283477,-3.49002108041322,"seq.8756.41","KCE1L:N-term","Potassium voltage-gated channel subfamily E regulatory beta subunit 5:N-term, opposite side of membrane","Q9UJ90"
-0.151299190460177,-0.151299190460177,-2.44953910272783,0.0210863023467724,0.290535522283477,-3.49248104599104,"seq.21153.5","BAP18","Chromatin complexes subunit BAP18","Q8IXM2"
-0.11471690765119,-0.11471690765119,-2.448298649727,0.0211454611124855,0.290535522283477,-3.49492404083503,"seq.7962.11","ISK8","Serine protease inhibitor Kazal-type 8","P0C7L1"
0.0945166037672605,0.0945166037672605,2.4478920384731,0.0211648861141241,0.290535522283477,-3.49572467013658,"seq.20568.3","FREM1","FRAS1-related extracellular matrix protein 1","Q5H8C1"
-0.11994515611809,-0.11994515611809,-2.44788197023369,0.0211653673113632,0.290535522283477,-3.49574449374924,"seq.19555.1","SUMO2","Small ubiquitin-related modifier 2","P61956"
-0.221158522357621,-0.221158522357621,-2.44368264403949,0.0213669477537108,0.292751282287214,-3.50400826160314,"seq.10800.15","Collagen-binding protein","Serpin H1","P50454"
-0.0749155406032434,-0.0749155406032434,-2.44262926547826,0.0214177893387559,0.292897310488165,-3.50607980741,"seq.12456.5","F263","6-phosphofructo-2-kinase/fructose-2,6-bisphosphatase 3","Q16875"
-0.0593240083973616,-0.0593240083973616,-2.44079064996034,0.021506797159485,0.292909483371893,-3.50969425462826,"seq.12471.47","STAU1","Double-stranded RNA-binding protein Staufen homolog 1","O95793"
-0.164488177964124,-0.164488177964124,-2.43881338941932,0.0216028961906689,0.292909483371893,-3.51357937656801,"seq.24689.9","PTRF","Polymerase I and transcript release factor","Q6NZI2"
-0.0530567808226887,-0.0530567808226887,-2.43865402029755,0.0216106590285623,0.292909483371893,-3.51389243621879,"seq.12490.92","LTOR3","Ragulator complex protein LAMTOR3","Q9UHA4"
-0.0897795365393816,-0.0897795365393816,-2.43861171038217,0.0216127203666857,0.292909483371893,-3.51397554634555,"seq.12438.127","3MG","DNA-3-methyladenine glycosylase","P29372"
-0.103606290981499,-0.103606290981499,-2.43847042358072,0.0216196051658771,0.292909483371893,-3.5142530720726,"seq.18935.14","TLR5","Toll-like receptor 5","O60602"
0.0570625592561877,0.0570625592561877,2.43623257165717,0.0217289231514403,0.293040785583676,-3.51864749267044,"seq.6390.18","NPS","Neuropeptide S","P0C0P6"
-0.154808722809268,-0.154808722809268,-2.43591961433377,0.0217442513870063,0.293040785583676,-3.51926184062594,"seq.19262.219","ACADV","Very long-chain specific acyl-CoA dehydrogenase, mitochondrial","P49748"
-0.134281025096974,-0.134281025096974,-2.4353411119486,0.0217726118305519,0.293040785583676,-3.52039733540967,"seq.22815.4","TRI40","Tripartite motif-containing protein 40","Q6P9F5"
-0.198183851377417,-0.198183851377417,-2.4349845426353,0.0217901091763414,0.293040785583676,-3.52109713263258,"seq.13497.34","EIF3J","Eukaryotic translation initiation factor 3 subunit J","O75822"
-0.117249733908196,-0.117249733908195,-2.4337097023202,0.0218527730694829,0.293319807843161,-3.52359859352071,"seq.25921.3","Inhibin a subunit","Inhibin a subunit","P05111"
-0.105609160313765,-0.105609160313765,-2.43286678953507,0.0218942967460004,0.293319807843161,-3.52525208985821,"seq.6281.51","SIA4B","CMP-N-acetylneuraminate-beta-galactosamide-alpha-2,3-sialyltransferase 2","Q16842"
0.0461800532086304,0.0461800532086304,2.43211118187119,0.0219315811873402,0.293319807843161,-3.52673402199665,"seq.21385.5","SLIK2","SLIT and NTRK-like protein 2","Q9H156"
0.123259074557859,0.123259074557859,2.43005455072312,0.0220333584995264,0.293569688809259,-3.53076613121944,"seq.5728.60","FCRL1","Fc receptor-like protein 1","Q96LA6"
0.0386890518943717,0.0386890518943717,2.42797546586805,0.0221366877731451,0.293569688809259,-3.53484010509273,"seq.8051.10","AGGF1","Angiogenic factor with G patch and FHA domains 1","Q8N302"
0.120278320294941,0.120278320294941,2.42745761882058,0.0221624935940083,0.293569688809259,-3.53585449053353,"seq.5246.64","cGMP-stimulated PDE","cGMP-dependent 3',5'-cyclic phosphodiesterase","O00408"
0.054745586132898,0.054745586132898,2.42691170195005,0.0221897281252209,0.293569688809259,-3.53692371470884,"seq.7070.25","KELL","Kell blood group glycoprotein","P23276"
0.081925234175895,0.081925234175895,2.42689877852644,0.0221903732171701,0.293569688809259,-3.53694902450798,"seq.18880.81","Collagen Type III","Collagen Type III","P02461"
-0.24235749898204,-0.24235749898204,-2.42686780996069,0.0221919191293595,0.293569688809259,-3.53700967436273,"seq.22841.16","ZN696","Zinc finger protein 696","Q9H7X3"
-0.0609053164874281,-0.0609053164874281,-2.42599917818043,0.0222353204533251,0.293610961565737,-3.53871063493717,"seq.10630.5","HTAI2","Oxidoreductase HTATIP2","Q9BUP3"
-0.228301822074115,-0.228301822074115,-2.42457344369712,0.022306726475584,0.29402121027221,-3.54150169527572,"seq.3396.54","Renin","Renin","P00797"
-0.0598124015947165,-0.0598124015947165,-2.42300038161851,0.02238575544633,0.294530273372382,-3.5445799815456,"seq.2605.49","CD30","Tumor necrosis factor receptor superfamily member 8","P28908"
-0.050721124038814,-0.050721124038814,-2.42000321652915,0.02253704160616,0.295298970258789,-3.55044160923925,"seq.10833.64","HHIP","Hedgehog-interacting protein","Q96QV1"
0.0312134847280897,0.0312134847280897,2.41853543257766,0.0226114718559058,0.295298970258789,-3.5533105367681,"seq.11194.6","SIT1","Signaling threshold-regulating transmembrane adapter 1","Q9Y3P8"
-0.095017987178153,-0.0950179871781529,-2.41716390884734,0.02268122461424,0.295298970258789,-3.55599033109355,"seq.11405.150","CARD9","Caspase recruitment domain-containing protein 9","Q9H257"
-0.0860039255526175,-0.0860039255526175,-2.41549159343852,0.0227665421011874,0.295298970258789,-3.55925655035762,"seq.17760.128","WDR5","WD repeat-containing protein 5","P61964"
0.131497273443953,0.131497273443952,2.41523172455923,0.0227798263830508,0.295298970258789,-3.55976397642259,"seq.8474.6","ROR1","Inactive tyrosine-protein kinase transmembrane receptor ROR1","Q01973"
-0.118389090158678,-0.118389090158678,-2.41492793804479,0.022795364713084,0.295298970258789,-3.56035711377824,"seq.21281.13","CK2N2","Calcium/calmodulin-dependent protein kinase II inhibitor 2","Q96S95"
0.130532330044841,0.130532330044841,2.41435416884665,0.0228247388734366,0.295298970258789,-3.56147725976476,"seq.3324.51","LY9","T-lymphocyte surface antigen Ly-9","Q9HBG7"
0.0561072393800995,0.0561072393800995,2.41408144607132,0.0228387131088179,0.295298970258789,-3.56200962679144,"seq.6221.1","ADPGK","ADP-dependent glucokinase","Q9BRR6"
-0.308241993042791,-0.308241993042791,-2.41384498018683,0.022850835903648,0.295298970258789,-3.56247118827317,"seq.21583.14","RL26L","60S ribosomal protein L26-like 1","Q9UNX3"
0.0621369284108845,0.0621369284108845,2.4138012585837,0.0228530780067468,0.295298970258789,-3.56255652605745,"seq.5065.8","CD83","CD83 antigen","Q01151"
0.162354251820779,0.162354251820779,2.41308528598148,0.0228898227735239,0.295298970258789,-3.56395385575393,"seq.6485.59","IGLL1","Immunoglobulin lambda-like polypeptide 1","P15814"
0.059928699496973,0.059928699496973,2.41201581305097,0.0229448106344027,0.295485379353642,-3.56604061161582,"seq.20079.6","PCKGM","Phosphoenolpyruvate carboxykinase [GTP], mitochondrial","Q16822"
0.0603583382590243,0.0603583382590243,2.40865488782331,0.0231184050005144,0.296763808463231,-3.57259467483177,"seq.10606.34","TOIP1:Perinuclear","Torsin-1A-interacting protein 1:Perinuclear domain","Q5JTV8"
-0.0877481513484547,-0.0877481513484548,-2.40851782074868,0.0231255101121025,0.296763808463231,-3.57286184453386,"seq.17781.191","MLP3A","Microtubule-associated proteins 1A/1B light chain 3A","Q9H492"
0.144884586851716,0.144884586851717,2.40770884180067,0.0231674857469343,0.296779971194032,-3.57443850345074,"seq.6107.3","ELA1","Chymotrypsin-like elastase family member 1","Q9UNI1"
-0.194399550395332,-0.194399550395332,-2.40542654528207,0.0232862844740656,0.297606893940227,-3.57888479083498,"seq.8095.213","Cyclophilin F","Peptidyl-prolyl cis-trans isomerase F, mitochondrial","P30405"
0.115235762310411,0.115235762310411,2.40490142922366,0.0233136968637494,0.297606893940227,-3.57990742806369,"seq.12549.33","PTGD2","Hematopoietic prostaglandin D synthase","O60760"
0.0889522600045112,0.0889522600045112,2.40397190816386,0.0233622927496956,0.297627045647334,-3.58171727973754,"seq.13416.8","T132D","Transmembrane protein 132D","Q14C87"
-0.0868212166069657,-0.0868212166069656,-2.40320374924822,0.0234025225776827,0.297627045647334,-3.58321261447848,"seq.10499.1","T106A","Transmembrane protein 106A","Q96A25"
0.0336376113271925,0.0336376113271925,2.40180219366636,0.0234760881387977,0.297627045647334,-3.58594017479871,"seq.16923.20","Profilin II","Profilin-2","P35080"
-0.150711059848951,-0.150711059848951,-2.40135931915184,0.0234993779856965,0.297627045647334,-3.58680184252352,"seq.23680.1","MCPIP","MCP-1 Induced Protein","Q5D1E8"
-0.335316126676839,-0.335316126676839,-2.40097819848441,0.0235194372743674,0.297627045647334,-3.58754328035988,"seq.7065.1","G6B:ECD","Protein G6b:Isoform A, Extracellular domain","O95866"
0.0257225744013639,0.0257225744013639,2.39941183968415,0.0236020433261156,0.298050816675092,-3.59058972014055,"seq.18918.86","PDE4A","cAMP-specific 3',5'-cyclic phosphodiesterase 4A","P27815"
-0.0994290474319768,-0.0994290474319768,-2.39879388217555,0.0236347060005767,0.298050816675092,-3.59179125252832,"seq.6086.15","CRDL2","Chordin-like protein 2","Q6WN34"
-0.0568158061221667,-0.0568158061221667,-2.39646170360822,0.0237583486977286,0.299092579719765,-3.596324092106,"seq.3316.58","Heparin cofactor II","Heparin cofactor 2","P05546"
0.0736792726240624,0.0736792726240624,2.39376079896814,0.0239022799929023,0.300385722186664,-3.60157011503732,"seq.19347.37","Carbonic Anhydrase XII","Carbonic anhydrase 12","O43570"
-0.243590096622435,-0.243590096622435,-2.39166060620012,0.0240147507217174,0.301279721188637,-3.60564678158347,"seq.9758.17","RS4X","40S ribosomal protein S4, X isoform","P62701"
0.132691108686894,0.132691108686894,2.38543445002693,0.0243510308406964,0.302272344976708,-3.61771902243004,"seq.8099.42","SPON2","Spondin-2","Q9BUD6"
-0.069242476105512,-0.069242476105512,-2.38332196785136,0.0244661034136224,0.302272344976708,-3.62181050416544,"seq.3423.59","Chymase","Chymase","P23946"
0.0886147487700155,0.0886147487700154,2.38226623089949,0.0245237985099445,0.302272344976708,-3.62385440741096,"seq.7266.4","SPA9","Serpin A9","Q86WD7"
0.0886672066687597,0.0886672066687597,2.38177107241656,0.0245509013444993,0.302272344976708,-3.62481283473535,"seq.15527.90","DLDH","Dihydrolipoyl dehydrogenase, mitochondrial","P09622"
-0.171076534324082,-0.171076534324081,-2.38159284929191,0.0245606632125175,0.302272344976708,-3.62515777196769,"seq.25484.120","ARI3C","AT-rich interactive domain-containing protein 3C","A6NKF2"
0.0284175065883482,0.0284175065883482,2.38118331704324,0.0245831080997533,0.302272344976708,-3.62595032827543,"seq.5103.30","MO2R1:ECD","Cell surface glycoprotein CD200 receptor 1:Isoform 4, Extracellular Domain","Q8TD46"
0.0332758750499472,0.0332758750499472,2.37999487656296,0.0246483482264964,0.302272344976708,-3.62824979417994,"seq.23596.17","CCD89","Coiled-coil domain-containing protein 89","Q8N998"
-0.201625029186151,-0.201625029186151,-2.37969676677345,0.0246647379627642,0.302272344976708,-3.62882648055954,"seq.25105.87","EIF2A","Eukaryotic translation initiation factor 2A","Q9BY44"
0.147954286957549,0.147954286957549,2.37953140263097,0.0246738337926742,0.302272344976708,-3.62914635382893,"seq.2991.9","IL-1 sRI","Interleukin-1 receptor type 1","P14778"
0.106947949331115,0.106947949331115,2.37932062758722,0.0246854318900893,0.302272344976708,-3.62955404752814,"seq.9237.54","Lysosomal acid phosphatase","Lysosomal acid phosphatase","P11117"
0.0392242289907332,0.0392242289907332,2.37844990718587,0.0247333969763403,0.302272344976708,-3.63123800394105,"seq.14048.7","IL-1 R AcP","Interleukin-1 Receptor accessory protein","Q9NPH3"
-0.194334255340133,-0.194334255340133,-2.37709856210921,0.0248080068966916,0.302272344976708,-3.63385070371477,"seq.21387.64","MEP1A","Meprin A subunit alpha","Q16819"
-0.0439895477089266,-0.0439895477089266,-2.37669162426027,0.024830514875047,0.302272344976708,-3.63463729525286,"seq.5982.50","FHR1","Complement factor H-related protein 1","Q03591"
0.0400820750719535,0.0400820750719535,2.37618063308257,0.0248588045530241,0.302272344976708,-3.63562489569168,"seq.6413.79","LIPK","Lipase member K","Q5VXJ0"
-0.087350524983824,-0.087350524983824,-2.37599304763849,0.0248691971195911,0.302272344976708,-3.6359874110597,"seq.23525.27","NOSIP","Nitric oxide synthase-interacting protein","Q9Y314"
0.0485670386443135,0.0485670386443134,2.37486178208466,0.0249319555077664,0.302272344976708,-3.63817323506619,"seq.9227.15","PD-1","Programmed cell death protein 1","Q15116"
0.0527182881469127,0.0527182881469127,2.37478339713922,0.0249363093716734,0.302272344976708,-3.63832466542353,"seq.25283.2","CTNA3","Catenin alpha-3","Q9UI47"
0.0420936332626078,0.0420936332626078,2.37472892222864,0.0249393355706253,0.302272344976708,-3.63842990257507,"seq.5089.11","IL-7 Ra","Interleukin-7 receptor subunit alpha","P16871"
0.0309813156874343,0.0309813156874343,2.37285975850616,0.0250433752937962,0.302272344976708,-3.64203990878544,"seq.11145.72","K154L","UPF0606 protein KIAA1549L","Q6ZVL6"
0.0396373250598313,0.0396373250598313,2.37206295147804,0.0250878469580675,0.302272344976708,-3.64357827056106,"seq.17682.1","CD46","Membrane cofactor protein","P15529"
0.0342330802132121,0.0342330802132121,2.37186615014511,0.0250988420120259,0.302272344976708,-3.64395817593899,"seq.12885.42","NR1D2","Nuclear receptor subfamily 1 group D member 2","Q14995"
-0.0647452130617715,-0.0647452130617715,-2.37178074922912,0.0251036146288649,0.302272344976708,-3.64412302765802,"seq.4563.61","PLCG1","1-phosphatidylinositol 4,5-bisphosphate phosphodiesterase gamma-1","P19174"
-0.22741424004924,-0.22741424004924,-2.37105896804895,0.0251439844027561,0.302272344976708,-3.64551615054928,"seq.22403.13","H2B1K","Histone H2B type 1-K","O60814"
0.0491711682425756,0.0491711682425756,2.37085477377187,0.0251554159083292,0.302272344976708,-3.64591022059002,"seq.9470.15","MET24","Methyltransferase-like protein 24","Q5JXM2"
0.0774414582355064,0.0774414582355063,2.37000501542899,0.0252030393703999,0.302272344976708,-3.64754991823782,"seq.5134.52","TIMD3","Hepatitis A virus cellular receptor 2","Q8TDQ0"
0.025573703034807,0.025573703034807,2.36998898268476,0.0252039386935725,0.302272344976708,-3.64758085149486,"seq.8355.80","ISM1","Isthmin-1","B1AKI9"
0.0894670453919188,0.0894670453919188,2.36895201661222,0.0252621674624856,0.302272344976708,-3.64958126981555,"seq.14662.6","MZF1","Myeloid zinc finger 1","P28698"
-0.0999536561755144,-0.0999536561755145,-2.3684402606694,0.0252909493846712,0.302272344976708,-3.65056829597053,"seq.22432.83","SRPK1","Serine/threonine-protein kinase SRPK1","Q96SB4"
-0.152063525973387,-0.152063525973387,-2.36685048438425,0.0253805520298124,0.302272344976708,-3.65363363745539,"seq.23534.27","RTF2","Protein RTF2 homolog","Q9BY42"
-0.0485831271809789,-0.0485831271809789,-2.3666402393129,0.0253924235114736,0.302272344976708,-3.6540389250558,"seq.11510.31","Apo L1","Apolipoprotein L1","O14791"
0.0375342227533681,0.0375342227533681,2.36615065466653,0.0254200875590999,0.302272344976708,-3.65498260407094,"seq.8261.51","STOM","Erythrocyte band 7 integral membrane protein","P27105"
-0.0476019964406304,-0.0476019964406303,-2.36580530031069,0.0254396184145035,0.302272344976708,-3.65564820287602,"seq.22553.4","RL38","60S ribosomal protein L38","P63173"
0.0513241352792416,0.0513241352792416,2.36540328887478,0.0254623706702838,0.302272344976708,-3.65642291830681,"seq.5107.7","Notch 1","Neurogenic locus notch homolog protein 1","P46531"
-0.0695246913227715,-0.0695246913227715,-2.3631116288577,0.0255924249611689,0.303322252913757,-3.66083756556378,"seq.24494.67","KATL1","Katanin p60 ATPase-containing subunit A-like 1","Q9BW62"
0.0497683259416197,0.0497683259416197,2.36200036145232,0.0256557088461304,0.303324289935627,-3.66297732327102,"seq.15441.6","SAP3","Ganglioside GM2 activator","P17900"
-0.117441467140981,-0.117441467140981,-2.36164764908932,0.0256758247894474,0.303324289935627,-3.66365634029483,"seq.6283.60","MCEM1","Mast cell-expressed membrane protein 1","Q8IX19"
0.194814855851453,0.194814855851453,2.36034040003908,0.0257505057012435,0.303658147183041,-3.66617239849891,"seq.18173.11","ARK73","Aflatoxin B1 aldehyde reductase member 3","O95154"
0.0599717087749246,0.0599717087749246,2.3590207911613,0.0258260938440004,0.303658147183041,-3.66871134147622,"seq.9989.12","LRC24","Leucine-rich repeat-containing protein 24","Q50LG9"
-0.115806410458091,-0.115806410458091,-2.35884262948626,0.0258363145812195,0.303658147183041,-3.66905405699395,"seq.6280.11","PCDH8","Protocadherin-8","O95206"
-0.226007954182963,-0.226007954182963,-2.35740125601087,0.0259191388594605,0.303658147183041,-3.6718261035903,"seq.13578.98","ABLM3","Actin-binding LIM protein 3","O94929"
-0.142641783368513,-0.142641783368513,-2.35732544073537,0.0259235020640568,0.303658147183041,-3.67197188133378,"seq.24674.22","EGLN2","Egl nine homolog 2","Q96KS0"
0.112490045183113,0.112490045183113,2.35586002878166,0.0260079690551275,0.303658147183041,-3.67478898776191,"seq.9829.91","SULT 2A1","Bile salt sulfotransferase","Q06520"
0.065321849079179,0.065321849079179,2.3557789632204,0.026012649035273,0.303658147183041,-3.67494479534154,"seq.6576.1","ART4","Ecto-ADP-ribosyltransferase 4","Q93070"
-0.06212579107459,-0.0621257910745899,-2.35535108683327,0.0260373634228839,0.303658147183041,-3.67576711454684,"seq.21129.95","MD2BP","MAD2L1-binding protein","Q15013"
-0.25722986127241,-0.25722986127241,-2.35408492012772,0.0261106235523451,0.303962600125825,-3.67819995064842,"seq.5593.11","PDIA5","Protein disulfide-isomerase A5","Q14554"
0.0379275383556266,0.0379275383556266,2.35330293117466,0.0261559631899472,0.303962600125825,-3.67970205951211,"seq.11328.9","USB1","U6 snRNA phosphodiesterase","Q9BQ65"
-0.0795431767761575,-0.0795431767761575,-2.35210947099513,0.026225298408857,0.303962600125825,-3.68199393886575,"seq.22862.44","PPM1M","Protein phosphatase 1M","Q96MI6"
-0.114250062475117,-0.114250062475117,-2.35197937935548,0.0262328663370507,0.303962600125825,-3.68224371721305,"seq.10070.22","PLCG2","1-phosphatidylinositol 4,5-bisphosphate phosphodiesterase gamma-2","P16885"
-0.114277165853875,-0.114277165853875,-2.35111121817507,0.0262834216403731,0.303962600125825,-3.68391037557009,"seq.2683.1","iC3b","Complement C3b, inactivated","P01024"
0.118387727221859,0.118387727221859,2.34766063572551,0.0264852381540144,0.303962600125825,-3.69053074622684,"seq.11266.8","SELPL:ECD","P-selectin glycoprotein ligand 1:Extracellular domain","Q14242"
0.0542727170870333,0.0542727170870333,2.34697770629868,0.0265253482923409,0.303962600125825,-3.69184029001296,"seq.16915.153","SEM4A","Semaphorin-4A","Q9H3S1"
-0.233621012226585,-0.233621012226585,-2.34635461629015,0.0265619922429698,0.303962600125825,-3.69303487556509,"seq.6060.2","PIP","Prolactin-inducible protein","P12273"
0.0494166761172289,0.0494166761172289,2.3463434863558,0.0265626472144397,0.303962600125825,-3.69305621197341,"seq.6450.8","FABP6","Gastrotropin","P51161"
-0.257068726971285,-0.257068726971285,-2.3458071484037,0.0265942269538951,0.303962600125825,-3.69408431026304,"seq.22402.12","H2A1A","Histone H2A type 1-A","Q96QV6"
0.0521027603981834,0.0521027603981834,2.34559627247228,0.0266066527676538,0.303962600125825,-3.69448849379181,"seq.17789.1","NADC","Nicotinate-nucleotide pyrophosphorylase [carboxylating]","Q15274"
0.0614833798089317,0.0614833798089316,2.34540800496141,0.0266177508593846,0.303962600125825,-3.69484932425522,"seq.10801.11","Ephrin-A2","Ephrin-A2","O43921"
-0.0723378404430424,-0.0723378404430424,-2.34492148974045,0.0266464497677974,0.303962600125825,-3.69578168511263,"seq.21380.77","TGT","Queuine tRNA-ribosyltransferase","Q9BXR0"
0.0575957921443106,0.0575957921443106,2.34490724213759,0.0266472906407466,0.303962600125825,-3.69580898743257,"seq.3305.6","DLL4","Delta-like protein 4","Q9NR61"
0.0275153091570204,0.0275153091570204,2.33847827107484,0.0270291975119071,0.305831094277633,-3.70811775238456,"seq.10663.42","INSI1","Insulin-induced gene 1 protein","O15503"
0.0628857095191971,0.062885709519197,2.33839609248847,0.0270341113859473,0.305831094277633,-3.70827494859223,"seq.25451.39","YAP1","Transcriptional coactivator YAP1","P46937"
-0.167529496026341,-0.167529496026341,-2.33827979145054,0.0270410670058255,0.305831094277633,-3.70849741021069,"seq.23409.83","SYAP1","Synapse-associated protein 1","Q96A49"
-0.149368115886631,-0.149368115886631,-2.3379200746691,0.0270625909248167,0.305831094277633,-3.70918543433368,"seq.17737.7","IVD","Isovaleryl-CoA dehydrogenase, mitochondrial","P26440"
-0.0603531092763813,-0.0603531092763813,-2.33725899198313,0.0271021880170431,0.305831094277633,-3.7104496976525,"seq.19755.38","ATIF1","ATPase inhibitor, mitochondrial","Q9UII2"
0.0803541990890662,0.0803541990890662,2.33635782727878,0.0271562504317039,0.305831094277633,-3.71217272511291,"seq.5695.5","SPLC2","BPI fold-containing family A member 2","Q96DR5"
-0.155852872206229,-0.155852872206229,-2.33617912204469,0.0271669829345979,0.305831094277633,-3.7125143586344,"seq.16074.12","GRB2-related adapter protein 2","GRB2-related adapter protein 2","O75791"
-0.140210415163993,-0.140210415163993,-2.33506803055241,0.0272337985432041,0.305831094277633,-3.71463807034493,"seq.17773.26","SNAG","Gamma-soluble NSF attachment protein","Q99747"
-0.101310854321885,-0.101310854321885,-2.33492136216501,0.0272426296415303,0.305831094277633,-3.71491835975051,"seq.10420.30","FAIM1","Fas apoptotic inhibitory molecule 1","Q9NVQ4"
-0.062987796281612,-0.062987796281612,-2.33482042867548,0.0272487084965545,0.305831094277633,-3.71511124124881,"seq.16055.3","complement factor H-related 5","Complement factor H-related protein 5","Q9BXR6"
0.0488094105648007,0.0488094105648007,2.33288952723868,0.0273652378590196,0.305831094277633,-3.71880010990787,"seq.3373.5","Granzyme H","Granzyme H","P20718"
0.238174641429265,0.238174641429265,2.33271928037297,0.0273755339585142,0.305831094277633,-3.71912526140713,"seq.18397.5","AK1C4","Aldo-keto reductase family 1 member C4","P17516"
-0.20047071711656,-0.20047071711656,-2.332378813967,0.0273961350916056,0.305831094277633,-3.71977546617086,"seq.4914.10","HCG","Human Chorionic Gonadotropin","P01215|P0DN86|P0DN87"
-0.0374119965696149,-0.0374119965696148,-2.33233965876325,0.0273985052220187,0.305831094277633,-3.71985023877472,"seq.4407.10","MSP","Hepatocyte growth factor-like protein","P26927"
-0.0871313036290098,-0.0871313036290098,-2.33097347335501,0.0274813197758052,0.306286452363676,-3.72245866152258,"seq.21368.46","RPC10","DNA-directed RNA polymerase III subunit RPC10","Q9Y2Y1"
-0.0590880313520391,-0.0590880313520391,-2.33023004269921,0.0275264803135378,0.306321396954774,-3.72387765893948,"seq.9215.117","UBP25","Ubiquitin carboxyl-terminal hydrolase 25","Q9UHP3"
0.0579523585195619,0.0579523585195619,2.32832749512466,0.0276423607177165,0.306536765242071,-3.72750774531903,"seq.2741.22","Siglec-6","Sialic acid-binding Ig-like lectin 6","O43699"
0.107245891695393,0.107245891695393,2.32782835027141,0.0276728361191612,0.306536765242071,-3.72845980228936,"seq.21770.18","B3GA1","Galactosylgalactosylxylosylprotein 3-beta-glucuronosyltransferase 1","Q9P2W7"
0.0502049881523203,0.0502049881523203,2.32628878988328,0.0277670271415755,0.306536765242071,-3.7313954894737,"seq.14052.26","UN13A","Protein unc-13 homolog A","Q9UPW8"
-0.172812592878648,-0.172812592878648,-2.3254919213665,0.0278158944905864,0.306536765242071,-3.73291449133359,"seq.9753.17","Ezrin","Ezrin","P15311"
0.0343975379095135,0.0343975379095135,2.32463006540006,0.0278688352714437,0.306536765242071,-3.73455699311594,"seq.9541.15","B3GT1","Beta-1,3-galactosyltransferase 1","Q9Y5Z6"
-0.175760513371231,-0.175760513371231,-2.32455801393424,0.0278732652917572,0.306536765242071,-3.73469428895537,"seq.25042.3","MAOM","NAD-dependent malic enzyme, mitochondrial","P23368"
-0.207058339326065,-0.207058339326065,-2.3243408416308,0.027886621816155,0.306536765242071,-3.73510809941119,"seq.4707.50","14-3-3 eta","14-3-3 protein eta","Q04917"
0.0977605616507813,0.0977605616507813,2.3234081246306,0.0279440520201429,0.306536765242071,-3.73688505748513,"seq.9183.7","IFN-a/b R1","Interferon alpha/beta receptor 1","P17181"
0.0526541530134129,0.0526541530134129,2.32323704923408,0.027954597326042,0.306536765242071,-3.73721093011026,"seq.20578.10","LPHN3","Latrophilin-3","Q9HAR2"
0.056791622445501,0.056791622445501,2.32218319507962,0.0280196381661123,0.306536765242071,-3.73921801841797,"seq.13689.2","Ornithine decarboxylase","Ornithine decarboxylase","P11926"
0.0570015373188717,0.0570015373188717,2.32128368779569,0.028075262081245,0.306536765242071,-3.74093068179108,"seq.20107.11","MYL4","Myosin light polypeptide 4","P12829"
-0.0554070295450258,-0.0554070295450257,-2.32096670124533,0.0280948878951992,0.306536765242071,-3.74153412197484,"seq.2913.1","MPIF-1","C-C motif chemokine 23","P55773"
0.0478908592980949,0.0478908592980949,2.32086717756859,0.0281010523503503,0.306536765242071,-3.74172357191847,"seq.6075.61","Hexosaminidase B","Beta-hexosaminidase subunit beta","P07686"
0.0552798306642815,0.0552798306642814,2.32032591433075,0.028134599526265,0.306536765242071,-3.74275381007698,"seq.13588.11","ANXA9","Annexin A9","O76027"
-0.0731123859976298,-0.0731123859976298,-2.31950458435722,0.0281855746867811,0.306633811779026,-3.74431682770395,"seq.19581.15","IGFBP-5","Insulin-like growth factor-binding protein 5","P24593"
-0.029116420031836,-0.029116420031836,-2.3157414632118,0.0284202059351507,0.307842800226963,-3.75147356577242,"seq.21193.1","TFB2M","Dimethyladenosine transferase 2, mitochondrial","Q9H5Q4"
0.0651319511587365,0.0651319511587365,2.31533937189103,0.0284453811798124,0.307842800226963,-3.75223781937865,"seq.15619.49","MOG","Myelin-oligodendrocyte glycoprotein","Q16653"
0.109916612965125,0.109916612965125,2.31497679880575,0.0284680995481691,0.307842800226963,-3.75292688669742,"seq.5430.66","SHPS1","Tyrosine-protein phosphatase non-receptor type substrate 1","P78324"
-0.0880715251082015,-0.0880715251082014,-2.31477570808741,0.0284807067505786,0.307842800226963,-3.75330902773362,"seq.9065.28","TXLNA","Alpha-taxilin","P40222"
0.0337684454955918,0.0337684454955917,2.31434266044707,0.0285078735290438,0.307842800226963,-3.7541318927003,"seq.8976.13","B4GN1","Beta-1,4 N-acetylgalactosaminyltransferase 1","Q00973"
-0.117349999421016,-0.117349999421016,-2.3134746257063,0.0285623997381429,0.307975342738644,-3.75578100585387,"seq.20189.4","Integrin aVb6","Integrin alpha V beta 6","P06756|P18564"
0.0605262959684624,0.0605262959684624,2.31237743363408,0.0286314563308428,0.308263936773284,-3.75786490058769,"seq.15615.8","LIRB3","Leukocyte immunoglobulin-like receptor subfamily B member 3","O75022"
0.101638112985173,0.101638112985173,2.31068616630328,0.0287382010846176,0.308956855023271,-3.76107585846982,"seq.16323.8","NRX3A","Neurexin-3","Q9Y4C0"
-0.0678043912454294,-0.0678043912454293,-2.30966581126643,0.0288027759209714,0.30919504225031,-3.76301231352688,"seq.12329.21","KS6A1","Ribosomal protein S6 kinase alpha-1","Q15418"
-0.0627026558511344,-0.0627026558511345,-2.30882669036933,0.0288559798789446,0.30931064314357,-3.76460439958311,"seq.14685.17","PKB beta","RAC-beta serine/threonine-protein kinase","P31751"
0.111979766356101,0.1119797663561,2.30748447389454,0.0289412680780043,0.30976931427397,-3.76715023658086,"seq.19361.78","MATN3","Matrilin-3","O15232"
-0.0770316024368386,-0.0770316024368386,-2.30672842363867,0.0289894104550777,0.309829637547011,-3.7685838422664,"seq.22782.80","SPC25","Kinetochore protein Spc25","Q9HBM1"
0.0421199568609055,0.0421199568609055,2.30529610843219,0.0290808143970074,0.310176896323233,-3.77129892463772,"seq.3828.54","PDGF-CC","Platelet-derived growth factor C","Q9NRA1"
0.0994414749345769,0.0994414749345768,2.303198769985,0.029215129731816,0.310176896323233,-3.77527262853884,"seq.5630.48","CM35H","CMRF35-like molecule 8","Q9UGN4"
-0.0938363671168399,-0.0938363671168398,-2.30262757702961,0.0292518069461662,0.310176896323233,-3.77635442425057,"seq.12779.30","PRDM4","PR domain zinc finger protein 4","Q9UKN5"
-0.173863009212582,-0.173863009212582,-2.30243409212839,0.0292642404040824,0.310176896323233,-3.77672083001607,"seq.12691.44","GLYM","Serine hydroxymethyltransferase, mitochondrial","P34897"
-0.148078898292129,-0.148078898292129,-2.30226609447419,0.0292750399301642,0.310176896323233,-3.77703895378629,"seq.22119.18","CSN8","COP9 signalosome complex subunit 8","Q99627"
-0.150380645372222,-0.150380645372222,-2.30223208548335,0.0292772265976656,0.310176896323233,-3.77710335205274,"seq.17784.23","GMFB","Glia maturation factor beta","P60983"
-0.0605781999686167,-0.0605781999686167,-2.30040723330412,0.0293947764801344,0.310970284127285,-3.78055791648692,"seq.23280.9","AKIR2","Akirin-2","Q53H80"
-0.0920089646291884,-0.0920089646291884,-2.29931800721059,0.0294651443518221,0.311130275610917,-3.78261903745334,"seq.17155.1","VPS28 protein homolog","Vacuolar protein sorting-associated protein 28 homolog","Q9UK41"
0.0292666454712601,0.0292666454712601,2.29881769105797,0.0294975178032795,0.311130275610917,-3.78356556139531,"seq.10361.25","OAS1","2'-5'-oligoadenylate synthase 1","P00973"
0.0597660182916082,0.0597660182916082,2.2975497686178,0.029579704700257,0.311130275610917,-3.78596367781518,"seq.14006.36","GNMT","Glycine N-methyltransferase","Q14749"
0.0303366204607863,0.0303366204607863,2.29753536625726,0.0295806394564914,0.311130275610917,-3.78599091309224,"seq.5587.3","CC134","Coiled-coil domain-containing protein 134","Q9H6E4"
-0.105148517614962,-0.105148517614962,-2.29610842242763,0.0296733854755058,0.311206028196957,-3.78868874960071,"seq.10045.47","CUL3","Cullin-3","Q13618"
0.120244247560115,0.120244247560115,2.29522816731812,0.029730730373931,0.311206028196957,-3.79035244628451,"seq.8348.4","EPHB2","Ephrin type-B receptor 2","P29323"
0.0487859878026167,0.0487859878026167,2.29375115255681,0.0298271777405274,0.311206028196957,-3.79314308763054,"seq.4491.4","IL-5 Ra","Interleukin-5 receptor subunit alpha","Q01344"
-0.111741339899998,-0.111741339899998,-2.29373333759286,0.0298283427688784,0.311206028196957,-3.79317673965759,"seq.23008.4","RAB2A","Ras-related protein Rab-2A","P61019"
0.0333805915973776,0.0333805915973776,2.2932056786716,0.0298628683179923,0.311206028196957,-3.79417339648731,"seq.24263.6","OCLN","Occludin","Q16625"
0.0747852447526029,0.0747852447526029,2.2923461038841,0.029919189331806,0.311206028196957,-3.79579666264111,"seq.8005.1","MXRA7","Matrix-remodeling-associated protein 7","P84157"
-0.155224367084905,-0.155224367084905,-2.29202232899459,0.0299404286796861,0.311206028196957,-3.79640799245853,"seq.14098.28","SYCC","Cysteine--tRNA ligase, cytoplasmic","P49589"
0.0327718650682877,0.0327718650682877,2.29099485142815,0.0300079209615177,0.311206028196957,-3.79834763015198,"seq.8811.24","BAMBI:ECD","BMP and activin membrane-bound inhibitor homolog:Extracellular domain","Q13145"
-0.193738653622606,-0.193738653622606,-2.29060483003051,0.0300335765702645,0.311206028196957,-3.79908374975388,"seq.19373.3","MLRM","Myosin regulatory light chain 12A","P19105"
0.0759365813040289,0.0759365813040289,2.28894280935215,0.030143127601536,0.311206028196957,-3.80221969459338,"seq.17427.26","NLGN3","Neuroligin-3","Q9NZ94"
-0.0801151922006726,-0.0801151922006726,-2.2889258755788,0.0301442456440942,0.311206028196957,-3.80225163798133,"seq.12332.7","EF2K","Eukaryotic elongation factor 2 kinase","O00418"
-0.0901173312410516,-0.0901173312410516,-2.28866449353163,0.0301615080159821,0.311206028196957,-3.80274468190908,"seq.21286.29","RL11","60S ribosomal protein L11","P62913"
0.128369240636287,0.128369240636287,2.28804182640121,0.0302026667664794,0.311206028196957,-3.8039190671899,"seq.11313.100","PHS","Pterin-4-alpha-carbinolamine dehydratase","P61457"
0.0772175899902403,0.0772175899902403,2.28782274521442,0.0302171603077977,0.311206028196957,-3.80433221662897,"seq.10626.116","SIA7C","Alpha-N-acetylgalactosaminide alpha-2,6-sialyltransferase 3","Q8NDV1"
-0.081592987599394,-0.081592987599394,-2.28765486164718,0.0302282710884135,0.311206028196957,-3.80464879853874,"seq.18458.4","PGES2","Prostaglandin E synthase 2","Q9H7Z7"
-0.0473805254016699,-0.0473805254016699,-2.28688792750502,0.0302790750735287,0.311289390988647,-3.80609482937891,"seq.21441.20","gp75","gp75","P17643"
-0.0539111779145805,-0.0539111779145805,-2.28539538911493,0.0303781673598665,0.311563377551841,-3.80890804935321,"seq.6290.3","UTS2B","Urotensin-2B","Q765I0"
0.0503104395334845,0.0503104395334846,2.285199203043,0.0303912143557908,0.311563377551841,-3.80927774187767,"seq.8935.22","MRP6","Multidrug resistance-associated protein 6","O95255"
-0.0562899817062979,-0.0562899817062979,-2.28353159610194,0.0305023209002628,0.312263226182606,-3.81241933148026,"seq.4482.66","C5b, 6 Complex","Complement C5b-C6 complex","P01031|P13671"
0.0562564110660146,0.0562564110660146,2.28176941445526,0.0306201288343723,0.313029620019271,-3.81573744608823,"seq.24931.9","ES8L3","Epidermal growth factor receptor kinase substrate 8-like protein 3","Q8TE67"
0.047069448526736,0.047069448526736,2.28070592231324,0.0306914264580025,0.313319058056555,-3.81773913969902,"seq.19556.12","Complement receptor type 1","Complement receptor type 1","P17927"
0.137245485257004,0.137245485257004,2.27870062130983,0.030826273577159,0.314078329294612,-3.82151181985648,"seq.18398.1","AK1D1","3-oxo-5-beta-steroid 4-dehydrogenase","P51857"
-0.102010567420343,-0.102010567420343,-2.27739821286415,0.0309141419339991,0.314078329294612,-3.82396093635939,"seq.16883.57","RAB4A","Ras-related protein Rab-4A","P20338"
0.0322274077947853,0.0322274077947853,2.27717197824696,0.0309294282141646,0.314078329294612,-3.82438626536287,"seq.23034.13","SORC3","VPS10 domain-containing receptor SorCS3","Q9UPU3"
-0.149599057413145,-0.149599057413145,-2.27671256557208,0.0309604910159095,0.314078329294612,-3.82524989133772,"seq.14060.67","NCF4","Neutrophil cytosol factor 4","Q15080"
0.0664600575666972,0.0664600575666972,2.27600080921026,0.0310086716664457,0.314078329294612,-3.82658765758255,"seq.16913.8","RNT2","Ribonuclease T2","O00584"
-0.0579228277211307,-0.0579228277211307,-2.27562904922547,0.0310338640803212,0.314078329294612,-3.82728628104579,"seq.5861.78","3HAO","3-hydroxyanthranilate 3,4-dioxygenase","P46952"
-0.232306855833969,-0.232306855833969,-2.27494385615715,0.0310803449761205,0.314078329294612,-3.82857372040089,"seq.18403.25","AMPD2","AMP deaminase 2","Q01433"
0.0590955818819373,0.0590955818819373,2.27398509079131,0.0311454898823164,0.314078329294612,-3.83037475620905,"seq.5698.60","Tenascin-X","Tenascin-X","P22105"
-0.058380989574743,-0.0583809895747429,-2.27384445944389,0.0311550557117205,0.314078329294612,-3.83063888922461,"seq.2746.56","TSLP R","Cytokine receptor-like factor 2","Q9HC73"
-0.0348612534077264,-0.0348612534077264,-2.27323275683183,0.031196695076046,0.314078329294612,-3.83178765988351,"seq.4553.65","HDGR2","Hepatoma-derived growth factor-related protein 2","Q7Z4V5"
-0.204241619385785,-0.204241619385785,-2.27248796060086,0.0312474623643149,0.314155521618608,-3.83318610264332,"seq.10754.113","Prokineticin-2","Prokineticin-2","Q9HC23"
0.0459024518759563,0.0459024518759563,2.27167364450028,0.0313030539609028,0.314280937081296,-3.83471472990574,"seq.3152.57","TNF sR-II","Tumor necrosis factor receptor superfamily member 1B","P20333"
-0.081941771257239,-0.081941771257239,-2.27010484841237,0.0314104049257874,0.314658306107978,-3.83765863747374,"seq.4301.58","Thymidine kinase","Thymidine kinase, cytosolic","P04183"
0.0326019237395093,0.0326019237395093,2.26986307878935,0.0314269785768429,0.314658306107978,-3.83811220783371,"seq.9287.6","SPRE","Sepiapterin reductase","P35270"
-0.156154337960491,-0.156154337960491,-2.26853649843006,0.0315180586002838,0.315137351354553,-3.84060036051835,"seq.18401.18","ALKB3","Alpha-ketoglutarate-dependent dioxygenase alkB homolog 3","Q96Q83"
-0.0521838739127609,-0.0521838739127609,-2.26765753773353,0.0315785376756273,0.315309535777599,-3.84224842021778,"seq.21523.71","ILKAP","Integrin-linked kinase-associated serine/threonine phosphatase 2C","Q9H0C8"
-0.109903649275377,-0.109903649275377,-2.2667240707163,0.0316428822550498,0.315519793101311,-3.8439982158721,"seq.21326.28","TBCC","Tubulin-specific chaperone C","Q15814"
-0.164879562319986,-0.164879562319986,-2.26367998661541,0.0318535389424132,0.316542804610033,-3.84970106682332,"seq.20402.11","TPC2A","Trafficking protein particle complex subunit 2","P0DI81"
-0.0592087939191744,-0.0592087939191743,-2.2629936312385,0.0319012111620609,0.316542804610033,-3.85098619611025,"seq.6508.68","SG1D2","Secretoglobin family 1D member 2","O95969"
0.028244488579534,0.028244488579534,2.26271022462809,0.0319209145822923,0.316542804610033,-3.85151677006472,"seq.15634.139","SLIT1","Slit homolog 1 protein","O75093"
-0.171436623729462,-0.171436623729462,-2.26148601514574,0.0320061525402019,0.316542804610033,-3.85380814160112,"seq.19379.154","RAB3D","Ras-related protein Rab-3D","O95716"
0.0789198922500929,0.0789198922500929,2.26147937993551,0.032006615090368,0.316542804610033,-3.85382055857896,"seq.22586.24","BT2A2","Butyrophilin subfamily 2 member A2","Q8WVV5"
-0.0635457407805201,-0.0635457407805201,-2.25963359735678,0.0321355224657117,0.316542804610033,-3.85727377217951,"seq.12625.138","KLHL7","Kelch-like protein 7","Q8IXQ5"
0.115492621998763,0.115492621998763,2.25953185876863,0.0321426414176667,0.316542804610033,-3.85746405699639,"seq.6367.66","fibromodulin","fibromodulin","Q06828"
-0.0476338865713245,-0.0476338865713245,-2.25927586580882,0.0321605603209476,0.316542804610033,-3.8579428232993,"seq.12455.48","MYNN","Myoneurin","Q9NPC7"
-0.174491470208932,-0.174491470208932,-2.25926947314942,0.0321610079076901,0.316542804610033,-3.85795477859546,"seq.6398.12","LONM","Lon protease homolog, mitochondrial","P36776"
0.0341356436614401,0.03413564366144,2.25900182130156,0.0321797528077973,0.316542804610033,-3.85845531018363,"seq.5183.53","AMPK a1b1g1","AMP Kinase (alpha1beta1gamma1)","Q13131|Q9Y478|P54619"
-0.148975631911324,-0.148975631911324,-2.25805911224073,0.0322458538532407,0.316652852286873,-3.86021794150295,"seq.10451.11","NUCB1","Nucleobindin-1","Q02818"
0.0542395800671096,0.0542395800671096,2.2576037730893,0.0322778253874532,0.316652852286873,-3.86106913696509,"seq.6715.63","PPBN","Alkaline phosphatase, placental-like","P10696"
-0.196829902466544,-0.196829902466544,-2.25698563469943,0.0323212737284684,0.316652908880116,-3.86222448084288,"seq.12701.1","EIF1B","Eukaryotic translation initiation factor 1b","O60739"
-0.120211110500962,-0.120211110500962,-2.25567799640324,0.0324133607469745,0.316862721150472,-3.86466785378015,"seq.23241.27","T10B","Mitochondrial import inner membrane translocase subunit Tim10 B","Q9Y5J6"
-0.0988112931660407,-0.0988112931660408,-2.25544728906028,0.0324296323196944,0.316862721150472,-3.86509884149523,"seq.3202.28","KREM2","Kremen protein 2","Q8NCW0"
0.0827944762486735,0.0827944762486734,2.25401675381858,0.0325306916868597,0.316940936535543,-3.86777058903654,"seq.3805.16","Endocan","Endothelial cell-specific molecule 1","Q9NQ30"
-0.0753931570615886,-0.0753931570615885,-2.25313961473154,0.0325927974754337,0.316940936535543,-3.86940822402544,"seq.12820.1","GRAP","GRB2-related adapter protein","Q13588"
0.036404606011072,0.036404606011072,2.25283060774122,0.032614702229707,0.316940936535543,-3.86998504455942,"seq.4831.4","sL-Selectin","L-Selectin","P14151"
0.0430432901181614,0.0430432901181614,2.25127082545509,0.0327254747469785,0.316940936535543,-3.87289587022997,"seq.13112.179","FSTL1","Follistatin-related protein 1","Q12841"
0.0481341541253574,0.0481341541253574,2.2508862078432,0.0327528417307006,0.316940936535543,-3.87361342694994,"seq.20447.11","TF2LY","Homeobox protein TGIF2LY","Q8IUE0"
0.0957158231300512,0.0957158231300512,2.25046396921442,0.0327829094177792,0.316940936535543,-3.87440107657291,"seq.8465.52","Cathepsin H","Cathepsin H","P09668"
0.0684849670248364,0.0684849670248363,2.25046323869259,0.0327829614599875,0.316940936535543,-3.87440243921268,"seq.5751.14","HCCR-1","LETM1 domain-containing protein 1","Q6P1Q0"
0.047259820737641,0.047259820737641,2.25042768969952,0.0327854940523802,0.316940936535543,-3.874468748266,"seq.8446.4","PACAP-27","Pituitary adenylate cyclase-activating polypeptide 27","P18509"
-0.112812615498201,-0.112812615498201,-2.24946284351435,0.0328542995150851,0.317161825619823,-3.87626819561271,"seq.20947.50","NC2B","Protein Dr1","Q01658"
-0.200911006732104,-0.200911006732104,-2.24838607228127,0.032931240737668,0.317161825619823,-3.87827577563965,"seq.12411.60","MAX","Protein max","P61244"
0.0446866774313165,0.0446866774313164,2.24720241481157,0.0330160074807476,0.317161825619823,-3.8804818979706,"seq.5915.58","PEX5","Peroxisomal targeting signal 1 receptor","P50542"
0.0575703113134617,0.0575703113134617,2.2464663429136,0.0330688201251843,0.317161825619823,-3.88185341054622,"seq.2961.1","Protein C","Vitamin K-dependent protein C","P04070"
-0.105267641899295,-0.105267641899295,-2.24626170769771,0.0330835161171151,0.317161825619823,-3.88223465113992,"seq.25059.18","HDAC6","Histone deacetylase 6","Q9UBN7"
0.0530850572284539,0.0530850572284539,2.24477901737696,0.0331901727876112,0.317161825619823,-3.88499624688129,"seq.9233.71","TFPI -2","Tissue factor pathway inhibitor 2","P48307"
0.107764573699869,0.107764573699869,2.24382174522141,0.0332591987036637,0.317161825619823,-3.88677857302147,"seq.21676.17","PAI-2","PAI-2","P05120"
0.0330988037849356,0.0330988037849356,2.24329456526518,0.0332972673724833,0.317161825619823,-3.8877599017111,"seq.10667.78","CA185","Uncharacterized protein C1orf185","Q5T7R7"
0.0413894046488562,0.0413894046488562,2.24208238311966,0.0333849507357334,0.317161825619823,-3.89001575450078,"seq.8462.18","HGH","Somatotropin","P01241"
0.0807913282946074,0.0807913282946073,2.24089829567329,0.0334708032183106,0.317161825619823,-3.8922185349465,"seq.25960.15","T-plastin","Plastin-3","P13797"
-0.0812952035231888,-0.0812952035231888,-2.2404287076935,0.0335049059770146,0.317161825619823,-3.89309190250111,"seq.11353.143","SMAD2","Mothers against decapentaplegic homolog 2","Q15796"
-0.0632222805319352,-0.0632222805319352,-2.24001468921016,0.0335349991589232,0.317161825619823,-3.89386181685936,"seq.9893.27","Ornithine decarboxylase antizyme","Ornithine decarboxylase antizyme 1","P54368"
0.0418571440871372,0.0418571440871372,2.2398218473324,0.0335490243188822,0.317161825619823,-3.89422039566057,"seq.12815.9","SYIC","Isoleucine--tRNA ligase, cytoplasmic","P41252"
0.0529340207647306,0.0529340207647306,2.23925592393056,0.0335902138465537,0.317161825619823,-3.89527257942925,"seq.21710.16","NLGNY","Neuroligin-4, Y-linked","Q8NFZ3"
0.0256816934023249,0.0256816934023249,2.23849221026516,0.0336458715245242,0.317161825619823,-3.89669221885903,"seq.5762.35","Sperm-associated antigen 11","Sperm-associated antigen 11B","Q08648"
0.0318705005413683,0.0318705005413683,2.2373113175253,0.0337320962143869,0.317161825619823,-3.89888669780797,"seq.8998.15","HS3S4","Heparan sulfate glucosamine 3-O-sulfotransferase 4","Q9Y661"
-0.169082115632767,-0.169082115632767,-2.23688916913869,0.0337629684081323,0.317161825619823,-3.89967099692969,"seq.12718.43","PIN4","Peptidyl-prolyl cis-trans isomerase NIMA-interacting 4","Q9Y237"
-0.109871194883136,-0.109871194883136,-2.23673540074096,0.0337742200044473,0.317161825619823,-3.8999566547837,"seq.24698.12","PRP18","Pre-mRNA-splicing factor 18","Q99633"
0.0577525466836466,0.0577525466836466,2.23509218285683,0.0338946697136469,0.317161825619823,-3.90300846212485,"seq.15637.38","SORC3","VPS10 domain-containing receptor SorCS3","Q9UPU3"
0.106115169595926,0.106115169595925,2.2350324316312,0.0338990568438354,0.317161825619823,-3.90311940456694,"seq.10746.24","DKK3","Dickkopf-related protein 3","Q9UBP4"
-0.0840402558539491,-0.0840402558539491,-2.23489586141464,0.0339090862003538,0.317161825619823,-3.90337297236114,"seq.19233.75","ATOX1","Copper transport protein ATOX1","O00244"
-0.0527533025882603,-0.0527533025882603,-2.23485875098004,0.0339118119556281,0.317161825619823,-3.90344187292923,"seq.23625.44","K1143","Uncharacterized protein KIAA1143","Q96AT1"
-0.0373368928980122,-0.0373368928980122,-2.23465411869752,0.0339268457158617,0.317161825619823,-3.90382178678764,"seq.11142.11","ANGL1:C-term","Angiopoietin-related protein 1:C-Term, Fibrinogen domian","O95841"
0.111097693959715,0.111097693959715,2.23388032647806,0.0339837484689029,0.317161825619823,-3.90525817384152,"seq.4535.50","BST1","ADP-ribosyl cyclase/cyclic ADP-ribose hydrolase 2","Q10588"
-0.0876927976468084,-0.0876927976468084,-2.23232566285884,0.0340983350652054,0.317161825619823,-3.90814307854541,"seq.25078.13","ATG4C","Cysteine protease ATG4C","Q96DT6"
0.118946384267587,0.118946384267587,2.23102952834218,0.0341941331904138,0.317161825619823,-3.91054721280658,"seq.3285.23","C1r","Complement C1r subcomponent","P00736"
-0.0334008453861312,-0.0334008453861312,-2.23030320193985,0.0342479225663296,0.317161825619823,-3.91189402831009,"seq.21322.60","T2EB","Transcription initiation factor IIE subunit beta","P29084"
0.0617584008100513,0.0617584008100513,2.22984166388791,0.0342821422401235,0.317161825619823,-3.91274969769399,"seq.21645.6","SNIP1","Smad nuclear-interacting protein 1","Q8TAD8"
-0.0771788742702282,-0.0771788742702282,-2.22980102681027,0.0342851566598365,0.317161825619823,-3.91282503117739,"seq.23322.2","MUSC","Musculin","O60682"
-0.130197301481629,-0.130197301481629,-2.22923138259879,0.0343274375074246,0.317161825619823,-3.91388094694917,"seq.5508.62","Cathepsin D","Cathepsin D","P07339"
-0.14540577154179,-0.14540577154179,-2.22827007837411,0.0343988953352968,0.317161825619823,-3.91566244794795,"seq.20915.68","NECP2","Adaptin ear-binding coat-associated protein 2","Q9NVZ3"
-0.117571962048864,-0.117571962048864,-2.22825702153624,0.0343998668286723,0.317161825619823,-3.91568664148257,"seq.17400.71","ACOT8","Acyl-coenzyme A thioesterase 8","O14734"
-0.142615095647991,-0.142615095647991,-2.22728698603858,0.0344721115428494,0.317161825619823,-3.91748379189201,"seq.2421.7","BDNF","Brain-derived neurotrophic factor","P23560"
-0.102230825327747,-0.102230825327747,-2.22682801994722,0.0345063413460968,0.317161825619823,-3.9183339184544,"seq.15398.2","HERV1","FAD-linked sulfhydryl oxidase ALR","P55789"
-0.143917408258572,-0.143917408258572,-2.22615258089597,0.0345567715212041,0.317161825619823,-3.91958479553854,"seq.24268.21","GAB1","GRB2-associated-binding protein 1","Q13480"
0.106368903821128,0.106368903821128,2.22515603920438,0.0346312975279462,0.317161825619823,-3.92142987065886,"seq.5092.51","JAG1:ECD","Protein jagged-1:Extracellular domain","P78504"
0.0443377391057497,0.0443377391057497,2.22481384947886,0.0346569214778862,0.317161825619823,-3.92206329902403,"seq.8878.48","YTDC1","YTH domain-containing protein 1","Q96MU7"
-0.142990170988017,-0.142990170988017,-2.22291058096337,0.0347997548803515,0.317161825619823,-3.92558524602392,"seq.11614.29","ERH","Enhancer of rudimentary homolog","P84090"
0.0420310200054149,0.0420310200054148,2.2220764995823,0.0348625167869564,0.317161825619823,-3.92712805036373,"seq.17202.37","PDCD4","Programmed cell death protein 4","Q53EL6"
-0.0882843601649587,-0.0882843601649587,-2.22195215638375,0.0348718819444031,0.317161825619823,-3.92735801511515,"seq.5259.2","TAK1-TAB1","Mitogen-activated protein kinase kinase kinase 7:TGF-beta-activated kinase 1 and MAP3K7-binding protein 1 fusion","O43318|Q15750"
-0.149778363563429,-0.149778363563429,-2.22182856211031,0.0348811929429256,0.317161825619823,-3.92758658617225,"seq.11307.33","WWP1","NEDD4-like E3 ubiquitin-protein ligase WWP1","Q9H0M0"
0.0314726900645193,0.0314726900645193,2.22151566814536,0.0349047748918905,0.317161825619823,-3.92816520330079,"seq.22511.28","NFYA","Nuclear transcription factor Y subunit alpha","P23511"
-0.219537701452104,-0.219537701452104,-2.22139408320741,0.0349139422883558,0.317161825619823,-3.92839002861835,"seq.24723.58","eIF-2-beta","Eukaryotic translation initiation factor 2 subunit 2","P20042"
-0.134173072401343,-0.134173072401343,-2.22127160979313,0.0349231788697921,0.317161825619823,-3.92861648844014,"seq.19176.27","FA49B","Protein FAM49B","Q9NUQ9"
0.117216369742339,0.117216369742339,2.22122675875799,0.0349265619528538,0.317161825619823,-3.9286994182685,"seq.5140.56","UNC5H4","Netrin receptor UNC5D","Q6UXZ4"
0.0313543021623606,0.0313543021623606,2.22036594647708,0.0349915497191159,0.317161825619823,-3.93029084620495,"seq.8807.13","SNX1","Sorting nexin-1","Q13596"
0.0378846642727135,0.0378846642727135,2.22034466082635,0.0349931580779616,0.317161825619823,-3.93033019280587,"seq.17671.58","ING4","Inhibitor of growth protein 4","Q9UNL4"
0.12956715023822,0.12956715023822,2.22002208824984,0.0350175400496001,0.317161825619823,-3.93092643818226,"seq.7008.13","F176C:CD","Protein eva-1 homolog C:Cytoplasmic domain","P58658"
-0.0963971388048872,-0.0963971388048873,-2.21965638023878,0.0350452009793855,0.317161825619823,-3.93160234463635,"seq.2849.49","AIF1","Allograft inflammatory factor 1","P55008"
-0.069208713303258,-0.069208713303258,-2.21960784996625,0.0350488731267111,0.317161825619823,-3.93169203328552,"seq.3611.70","Endothelin-converting enzyme 1:ECD","Endothelin-converting enzyme 1:Extracellular domain","P42892"
-0.174550912498346,-0.174550912498345,-2.21948225530199,0.0350583781272405,0.317161825619823,-3.93192413825396,"seq.12652.37","SAHH2","Adenosylhomocysteinase 2","O43865"
-0.173304544875456,-0.173304544875456,-2.21915302255461,0.0350833054821777,0.317161825619823,-3.93253253406823,"seq.23318.60","PPCT","Phosphatidylcholine transfer protein","Q9UKL6"
0.0420802097621095,0.0420802097621095,2.21833489125327,0.0351453182375263,0.317161825619823,-3.93404411134008,"seq.7143.9","GNT2C","N-acetyllactosaminide beta-1,6-N-acetylglucosaminyl-transferase, isoform C","Q8NFS9"
-0.108309188217936,-0.108309188217935,-2.2179495361018,0.0351745616193967,0.317161825619823,-3.93475596204778,"seq.3890.8","LDH-H 1","L-lactate dehydrogenase B chain","P07195"
0.0555373395438648,0.0555373395438648,2.21750144818274,0.0352085931680929,0.317161825619823,-3.93558359132128,"seq.18860.2","CaMKK alpha","Calcium/calmodulin-dependent protein kinase kinase 1","Q8N5S9"
-0.1457989928461,-0.1457989928461,-2.21660015297562,0.0352771349611593,0.317161825619823,-3.93724796311939,"seq.18299.13","CPNS1","Calpain small subunit 1","P04632"
-0.0617972021346268,-0.0617972021346268,-2.21645020410272,0.0352885499489198,0.317161825619823,-3.93752482099058,"seq.15633.6","RBP","Retinol-binding protein 4","P02753"
0.0627582709807809,0.0627582709807809,2.21478901080029,0.0354152326051108,0.317348691885744,-3.9405911151699,"seq.12763.69","ZN334","Zinc finger protein 334","Q9HCZ1"
-0.12156147197088,-0.12156147197088,-2.21453687324551,0.0354344964008221,0.317348691885744,-3.9410563843749,"seq.4556.10","IL-34","Interleukin-34","Q6ZMJ4"
0.0464563380836429,0.0464563380836429,2.21446544412934,0.0354399554390171,0.317348691885744,-3.94118818594419,"seq.24722.13","SPIN3","Spindlin-3","Q5JUX0"
-0.0820841236584537,-0.0820841236584537,-2.21137356412252,0.0356769827910932,0.319079174925495,-3.94689058868714,"seq.12670.15","RAD1","Cell cycle checkpoint protein RAD1","O60671"
-0.152047389947622,-0.152047389947622,-2.21009818831902,0.035775169969109,0.319565213118671,-3.94924121205138,"seq.21366.7","MSI2H","RNA-binding protein Musashi homolog 2","Q96DH6"
-0.0824091689386907,-0.0824091689386906,-2.20917379618316,0.0358464880655981,0.319810344565661,-3.95094436890991,"seq.4436.1","ENTP3","Ectonucleoside triphosphate diphosphohydrolase 3","O75355"
0.188427275242446,0.188427275242446,2.20659560499768,0.0360460759672111,0.319822205350961,-3.95569203334813,"seq.19622.7","Activin A","Activin A","P08476"
0.029145102164967,0.029145102164967,2.20620058063863,0.0360767445889505,0.319822205350961,-3.9564191269539,"seq.16768.3","PLAK","Junction plakoglobin","P14923"
0.0872026282046086,0.0872026282046086,2.20605689276102,0.0360879059518176,0.319822205350961,-3.95668358122944,"seq.21173.25","ELAV2","ELAV-like protein 2","Q12926"
-0.158582051634001,-0.158582051634001,-2.20590202315905,0.0360999393676156,0.319822205350961,-3.95696860212358,"seq.4318.12","PTP-1C","Tyrosine-protein phosphatase non-receptor type 6","P29350"
-0.141155565014529,-0.141155565014529,-2.20554363016173,0.0361278004668574,0.319822205350961,-3.9576281339135,"seq.3005.5","PTP-1B","Tyrosine-protein phosphatase non-receptor type 1","P18031"
-0.0765510574493158,-0.0765510574493158,-2.20553434307227,0.0361285226927691,0.319822205350961,-3.95764522348898,"seq.11215.6","CAD15:CD","Cadherin-15:Cytoplasmic domain","P55291"
-0.0667737986496123,-0.0667737986496123,-2.20519451219282,0.0361549591451766,0.319822205350961,-3.95827052740392,"seq.3640.14","RAP","alpha-2-macroglobulin receptor-associated protein","P30533"
-0.107858928578643,-0.107858928578643,-2.20403529170209,0.0362452694058798,0.320232446908434,-3.96040305231693,"seq.9756.6","TAGL","Transgelin","Q01995"
0.0820584972525095,0.0820584972525094,2.20295128551426,0.0363299036716289,0.320315698900237,-3.96239652233285,"seq.10616.67","PDXL2","Podocalyxin-like protein 2","Q9NZ53"
-0.0743228503749193,-0.0743228503749193,-2.20236603109289,0.0363756715677396,0.320315698900237,-3.96347251882258,"seq.6257.56","CGRE1","Cell growth regulator with EF hand domain protein 1","Q99674"
-0.14321462840514,-0.14321462840514,-2.2017257337058,0.0364258033485357,0.320315698900237,-3.96464948979322,"seq.11568.2","FKB1B","Peptidyl-prolyl cis-trans isomerase FKBP1B","P68106"
0.12226263655905,0.12226263655905,2.19969145576492,0.0365854889646999,0.320315698900237,-3.96838728001288,"seq.21118.48","GFRP","GTP cyclohydrolase I feedback regulatory protein","P30047"
-0.176722959609525,-0.176722959609525,-2.199476939405,0.0366023646067051,0.320315698900237,-3.96878129622399,"seq.3845.51","DLRB1","Dynein light chain roadblock-type 1","Q9NP97"
-0.124957853828244,-0.124957853828244,-2.19876593737385,0.0366583480259126,0.320315698900237,-3.97008705314423,"seq.18301.10","NAIF1","Nuclear apoptosis-inducing factor 1","Q69YI7"
-0.0793492160066054,-0.0793492160066054,-2.19814160209511,0.0367075709167765,0.320315698900237,-3.97123340944598,"seq.21555.17","FAM3A","Protein FAM3A","P98173"
0.127805701960939,0.127805701960939,2.19795647966323,0.0367221774811401,0.320315698900237,-3.97157327438695,"seq.13098.93","VEGF-D","Vascular endothelial growth factor D","O43915"
-0.275486886694432,-0.275486886694432,-2.19760946302415,0.0367495719384822,0.320315698900237,-3.9722103072371,"seq.25256.153","EF-1-alpha-1","Elongation factor 1-alpha 1","P68104"
-0.124531412738485,-0.124531412738485,-2.19676349793538,0.0368164318147332,0.320315698900237,-3.97376299346948,"seq.3437.80","Flt-3","Receptor-type tyrosine-protein kinase FLT3","P36888"
-0.0770330812824798,-0.0770330812824798,-2.1967547498028,0.0368171237844777,0.320315698900237,-3.97377904768499,"seq.19760.26","CBPA1","Carboxypeptidase A1","P15085"
-0.116046282764423,-0.116046282764423,-2.19653850806938,0.0368342320377359,0.320315698900237,-3.97417587183868,"seq.18922.27","CD68","Macrosialin","P34810"
0.0887221996816207,0.0887221996816207,2.19625456267614,0.0368567076146689,0.320315698900237,-3.97469689824127,"seq.22532.59","PL8L1","PLAC8-like protein 1","A1L4L8"
-0.136792957988615,-0.136792957988615,-2.19608767413087,0.0368699233608587,0.320315698900237,-3.97500310944069,"seq.24259.24","FOXP4","Forkhead box protein P4","Q8IVH2"
-0.038703193319041,-0.038703193319041,-2.19461857701994,0.0369864437775592,0.320525339374587,-3.97769796077832,"seq.4129.72","Factor B","Complement factor B","P00751"
-0.0804612509021622,-0.0804612509021621,-2.19403341877547,0.0370329473366897,0.320525339374587,-3.97877100872168,"seq.23016.24","RBP56","TATA-binding protein-associated factor 2N","Q92804"
-0.115080829147448,-0.115080829147448,-2.19208774564258,0.0371879516724059,0.320525339374587,-3.98233753033898,"seq.16831.7","DOK1","Docking protein 1","Q99704"
-0.100800511501866,-0.100800511501866,-2.19141035465762,0.0372420535464013,0.320525339374587,-3.98357871722771,"seq.8070.88","DLG4","Disks large homolog 4","P78352"
-0.120789086067995,-0.120789086067995,-2.19135681460423,0.0372463326998866,0.320525339374587,-3.98367680777333,"seq.19287.59","DENR","Density-regulated protein","O43583"
0.117683871127772,0.117683871127772,2.19011485572095,0.037345719561716,0.320525339374587,-3.9859517372604,"seq.2590.69","ROR1","Inactive tyrosine-protein kinase transmembrane receptor ROR1","Q01973"
0.0577885095276014,0.0577885095276014,2.19005876328781,0.0373502139389073,0.320525339374587,-3.98605446249972,"seq.12394.53","CP054","Transmembrane protein C16orf54","Q6UWD8"
-0.162271808026713,-0.162271808026713,-2.18976879129931,0.0373734555477412,0.320525339374587,-3.98658547592606,"seq.22974.25","H2B2E","Histone H2B type 2-E","Q16778"
-0.067385054954483,-0.0673850549544829,-2.18936758703326,0.037405633993179,0.320525339374587,-3.98732010514433,"seq.2768.56","Hemopexin","Hemopexin","P02790"
-0.0872582909306258,-0.0872582909306258,-2.18930959454216,0.0374102873194559,0.320525339374587,-3.98742628529088,"seq.11350.30","CHIP","E3 ubiquitin-protein ligase CHIP","Q9UNE7"
0.0764132911678343,0.0764132911678342,2.18829818647262,0.0374915265568198,0.320525339374587,-3.98927779297097,"seq.14756.29","sICAM-2","Intercellular adhesion molecule 2","P13598"
-0.0396852825895568,-0.0396852825895568,-2.18721360046774,0.0375788197821748,0.320525339374587,-3.99126261242638,"seq.23028.49","SDCB2","Syntenin-2","Q9H190"
-0.136450519816008,-0.136450519816008,-2.18681178282175,0.0376112065293454,0.320525339374587,-3.99199777803151,"seq.21105.23","U119B","Protein unc-119 homolog B","A6NIH7"
-0.0441181969106183,-0.0441181969106183,-2.18581134700408,0.0376919512439483,0.320525339374587,-3.99382777435641,"seq.2645.54","PKC-Z","Protein kinase C zeta type","Q05513"
-0.0421624884175167,-0.0421624884175167,-2.18544049850929,0.0377219217974079,0.320525339374587,-3.99450598464015,"seq.23554.2","SHD","SH2 domain-containing adapter protein D","Q96IW2"
0.0469711219439428,0.0469711219439428,2.18521190363055,0.0377404066230785,0.320525339374587,-3.99492400132446,"seq.3069.52","IgM","Immunoglobulin M","P01871"
-0.118708416498237,-0.118708416498237,-2.18519440349428,0.0377418220686517,0.320525339374587,-3.99495600146058,"seq.16919.1","ACBP","Acyl-CoA-binding protein","P07108"
0.0559313622492815,0.0559313622492815,2.18464903060801,0.0377859568121894,0.320525339374587,-3.99595316336479,"seq.13403.5","ETV5","ETS translocation variant 5","P41161"
0.0674338310454365,0.0674338310454365,2.18443718954396,0.0378031127203392,0.320525339374587,-3.9963404484776,"seq.20066.19","Frizzled-5","Frizzled-5","Q13467"
-0.0506288376860986,-0.0506288376860986,-2.18430513510352,0.0378138106639771,0.320525339374587,-3.99658185570984,"seq.7897.75","DLG3","Disks large homolog 3","Q92796"
-0.0571562051301821,-0.0571562051301821,-2.18275503527045,0.0379395902200887,0.320525339374587,-3.99941482905717,"seq.19438.68","SYF2","Pre-mRNA-splicing factor SYF2","O95926"
-0.119279406646754,-0.119279406646754,-2.18249022951128,0.0379611148605703,0.320525339374587,-3.99989865225836,"seq.15693.9","PgR","Progesterone receptor","P06401"
0.0397076118400324,0.0397076118400324,2.18225847333004,0.0379799620770159,0.320525339374587,-4.0003220580243,"seq.23022.5","RhoGDI","Rab GDP dissociation inhibitor alpha","P31150"
-0.0385281706913121,-0.0385281706913121,-2.18024810153755,0.038143805428164,0.320525339374587,-4.00399360430404,"seq.12851.5","DPOLM","DNA-directed DNA/RNA polymerase mu","Q9NP87"
-0.0531523192570919,-0.0531523192570919,-2.18024507671456,0.0381440524257443,0.320525339374587,-4.00399912679819,"seq.11110.4","TM119","Transmembrane protein 119","Q4V9L6"
-0.109921483465323,-0.109921483465323,-2.17938752188479,0.0382141356138821,0.320525339374587,-4.00556457412312,"seq.2429.27","C8","Complement component C8","P07357|P07358|P07360"
-0.202998236595214,-0.202998236595214,-2.17893808707754,0.0382509115745792,0.320525339374587,-4.00638483882535,"seq.21961.14","CD2AP","CD2-associated protein","Q9Y5K6"
-0.117798734393307,-0.117798734393307,-2.17883293943445,0.0382595200896438,0.320525339374587,-4.00657672733937,"seq.11438.6","DNJB2","DnaJ homolog subfamily B member 2","P25686"
0.0416517522481989,0.0416517522481989,2.17873572636488,0.0382674805426723,0.320525339374587,-4.00675413005714,"seq.19230.12","GSTT1","Glutathione S-transferase theta-1","P30711"
-0.131120026009247,-0.131120026009247,-2.17865825275987,0.0382738256616608,0.320525339374587,-4.00689550662757,"seq.12668.7","VPS4B","Vacuolar protein sorting-associated protein 4B","O75351"
0.104442755576605,0.104442755576605,2.17832442834566,0.0383011768178804,0.320525339374587,-4.00750464178655,"seq.3292.75","CD48","CD48 antigen","P09326"
0.0535517539027102,0.0535517539027102,2.17783724778249,0.0383411243562759,0.320525339374587,-4.00839349369547,"seq.20534.6","SCRB1","Scavenger receptor class B member 1","Q8WTV0"
-0.047824767595199,-0.047824767595199,-2.17778768066391,0.0383451908265386,0.320525339374587,-4.00848392034375,"seq.6506.54","TMEDA","Transmembrane emp24 domain-containing protein 10","P49755"
0.102639978461822,0.102639978461822,2.17582097722463,0.0385068512855882,0.320760974332441,-4.01207069180168,"seq.5111.15","NRX3B","Neurexin-3-beta","Q9HDB5"
0.0403568446467034,0.0403568446467033,2.17553886221456,0.0385300908697673,0.320760974332441,-4.01258501613195,"seq.3730.81","TNR4","Tumor necrosis factor receptor superfamily member 4","P43489"
-0.0896749119721118,-0.0896749119721118,-2.17472165648836,0.0385974802916735,0.320760974332441,-4.01407460685662,"seq.21651.9","TXN4A","Thioredoxin-like protein 4A","P83876"
0.0323212451046671,0.0323212451046671,2.17455632871585,0.0386111266102909,0.320760974332441,-4.01437591719383,"seq.8825.4","PILRA","Paired immunoglobulin-like type 2 receptor alpha","Q9UKJ1"
0.05575728841932,0.05575728841932,2.17434459738326,0.038628609447706,0.320760974332441,-4.01476177518316,"seq.24473.11","CT453","Cancer/testis antigen family 45 member A3","Q8NHU0"
0.0429769143770492,0.0429769143770492,2.17326417509658,0.0387179314937042,0.320760974332441,-4.01673032893292,"seq.9834.62","ADH1B","Alcohol dehydrogenase 1B","P00325"
-0.0435103587967448,-0.0435103587967448,-2.17202532878827,0.0388205790101372,0.320760974332441,-4.01898670764292,"seq.7105.7","CABL2","CDK5 and ABL1 enzyme substrate 2","Q9BTV7"
0.0292801006015344,0.0292801006015344,2.17191705638509,0.0388295617650968,0.320760974332441,-4.01918386809979,"seq.6593.5","GALT3","Polypeptide N-acetylgalactosaminyltransferase 3","Q14435"
0.0293465269043754,0.0293465269043754,2.17178862215189,0.0388402196520459,0.320760974332441,-4.01941773382276,"seq.22799.17","TBC28","TBC1 domain family member 28","Q2M2D7"
0.0519571579406353,0.0519571579406354,2.17151809682202,0.0388626773025779,0.320760974332441,-4.01991030193818,"seq.10030.8","MutY homolog","Adenine DNA glycosylase","Q9UIF7"
0.0316123498008215,0.0316123498008214,2.17130048075318,0.0388807511461906,0.320760974332441,-4.02030650312485,"seq.6237.11","FGRL1","Fibroblast growth factor receptor-like 1","Q8N441"
-0.110403226408779,-0.110403226408779,-2.17105131674001,0.0389014544258304,0.320760974332441,-4.02076010834193,"seq.15640.54","TAGL","Transgelin","Q01995"
0.0672686133351997,0.0672686133351997,2.16927432688465,0.0390493932121891,0.32161697980073,-4.0239940956355,"seq.7891.45","UGT 1A6","UDP-glucuronosyltransferase 1-6","P19224"
-0.0645903822952458,-0.0645903822952458,-2.16778119088175,0.0391740903730102,0.322044237395572,-4.02671008193662,"seq.6151.18","MP2K3","Dual specificity mitogen-activated protein kinase kinase 3","P46734"
-0.119764882375634,-0.119764882375634,-2.16707079537209,0.0392335433246511,0.322044237395572,-4.02800182617096,"seq.22961.7","FCN1","Ficolin-1","O00602"
-0.122867435344947,-0.122867435344947,-2.16678375372798,0.0392575887615264,0.322044237395572,-4.02852368427989,"seq.19195.85","RS5","40S ribosomal protein S5","P46782"
0.0291180060795344,0.0291180060795344,2.16654024336599,0.0392779979482321,0.322044237395572,-4.02896636271641,"seq.8475.15","MMP-7","Matrilysin","P09237"
0.0402406940757703,0.0402406940757703,2.16507383447577,0.0394011024523927,0.322184230220859,-4.03163142870818,"seq.7853.19","SCO1","Protein SCO1 homolog, mitochondrial","O75880"
-0.174950241863784,-0.174950241863784,-2.16448579229215,0.0394505654722347,0.322184230220859,-4.03269979319874,"seq.11361.73","TP","Thymidine phosphorylase","P19971"
0.0603406659371235,0.0603406659371234,2.16427986300069,0.0394679003179853,0.322184230220859,-4.0330738815704,"seq.5649.83","PSG4","Pregnancy-specific beta-1-glycoprotein 4","Q00888"
-0.117303007329636,-0.117303007329636,-2.16423262344757,0.0394718778415732,0.322184230220859,-4.03315969284658,"seq.14332.3","RALA","Ras-related protein Ral-A","P11233"
-0.0464787734270164,-0.0464787734270164,-2.1617380032764,0.0396824335541971,0.322856392877908,-4.03768936902147,"seq.15566.10","Calponin-1","Calponin-1","P51911"
-0.159645615433171,-0.159645615433171,-2.16048606479499,0.0397884809363199,0.322856392877908,-4.03996125337598,"seq.17436.193","CSNK1G2","Casein kinase I isoform gamma-2","P78368"
-0.101886272418481,-0.101886272418481,-2.16038378889599,0.0397971555846184,0.322856392877908,-4.04014681264098,"seq.12498.12","TX1B3","Tax1-binding protein 3","O14907"
0.109516560955546,0.109516560955546,2.15986147758357,0.0398414824516772,0.322856392877908,-4.04109434804075,"seq.19372.7","MDGA2","MAM domain-containing glycosylphosphatidylinositol anchor protein 2","Q7Z553"
0.11466004496051,0.11466004496051,2.15985057345193,0.0398424083211894,0.322856392877908,-4.0411141277591,"seq.4564.2","PLXC1","Plexin-C1","O60486"
0.0740915122744171,0.0740915122744171,2.15975860876234,0.0398502178073795,0.322856392877908,-4.04128094578903,"seq.5096.51","KI3L2","Killer cell immunoglobulin-like receptor 3DL2","P43630"
-0.116127771661027,-0.116127771661027,-2.1595930258458,0.0398642822870239,0.322856392877908,-4.0415812901854,"seq.21227.18","SULT 1A1*2","SULT 1A1*2","P50225"
0.103090584430013,0.103090584430013,2.15834732309584,0.0399702339394689,0.323049234554427,-4.04384031214308,"seq.21236.12","TMED9","Transmembrane emp24 domain-containing protein 9","Q9BVK6"
-0.0646866310552933,-0.0646866310552933,-2.15827100378596,0.039976733374687,0.323049234554427,-4.04397868427788,"seq.2695.25","PECAM-1","Platelet endothelial cell adhesion molecule","P16284"
-0.15274659020644,-0.15274659020644,-2.15474309883805,0.040278208881255,0.323412125740594,-4.05037132718902,"seq.15299.102","MESD2","LDLR chaperone MESD","Q14696"
-0.0984457347420606,-0.0984457347420606,-2.15435790545675,0.0403112483894091,0.323412125740594,-4.05106886848846,"seq.3418.12","CAMK1D","Calcium/calmodulin-dependent protein kinase type 1D","Q8IU85"
-0.0782798475357233,-0.0782798475357232,-2.15335840415694,0.0403970926509943,0.323412125740594,-4.05287844912353,"seq.20454.24","SOSB2","SOSS complex subunit B2","Q96AH0"
-0.0773879962117486,-0.0773879962117485,-2.15322912626836,0.0404082078998353,0.323412125740594,-4.05311246218561,"seq.22774.20","SEN34","tRNA-splicing endonuclease subunit Sen34","Q9BSV6"
-0.187282800844887,-0.187282800844887,-2.15306696894399,0.0404221539778754,0.323412125740594,-4.05340597839204,"seq.9169.14","SUMO3","Small ubiquitin-related modifier 3","P55854"
0.0428521877308795,0.0428521877308795,2.15248741842959,0.0404720325129069,0.323412125740594,-4.0544548807256,"seq.21662.121","DYRK3","Dual specificity tyrosine-phosphorylation-regulated kinase 3","O43781"
0.114481487987662,0.114481487987662,2.15248419838678,0.0404723097970888,0.323412125740594,-4.05446070798999,"seq.16307.22","UNC5H4","Netrin receptor UNC5D","Q6UXZ4"
0.0758642697383472,0.0758642697383472,2.15246218182289,0.0404742057320247,0.323412125740594,-4.05450055088217,"seq.13102.1","FAM3D","Protein FAM3D","Q96BQ1"
-0.142834085913248,-0.142834085913248,-2.15238250113179,0.0404810680217272,0.323412125740594,-4.05464474492175,"seq.5383.14","BAFF Receptor","Tumor necrosis factor receptor superfamily member 13C","Q96RJ3"
0.0741462845985603,0.0741462845985602,2.15233059833742,0.0404855385734531,0.323412125740594,-4.05473866874661,"seq.7999.23","CD39","Ectonucleoside triphosphate diphosphohydrolase 1","P49961"
-0.0497020198941506,-0.0497020198941506,-2.15205006717656,0.0405097092606891,0.323412125740594,-4.05524629365821,"seq.4551.72","GP114","Adhesion G-protein coupled receptor G5","Q8IZF4"
-0.0636663394707646,-0.0636663394707646,-2.15094246780812,0.040605266750116,0.323820338448135,-4.05725006221059,"seq.6586.19","ADA11","Disintegrin and metalloproteinase domain-containing protein 11","O75078"
0.0837812556892003,0.0837812556892003,2.1485260948418,0.040814438508057,0.325132723808992,-4.06161906601094,"seq.7933.75","ADA22","Disintegrin and metalloproteinase domain-containing protein 22","Q9P0K1"
-0.225302099469228,-0.225302099469228,-2.14736311918044,0.0409154540702391,0.325528644720422,-4.06372060991343,"seq.24697.48","ROA0","Heterogeneous nuclear ribonucleoprotein A0","Q13151"
-0.0305987668536143,-0.0305987668536143,-2.14692623253018,0.0409534596252747,0.325528644720422,-4.0645098778813,"seq.6511.17","F19A4","Protein FAM19A4","Q96LR4"
-0.112237545043127,-0.112237545043127,-2.14620305476336,0.041016439582516,0.32567410470257,-4.06581610714141,"seq.7713.102","FMR1","Fragile X mental retardation protein 1","Q06787"
-0.0896032913711771,-0.0896032913711771,-2.14201891303809,0.0413825311627183,0.327596724795043,-4.07336765675762,"seq.12796.44","NUDT3","Diphosphoinositol polyphosphate phosphohydrolase 1","O95989"
0.0400865086876005,0.0400865086876005,2.14088541723266,0.0414822081755709,0.327596724795043,-4.07541163120492,"seq.22529.31","PHF6","PHD finger protein 6","Q8IWS0"
-0.163598554911659,-0.163598554911659,-2.14082063994828,0.0414879110207627,0.327596724795043,-4.07552841803002,"seq.24917.95","DNJC1","DnaJ homolog subfamily C member 1","Q96KC8"
0.109587430248273,0.109587430248273,2.14053849618111,0.0415127584956418,0.327596724795043,-4.07603706577379,"seq.6042.52","Tenascin","Tenascin","P24821"
0.0468983602254038,0.0468983602254038,2.14040026558538,0.0415249368661314,0.327596724795043,-4.07628625037836,"seq.15574.37","Cyclin A","Cyclin-A2","P20248"
-0.209573564107866,-0.209573564107866,-2.14036272924682,0.0415282444382795,0.327596724795043,-4.07635391420298,"seq.25055.56","OSBP1","Oxysterol-binding protein 1","P22059"
-0.121983923936886,-0.121983923936886,-2.13893579538074,0.041654155725713,0.328162842060051,-4.07892552468248,"seq.23551.15","TADA3","Transcriptional adapter 3","O75528"
-0.0343224994816499,-0.0343224994816499,-2.13852969045867,0.0416900523731112,0.328162842060051,-4.07965718622928,"seq.17387.27","IKB-beta","NF-kappa-B inhibitor beta","Q15653"
-0.0462862821886478,-0.0462862821886478,-2.13767525142928,0.0417656687304624,0.328403408172967,-4.08119627628731,"seq.23673.9","ODB2","Lipoamide acyltransferase component of branched-chain alpha-keto acid dehydrogenase complex, mitochondrial","P11182"
0.0407083942043748,0.0407083942043748,2.13646240357764,0.0418732141636974,0.328548707049997,-4.08338022875434,"seq.4970.55","carbonic anhydrase II","Carbonic anhydrase 2","P00918"
-0.0878906413013734,-0.0878906413013733,-2.13645020907856,0.0418742967278704,0.328548707049997,-4.08340218278147,"seq.21345.93","RDH12","Retinol dehydrogenase 12","Q96NR8"
0.031933441636505,0.0319334416365051,2.13543421645442,0.041964579175063,0.328583231595469,-4.08523099047176,"seq.18876.77","CHST4","Carbohydrate sulfotransferase 4","Q8NCG5"
0.0366110049903965,0.0366110049903965,2.13428839138951,0.0420666073930901,0.328583231595469,-4.08729277251613,"seq.9332.6","DB136","Beta-defensin 136","Q30KP8"
-0.08280389312287,-0.08280389312287,-2.13413143114057,0.042080600923686,0.328583231595469,-4.08757514463954,"seq.9221.6","IPIL1","Inositol 1,4,5-trisphosphate receptor-interacting protein-like 1","Q6GPH6"
-0.0629453297014239,-0.0629453297014238,-2.13392087266596,0.04209937944767,0.328583231595469,-4.08795391747074,"seq.2838.53","MMP-17","Matrix metalloproteinase-17","Q9ULZ9"
-0.165314855428354,-0.165314855428353,-2.13275807282899,0.0422032179288863,0.328583231595469,-4.09004520470811,"seq.10075.75","ACBD6","Acyl-CoA-binding domain-containing protein 6","Q9BR61"
-0.0961582803965571,-0.0961582803965571,-2.13264694729045,0.0422131534522528,0.328583231595469,-4.09024502161964,"seq.24699.20","AR6P1","ADP-ribosylation factor-like protein 6-interacting protein 1","Q15041"
0.0852393822928929,0.0852393822928929,2.13263221997431,0.0422144703504353,0.328583231595469,-4.09027150253805,"seq.9303.9","B7-H2","ICOS ligand","O75144"
0.0804912533640997,0.0804912533640997,2.13205732227526,0.0422659056728876,0.328583231595469,-4.09130511600706,"seq.9805.51","SEM4B","Semaphorin-4B","Q9NPR2"
-0.0657224451458089,-0.0657224451458089,-2.13185064010801,0.0422844109255797,0.328583231595469,-4.09167666416841,"seq.22486.58","Keratin 6A","Keratin, type II cytoskeletal 6A","P02538"
-0.165363021110523,-0.165363021110523,-2.12996726895663,0.0424533719987853,0.328659633342019,-4.0950612034777,"seq.20929.4","CTDSL","CTD small phosphatase-like protein","O15194"
0.0488105882705932,0.0488105882705931,2.12921462300765,0.0425210618723836,0.328659633342019,-4.09641317323014,"seq.20531.5","SLAF9","SLAM family member 9","Q96A28"
0.107585030386805,0.107585030386805,2.12917718328455,0.042524431562009,0.328659633342019,-4.09648041709475,"seq.12386.11","AMPB","Aminopeptidase B","Q9H4A4"
-0.0575497913794443,-0.0575497913794443,-2.12867207751046,0.0425699159450296,0.328659633342019,-4.09738753504053,"seq.5635.66","TREM2","Triggering receptor expressed on myeloid cells 2","Q9NZC2"
0.047949041450766,0.047949041450766,2.12840876507935,0.042593644248704,0.328659633342019,-4.09786035749097,"seq.22086.2","BRM1L","Breast cancer metastasis-suppressor 1-like protein","Q5PSV4"
0.040324471418384,0.0403244714183839,2.12777872856497,0.0426504677057429,0.328659633342019,-4.09899152997237,"seq.12535.2","XRCC1","DNA repair protein XRCC1","P18887"
-0.223017339911412,-0.223017339911412,-2.12726026018972,0.0426972795125522,0.328659633342019,-4.09992221679411,"seq.20999.12","RL5","60S ribosomal protein L5","P46777"
-0.0471274283983542,-0.0471274283983542,-2.12673244871682,0.042744982013397,0.328659633342019,-4.10086951245969,"seq.8106.15","SSRA","Translocon-associated protein subunit alpha","P43307"
0.148525082508067,0.148525082508067,2.12636205221738,0.042778486084098,0.328659633342019,-4.10153418778439,"seq.2748.3","Activin A","Activin A","P08476"
0.0780801650812649,0.0780801650812649,2.12601233784775,0.0428101408775468,0.328659633342019,-4.10216167488164,"seq.3806.55","EphA5","Ephrin type-A receptor 5","P54756"
-0.121391175229196,-0.121391175229196,-2.12549061472241,0.0428574041093079,0.328659633342019,-4.10309766062829,"seq.9869.28","NF-kappa-B p105","Nuclear factor NF-kappa-B p105 subunit","P19838"
-0.0460960385131583,-0.0460960385131583,-2.1253734803654,0.0428680217867368,0.328659633342019,-4.103307780851,"seq.12425.104","ARF6","ADP-ribosylation factor 6","P62330"
0.0372845957619979,0.0372845957619978,2.12523684190327,0.0428804103866457,0.328659633342019,-4.10355287808224,"seq.7003.4","GLT10","Polypeptide N-acetylgalactosaminyltransferase 10","Q86SR1"
0.0616560205912379,0.0616560205912379,2.12429316773552,0.0429660577886516,0.328849147828585,-4.10524530673234,"seq.9793.145","IGDC4","Immunoglobulin superfamily DCC subclass member 4","Q8TDY8"
0.067668548019165,0.0676685480191649,2.12397060884662,0.0429953680725259,0.328849147828585,-4.10582367820607,"seq.8759.29","a1,4-Galactosyltransferase","Lactosylceramide 4-alpha-galactosyltransferase","Q9NPC4"
-0.342503604067803,-0.342503604067803,-2.12267626178331,0.0431131623825521,0.328924667206196,-4.10814391877239,"seq.8954.30","M4K1","Mitogen-activated protein kinase kinase kinase kinase 1","Q92918"
0.0391693848350355,0.0391693848350355,2.12247804333496,0.0431312270066042,0.328924667206196,-4.10849915691984,"seq.2785.15","MCP-2","C-C motif chemokine 8","P80075"
0.0322157193120703,0.0322157193120702,2.12237500170678,0.0431406203661852,0.328924667206196,-4.1086838143052,"seq.21231.3","ACHA5","Neuronal acetylcholine receptor subunit alpha-5","P30532"
-0.037244926800935,-0.037244926800935,-2.12101935029236,0.0432643727810849,0.329122420805433,-4.11111264693604,"seq.2381.52","C5","Complement C5","P01031"
-0.108776636258496,-0.108776636258496,-2.11991212929648,0.0433656818020678,0.329122420805433,-4.11309557723353,"seq.12426.19","MOL1B","MOB kinase activator 1A","Q9H8S9"
0.038220121830644,0.0382201218306439,2.11975205663276,0.0433803457031965,0.329122420805433,-4.11338219259399,"seq.7130.4","LAIR2","Leukocyte-associated immunoglobulin-like receptor 2","Q6ISS4"
-0.136371064208994,-0.136371064208993,-2.11972851134988,0.0433825030074257,0.329122420805433,-4.11342434991793,"seq.12500.88","SAE2","SUMO-activating enzyme subunit 2","Q9UBT2"
-0.131412789401602,-0.131412789401602,-2.11962134097585,0.043392323555223,0.329122420805433,-4.1136162320321,"seq.3218.8","PSMA","Glutamate carboxypeptidase 2","Q04609"
-0.0339765071929395,-0.0339765071929394,-2.1185064591376,0.0434946033473898,0.329127026594894,-4.11561195806772,"seq.3891.56","MBD4","Methyl-CpG-binding domain protein 4","O95243"
0.0503692664754157,0.0503692664754156,2.11819978581491,0.0435227753933887,0.329127026594894,-4.11616079844638,"seq.6039.24","CRHBP","Corticotropin-releasing factor-binding protein","P24387"
0.0334795673457638,0.0334795673457638,2.11813865962282,0.0435283925967181,0.329127026594894,-4.11627018677612,"seq.12556.7","UBE2C","Ubiquitin-conjugating enzyme E2 C","O00762"
-0.165041279115891,-0.165041279115891,-2.11516440126722,0.0438024950794232,0.329535594861266,-4.12159009601753,"seq.8244.16","FUT8","Alpha-(1,6)-fucosyltransferase","Q9BYC5"
-0.0864926965215129,-0.0864926965215129,-2.11502026944444,0.0438158170349303,0.329535594861266,-4.12184776438172,"seq.16865.62","RBP56","TATA-binding protein-associated factor 2N","Q92804"
-0.0550143065544352,-0.0550143065544352,-2.11476850178917,0.0438390963269367,0.329535594861266,-4.12229782670208,"seq.15372.43","BRD2","Bromodomain-containing protein 2","P25440"
0.0769171002339833,0.0769171002339833,2.11405019888181,0.0439055736805794,0.329535594861266,-4.12358166546914,"seq.20524.38","NRG3","Pro-neuregulin-3, membrane-bound isoform","P56975"
0.0352574766898274,0.0352574766898274,2.11396611917528,0.0439133609456246,0.329535594861266,-4.12373192299989,"seq.14634.13","LSHR","Lutropin-choriogonadotropic hormone receptor","P22888"
-0.200120042090097,-0.200120042090097,-2.11288673458827,0.044013440446071,0.329535594861266,-4.12566050194601,"seq.7762.30","SNN","Stannin","O75324"
0.051102248221506,0.051102248221506,2.11159082787971,0.0441338642419169,0.329535594861266,-4.12797503634592,"seq.13580.2","Sperm-associated antigen 2","UDP-N-acetylhexosamine pyrophosphorylase","Q16222"
0.0711474899427524,0.0711474899427524,2.11135490747034,0.0441558190229982,0.329535594861266,-4.1283962911395,"seq.4155.3","Tenascin","Tenascin","P24821"
0.0650970358820099,0.0650970358820099,2.11015678729482,0.044267466550084,0.329535594861266,-4.13053512056938,"seq.20437.9","IDLC","Axonemal dynein light intermediate polypeptide 1","O14645"
0.0294996171635623,0.0294996171635623,2.10983571748015,0.0442974283414047,0.329535594861266,-4.13110813487708,"seq.14129.1","IFNA7","Interferon alpha-7","P01567"
0.0400697635884586,0.0400697635884585,2.10896160206118,0.0443790911829664,0.329535594861266,-4.132667861011,"seq.11352.42","TITIN","Titin","Q8WZ42"
-0.0868613935321437,-0.0868613935321437,-2.10888136528072,0.0443865938946467,0.329535594861266,-4.13281100859702,"seq.24981.8","DC1L1","Cytoplasmic dynein 1 light intermediate chain 1","Q9Y6G9"
-0.277696769144893,-0.277696769144893,-2.10884201905232,0.0443902734608569,0.329535594861266,-4.1328812034051,"seq.11659.31","EPN4","Clathrin interactor 1","Q14677"
-0.133632101999612,-0.133632101999612,-2.10847350350455,0.0444247493600012,0.329535594861266,-4.13353860111071,"seq.5631.83","MOTI","Promotilin","P12872"
0.104253572893826,0.104253572893826,2.10843371586329,0.0444284730576143,0.329535594861266,-4.13360957375916,"seq.10558.26","PCDH9","Protocadherin-9","Q9HC56"
-0.0729818110627849,-0.0729818110627849,-2.10770194049697,0.044497009017891,0.329535594861266,-4.13491473674367,"seq.2911.27","Midkine","Midkine","P21741"
0.045418609923741,0.045418609923741,2.10757560042054,0.0445088511943723,0.329535594861266,-4.13514003921662,"seq.20519.7","CD6","CD6","P30203"
-0.154792775721358,-0.154792775721358,-2.10710706107253,0.0445527930984894,0.329535594861266,-4.13597550333089,"seq.11171.25","filamin A:CH2","Filamin-A:Calponin Homology 2","P21333"
-0.0943385242929189,-0.0943385242929189,-2.10629819471525,0.0446287434917994,0.329535594861266,-4.13741750557302,"seq.10866.60","P4R3A","Serine/threonine-protein phosphatase 4 regulatory subunit 3A","Q6IN85"
0.0530778142793359,0.0530778142793359,2.10616765263282,0.0446410118489611,0.329535594861266,-4.1376501922923,"seq.22398.5","AN32C","Acidic leucine-rich nuclear phosphoprotein 32 family member C","O43423"
0.0311006148891615,0.0311006148891615,2.10612585308359,0.0446449408094916,0.329535594861266,-4.1377246963903,"seq.15626.223","Perlecan","Basement membrane-specific heparan sulfate proteoglycan core protein","P98160"
-0.161982312817322,-0.161982312817321,-2.10603486431968,0.0446534943893776,0.329535594861266,-4.13788687243279,"seq.25049.8","NLTP:isoform SCPx","Nonspecific lipid-transfer protein:isoform SCPx","P22307"
-0.0482575220357955,-0.0482575220357954,-2.10543621847262,0.0447098076923489,0.329535594861266,-4.13895376056998,"seq.7753.21","HTAI2","Oxidoreductase HTATIP2","Q9BUP3"
-0.0686221096599677,-0.0686221096599676,-2.10480835095377,0.0447689377726824,0.329535594861266,-4.14007249739322,"seq.12732.13","MPP7","MAGUK p55 subfamily member 7","Q5T2T1"
-0.0481855695289374,-0.0481855695289373,-2.10458365414573,0.0447901157477008,0.329535594861266,-4.14047280600439,"seq.7735.17","PEDF","Pigment epithelium-derived factor","P36955"
0.229589896397832,0.229589896397832,2.10366992916591,0.0448763274976073,0.329535594861266,-4.14210034293709,"seq.13741.36","IGFBP-1","Insulin-like growth factor-binding protein 1","P08833"
0.0286285049590663,0.0286285049590663,2.10363229551266,0.0448798814735049,0.329535594861266,-4.14216736574496,"seq.7180.114","IFN14","Interferon alpha-14","P01570"
-0.117036300565917,-0.117036300565917,-2.10358856987402,0.0448840110676266,0.329535594861266,-4.14224523687706,"seq.21483.155","KAP0","cAMP-dependent protein kinase type I-alpha regulatory subunit","P10644"
-0.114316058282848,-0.114316058282848,-2.1025400530484,0.0449831378710194,0.329535594861266,-4.14411220257621,"seq.15331.47","RBBP4","Histone-binding protein RBBP4","Q09028"
0.0717277450073907,0.0717277450073908,2.10228352258418,0.0450074199297437,0.329535594861266,-4.14456887520421,"seq.16918.198","TLR3","Toll-like receptor 3","O15455"
0.0956488670958999,0.0956488670958998,2.1021480644072,0.0450202465201411,0.329535594861266,-4.1448100004847,"seq.6645.53","Periostin","Periostin","Q15063"
-0.0414338742340051,-0.0414338742340051,-2.10205408902606,0.0450291469998382,0.329535594861266,-4.14497727698076,"seq.12382.2","DDX58","Probable ATP-dependent RNA helicase DDX58","O95786"
0.0666055021336577,0.0666055021336577,2.09896965813029,0.0453221467499017,0.330410606572129,-4.15046464941438,"seq.12758.47","GRID2","Glutamate receptor ionotropic, delta-2","O43424"
0.0457200853361235,0.0457200853361235,2.09842548566579,0.0453740151537272,0.330410606572129,-4.15143217270702,"seq.11827.7","RORG","Nuclear receptor ROR-gamma","P51449"
0.0564224032350209,0.0564224032350209,2.09792508431868,0.0454217580886822,0.330410606572129,-4.15232171603503,"seq.9249.17","TMEM9:ECD","Transmembrane protein 9:Extracellular domain","Q9P0T7"
-0.0623113540139073,-0.0623113540139073,-2.0969309454366,0.045516740834031,0.330410606572129,-4.15408851269398,"seq.20511.3","JAM-A","Junctional adhesion molecule A","Q9Y624"
0.0711564393816562,0.0711564393816562,2.0968550621357,0.0455239981877978,0.330410606572129,-4.15422334922072,"seq.19158.1","PAF","PCNA-associated factor","Q15004"
-0.0751534245358464,-0.0751534245358464,-2.09620285042689,0.0455864171124637,0.330410606572129,-4.15538211783227,"seq.5019.16","PGP9.5","Ubiquitin carboxyl-terminal hydrolase isozyme L1","P09936"
-0.0742664287869564,-0.0742664287869564,-2.09594229154054,0.045611374784555,0.330410606572129,-4.15584497531918,"seq.13966.30","MYOM3","Myomesin-3","Q5VTT5"
-0.092236484472259,-0.092236484472259,-2.0959179581511,0.0456137061825576,0.330410606572129,-4.15588819914239,"seq.21238.40","CK5P3","CDK5 regulatory subunit-associated protein 3","Q96JB5"
0.0493810007457711,0.0493810007457711,2.09587148297997,0.0456181592938563,0.330410606572129,-4.15597075281352,"seq.8369.102","DAG1","Dystroglycan","Q14118"
-0.254168921244094,-0.254168921244094,-2.09575157880912,0.0456296499378497,0.330410606572129,-4.15618373217258,"seq.19278.19","RAB1B","Ras-related protein Rab-1B","Q9H0U4"
-0.0806718588868894,-0.0806718588868894,-2.09551932957463,0.0456519141478835,0.330410606572129,-4.15659623958789,"seq.9816.37","ISOC1","Isochorismatase domain-containing protein 1","Q96CN7"
0.0349067368299093,0.0349067368299093,2.09493562391879,0.04570791285874,0.330410606572129,-4.1576328407125,"seq.11375.49","FOXL2","Forkhead box protein L2","P58012"
0.0726710863594145,0.0726710863594144,2.09462224304089,0.0457380027481517,0.330410606572129,-4.15818928875069,"seq.4148.49","PAPP-A","Pappalysin-1","Q13219"
-0.0719019120308324,-0.0719019120308324,-2.09207924654814,0.0459828260547118,0.331850315953262,-4.16270253119188,"seq.10342.55","PIAS4","E3 SUMO-protein ligase PIAS4","Q8N2W9"
-0.0288967637213379,-0.0288967637213379,-2.09129052441155,0.0460589956032998,0.332071235363454,-4.16410154700533,"seq.24937.7","RHG26","Rho GTPase-activating protein 26","Q9UNA1"
0.158492677989066,0.158492677989066,2.09076365827565,0.046109939332825,0.332110027467353,-4.16503588134566,"seq.13704.5","HMCS2","Hydroxymethylglutaryl-CoA synthase, mitochondrial","P54868"
0.0532486419094693,0.0532486419094693,2.09025792615543,0.0461588867006925,0.332122605346902,-4.16593258043885,"seq.9889.42","AF1L1","Actin filament-associated protein 1-like 1","Q8TED9"
0.0805100305943559,0.0805100305943559,2.08944843447054,0.0462373296602693,0.332122605346902,-4.16736754755473,"seq.5227.60","PDK1","[Pyruvate dehydrogenase (acetyl-transferring)] kinase isozyme 1, mitochondrial","Q15118"
0.07591566512051,0.07591566512051,2.08888166080155,0.0462923228077675,0.332122605346902,-4.16837202004571,"seq.16609.106","KIRR2","Kin of IRRE-like protein 2","Q6UWL6"
-0.13443409093116,-0.13443409093116,-2.08853091899475,0.046326383849854,0.332122605346902,-4.16899353049442,"seq.13657.2","PNKP","Bifunctional polynucleotide phosphatase/kinase","Q96T60"
-0.134338603981061,-0.134338603981061,-2.0883958125865,0.0463395101711894,0.332122605346902,-4.16923291779315,"seq.12563.2","TFIP8","Tumor necrosis factor alpha-induced protein 8","O95379"
0.0511129108554364,0.0511129108554364,2.08625016575005,0.0465484150994054,0.333048779731933,-4.17303319686889,"seq.17752.24","Arginase","Arginase-2, mitochondrial","P78540"
0.0292898868694953,0.0292898868694953,2.08564608815014,0.0466073802506862,0.333048779731933,-4.1741026145753,"seq.10576.7","PXDC2:ECD","Plexin domain-containing protein 2:Extracellular domain","Q6UX71"
0.0601272109914093,0.0601272109914092,2.0851606660279,0.0466548113157141,0.333048779731933,-4.17496181376058,"seq.2833.20","Kallikrein 4","Kallikrein-4","Q9Y5K2"
-0.135780477133281,-0.135780477133281,-2.08487251863724,0.046682986762031,0.333048779731933,-4.17547176882989,"seq.23362.26","5NT1A","Cytosolic 5'-nucleotidase 1A","Q9BXI3"
-0.0369134879302954,-0.0369134879302953,-2.08377947235836,0.0467900038502742,0.333048779731933,-4.17740575705747,"seq.15516.12","SAA-4","Serum amyloid A-4 protein","P35542"
-0.190061065759261,-0.190061065759261,-2.08306691963602,0.0468598852093808,0.333048779731933,-4.17866612958202,"seq.21885.196","TIA1","Nucleolysin TIA-1 isoform p40","P31483"
0.0371293276535618,0.0371293276535618,2.08301386886127,0.0468650917039505,0.333048779731933,-4.17875995425974,"seq.22151.48","GSC2","Homeobox protein goosecoid-2","O15499"
-0.145281210655022,-0.145281210655022,-2.08271963413914,0.0468939777392407,0.333048779731933,-4.17928030191697,"seq.25061.8","ELMO2","Engulfment and cell motility protein 2","Q96JJ3"
-0.0443473152163849,-0.0443473152163849,-2.08269056128017,0.046896832780438,0.333048779731933,-4.17933171380157,"seq.2737.22","NovH","Protein NOV homolog","P48745"
0.0647248190442156,0.0647248190442155,2.08239715641771,0.0469256546556037,0.333048779731933,-4.17985053683394,"seq.5675.6","Tenascin","Tenascin","P24821"
-0.0493644230974805,-0.0493644230974805,-2.08161090010774,0.0470029681381338,0.333120319839954,-4.18124060545053,"seq.6625.31","ATAD1","ATPase family AAA domain-containing protein 1","Q8NBU5"
-0.137000900326904,-0.137000900326904,-2.08136533483957,0.0470271380320088,0.333120319839954,-4.18167467837596,"seq.23923.26","PPM1F","Protein phosphatase 1F","P49593"
0.0309890456723751,0.0309890456723751,2.07810882886532,0.0473487069730147,0.334674297048056,-4.18742759739181,"seq.7183.102","TD26","Angiopoietin-like protein 8","Q6UXH0"
-0.104710397748002,-0.104710397748002,-2.07780446696446,0.047378861234979,0.334674297048056,-4.18796495403099,"seq.11387.3","ATF6B","Cyclic AMP-dependent transcription factor ATF-6 beta","Q99941"
-0.066184775191179,-0.066184775191179,-2.07739747588487,0.0474192099974183,0.334674297048056,-4.18868341705161,"seq.6955.68","SNX1","Sorting nexin-1","Q13596"
0.0492120308932796,0.0492120308932795,2.0772869223843,0.0474301754493952,0.334674297048056,-4.18887856033272,"seq.8900.28","NEO1","Neogenin","Q92859"
0.0358438225525756,0.0358438225525756,2.07596250392066,0.0475617154859095,0.334678918340628,-4.19121578112972,"seq.18932.84","NMNA1","Nicotinamide/nicotinic acid mononucleotide adenylyltransferase 1","Q9HAN9"
0.0820272439864561,0.0820272439864561,2.07513419560692,0.0476441468414412,0.334678918340628,-4.19267697057256,"seq.11287.14","Cytochrome b5","Cytochrome b5","P00167"
0.0453710021132759,0.0453710021132759,2.07510304324556,0.0476472495265975,0.334678918340628,-4.1927319172651,"seq.2436.49","CXCL16, soluble","C-X-C motif chemokine 16","Q9H2A7"
0.0673824857673766,0.0673824857673766,2.07445735273009,0.047711598835176,0.334678918340628,-4.19387065741247,"seq.17672.184","Gastric intrinsic factor","Gastric intrinsic factor","P27352"
0.0296395115824006,0.0296395115824006,2.07409569125886,0.0477476755963332,0.334678918340628,-4.19450837368328,"seq.10848.137","BTNL3","Butyrophilin-like protein 3","Q6UXE8"
-0.0555295795035681,-0.0555295795035681,-2.07352208803089,0.0478049438078952,0.334678918340628,-4.19551964386904,"seq.24971.2","SAC2","Phosphatidylinositide phosphatase SAC2","Q9Y2H2"
-0.0598740109309937,-0.0598740109309937,-2.07306353918988,0.0478507688962063,0.334678918340628,-4.19632792852933,"seq.12859.33","PECI","Enoyl-CoA delta isomerase 2, mitochondrial","O75521"
0.0275649857665437,0.0275649857665437,2.07306159992118,0.0478509627798254,0.334678918340628,-4.19633134661085,"seq.7192.37","CRF2-12","Interferon lambda receptor 1","Q8IU57"
-0.150950598281624,-0.150950598281624,-2.07298347537335,0.0478587740720541,0.334678918340628,-4.19646904408621,"seq.13597.20","RAB31","Ras-related protein Rab-31","Q13636"
-0.0418987869003208,-0.0418987869003208,-2.0710940951945,0.0480480289148617,0.334678918340628,-4.19979802366726,"seq.21664.6","H2AY","Core histone macro-H2A.1","O75367"
-0.0701632255888254,-0.0701632255888254,-2.07087662950074,0.0480698545110854,0.334678918340628,-4.2001810471037,"seq.12433.8","ARL11","ADP-ribosylation factor-like protein 11","Q969Q4"
0.0330341225942351,0.0330341225942351,2.07026510648276,0.0481312761958639,0.334678918340628,-4.20125797223708,"seq.24462.4","CNGB1","Cyclic nucleotide-gated cation channel beta-1","Q14028"
-0.0376116262698553,-0.0376116262698553,-2.06940908544103,0.0482173723419986,0.334678918340628,-4.20276509118781,"seq.18947.3","LRC3B","Leucine-rich repeat-containing protein 3B","Q96PB8"
0.0231621747891323,0.0231621747891323,2.06849448812098,0.0483095108662593,0.334678918340628,-4.20437484950433,"seq.14713.46","Azurocidin","Azurocidin","P20160"
0.0674790053591604,0.0674790053591604,2.06838083483358,0.0483209714488645,0.334678918340628,-4.20457485220549,"seq.9595.11","B4GT2","Beta-1,4-galactosyltransferase 2","O60909"
0.0439111759868295,0.0439111759868296,2.06776332507653,0.0483832821236655,0.334678918340628,-4.20566138536045,"seq.8407.84","NOTC2","Neurogenic locus notch homolog protein 2","Q04721"
0.0397906280364396,0.0397906280364396,2.06706399162315,0.048453935382557,0.334678918340628,-4.20689161137587,"seq.2558.51","b-Endorphin","Beta-endorphin","P01189"
-0.0813876698078363,-0.0813876698078362,-2.06699927048288,0.0484604787462442,0.334678918340628,-4.2070054499786,"seq.11157.35","HSP 70","Heat shock 70 kDa protein 1A","P0DMV8"
0.040814614104505,0.040814614104505,2.06694081344651,0.0484663894771446,0.334678918340628,-4.20710826840806,"seq.8087.250","RNF13","E3 ubiquitin-protein ligase RNF13","O43567"
0.0482514817401859,0.0482514817401858,2.06691273375324,0.048469228909479,0.334678918340628,-4.2071576562501,"seq.22576.1","DC-SIGN","CD209 antigen","Q9NNX6"
-0.0460248360157447,-0.0460248360157447,-2.06631295350616,0.0485299142231461,0.334678918340628,-4.20821246280645,"seq.10390.21","ZNRF3","E3 ubiquitin-protein ligase ZNRF3","Q9ULT6"
0.0330796317328666,0.0330796317328666,2.06614192241075,0.0485472313628121,0.334678918340628,-4.20851320751018,"seq.10512.13","IL3RB:ECD","Cytokine receptor common subunit beta:Extracellular domain","P32927"
-0.0409307066853517,-0.0409307066853517,-2.06577371776296,0.0485845312016383,0.334678918340628,-4.20916060612238,"seq.25460.36","IRF5","Interferon regulatory factor 5","Q13568"
-0.13592060657441,-0.13592060657441,-2.06539337640678,0.0486230871938198,0.334678918340628,-4.20982925779395,"seq.17384.110","K6PF","ATP-dependent 6-phosphofructokinase, muscle type","P08237"
-0.0889189480750245,-0.0889189480750245,-2.0651908798353,0.0486436257572519,0.334678918340628,-4.21018521710288,"seq.3049.61","Trypsin","Trypsin-1","P07477"
-0.0917344667137911,-0.0917344667137911,-2.06517408284141,0.0486453297667504,0.334678918340628,-4.21021474263944,"seq.9102.28","ZFY27:CD region 2","Protrudin:Cytoplasmic domain, region 2, isoform 5","Q5T4F4"
-0.125663320339099,-0.125663320339099,-2.06490596731519,0.0486725365263608,0.334678918340628,-4.21068600942101,"seq.2636.10","Lymphotoxin b R","Tumor necrosis factor receptor superfamily member 3","P36941"
-0.0548391217413689,-0.0548391217413689,-2.06447331839462,0.0487164676031563,0.334678918340628,-4.21144638457492,"seq.20460.22","IFT20","Intraflagellar transport protein 20 homolog","Q8IY31"
-0.0388594326818992,-0.0388594326818991,-2.06212534413162,0.0489554940325753,0.335493789816312,-4.21557093728455,"seq.4481.34","C4","Complement C4","P0C0L4|P0C0L5"
0.10608649464452,0.10608649464452,2.06177111193901,0.0489916453769502,0.335493789816312,-4.216192905908,"seq.5132.71","TCCR","Interleukin-27 receptor subunit alpha","Q6UWB1"
-0.0909954756196236,-0.0909954756196236,-2.0606563657421,0.0491055658041852,0.335493789816312,-4.21814970367687,"seq.24910.18","NonO protein","Non-POU domain-containing octamer-binding protein","Q15233"
0.0474142078905447,0.0474142078905447,2.06037594851897,0.0491342597062971,0.335493789816312,-4.21864182209929,"seq.8093.13","K1161:CD","Uncharacterized family 31 glucosidase KIAA1161:Cytoplasmic domain","Q6NSJ0"
-0.145866447890438,-0.145866447890438,-2.06014683063387,0.0491577153944295,0.335493789816312,-4.21904387718915,"seq.24979.17","EIF3B","Eukaryotic translation initiation factor 3 subunit B","P55884"
-0.123515227556689,-0.123515227556689,-2.05979793132152,0.0491934526332334,0.335493789816312,-4.21965606285075,"seq.8887.21","NUDC:CS","Nuclear migration protein nudC:CS domain","Q9Y266"
-0.0524779259469736,-0.0524779259469736,-2.05939842689377,0.0492344015513594,0.335493789816312,-4.22035695025726,"seq.4237.70","LCMT1","Leucine carboxyl methyltransferase 1","Q9UIC8"
0.111587970097452,0.111587970097452,2.05928509225608,0.0492460237690603,0.335493789816312,-4.2205557659572,"seq.8330.1","LRP11","Low-density lipoprotein receptor-related protein 11","Q86VZ4"
0.0614273638503674,0.0614273638503674,2.05837371909296,0.0493395714903303,0.335493789816312,-4.22215424523152,"seq.7092.7","PDILT","Protein disulfide-isomerase-like protein of the testis","Q8N807"
-0.0556334176316687,-0.0556334176316687,-2.05682584893628,0.0494988131421789,0.335493789816312,-4.22486793246749,"seq.21758.65","SENP2","Sentrin-specific protease 2","Q9HC62"
-0.116897031814258,-0.116897031814258,-2.05622265955921,0.0495609911814129,0.335493789816312,-4.22592503361444,"seq.2693.20","OSM","Oncostatin-M","P13725"
-0.117780189697742,-0.117780189697742,-2.05500567196937,0.0496866514814695,0.335493789816312,-4.22805715273411,"seq.12593.33","PDRG1","p53 and DNA damage-regulated protein 1","Q9NUG6"
0.0376173343681605,0.0376173343681604,2.0543432351503,0.0497551700642106,0.335493789816312,-4.22921733882634,"seq.8061.102","F171B:CD","Protein FAM171B:Cytoplasmic domain","Q6P995"
0.109261338668076,0.109261338668076,2.05392634694389,0.049798333426063,0.335493789816312,-4.2299473359205,"seq.15539.15","SLIK1","SLIT and NTRK-like protein 1","Q96PX8"
-0.145222573671277,-0.145222573671277,-2.05372713747121,0.0498189706868093,0.335493789816312,-4.23029612660157,"seq.16856.79","MARE2","Microtubule-associated protein RP/EB family member 2","Q15555"
0.0764693900693948,0.0764693900693948,2.05364210209285,0.0498277822993354,0.335493789816312,-4.23044500545512,"seq.21698.11","Integrin a11b1","Integrin a11b1","Q9UKX5|P05556"
0.0476205620764126,0.0476205620764126,2.05361419244882,0.0498306746783992,0.335493789816312,-4.230493868341,"seq.9600.55","THS7A:TSP type-1 domain 17","Thrombospondin type-1 domain-containing protein 7A:Thrombospondin type-1 domain 17","Q9UPZ6"
-0.0839176818146615,-0.0839176818146615,-2.05327484459426,0.0498658544400648,0.335493789816312,-4.23108794448593,"seq.12707.26","DPYL3","Dihydropyrimidinase-related protein 3","Q14195"
0.0754546903065257,0.0754546903065257,2.05275949426994,0.0499193222143157,0.335493789816312,-4.23199000323486,"seq.24646.47","SPYA","Serine--pyruvate aminotransferase","P21549"
0.0848035257934268,0.0848035257934268,2.05184864942379,0.0500139468341987,0.335493789816312,-4.23358393086904,"seq.9343.16","IL-2 sRb","Interleukin-2 receptor subunit beta","P14784"
-0.27148389321021,-0.27148389321021,-2.05184038964501,0.0500148056410085,0.335493789816312,-4.23359838270198,"seq.2780.35","Lactoferrin","Lactotransferrin","P02788"
-0.0486037848288535,-0.0486037848288535,-2.05183738476442,0.0500151180753641,0.335493789816312,-4.23360364022134,"seq.12357.41","SNP29","Synaptosomal-associated protein 29","O95721"
-0.115003815654104,-0.115003815654104,-2.05162081330611,0.0500376407801034,0.335493789816312,-4.23398255211054,"seq.10363.13","SMAD3","Mothers against decapentaplegic homolog 3","P84022"
-0.0507428376787387,-0.0507428376787387,-2.05149268532529,0.0500509698871829,0.335493789816312,-4.23420671042461,"seq.17410.5","CETN3","Centrin-3","O15182"
0.104467907813889,0.104467907813889,2.05097269841812,0.0501050962048295,0.335493789816312,-4.23511631809483,"seq.9277.16","PAP1","Regenerating islet-derived protein 3-alpha","Q06141"
-0.0983759683868652,-0.0983759683868651,-2.05043462331282,0.050161159898844,0.335493789816312,-4.23605739326731,"seq.23643.22","DHB4","Peroxisomal multifunctional enzyme type 2","P51659"
-0.0805812537065854,-0.0805812537065853,-2.04894638248465,0.0503165135586344,0.335493789816312,-4.238659354165,"seq.12385.4","CAN3","Calpain-3","P20807"
-0.0849809015213462,-0.0849809015213462,-2.04892836759461,0.0503183966926684,0.335493789816312,-4.23869084213903,"seq.3387.1","PAK3","Serine/threonine-protein kinase PAK 3","O75914"
-0.0566057184672569,-0.0566057184672568,-2.04826996398523,0.050387263806869,0.335493789816312,-4.23984152033382,"seq.2943.5","Cytochrome P450 3A4","Cytochrome P450 3A4","P08684"
0.0585185775618335,0.0585185775618335,2.04755815655564,0.0504618106273635,0.335493789816312,-4.24108523280487,"seq.9456.34","IL-22BP","Interleukin-22 receptor subunit alpha-2","Q969J5"
-0.172976230687178,-0.172976230687178,-2.04708191385627,0.0505117414855505,0.335493789816312,-4.24191717931238,"seq.13482.14","CNOT1","CCR4-NOT transcription complex subunit 1","A5YKK6"
0.0494985374694085,0.0494985374694085,2.04596875538021,0.0506286192397561,0.335493789816312,-4.24386120972984,"seq.6207.10","prosaposin","Prosaposin","P07602"
0.0560557674741118,0.0560557674741118,2.04564673378311,0.0506624749736549,0.335493789816312,-4.24442344971015,"seq.11390.24","Carbonic Anhydrase VIII","Carbonic anhydrase-related protein","P35219"
0.0389501203834061,0.0389501203834061,2.04559640556763,0.0506677680389199,0.335493789816312,-4.24451131551255,"seq.20128.1","CREB1","cAMP response element-binding protein","P16220"
-0.0936225771089653,-0.0936225771089653,-2.04505301797731,0.0507249477814403,0.335493789816312,-4.24545989298379,"seq.6020.52","Urotensin-II","Urotensin-2","O95399"
0.0528050777251789,0.0528050777251789,2.04488049248552,0.0507431142780268,0.335493789816312,-4.24576102836044,"seq.12876.39","SPEF1","Sperm flagellar protein 1","Q9Y4P9"
0.0472210326250348,0.0472210326250348,2.0440014207412,0.05083576770348,0.335493789816312,-4.24729512462443,"seq.4981.6","DSC3","Desmocollin-3","Q14574"
-0.109996246623932,-0.109996246623932,-2.04388970007381,0.0508475536793247,0.335493789816312,-4.24749005800322,"seq.15686.49","INHBC","Inhibin beta C chain","P55103"
-0.117886827455587,-0.117886827455587,-2.04385523348124,0.0508511902215562,0.335493789816312,-4.24755019474325,"seq.2723.9","IL-1F7","Interleukin-37","Q9NZH6"
0.0396131265078192,0.0396131265078192,2.04370205599404,0.0508673546371267,0.335493789816312,-4.24781744747264,"seq.7181.17","VAPB","Vesicle-associated membrane protein-associated protein B/C","O95292"
-0.0391907099090513,-0.0391907099090513,-2.04348912856457,0.0508898318558545,0.335493789816312,-4.2481889235675,"seq.13101.60","SOST","Sclerostin","Q9BQB4"
-0.0929741005329114,-0.0929741005329114,-2.04338177372261,0.0509011678658681,0.335493789816312,-4.24837620574224,"seq.11643.73","DTX3L","E3 ubiquitin-protein ligase DTX3L","Q8TDB6"
-0.0969678601060538,-0.0969678601060537,-2.0432272546256,0.0509174880513866,0.335493789816312,-4.24864575427483,"seq.11161.5","SPG20","Spartin","Q8N0X7"
-0.238248796316661,-0.238248796316661,-2.0431851793034,0.0509219328154218,0.335493789816312,-4.24871914940543,"seq.21971.47","FLI1","Friend leukemia integration 1 transcription factor","Q01543"
0.0371631197268664,0.0371631197268664,2.0430309500174,0.0509382282640519,0.335493789816312,-4.24898817379401,"seq.21132.9","SYT13","Synaptotagmin-13","Q7L8C5"
-0.0716447498913072,-0.0716447498913072,-2.0428973991203,0.0509523426158125,0.335493789816312,-4.24922111677774,"seq.3894.15","NAGK","N-acetyl-D-glucosamine kinase","Q9UJ70"
0.0327317967841695,0.0327317967841695,2.04165086697635,0.0510842494929699,0.336058749597705,-4.25139482303162,"seq.15374.15","CA11 protein","Gastrokine-1","Q9NS71"
-0.0881823524560967,-0.0881823524560967,-2.04080868463981,0.0511735392871597,0.336342585991079,-4.25286288300965,"seq.2823.7","COMMD7","COMM domain-containing protein 7","Q86VX2"
-0.128917585189831,-0.128917585189831,-2.03990082516675,0.0512699468266392,0.336571038301878,-4.25444494094886,"seq.25879.6","KAT5","Histone acetyltransferase KAT5","Q92993"
-0.108811471226996,-0.108811471226996,-2.03914567223063,0.0513502604268542,0.336571038301878,-4.25576050296493,"seq.25041.11","F264","6-phosphofructo-2-kinase/fructose-2,6-bisphosphatase 4","Q16877"
-0.121583877945414,-0.121583877945414,-2.03887884591298,0.0513786650762035,0.336571038301878,-4.25622526085695,"seq.12597.68","Autophagy protein 5","Autophagy protein 5","Q9H1Y0"
-0.0903627461418695,-0.0903627461418695,-2.03867603135894,0.0514002647263067,0.336571038301878,-4.25657849382762,"seq.12681.63","UBP21","Ubiquitin carboxyl-terminal hydrolase 21","Q9UK80"
-0.136408638530091,-0.136408638530091,-2.03831087775966,0.0514391736408687,0.336571038301878,-4.25721440164428,"seq.13930.3","ABC3G","DNA dC->dU-editing enzyme APOBEC-3G","Q9HC16"
0.110739285565244,0.110739285565244,2.03717078459928,0.0515608237692749,0.337064434488112,-4.25919932378869,"seq.4866.59","TrkB","BDNF/NT-3 growth factors receptor","Q16620"
-0.109146399149105,-0.109146399149105,-2.03576134865085,0.0517115647029259,0.337746949031924,-4.26165207100663,"seq.5007.1","MAPK14","Mitogen-activated protein kinase 14","Q16539"
-0.0984214250262529,-0.0984214250262529,-2.03366180897048,0.0519368352067047,0.338914585337216,-4.26530349161556,"seq.17821.20","NMT2","Glycylpeptide N-tetradecanoyltransferase 2","O60551"
-0.155463291577565,-0.155463291577565,-2.03257312375514,0.0520539868723738,0.339253897162347,-4.26719581238811,"seq.11454.87","EIF3G","Eukaryotic translation initiation factor 3 subunit G","O75821"
0.0742894576106502,0.0742894576106502,2.03231386705644,0.0520819194573559,0.339253897162347,-4.26764633707364,"seq.7145.1","ITIH3","Inter-alpha-trypsin inhibitor heavy chain H3","Q06033"
-0.159899203135628,-0.159899203135628,-2.031665906696,0.0521517892792432,0.339371168153652,-4.2687721523289,"seq.4332.6","CLC1B","C-type lectin domain family 1 member B","Q9P126"
0.0273705715736503,0.0273705715736503,2.03089698721593,0.0522348095709838,0.339371168153652,-4.27010779507994,"seq.8318.13","SPRE1","Sprouty-related, EVH1 domain-containing protein 1","Q7Z699"
-0.111741377614252,-0.111741377614252,-2.02941199445589,0.052395474767643,0.339371168153652,-4.27268625193792,"seq.9991.112","EMIL3:region 2","EMILIN-3:region 2","Q9NT22"
0.0345236926803744,0.0345236926803744,2.02877533722965,0.0524644898910735,0.339371168153652,-4.27379129030966,"seq.10608.9","HIS1","Histatin-1","P15515"
0.0363442940678102,0.0363442940678102,2.0286215823983,0.0524811692999727,0.339371168153652,-4.27405812321153,"seq.8288.27","b2-Glycoprotein I","Beta-2-glycoprotein 1","P02749"
-0.0491554898909217,-0.0491554898909217,-2.02848847003406,0.0524956131835656,0.339371168153652,-4.27428912047369,"seq.23020.18","RGS4","Regulator of G-protein signaling 4","P49798"
-0.110390514074806,-0.110390514074806,-2.02820199153982,0.0525267105709095,0.339371168153652,-4.27478622535159,"seq.17164.15","annexin IV","Annexin A4","P09525"
-0.143906914076301,-0.143906914076301,-2.02815259401796,0.0525320743408402,0.339371168153652,-4.27487193608144,"seq.21839.3","OBF1","POU domain class 2-associating factor 1","Q16633"
0.0309315631970098,0.0309315631970098,2.02745418093304,0.0526079624431567,0.339371168153652,-4.2760836066717,"seq.5201.50","PDE9A","High affinity cGMP-specific 3',5'-cyclic phosphodiesterase 9A","O76083"
0.0462970177267928,0.0462970177267928,2.02690527887869,0.0526676728921196,0.339371168153652,-4.2770356803491,"seq.17698.15","WBP2","WW domain-binding protein 2","Q969T9"
0.0312942240950415,0.0312942240950415,2.02669204071995,0.0526908854117096,0.339371168153652,-4.27740549289402,"seq.9783.75","DJC11","DnaJ homolog subfamily C member 11","Q9NVH1"
-0.0995473813176812,-0.0995473813176812,-2.02663799340956,0.0526967702876045,0.339371168153652,-4.27749922105823,"seq.2770.51","I-309","C-C motif chemokine 1","P22362"
0.116767220418386,0.116767220418386,2.02656063429486,0.0527051944505328,0.339371168153652,-4.27763337311697,"seq.13983.27","QOR","Quinone oxidoreductase","Q08257"
-0.0598576038025787,-0.0598576038025787,-2.02537363134607,0.0528346044484641,0.339669894754784,-4.27969134638895,"seq.25126.19","HECW2","E3 ubiquitin-protein ligase HECW2","Q9P2P5"
0.0638844721214841,0.0638844721214841,2.02528033131482,0.0528447881262073,0.339669894754784,-4.27985306891815,"seq.5131.15","TAJ","Tumor necrosis factor receptor superfamily member 19","Q9NS68"
0.0981383322865821,0.0981383322865821,2.02473204667493,0.0529046682820567,0.339755178068645,-4.28080333468195,"seq.9297.12","B3GN8","UDP-GlcNAc:betaGal beta-1,3-N-acetylglucosaminyltransferase 8","Q7Z7M8"
-0.120986747738054,-0.120986747738054,-2.02321294512318,0.0530708877606077,0.340522624020308,-4.28343521093609,"seq.13474.40","GSTK1","Glutathione S-transferase kappa 1","Q9Y2Q3"
-0.224331884691874,-0.224331884691874,-2.02093141867943,0.053321397174909,0.341418026228121,-4.28738531954281,"seq.17342.13","AGR3","Anterior gradient protein 3","Q8TD06"
0.0527850331269227,0.0527850331269227,2.02047698090268,0.0533714183936386,0.341418026228121,-4.28817172267844,"seq.8309.12","HYAL1","Hyaluronidase-1","Q12794"
0.105468010910084,0.105468010910084,2.02026084201787,0.0533952239173552,0.341418026228121,-4.28854570540154,"seq.20576.71","FZD7","Frizzled-7","O75084"
-0.18231028896863,-0.18231028896863,-2.02023747574464,0.0533977980381476,0.341418026228121,-4.28858613407064,"seq.19229.92","HOME1","Homer protein homolog 1","Q86YM7"
0.0471289313461565,0.0471289313461565,2.01851347886081,0.0535880225302561,0.34208397630583,-4.29156808449273,"seq.9180.6","INGR2:ECD","Interferon gamma receptor 2:Extracellular domain","P38484"
0.0427007478475247,0.0427007478475247,2.01758533663976,0.0536906802853096,0.34208397630583,-4.29317270302945,"seq.4880.21","GDF2","Growth/differentiation factor 2","Q9UK05"
0.0475989593683719,0.0475989593683719,2.01752171994988,0.05369772299512,0.34208397630583,-4.29328266714961,"seq.12647.52","SETD2","Histone-lysine N-methyltransferase SETD2","Q9BYW2"
-0.0755479838564808,-0.0755479838564808,-2.01735252331576,0.0537164579368947,0.34208397630583,-4.29357511840788,"seq.13104.32","EFNB1","Ephrin-B1","P98172"
-0.192169054041641,-0.192169054041641,-2.01717058343188,0.053736610353982,0.34208397630583,-4.29388957615196,"seq.13975.56","LIPA1","Liprin-alpha-1","Q13136"
0.0303211034787969,0.0303211034787969,2.01590245498861,0.0538772587641684,0.342680051598624,-4.29608078842499,"seq.5098.79","KLRF1","Killer cell lectin-like receptor subfamily F member 1","Q9NZS2"
0.0465645178213054,0.0465645178213054,2.01536367050204,0.0539371136354177,0.342761657618622,-4.29701145728355,"seq.20237.38","OAT","Ornithine aminotransferase, mitochondrial","P04181"
0.0810194114852672,0.081019411485267,2.01397185369849,0.0540920052865272,0.343446538792244,-4.2994147755194,"seq.20941.7","UBL3","Ubiquitin-like protein 3","O95164"
0.0707056909820612,0.0707056909820612,2.01193222035778,0.0543196989027894,0.344592067278009,-4.30293453361406,"seq.22787.39","SPXN3","Sperm protein associated with the nucleus on the X chromosome N3","Q5MJ09"
0.0458570345568559,0.0458570345568559,2.01110978296538,0.0544117500150256,0.34483129725422,-4.30435306629242,"seq.8971.9","NRX1A","Neurexin-1","Q9ULB1"
0.0302304882458299,0.0302304882458299,2.01051624295401,0.0544782671951384,0.34483129725422,-4.30537653711808,"seq.3033.57","Galectin-2","Galectin-2","P05162"
-0.0368808984227434,-0.0368808984227434,-2.00962661322873,0.0545781008782533,0.34483129725422,-4.3069101592984,"seq.23403.64","BORG4","Cdc42 effector protein 4","Q9H3Q1"
0.091033874864615,0.091033874864615,2.00929060242659,0.0546158497049962,0.34483129725422,-4.30748927603836,"seq.10741.22","CSF-1","Macrophage colony-stimulating factor 1","P09603"
-0.0324723949638624,-0.0324723949638624,-2.00916498628638,0.0546299678402601,0.34483129725422,-4.30770575817824,"seq.6415.90","CPN2","Carboxypeptidase N subunit 2","P22792"
-0.0287700553997874,-0.0287700553997874,-2.00858983643329,0.0546946506219616,0.34483129725422,-4.30869682421686,"seq.12348.46","SYSM","Serine--tRNA ligase, mitochondrial","Q9NP81"
-0.0931900451106912,-0.0931900451106912,-2.00824428468309,0.0547335446590945,0.34483129725422,-4.30929216047423,"seq.20441.35","RPAB1","DNA-directed RNA polymerases I, II, and III subunit RPABC1","P19388"
-0.0719431992267395,-0.0719431992267395,-2.00822356578522,0.0547358774760779,0.34483129725422,-4.30932785380674,"seq.2783.18","LD78-beta","C-C motif chemokine 3-like 1","P16619"
0.0281805433464143,0.0281805433464143,2.00763148519085,0.0548025790260967,0.344953366598634,-4.31034774325846,"seq.13625.19","LA:HTH","Lupus La protein:HTH La-type RNA-binding domain","P05455"
0.283665753974078,0.283665753974078,2.00720084670385,0.0548511380770123,0.344961126353186,-4.31108940296971,"seq.23224.11","RGN","Regucalcin","Q15493"
-0.114729012560747,-0.114729012560747,-2.00674779415955,0.0549022654451646,0.344985011060177,-4.31186954001219,"seq.6113.31","Endothelin 3","Endothelin-3","P14138"
0.035083102863284,0.035083102863284,2.00526804254763,0.0550695491592342,0.345484696075878,-4.31441671626725,"seq.7732.45","VAMP4","Vesicle-associated membrane protein 4","O75379"
0.037664994939752,0.037664994939752,2.00520590555957,0.0550765834600316,0.345484696075878,-4.31452364610824,"seq.10956.82","GCSH","Glycine cleavage system H protein, mitochondrial","P23434"
0.0948728105271943,0.0948728105271942,2.00358635821618,0.0552602056892652,0.345806092689571,-4.31730983016795,"seq.17335.18","VAMP2","Vesicle-associated membrane protein 2","P63027"
0.0815335524955133,0.0815335524955133,2.00318791157773,0.055305463576181,0.345806092689571,-4.31799504560525,"seq.8606.39","GPNMB:CD","Transmembrane glycoprotein NMB:Cytoplasmic domain","Q14956"
0.0296111323803558,0.0296111323803558,2.00214869187213,0.0554236577363297,0.345806092689571,-4.31978174236334,"seq.5606.24","MFAP1","Microfibrillar-associated protein 1","P55081"
0.0611622946958317,0.0611622946958317,2.0016043998095,0.0554856506714483,0.345806092689571,-4.32071725658889,"seq.9051.13","IL32","Interleukin-32","P24001"
0.0330787675088984,0.0330787675088984,2.00115351127951,0.055537051478065,0.345806092689571,-4.32149209105374,"seq.8336.267","GRM1C","GRAM domain-containing protein 1C","Q8IYS0"
-0.0664311540357553,-0.0664311540357552,-2.00087505472042,0.0555688161500395,0.345806092689571,-4.32197054432892,"seq.11275.94","LRP1B","Low-density lipoprotein receptor-related protein 1B","Q9NZR2"
-0.128133353536706,-0.128133353536706,-2.00084951971971,0.0555717298314465,0.345806092689571,-4.32201441698371,"seq.23337.54","BACD3","BTB/POZ domain-containing adapter for CUL3-mediated RhoA degradation protein 3","Q9H3F6"
0.0436078217326761,0.0436078217326761,2.00077592188454,0.0555801284937911,0.345806092689571,-4.3221408659376,"seq.8368.102","TNF sR-II","Tumor necrosis factor receptor superfamily member 1B","P20333"
-0.0971459068614342,-0.0971459068614342,-2.00029387507737,0.055635165181074,0.345806092689571,-4.32296899010988,"seq.17683.2","COMD9","COMM domain-containing protein 9","Q9P000"
-0.151691393373174,-0.151691393373174,-2.00013639042642,0.0556531560509062,0.345806092689571,-4.32323950668911,"seq.22972.26","Gro-b","Gro-beta","P19875"
-0.103705120226586,-0.103705120226586,-1.99928410818841,0.0557506086514356,0.345806092689571,-4.32470323062588,"seq.8011.96","PAPL","Iron/zinc purple acid phosphatase-like protein","Q6ZNF0"
-0.0611830917048395,-0.0611830917048395,-1.99857749519957,0.0558315187737679,0.345806092689571,-4.32591643485202,"seq.16599.38","GPN1","GPN-loop GTPase 1","Q9HCN4"
-0.091015750643625,-0.091015750643625,-1.99856565152082,0.0558328758038997,0.345806092689571,-4.32593676694099,"seq.8345.27","GPX7","Glutathione peroxidase 7","Q96SL4"
0.0293767054595001,0.0293767054595,1.99852283489686,0.0558377819075538,0.345806092689571,-4.32601026967142,"seq.6240.70","RSPO1","R-spondin-1","Q2MKA7"
0.0508558435955391,0.050855843595539,1.9985082538491,0.05583945275012,0.345806092689571,-4.32603530050058,"seq.10366.11","PDGFRA","Platelet-derived growth factor receptor alpha","P16234"
-0.158640304410255,-0.158640304410255,-1.99693978837527,0.0560194402427518,0.346282164082144,-4.32872705831481,"seq.12414.31","14-3-3 protein beta/alpha","14-3-3 protein beta/alpha","P31946"
-0.119752883703254,-0.119752883703254,-1.99641634950928,0.0560796203333676,0.346282164082144,-4.32962502671977,"seq.14748.31","RHG05","Rho GTPase-activating protein 5","Q13017"
0.0333688868918345,0.0333688868918344,1.99622241254042,0.0561019318174158,0.346282164082144,-4.3299576853207,"seq.22431.164","SRFB1","Serum response factor-binding protein 1","Q8NEF9"
-0.135677071764873,-0.135677071764872,-1.99618395628059,0.056106356946222,0.346282164082144,-4.33002364624737,"seq.15358.28","7B2","Neuroendocrine protein 7B2","P05408"
-0.0421467904231597,-0.0421467904231597,-1.99432046385489,0.0563211555448463,0.347280576112154,-4.33321883319955,"seq.7142.5","CBPN","Carboxypeptidase N catalytic chain","P15169"
-0.0583080577992022,-0.0583080577992022,-1.99285420352342,0.056490674429042,0.347280576112154,-4.3357313848468,"seq.16315.105","VEGF sR1","Vascular endothelial growth factor receptor 1","P17948"
-0.146118811209329,-0.146118811209329,-1.99239852000625,0.056543448682824,0.347280576112154,-4.33651195918078,"seq.17849.6","DRG1","Developmentally-regulated GTP-binding protein 1","Q9Y295"
0.0338989653390495,0.0338989653390495,1.99166319870723,0.0566287001247544,0.347280576112154,-4.33777127087683,"seq.20434.23","PC4L1","Purkinje cell protein 4-like protein 1","A6NKN8"
-0.117999196592733,-0.117999196592733,-1.99124758792776,0.056676935026006,0.347280576112154,-4.33848289586131,"seq.24959.20","NB5R4","Cytochrome b5 reductase 4","Q7L1T6"
-0.117051352642112,-0.117051352642112,-1.99038369556484,0.05677731207664,0.347280576112154,-4.33996173866798,"seq.24952.28","FUBP3","Far upstream element-binding protein 3","Q96I24"
0.0674191617885656,0.0674191617885655,1.98972114916191,0.056854400228819,0.347280576112154,-4.34109559210053,"seq.4464.10","Sialoadhesin","Sialoadhesin","Q9BZZ2"
-0.140347732964451,-0.140347732964451,-1.98900661388342,0.0569376404165703,0.347280576112154,-4.34231810762162,"seq.21221.67","Serpin B9","Serpin B9","P50453"
0.0232554314900357,0.0232554314900357,1.98896877302203,0.0569420516929266,0.347280576112154,-4.34238284150234,"seq.20075.130","MAGE-4","Melanoma-associated antigen 4","P43358"
0.0458995771838924,0.0458995771838924,1.98869884204448,0.0569735274508233,0.347280576112154,-4.34284458285986,"seq.6414.8","OAF","Out at first protein homolog","Q86UD1"
0.033994708438124,0.033994708438124,1.98819699265369,0.0570320870773947,0.347280576112154,-4.34370291978128,"seq.7796.10","CD79A","B-cell antigen receptor complex-associated protein alpha chain","P11912"
0.0545811964736178,0.0545811964736178,1.98811595594637,0.0570415480174514,0.347280576112154,-4.34384150585867,"seq.14615.46","KRA24","Keratin-associated protein 2-4","Q9BYR9"
-0.066528010494576,-0.0665280104945759,-1.98805732598085,0.0570483938564247,0.347280576112154,-4.34394177015093,"seq.4913.78","HCC-4","C-C motif chemokine 16","O15467"
0.0316544684698223,0.0316544684698223,1.98790310326067,0.0570664048848556,0.347280576112154,-4.34420549921901,"seq.11667.29","TENC1","Tensin-2","Q63HR2"
0.0638820992549697,0.0638820992549697,1.98779939341066,0.0570785195347303,0.347280576112154,-4.34438284016869,"seq.5337.64","B7-2","T-lymphocyte activation antigen CD86","P42081"
0.0593413837452334,0.0593413837452334,1.98779839674271,0.0570786359693792,0.347280576112154,-4.34438454441024,"seq.21718.150","HYAL4","Hyaluronidase-4","Q2M3T9"
0.0505965824296619,0.0505965824296618,1.98756367086767,0.0571060633757676,0.347280576112154,-4.34478589395528,"seq.12548.75","RRAGC","Ras-related GTP-binding protein C","Q9HB90"
-0.190354127599604,-0.190354127599604,-1.98599854333238,0.0572892425862708,0.347280576112154,-4.347461163724,"seq.11355.10","IF5A2","Eukaryotic translation initiation factor 5A-2","Q9GZV4"
-0.047938988139902,-0.047938988139902,-1.98542391910805,0.0573566247912178,0.347280576112154,-4.34844298064254,"seq.17175.5","MP2K6","Dual specificity mitogen-activated protein kinase kinase 6","P52564"
-0.154595666192467,-0.154595666192467,-1.98526771578017,0.0573749537016657,0.347280576112154,-4.34870983747744,"seq.3199.54","kallikrein 12","Kallikrein-12","Q9UKR0"
0.0912282062669258,0.0912282062669258,1.9850196793368,0.0574040688857296,0.347280576112154,-4.34913354986365,"seq.23652.15","SOX","Peroxisomal sarcosine oxidase","Q9P0Z9"
-0.131976228988974,-0.131976228988974,-1.98494083433931,0.0574133266406362,0.347280576112154,-4.34926823002177,"seq.11288.26","5NTC","Cytosolic purine 5'-nucleotidase","P49902"
0.0409680520818237,0.0409680520818237,1.98486476369675,0.057422259881394,0.347280576112154,-4.34939816741358,"seq.6228.58","sperm acrosome associated 1","Sperm acrosome membrane-associated protein 1","Q9HBV2"
0.0517964611496544,0.0517964611496543,1.98452128528496,0.0574626109485748,0.347280576112154,-4.34998482255788,"seq.9739.4","MSH2","DNA mismatch repair protein Msh2","P43246"
-0.128416542973517,-0.128416542973517,-1.98408276133328,0.0575141639363591,0.347280576112154,-4.35073370572762,"seq.21196.29","SAMN1","SAM domain-containing protein SAMSN-1","Q9NSI8"
0.0537743859258811,0.0537743859258811,1.98398566329519,0.0575255842966515,0.347280576112154,-4.35089950715289,"seq.8233.2","ITIH5","Inter-alpha-trypsin inhibitor heavy chain H5","Q86UX2"
0.0631002466065435,0.0631002466065435,1.98373967604498,0.0575545254415533,0.347280576112154,-4.35131952030306,"seq.6238.55","PSG8","Pregnancy-specific beta-1-glycoprotein 8","Q9UQ74"
-0.0945658405525266,-0.0945658405525266,-1.9832073032508,0.0576172044904267,0.347371218801257,-4.3522283943594,"seq.21757.49","UBP22","Ubiquitin carboxyl-terminal hydrolase 22","Q9UPT9"
-0.208025674432835,-0.208025674432835,-1.98143990584864,0.0578257194098062,0.348340222130643,-4.3552444368971,"seq.8963.8","Vti1-rp1","Vesicle transport through interaction with t-SNAREs homolog 1B","Q9UEU0"
0.0526975781916324,0.0526975781916324,1.98047808388161,0.0579394718229454,0.348737250303426,-4.3568849460434,"seq.21492.19","CLUL1","Clusterin-like protein 1","Q15846"
-0.181342098884155,-0.181342098884155,-1.97978204305096,0.0580219133712923,0.348945318946658,-4.35807176739876,"seq.10852.114","HNRDL","Heterogeneous nuclear ribonucleoprotein D-like","O14979"
-0.0883459885679312,-0.0883459885679312,-1.9792092432069,0.0580898350193455,0.349065793450956,-4.35904822057326,"seq.25083.26","Diaphanous-related formin-1","Protein diaphanous homolog 1","O60610"
0.0460707324986185,0.0460707324986185,1.97825855211592,0.0582027203869643,0.349402050748553,-4.36066840810042,"seq.8243.55","TATI","Serine protease inhibitor Kazal-type 1","P00995"
-0.0695103974032075,-0.0695103974032076,-1.97780329471543,0.0582568459208655,0.349402050748553,-4.36144406489998,"seq.9416.77","CBPM","Carboxypeptidase M","P14384"
0.0590142771890984,0.0590142771890984,1.9770614385368,0.058345139787239,0.349402050748553,-4.36270774110313,"seq.12536.46","MTMR6","Myotubularin-related protein 6","Q9Y217"
-0.0801009957395895,-0.0801009957395895,-1.97680676761654,0.0583754771395485,0.349402050748553,-4.36314146672809,"seq.25102.23","ELP1","Elongator complex protein 1","O95163"
-0.130487967454026,-0.130487967454026,-1.97635974015625,0.0584287621866219,0.349402050748553,-4.36390269220663,"seq.2612.5","eIF-5","Eukaryotic translation initiation factor 5","P55010"
0.0601756837801226,0.0601756837801226,1.97606103742403,0.0584643909090903,0.349402050748553,-4.36441127086211,"seq.21750.25","BAP1","Ubiquitin carboxyl-terminal hydrolase BAP1","Q92560"
0.0418172244907841,0.0418172244907841,1.97591897947655,0.0584813420103216,0.349402050748553,-4.36465312242162,"seq.25269.10","NRDC","Nardilysin","O43847"
-0.183755761589172,-0.183755761589172,-1.97526705688043,0.0585591881408875,0.349547328183858,-4.36576284720166,"seq.24983.119","RB6I2","ELKS/RAB6-interacting/CAST family member 1","Q8IUD2"
-0.214091990139709,-0.214091990139709,-1.9749124593811,0.0586015688078851,0.349547328183858,-4.36636634212717,"seq.5248.68","Cyclophilin F","Peptidyl-prolyl cis-trans isomerase F, mitochondrial","P30405"
-0.0511031881003346,-0.0511031881003346,-1.97416590157393,0.058690883603106,0.349793827132494,-4.36763666002014,"seq.4498.62","NCAM-120","Neural cell adhesion molecule 1, 120 kDa isoform","P13591"
0.029376609839678,0.029376609839678,1.97348373936671,0.0587725987521917,0.349994666915625,-4.36879709582705,"seq.6231.46","STC2","Stanniocalcin-2","O76061"
-0.0931092077358833,-0.0931092077358833,-1.97281915953794,0.0588523036588179,0.350183217444183,-4.36992733844301,"seq.11851.21","TREM2","Triggering receptor expressed on myeloid cells 2","Q9NZC2"
0.0804058588699056,0.0804058588699056,1.97217445490042,0.0589297154295657,0.350210249297148,-4.37102351206211,"seq.7968.15","CRTAM","Cytotoxic and regulatory T-cell molecule","O95727"
-0.180659617050853,-0.180659617050853,-1.97198118396073,0.0589529394824532,0.350210249297148,-4.37135207400405,"seq.18186.15","SYTC","Threonine--tRNA ligase, cytoplasmic","P26639"
0.106126351903399,0.106126351903399,1.97143315502136,0.0590188360287373,0.350242892455504,-4.37228359820949,"seq.11934.9","INT3","Integrator complex subunit 3","Q68E01"
-0.0857529962056321,-0.0857529962056321,-1.97111488962709,0.0590571347897682,0.350242892455504,-4.37282448936246,"seq.22777.46","SKP2","S-phase kinase-associated protein 2","Q13309"
-0.152839502970529,-0.152839502970529,-1.9707374120332,0.0591025871477939,0.350242892455504,-4.37346592818838,"seq.14029.42","CSN2","COP9 signalosome complex subunit 2","P61201"
0.0459002336701409,0.0459002336701409,1.97018929414718,0.0591686410194547,0.350349491787819,-4.3743971711239,"seq.14039.33","kallikrein 5","Kallikrein-5","Q9Y337"
-0.048162079252591,-0.048162079252591,-1.96928772515601,0.0592774301555689,0.350542865286181,-4.37592850673312,"seq.12445.50","ANR27","Ankyrin repeat domain-containing protein 27","Q96NW4"
-0.160942566743879,-0.160942566743879,-1.96912170016599,0.059297482905455,0.350542865286181,-4.37621044773028,"seq.21975.22","ICA69","Islet cell autoantigen 1","Q05084"
-0.0706614743939218,-0.0706614743939217,-1.9679695818356,0.0594368013442915,0.350685800774792,-4.37816647458652,"seq.21001.393","BRK1","Protein BRICK1","Q8WUW1"
0.0470094480466548,0.0470094480466547,1.96751478654469,0.0594918757944278,0.350685800774792,-4.37893837828868,"seq.7097.8","CDY1","Testis-specific chromodomain protein Y 1","Q9Y6F8"
0.0641694227516358,0.0641694227516358,1.96700665373301,0.0595534621546113,0.350685800774792,-4.37980065393855,"seq.19193.18","PFD3","Prefoldin subunit 3","P61758"
-0.131399867852079,-0.131399867852079,-1.96699544882529,0.0595548208332859,0.350685800774792,-4.37981966625064,"seq.25108.6","ATE1","Arginyl-tRNA--protein transferase 1","O95260"
0.0588128323792115,0.0588128323792115,1.96693443270586,0.0595622199697067,0.350685800774792,-4.37992319604707,"seq.22523.4","PABP5","Polyadenylate-binding protein 5","Q96DU9"
0.0319546104258158,0.0319546104258158,1.96621480091078,0.0596495471011421,0.350705884140353,-4.38114406097125,"seq.22779.75","SMCO1","Single-pass membrane and coiled-coil domain-containing protein 1","Q147U7"
-0.0926866955416942,-0.0926866955416942,-1.96611341031353,0.0596618598345504,0.350705884140353,-4.38131604501175,"seq.10584.7","NDUS4","NADH dehydrogenase [ubiquinone] iron-sulfur protein 4, mitochondrial","O43181"
-0.146062461258075,-0.146062461258075,-1.96571115784216,0.0597107307585193,0.350710327557492,-4.38199830231518,"seq.19334.62","TXD12","Thioredoxin domain-containing protein 12","O95881"
0.0298222743090882,0.0298222743090882,1.96501845454603,0.0597949716658167,0.350767707867887,-4.38317294985349,"seq.24273.43","TXND3","Thioredoxin domain-containing protein 3","Q8N427"
-0.129610188101607,-0.129610188101607,-1.96474355571786,0.0598284314556131,0.350767707867887,-4.38363902333302,"seq.5721.1","CD226","CD226 antigen","Q15762"
0.024142973488786,0.024142973488786,1.96405865187155,0.0599118670591336,0.350767707867887,-4.3848000251352,"seq.5663.18","PF4V","Platelet factor 4 variant","P10720"
-0.0959446735577251,-0.0959446735577251,-1.96396587977149,0.0599231764731962,0.350767707867887,-4.38495726305275,"seq.8346.9","DPP2","Dipeptidyl peptidase 2","Q9UHL4"
-0.118084712471025,-0.118084712471025,-1.96362567531048,0.059964665213832,0.350767707867887,-4.38553382316714,"seq.3839.60","AIP","AH receptor-interacting protein","O00170"
-0.0462576790352843,-0.0462576790352843,-1.96326041610954,0.0600092374415222,0.350767707867887,-4.38615276269579,"seq.8646.61","LRRT4:CD","Leucine-rich repeat transmembrane neuronal protein 4:Isoform 2, Cytoplasmic domain","Q86VH4"
0.0663156511377442,0.0663156511377442,1.96258064110978,0.0600922669772676,0.350971581728608,-4.38730442985092,"seq.11546.7","CYGB","Cytoglobin","Q8WWM9"
0.0383647110485782,0.0383647110485781,1.96162790360456,0.0602088061726891,0.351167000318324,-4.38891805178034,"seq.21733.11","OGT1","UDP-N-acetylglucosamine--peptide N-acetylglucosaminyltransferase 110 kDa subunit","O15294"
0.0421707471440034,0.0421707471440034,1.96099880294612,0.0602858664199535,0.351167000318324,-4.38998322306874,"seq.14109.15","MIP-5","C-C motif chemokine 15","Q16663"
0.103611119301416,0.103611119301416,1.9609218588888,0.0602952974301985,0.351167000318324,-4.39011348475456,"seq.19120.33","OXDA","D-amino-acid oxidase","P14920"
0.0470058845983367,0.0470058845983367,1.96040780387106,0.0603583381474381,0.351167000318324,-4.39098365233806,"seq.2844.53","sTie-1","Tyrosine-protein kinase receptor Tie-1, soluble","P35590"
-0.0897039008877031,-0.0897039008877031,-1.960004303248,0.0604078615295196,0.351167000318324,-4.39166656077216,"seq.25249.33","ODPAT","Pyruvate dehydrogenase E1 component subunit alpha, testis-specific form, mitochondrial","P29803"
-0.0850256672757457,-0.0850256672757457,-1.95925583125901,0.0604998189321454,0.351167000318324,-4.39293304439055,"seq.10565.19","SLIK3","SLIT and NTRK-like protein 3","O94933"
0.0559462221766807,0.0559462221766807,1.95855538299355,0.0605859870932504,0.351167000318324,-4.39411794382443,"seq.9058.1","TIM21","Mitochondrial import inner membrane translocase subunit Tim21","Q9BVV7"
-0.117942714558716,-0.117942714558716,-1.9585445370917,0.0605873221848899,0.351167000318324,-4.39413628861896,"seq.24411.144","LRSM1","E3 ubiquitin-protein ligase LRSAM1","Q6UWE0"
-0.32022394873184,-0.32022394873184,-1.95765640761492,0.0606967351566922,0.351167000318324,-4.395638219074,"seq.18823.52","H2B3B","Histone H2B type 3-B","Q8N257"
-0.0598091158926228,-0.0598091158926228,-1.95735871667465,0.0607334478174575,0.351167000318324,-4.3961415365145,"seq.13073.14","AN32A","Acidic leucine-rich nuclear phosphoprotein 32 family member A","P39687"
-0.126156403136804,-0.126156403136804,-1.9573164234465,0.0607386651953636,0.351167000318324,-4.39621303870158,"seq.15312.14","AGO1","Protein argonaute-1","Q9UL18"
-0.138472504426945,-0.138472504426945,-1.95726296399926,0.060745260621768,0.351167000318324,-4.39630341719645,"seq.20221.26","PDE4C","cAMP-specific 3',5'-cyclic phosphodiesterase 4C","Q08493"
0.0515281752162377,0.0515281752162377,1.95672176989746,0.0608120643913852,0.351167000318324,-4.39721825675349,"seq.15603.20","Integrin alpha-2","Integrin alpha-2","P17301"
0.0283052686005849,0.0283052686005849,1.95647479698189,0.0608425715219058,0.351167000318324,-4.39763567993519,"seq.24962.7","SH3K1","SH3 domain-containing kinase-binding protein 1","Q96B97"
-0.106062456554628,-0.106062456554628,-1.95634783413147,0.0608582597164626,0.351167000318324,-4.39785025202053,"seq.20960.47","FUBP1","Far upstream element-binding protein 1","Q96AE4"
-0.029853307919892,-0.029853307919892,-1.95603792494099,0.06089656858312,0.351167000318324,-4.39837396720543,"seq.13665.35","PP2A, subunit B","Serine/threonine-protein phosphatase 2A regulatory subunit B'' subunit alpha","Q06190"
0.0624325451323279,0.0624325451323279,1.95548288000601,0.0609652321963518,0.35128504148554,-4.39931178368959,"seq.3516.60","SDF-1","Stromal cell-derived factor 1","P48061"
-0.040396776374822,-0.040396776374822,-1.95371835249978,0.0611839688465118,0.351659542320924,-4.40229186172097,"seq.23276.14","CB068","UPF0561 protein C2orf68","Q2NKX9"
0.0455257399772068,0.0455257399772068,1.95356746930188,0.0612027046446785,0.351659542320924,-4.40254659321465,"seq.8092.29","IL-6 sRa","Interleukin-6 receptor subunit alpha","P08887"
0.0224920905538559,0.0224920905538559,1.95355890900783,0.0612037677626255,0.351659542320924,-4.40256104486126,"seq.8363.18","K132L","UPF0577 protein KIAA1324-like","A8MWY0"
-0.0579091376008625,-0.0579091376008625,-1.95313680849342,0.061256209204013,0.351659542320924,-4.40327358463243,"seq.3629.60","MRCKB","Serine/threonine-protein kinase MRCK beta","Q9Y5S2"
-0.18627250006893,-0.18627250006893,-1.95301417304847,0.0612714527023697,0.351659542320924,-4.40348058181198,"seq.3872.2","TCTP","Translationally-controlled tumor protein","P13693"
0.0569792893881578,0.0569792893881578,1.95217022565489,0.0613764447603015,0.351984977071469,-4.40490482532784,"seq.5230.99","HMGR","3-hydroxy-3-methylglutaryl-coenzyme A reductase","P04035"
-0.112319758558665,-0.112319758558665,-1.95139902110289,0.0614725247129208,0.352062977695295,-4.40620590975115,"seq.20913.27","EIF1","Eukaryotic translation initiation factor 1","P41567"
-0.0427823859866988,-0.0427823859866988,-1.95124811572293,0.0614913405259059,0.352062977695295,-4.40646045480188,"seq.21545.51","MSTN1","Musculoskeletal embryonic nuclear protein 1","Q8IVN3"
-0.267735983336244,-0.267735983336244,-1.95006392764227,0.0616391672759984,0.352062977695295,-4.40845742039556,"seq.14143.8","H2B2E","Histone H2B type 2-E","Q16778"
-0.144092166403742,-0.144092166403742,-1.94997948476642,0.0616497204622732,0.352062977695295,-4.4085997870584,"seq.6256.9","LY66C","Lymphocyte antigen 6 complex locus protein G6c","O95867"
-0.0610261500246845,-0.0610261500246845,-1.94959291045124,0.0616980524724196,0.352062977695295,-4.4092514746171,"seq.11432.11","PQBP1","Polyglutamine-binding protein 1","O60828"
0.034204393884014,0.034204393884014,1.94930056542593,0.0617346253234383,0.352062977695295,-4.4097442467339,"seq.7050.5","NEGR1","Neuronal growth regulator 1","Q7Z3B1"
0.0939792061229469,0.093979206122947,1.94900767354361,0.0617712855898129,0.352062977695295,-4.41023788572064,"seq.21526.88","sperm-egg fusion protein 1","Izumo sperm-egg fusion protein 1","Q8IYV9"
0.0574959966734965,0.0574959966734964,1.94896642060251,0.0617764506067063,0.352062977695295,-4.41030740887228,"seq.4467.49","SPARCL1","SPARC-like protein 1","Q14515"
0.0356290394551702,0.0356290394551702,1.94719039682195,0.0619991734403133,0.352665391242953,-4.41329948902637,"seq.20557.19","VSIG8","V-set and immunoglobulin domain-containing protein 8","P0DPA2"
-0.088133006467408,-0.0881330064674079,-1.94702204382657,0.0620203221701358,0.352665391242953,-4.41358300961693,"seq.23668.281","MID51","Mitochondrial dynamics protein MID51","Q9NQG6"
-0.154292674547242,-0.154292674547242,-1.94696646258386,0.0620273057447477,0.352665391242953,-4.41367660910934,"seq.2625.53","HSP 90a","Hsp90alpha","P07900"
0.0546430558036058,0.0546430558036058,1.94620050795984,0.0621236150778187,0.352923194996482,-4.41496628427635,"seq.5734.13","nectin-4","Nectin-4","Q96NY8"
-0.12433221445647,-0.12433221445647,-1.94455702782987,0.0623307034597761,0.352923194996482,-4.41773222165876,"seq.17765.3","SPN1","Snurportin-1","O95149"
-0.101305156370065,-0.101305156370065,-1.94418305799275,0.0623779100500906,0.352923194996482,-4.41836136173962,"seq.6104.1","FGRL1","Fibroblast growth factor receptor-like 1","Q8N441"
0.0317373992727469,0.0317373992727469,1.94404410378357,0.0623954583368605,0.352923194996482,-4.41859510547256,"seq.13432.9","ZFY27:CD region 1","Protrudin:Cytoplasmic domain, region 1, isoform 6","Q5T4F4"
0.0436507070804138,0.0436507070804138,1.94404405001363,0.062395465128208,0.352923194996482,-4.41859519592001,"seq.18261.34","NATD1","Protein NATD1","Q8N6N6"
-0.177913864599873,-0.177913864599873,-1.94381455732872,0.0624244568078973,0.352923194996482,-4.4189812130386,"seq.19251.56","Platelet proteoglycan","Serglycin","P10124"
0.0948986709258009,0.0948986709258009,1.94380527689206,0.0624256294476575,0.352923194996482,-4.41899682244304,"seq.11121.56","VWC2","Brorin","Q2TAL6"
0.0606785817360959,0.0606785817360959,1.94295341223743,0.0625333497177172,0.352923194996482,-4.42042939659383,"seq.23384.19","KCD17","BTB/POZ domain-containing protein KCTD17","Q8N5Z5"
-0.070946816409434,-0.070946816409434,-1.94262729512802,0.0625746309388152,0.352923194996482,-4.42097770180631,"seq.19742.3","Septin-5","Septin-5","Q99719"
0.139656585856668,0.139656585856668,1.94221604195717,0.0626267229571637,0.352923194996482,-4.4216690500349,"seq.9590.10","COX7R","Cytochrome c oxidase subunit 7A-related protein, mitochondrial","O14548"
-0.131035265904324,-0.131035265904324,-1.94136755166757,0.062734317976708,0.352923194996482,-4.42309508403036,"seq.6384.19","WFDC3","WAP four-disulfide core domain protein 3","Q8IUB2"
-0.118737312745252,-0.118737312745252,-1.94117401197326,0.0627588828785582,0.352923194996482,-4.42342029598289,"seq.7761.125","CHKB","Choline/ethanolamine kinase","Q9Y259"
0.0394437220191856,0.0394437220191856,1.94083910056132,0.0628014111384791,0.352923194996482,-4.42398300319806,"seq.20984.142","DUS19","Dual specificity protein phosphatase 19","Q8WTR2"
-0.0853330710135694,-0.0853330710135694,-1.94051575369158,0.0628424947644482,0.352923194996482,-4.42452621161297,"seq.3390.72","PIK3CA/PIK3R1","PIK3CA/PIK3R1","P42336|P27986"
-0.0759273899014425,-0.0759273899014425,-1.94001021295125,0.0629067745028417,0.352923194996482,-4.42537536290609,"seq.8768.4","Bcl-10","B-cell lymphoma/leukemia 10","O95999"
-0.129006678819071,-0.129006678819072,-1.93927771644036,0.0630000136151209,0.352923194996482,-4.42660543765149,"seq.23302.19","AKTS1","Proline-rich AKT1 substrate 1","Q96B36"
0.0534865191698537,0.0534865191698537,1.93916321149454,0.063014599790624,0.352923194996482,-4.42679769356631,"seq.10953.14","CLC2A","C-type lectin domain family 2 member A","Q6UVW9"
-0.164469183573198,-0.164469183573198,-1.93900252605793,0.0630350736243343,0.352923194996482,-4.42706747314838,"seq.12494.99","GBRL2","Gamma-aminobutyric acid receptor-associated protein-like 2","P60520"
-0.0750856054165784,-0.0750856054165783,-1.93890384703981,0.063047649749977,0.352923194996482,-4.42723314006557,"seq.19560.23","PLXA4","Plexin-A4","Q9HCM2"
0.0314644168025859,0.0314644168025859,1.93668709220094,0.0633307413823267,0.352923194996482,-4.43095307877581,"seq.24027.32","IFNE1","Interferon epsilon-1","Q86WN2"
0.0382681733903161,0.038268173390316,1.93615487639727,0.0633988731434065,0.352923194996482,-4.43184571954081,"seq.14334.3","RECO","Recoverin","P35243"
0.07867667915087,0.07867667915087,1.93580389251711,0.0634438394381346,0.352923194996482,-4.43243429538282,"seq.23311.19","RPP25","Ribonuclease P protein subunit p25","Q9BUL9"
-0.0941222925130808,-0.0941222925130808,-1.93525614746079,0.0635140693917245,0.352923194996482,-4.43335266755529,"seq.3681.87","kallikrein 14","Kallikrein-14","Q9P0G3"
0.191648048295165,0.191648048295165,1.93387344706259,0.0636916562069168,0.352923194996482,-4.43567010016407,"seq.8325.37","ADH4","Alcohol dehydrogenase 4","P08319"
-0.0550520243061055,-0.0550520243061055,-1.93376874649657,0.0637051210256376,0.352923194996482,-4.43584553012018,"seq.22027.13","TACC3","Transforming acidic coiled-coil-containing protein 3","Q9Y6A5"
0.127039987760787,0.127039987760787,1.93375764240706,0.0637065491917482,0.352923194996482,-4.43586413504837,"seq.10967.12","PRL","Prolactin","P01236"
0.0986391221348899,0.0986391221348898,1.93367810867488,0.0637167793368852,0.352923194996482,-4.43599739167921,"seq.12338.27","EGFLA","Pikachurin","Q63HQ2"
0.100808002327419,0.100808002327419,1.93365371253852,0.0637199176135693,0.352923194996482,-4.43603826593225,"seq.11140.56","CO1A1:C-term propeptide","Collagen alpha-1(I) chain:C-term propeptide","P02452"
0.0757174929532918,0.0757174929532918,1.93353971484141,0.0637345838668538,0.352923194996482,-4.43622925709979,"seq.15305.7","Secretagogin","Secretagogin","O76038"
-0.0752675303251169,-0.0752675303251169,-1.93344557556271,0.0637466974761339,0.352923194996482,-4.43638697125277,"seq.9082.25","SE1L2","Protein sel-1 homolog 2","Q5TEA6"
0.0362639023866757,0.0362639023866757,1.93265421441827,0.063848607294674,0.352923194996482,-4.43771253452302,"seq.11112.18","KISHA","Protein kish-A","Q8TBQ9"
-0.0595137443665157,-0.0595137443665156,-1.93235953077626,0.0638865923265273,0.352923194996482,-4.43820603877489,"seq.23571.93","CCD94","Coiled-coil domain-containing protein 94","Q9BW85"
-0.213093975518238,-0.213093975518239,-1.93129039389589,0.0640245707166451,0.352923194996482,-4.43999604279884,"seq.24446.65","MBNL2","Muscleblind-like protein 2","Q5VZF2"
0.0391492135633924,0.0391492135633924,1.93078045822335,0.0640904723932031,0.352923194996482,-4.44084954338201,"seq.18228.30","NOP16","Nucleolar protein 16","Q9Y3C1"
-0.0537065975626279,-0.0537065975626279,-1.93067342258478,0.0641043126819128,0.352923194996482,-4.44102867206347,"seq.22154.37","GATD1","GATA zinc finger domain-containing protein 1","Q8WUU5"
0.0697836897037692,0.0697836897037691,1.93030168081119,0.0641524011556836,0.352923194996482,-4.44165074020319,"seq.6003.28","NEUR1","Sialidase-1","Q99519"
-0.138664190564322,-0.138664190564322,-1.93016337071588,0.0641703009609223,0.352923194996482,-4.44188216383809,"seq.12687.2","DECR","2,4-dienoyl-CoA reductase, mitochondrial","Q16698"
0.038573286021095,0.038573286021095,1.92972778491158,0.0642267020271051,0.352923194996482,-4.44261091527023,"seq.7813.6","Alkaline phosphatase, placental","Alkaline phosphatase, placental type","P05187"
-0.116935871333619,-0.116935871333619,-1.92874118614161,0.064354609879764,0.352923194996482,-4.44426107870391,"seq.6294.11","BAGE2","B melanoma antigen 2","Q86Y30"
-0.0313189318431677,-0.0313189318431677,-1.92818093303174,0.0644273428496276,0.352923194996482,-4.44519786562177,"seq.8376.25","LSHB","Lutropin subunit beta","P01229"
0.0919494991153986,0.0919494991153985,1.92793323333998,0.0644595224633049,0.352923194996482,-4.44561197412808,"seq.13492.44","HSPA9B","Stress-70 protein, mitochondrial","P38646"
-0.0970815081292178,-0.0970815081292179,-1.92763702646412,0.0644980222240806,0.352923194996482,-4.44610712566058,"seq.21748.36","UBP46/WDR48 Complex","UBP46/WDR48 Complex","P62068|Q8TAF3"
-0.0832129095434674,-0.0832129095434674,-1.92761506653178,0.0645008772843439,0.352923194996482,-4.44614383252232,"seq.6471.53","FHR4","Complement factor H-related protein 4","Q92496"
-0.0593444389618612,-0.0593444389618612,-1.92758747264518,0.0645044649838648,0.352923194996482,-4.44618995631055,"seq.12735.39","CSDE1","Cold shock domain-containing protein E1","O75534"
0.0425014084638777,0.0425014084638777,1.92736861586502,0.0645329264466695,0.352923194996482,-4.44655576278593,"seq.22073.47","AT5F1","ATP synthase B chain, mitochondrial","P24539"
0.0644971107092667,0.0644971107092667,1.92723759177571,0.0645499708512269,0.352923194996482,-4.44677474716036,"seq.23522.1","GIMD1","GTPase IMAP family member GIMD1","P0DJR0"
-0.0392753841444001,-0.0392753841444001,-1.92719183754248,0.0645559237623621,0.352923194996482,-4.44685121492585,"seq.21931.16","UB2L3/ PolyUbiquitin K48","UB2L3/PolyUbiquitin K48","P68036|P0CG47"
0.0243144985787503,0.0243144985787503,1.92591266647559,0.0647225456890426,0.352923194996482,-4.44898850927794,"seq.19153.53","MPPD2","Metallophosphoesterase MPPED2","Q15777"
0.0971617035095618,0.0971617035095618,1.92522901114427,0.0648117506632713,0.352923194996482,-4.45013035588994,"seq.5125.6","SIG14","Sialic acid-binding Ig-like lectin 14","Q08ET2"
-0.152075407394559,-0.152075407394559,-1.92499653379119,0.0648421092611007,0.352923194996482,-4.45051857247688,"seq.13393.46","DERL1","Derlin-1","Q9BUN8"
-0.0681143063576784,-0.0681143063576784,-1.92497579047851,0.0648448186770237,0.352923194996482,-4.4505532102709,"seq.4540.11","CBX5","Chromobox protein homolog 5","P45973"
-0.0623738023284079,-0.0623738023284079,-1.92484791569476,0.0648615233938747,0.352923194996482,-4.45076673319449,"seq.9870.17","SYWC","Tryptophan--tRNA ligase, cytoplasmic","P23381"
0.038726680454167,0.038726680454167,1.92480633469363,0.0648669560689073,0.352923194996482,-4.45083616209127,"seq.6929.10","SIA8C","Sia-alpha-2,3-Gal-beta-1,4-GlcNAc-R:alpha 2,8-sialyltransferase","O43173"
0.0334878590989469,0.0334878590989469,1.92477540486923,0.0648709973948058,0.352923194996482,-4.45088780571044,"seq.23531.79","HSH2D","Hematopoietic SH2 domain-containing protein","Q96JZ2"
0.0753925139207361,0.0753925139207361,1.92477373995541,0.0648712149405536,0.352923194996482,-4.45089058560439,"seq.8360.169","NKp46","Natural cytotoxicity triggering receptor 1","O76036"
0.047420084482644,0.047420084482644,1.9246655148988,0.064885357517194,0.352923194996482,-4.45107128430748,"seq.11147.17","TRML1:ITIM","Trem-like transcript 1 protein:immunoreceptor tyrosine-based inhibition motif","Q86YW5"
-0.0857012483784883,-0.0857012483784883,-1.92461068226962,0.0648925239317418,0.352923194996482,-4.45116283308492,"seq.18877.15","CNN2","Calponin-2","Q99439"
0.0696702777097975,0.0696702777097975,1.92219001558143,0.0652095837534072,0.352923194996482,-4.45520244656399,"seq.3052.8","Fas ligand, soluble","Tumor necrosis factor ligand superfamily member 6, soluble form","P48023"
0.0882340478675992,0.0882340478675992,1.92193785732871,0.0652426890071987,0.352923194996482,-4.45562303033411,"seq.16322.10","PACAP","Marginal zone B- and B1-cell-specific protein","Q8WU39"
0.0483039164110847,0.0483039164110847,1.92159912295756,0.0652871836714074,0.352923194996482,-4.45618795261047,"seq.18814.21","Activin AC","Inhibin beta A chain:Inhibin beta C chain heterodimer","P08476|P55103"
-0.025026729607619,-0.025026729607619,-1.92148626454514,0.0653020141267532,0.352923194996482,-4.45637615504402,"seq.15567.2","CD3-zeta","T-cell surface glycoprotein CD3 zeta chain","P20963"
-0.0839538859306977,-0.0839538859306976,-1.92127597908264,0.0653296550653623,0.352923194996482,-4.45672680456872,"seq.7818.101","GBP6","Guanylate-binding protein 6","Q6ZN66"
-0.176790676372163,-0.176790676372163,-1.92106923053669,0.06535684102756,0.352923194996482,-4.45707152834571,"seq.9877.28","CRKL","Crk-like protein","P46109"
-0.0578456104035265,-0.0578456104035265,-1.92048943176776,0.0654331329999661,0.352923194996482,-4.45803811234898,"seq.11372.2","ZNF18","Zinc finger protein 18","P17022"
0.0385216285729018,0.0385216285729018,1.9204821965168,0.0654340855295804,0.352923194996482,-4.45805017287636,"seq.3361.26","CLC4K","C-type lectin domain family 4 member K","Q9UJ71"
0.0312263681776951,0.0312263681776951,1.92026178583394,0.0654631086520534,0.352923194996482,-4.45841756183093,"seq.8852.10","SUN3","SUN domain-containing protein 3","Q8TAQ9"
0.0483690463130836,0.0483690463130836,1.91979399651799,0.0655247431118019,0.352923194996482,-4.45919718648686,"seq.6984.6","IGSF8","Immunoglobulin superfamily member 8","Q969P0"
0.0714512016358131,0.0714512016358131,1.9188897739989,0.0656440238863066,0.352923194996482,-4.46070377457511,"seq.3169.70","IDUA","Alpha-L-iduronidase","P35475"
0.037171253844325,0.037171253844325,1.91833959995846,0.0657166927206034,0.352923194996482,-4.46162019806326,"seq.8978.30","M4K3","Mitogen-activated protein kinase kinase kinase kinase 3","Q8IVH8"
-0.292720194923153,-0.292720194923153,-1.91816003601278,0.0657404252827895,0.352923194996482,-4.46191925471536,"seq.9090.9","SYTL4:C2 1","Synaptotagmin-like protein 4:Ca2+-dependent membrane-targeting module 1","Q96C24"
0.0455629606823526,0.0455629606823526,1.91811069459673,0.0657469479332005,0.352923194996482,-4.46200142722481,"seq.5117.14","ROBO3","Roundabout homolog 3","Q96MS0"
0.0255906787836309,0.0255906787836309,1.91761022277131,0.0658131392629472,0.352923194996482,-4.46283481668031,"seq.7118.24","IGDC3:ECD","Immunoglobulin superfamily DCC subclass member 3:Extracellular domain","Q8IVU1"
0.022685224301383,0.022685224301383,1.91731091233364,0.0658527531319745,0.352923194996482,-4.46333315291347,"seq.20449.72","JOS1","Josephin-1","Q15040"
0.0494021697156921,0.0494021697156921,1.91713842464133,0.0658755913796848,0.352923194996482,-4.46362030946508,"seq.3214.3","NRP1","Neuropilin-1","O14786"
-0.122643980763187,-0.122643980763187,-1.91689739502081,0.0659075164745951,0.352923194996482,-4.46402154185216,"seq.17734.13","a-endosulfine","Alpha-endosulfine","O43768"
-0.117832065073691,-0.117832065073691,-1.91596097759727,0.0660316755840823,0.352923194996482,-4.46558000022132,"seq.21131.109","TYW5","tRNA wybutosine-synthesizing protein 5","A2RUC4"
0.0465798293751906,0.0465798293751906,1.91586164368989,0.066044858150242,0.352923194996482,-4.46574528595654,"seq.15472.16","LRP11","Low-density lipoprotein receptor-related protein 11","Q86VZ4"
0.053640703405452,0.053640703405452,1.91583332377469,0.0660486168952608,0.352923194996482,-4.46579240744185,"seq.5651.50","PSG7","Putative pregnancy-specific beta-1-glycoprotein 7","Q13046"
0.0366127084408958,0.0366127084408958,1.91549538987304,0.0660934833509799,0.352923194996482,-4.46635465516211,"seq.5628.21","SEM3G","Semaphorin-3G","Q9NS98"
0.0982640486912389,0.0982640486912387,1.91538713133465,0.0661078621156656,0.352923194996482,-4.46653475786406,"seq.15560.52","Apo-TC II","Transcobalamin-2","P20062"
0.094436166755158,0.0944361667551578,1.9152019462728,0.0661324644764055,0.352923194996482,-4.46684282055805,"seq.16890.37","ATL1","ADAMTS-like protein 1","Q8N6G6"
0.0481180543051116,0.0481180543051116,1.91499291931938,0.0661602438715098,0.352923194996482,-4.46719051838689,"seq.21480.2","CD82 antigen","CD82 antigen","P27701"
-0.143326594100015,-0.143326594100015,-1.91456022348914,0.0662177808186373,0.352923194996482,-4.46791017927662,"seq.4472.5","Tropomyosin 2","Tropomyosin beta chain","P07951"
-0.0430897447809635,-0.0430897447809635,-1.91442019662628,0.0662364099601554,0.352923194996482,-4.46814304625184,"seq.4775.34","Gelsolin","Gelsolin","P06396"
0.0385090075036569,0.0385090075036569,1.91410781355417,0.0662779857663208,0.352923194996482,-4.46866249846027,"seq.2598.9","4-1BB","Tumor necrosis factor receptor superfamily member 9","Q07011"
0.03769349919815,0.0376934991981499,1.91367041513692,0.0663362383142823,0.352923194996482,-4.46938972813807,"seq.9426.73","ID2","DNA-binding protein inhibitor ID-2","Q02363"
-0.131790679705272,-0.131790679705272,-1.91321478921553,0.0663969657542886,0.352923194996482,-4.47014713091496,"seq.2871.73","RAD51","DNA repair protein RAD51 homolog 1","Q06609"
0.029740285887367,0.029740285887367,1.91310100270351,0.0664121391694425,0.352923194996482,-4.47033626109378,"seq.9895.77","XPF","DNA repair endonuclease XPF","Q92889"
-0.100780289994306,-0.100780289994306,-1.91269524502883,0.0664662714569682,0.352923194996482,-4.47101062233304,"seq.24468.36","ADDB","Beta-adducin","P35612"
0.0378853120351995,0.0378853120351994,1.91186875759539,0.0665766521840196,0.352923194996482,-4.47238389653307,"seq.14035.13","TIAM1","T-lymphoma invasion and metastasis-inducing protein 1","Q13009"
0.0918513151722531,0.091851315172253,1.91179547564954,0.0665864469740459,0.352923194996482,-4.47250563880653,"seq.2617.56","ERBB3","Receptor tyrosine-protein kinase erbB-3","P21860"
-0.131415131970829,-0.131415131970829,-1.91156964382048,0.0666166393085765,0.352923194996482,-4.47288078807015,"seq.17854.33","NAA10","N-alpha-acetyltransferase 10","P41227"
-0.143496032195712,-0.143496032195712,-1.91135017029679,0.0666459929845248,0.352923194996482,-4.47324534315525,"seq.19277.4","KAT","Thiosulfate sulfurtransferase/rhodanese-like domain-containing protein 1","Q8NFU3"
-0.0625964825679027,-0.0625964825679027,-1.91098011792202,0.0666955114327044,0.352923194996482,-4.47385994520529,"seq.23649.6","KLHL2","Kelch-like protein 2","O95198"
-0.0543992697832814,-0.0543992697832815,-1.91079727506587,0.0667199903035815,0.352923194996482,-4.47416358710513,"seq.2649.77","sICAM-3","Intercellular adhesion molecule 3","P32942"
-0.0457328867991704,-0.0457328867991703,-1.91079097041731,0.0667208345047541,0.352923194996482,-4.47417405666605,"seq.14688.6","PTN7","Tyrosine-protein phosphatase non-receptor type 7","P35236"
-0.0382606349462951,-0.0382606349462951,-1.91037431183589,0.0667766462620696,0.352959900282892,-4.47486590654638,"seq.21381.73","TB22B","TBC1 domain family member 22B","Q9NU19"
-0.108837946174136,-0.108837946174136,-1.91001640198936,0.0668246209892153,0.352959900282892,-4.47546011545503,"seq.3358.51","CDK5/p35","Cyclin-dependent kinase 5:Cyclin-dependent kinase 5 activator 1 complex","Q00535|Q15078"
0.0281042705532506,0.0281042705532506,1.90906360761237,0.0669524809713799,0.352978114809169,-4.4770415561749,"seq.11365.17","TEN4","Teneurin-4","Q6N022"
0.0802334631490686,0.0802334631490686,1.90896384612329,0.0669658807307886,0.352978114809169,-4.47720710528488,"seq.7218.87","AT1B2","Sodium/potassium-transporting ATPase subunit beta-2","P14415"
-0.10682878875788,-0.10682878875788,-1.90890826048604,0.0669733478914914,0.352978114809169,-4.4772993440029,"seq.12616.45","NRBP","Nuclear receptor-binding protein","Q9UHY1"
0.0500467704516049,0.0500467704516049,1.90835622570045,0.067047545423774,0.353113842914659,-4.47821528025435,"seq.10589.7","RET1L","Retinoic acid early transcript 1L protein","Q5VY80"
-0.144554897658101,-0.144554897658101,-1.90771599127236,0.0671336871269743,0.353312234995318,-4.47927730838248,"seq.5707.55","ELK3","ETS domain-containing protein Elk-3","P41970"
0.0450636972094937,0.0450636972094937,1.90680102296312,0.0672569604660058,0.353705616765308,-4.48079460388741,"seq.6530.63","PROL1","Opiorphin prepropeptide","Q99935"
-0.0570721665268725,-0.0570721665268724,-1.90547622275654,0.0674357989525995,0.354057761487873,-4.48299055662577,"seq.21249.115","DFFA","DNA fragmentation factor subunit alpha","O00273"
0.0264129460184939,0.0264129460184939,1.90540449040204,0.067445494086677,0.354057761487873,-4.48310942551116,"seq.4429.51","CHST6","Carbohydrate sulfotransferase 6","Q9GZX3"
-0.106907853080305,-0.106907853080305,-1.90522585345751,0.0674696433950686,0.354057761487873,-4.4834054331743,"seq.22554.101","RM10","39S ribosomal protein L10, mitochondrial","Q7Z7H8"
-0.151617877750898,-0.151617877750898,-1.90457331191729,0.0675579220862661,0.354265966968916,-4.4844865401503,"seq.19370.30","HS3S4","Heparan sulfate glucosamine 3-O-sulfotransferase 4","Q9Y661"
0.0384293614692728,0.0384293614692728,1.90403704395076,0.0676305458913733,0.354391839685277,-4.48537480102588,"seq.2761.49","FGF-18","Fibroblast growth factor 18","O76093"
0.0677815558819814,0.0677815558819814,1.90352333396507,0.0677001783941579,0.354501868042397,-4.48622552115171,"seq.8252.2","NOTUM","Palmitoleoyl-protein carboxylesterase NOTUM","Q6P988"
-0.0563852355797761,-0.0563852355797761,-1.9030406936988,0.0677656561906055,0.3545899985451,-4.48702463164221,"seq.2714.78","EMAP-2","Endothelial monocyte-activating polypeptide 2","Q12904"
-0.168112201985935,-0.168112201985935,-1.90181308768646,0.0679324483640671,0.355203221419027,-4.48905650004533,"seq.23361.20","RBM4","RNA-binding protein 4","Q9BWF3"
-0.0628092422523062,-0.0628092422523062,-1.90146129059237,0.0679803119604257,0.355203221419027,-4.48963859421185,"seq.12781.2","TRBP2","RISC-loading complex subunit TARBP2","Q15633"
-0.0694994803645702,-0.0694994803645702,-1.90065843836905,0.0680896533680571,0.355440351060228,-4.49096671459185,"seq.7886.26","SPTC1","Serine palmitoyltransferase 1","O15269"
-0.0449755690193139,-0.0449755690193139,-1.90041217604805,0.0681232227234378,0.355440351060228,-4.49137401012636,"seq.9449.150","C4b-binding protein alpha chain","C4b-binding protein alpha chain","P04003"
0.0347089150689067,0.0347089150689066,1.89934835821882,0.0682684027076889,0.355943052458043,-4.49313301204776,"seq.19212.4","DMBT1","Deleted in malignant brain tumors 1 protein","Q9UGM3"
0.0509367727380742,0.0509367727380742,1.8982459548429,0.0684191318498792,0.356130885331313,-4.49495503237632,"seq.10966.1","a2-HS-Glycoprotein","Alpha-2-HS-glycoprotein","P02765"
0.0557156258509792,0.0557156258509792,1.89766444072232,0.0684987573063192,0.356130885331313,-4.49591582124637,"seq.2571.12","IGFBP-3","Insulin-like growth factor-binding protein 3","P17936"
-0.0534385173040522,-0.0534385173040522,-1.89757121701597,0.0685115297032919,0.356130885331313,-4.49606982664332,"seq.21811.20","NO40","Nucleolar protein of 40 kDa","Q9NP64"
0.0800374990846663,0.0800374990846663,1.89752806076396,0.0685174431566561,0.356130885331313,-4.49614111876593,"seq.7156.2","FUT10","Alpha-(1,3)-fucosyltransferase 10","Q6P4F1"
0.0273698592045683,0.0273698592045683,1.8972232034037,0.0685592286307156,0.356130885331313,-4.49664469418404,"seq.12605.1","Exosome component 3","Exosome complex component RRP40","Q9NQT5"
-0.0711591921222702,-0.0711591921222701,-1.89687625774337,0.0686068098747469,0.356130885331313,-4.49721771859189,"seq.23345.2","NECA1","N-terminal EF-hand calcium-binding protein 1","Q8N987"
0.0922503049688265,0.0922503049688264,1.89658394032389,0.0686469214716996,0.356130885331313,-4.49770045632636,"seq.2615.60","Ephrin-A5","Ephrin-A5","P52803"
-0.136756728555452,-0.136756728555452,-1.89623159085573,0.0686952976781212,0.356130885331313,-4.49828225748452,"seq.21996.28","NUB1","NEDD8 ultimate buster 1","Q9Y5A7"
-0.126057197169052,-0.126057197169052,-1.89551637834804,0.0687935845528928,0.35627104357445,-4.49946296946659,"seq.24055.44","CSTF1","Cleavage stimulation factor 50 kDa subunit","Q05048"
-0.138266913439675,-0.138266913439675,-1.89532366235551,0.0688200890866822,0.35627104357445,-4.49978105819144,"seq.9940.35","DUS28","Dual specificity phosphatase 28","Q4G0W2"
-0.0492710044184651,-0.0492710044184651,-1.89441977944156,0.068944519807755,0.356661891326278,-4.50127264323564,"seq.11601.26","DHX8","ATP-dependent RNA helicase DHX8","Q14562"
0.0503607469170444,0.0503607469170444,1.89371253608566,0.0690420167311301,0.356891628265233,-4.50243936029265,"seq.3367.8","FETUB","Fetuin-B","Q9UGM5"
0.0312691379926976,0.0312691379926976,1.89317467078782,0.0691162441252072,0.356891628265233,-4.50332643986226,"seq.5031.10","SPTA2","Spectrin alpha chain, non-erythrocytic 1","Q13813"
-0.13092995964968,-0.13092995964968,-1.89303291670767,0.0691358182343956,0.356891628265233,-4.50356019752436,"seq.14692.3","ZN276","Zinc finger protein 276","Q8N554"
0.0261388803485342,0.0261388803485342,1.89153448696327,0.0693430231344191,0.357707923302746,-4.5060303557454,"seq.23039.56","MEOX2","Homeobox protein MOX-2","P50222"
0.0291731640473703,0.0291731640473703,1.89069823171184,0.0694588956623633,0.357800736924171,-4.50740827924577,"seq.20529.7","CAD10","Cadherin-10","Q9Y6N8"
0.0750647394092598,0.0750647394092597,1.89069610224473,0.069459190938085,0.357800736924171,-4.50741178744744,"seq.12727.7","FPRP","Prostaglandin F2 receptor negative regulator","Q9P2B2"
0.081310230852309,0.081310230852309,1.8893954716177,0.0696397422050652,0.358092424995063,-4.50955396105286,"seq.22047.46","CO5A1","Collagen alpha-1(V) chain","P20908"
-0.202322989936708,-0.202322989936708,-1.88867770621196,0.0697395552887528,0.358092424995063,-4.51073566351734,"seq.17726.3","SAR1A","GTP-binding protein SAR1a","Q9NR31"
0.0440251531301789,0.044025153130179,1.88840675953105,0.0697772656049579,0.358092424995063,-4.51118165199845,"seq.8340.9","DB110","Beta-defensin 110","Q30KQ9"
-0.106761422448197,-0.106761422448197,-1.88836870544768,0.0697825633818053,0.358092424995063,-4.51124428658947,"seq.20385.21","CPTP","Ceramide-1-phosphate transfer protein","Q5TA50"
0.0390761472192186,0.0390761472192186,1.88790593512496,0.0698470168063734,0.358092424995063,-4.51200590071955,"seq.22104.39","CDX1","Homeobox protein CDX-1","P47902"
0.0547774340292676,0.0547774340292676,1.88740349877205,0.0699170532361228,0.358092424995063,-4.51283263645738,"seq.8405.108","ADAM 10:ECD","Disintegrin and metalloproteinase domain-containing protein 10:Extracellular domain","O14672"
-0.0552222390135569,-0.0552222390135568,-1.8872825982193,0.0699339150873419,0.358092424995063,-4.51303154790804,"seq.18166.4","RHOB","Rho-related GTP-binding protein RhoB","P62745"
-0.131698300230867,-0.131698300230867,-1.8869335806785,0.0699826119112139,0.358092424995063,-4.51360571449191,"seq.24293.39","NLTP:isoform 6","Nonspecific lipid-transfer protein:isoform 6","P22307"
0.0973226398392408,0.0973226398392407,1.88686833790341,0.0699917181976259,0.358092424995063,-4.51371303607651,"seq.7776.20","UNC5B","Netrin receptor UNC5B","Q8IZJ1"
-0.122188309851695,-0.122188309851695,-1.88675819584141,0.0700070936504273,0.358092424995063,-4.51389420871409,"seq.13535.2","C43BP:PH domain","Collagen type IV alpha-3-binding protein:PH domain","Q9Y5P4"
-0.0469963228601449,-0.0469963228601449,-1.88625257734407,0.0700777138245373,0.358172322769864,-4.51472579787172,"seq.2891.1","CD22","B-cell receptor CD22","P20273"
-0.0456436872498571,-0.0456436872498571,-1.88528578026252,0.0702129191201534,0.358172322769864,-4.51631541712689,"seq.11450.110","Protein disulfide-isomerase","Protein disulfide-isomerase","P07237"
0.0548546446085349,0.0548546446085349,1.8851333931126,0.0702342508725996,0.358172322769864,-4.51656591770253,"seq.3175.51","ATS13","A disintegrin and metalloproteinase with thrombospondin motifs 13","Q76LX8"
0.0644568347570583,0.0644568347570582,1.88492582920273,0.0702633155191052,0.358172322769864,-4.51690709559912,"seq.19558.10","LRP4","Low-density lipoprotein receptor-related protein 4","O75096"
0.0246296424584482,0.0246296424584482,1.88479355620163,0.0702818428077645,0.358172322769864,-4.51712450116656,"seq.11146.4","TBX22","T-box transcription factor TBX22","Q9Y458"
0.044634774624562,0.0446347746245619,1.88407521334273,0.0703825339932082,0.358172322769864,-4.5183049771294,"seq.7115.5","Semenogelin","Semenogelin-1","P04279"
-0.111030652509685,-0.111030652509685,-1.88343898792254,0.0704718190043709,0.358172322769864,-4.51935022275453,"seq.15297.3","S100A3","Protein S100-A3","P33764"
-0.0683990510297439,-0.0683990510297439,-1.8834226493349,0.0704741131799474,0.358172322769864,-4.5193770616705,"seq.9995.6","DUT","Deoxyuridine 5'-triphosphate nucleotidohydrolase, mitochondrial","P33316"
0.0301214747473948,0.0301214747473948,1.88326731686913,0.0704959273514565,0.358172322769864,-4.51963221293645,"seq.21943.170","WNT16","Protein Wnt-16","Q9UBV4"
-0.0827002230052129,-0.0827002230052128,-1.88313793835506,0.0705141011352387,0.358172322769864,-4.51984471973328,"seq.4867.15","VEGF121","Vascular endothelial growth factor A, isoform 121","P15692"
-0.113440059623115,-0.113440059623115,-1.88247097537024,0.0706078537497405,0.358398778538899,-4.52094004459484,"seq.21430.4","cPLA2-alpha","Cytosolic phospholipase A2 alpha","P47712"
0.0514023040971656,0.0514023040971656,1.88177518193323,0.070705774015891,0.358574828141612,-4.5220824036725,"seq.6382.17","MANBA","Beta-mannosidase","O00462"
0.0700095670347672,0.0700095670347673,1.8815256121273,0.0707409250744461,0.358574828141612,-4.52249207146963,"seq.5087.5","IL-22BP","Interleukin-22 receptor subunit alpha-2","Q969J5"
-0.0871983620031562,-0.0871983620031562,-1.88082804057887,0.0708392559412645,0.358823722415481,-4.52363691419741,"seq.3074.6","LBP","Lipopolysaccharide-binding protein","P18428"
0.0632542151964844,0.0632542151964843,1.87961042480008,0.0710111767659136,0.359444769060239,-4.52563447488931,"seq.5740.17","ROBO1","Roundabout homolog 1","Q9Y6N7"
-0.0782993721442542,-0.0782993721442542,-1.87852083614426,0.0711653270222047,0.359824096949162,-4.52742117023137,"seq.11138.16","RUNX3","Runt-related transcription factor 3","Q13761"
-0.160516576249883,-0.160516576249883,-1.87809312189623,0.0712259173056162,0.359824096949162,-4.52812231685332,"seq.25287.7","IF4G1","Eukaryotic translation initiation factor 4 gamma 1","Q04637"
-0.0510596881052754,-0.0510596881052753,-1.87736422496886,0.0713292762284309,0.359824096949162,-4.52931690982074,"seq.13552.7","SWP70","Switch-associated protein 70","Q9UH65"
0.0465131354899117,0.0465131354899117,1.87715505210139,0.0713589612897034,0.359824096949162,-4.52965965945195,"seq.5138.50","TWEAKR","Tumor necrosis factor receptor superfamily member 12A","Q9NP84"
-0.0732997130141456,-0.0732997130141456,-1.87699988435079,0.0713809890468578,0.359824096949162,-4.52991389787142,"seq.18178.13","SYSC","Serine--tRNA ligase, cytoplasmic","P49591"
0.0316584501596971,0.031658450159697,1.87636351855709,0.0714713896972927,0.359824096949162,-4.53095640049147,"seq.12771.19","ZN180","Zinc finger protein 180","Q9UJW8"
0.0954668421604053,0.0954668421604052,1.87578029006732,0.0715543287899303,0.359824096949162,-4.53191161762383,"seq.15452.5","5'-Nucleotidase","5'-Nucleotidase","P21589"
0.0292311187392899,0.0292311187392899,1.87577222967891,0.0715554756157408,0.359824096949162,-4.53192481742742,"seq.4889.82","WNT7A","Protein Wnt-7a","O00755"
-0.143371036111202,-0.143371036111202,-1.87547431980009,0.0715978731619603,0.359824096949162,-4.53241264860865,"seq.5509.7","EGF:ECD","Epidermal growth factor:Extracellular domain","P01133"
-0.0381515696589071,-0.0381515696589071,-1.87547413815842,0.0715978990192314,0.359824096949162,-4.53241294603127,"seq.2333.72","TGF-b1","Transforming growth factor beta-1","P01137"
-0.108146844276887,-0.108146844276887,-1.87525475399488,0.071629134953112,0.359824096949162,-4.53277215278617,"seq.18243.9","Cytidylate kinase","UMP-CMP kinase","P30085"
0.0344565495260421,0.0344565495260422,1.87366837189679,0.0718553552783401,0.360066471325601,-4.53536865356932,"seq.11336.9","FANCF","Fanconi anemia group F protein","Q9NPI8"
-0.029333305305125,-0.029333305305125,-1.87358443719731,0.0718673416832457,0.360066471325601,-4.53550598673673,"seq.25491.54","LNP","Endoplasmic reticulum junction formation protein lunapark","Q9C0E8"
0.0474760458216682,0.0474760458216682,1.87354539379297,0.0718729179172882,0.360066471325601,-4.53556986759837,"seq.22417.10","CBLC","E3 ubiquitin-protein ligase CBL-C","Q9ULV8"
0.145510704125624,0.145510704125624,1.8733358881893,0.0719028461964433,0.360066471325601,-4.53591263292303,"seq.19506.6","GLYAT","Glycine N-acyltransferase","Q6IB77"
-0.0561390058666366,-0.0561390058666366,-1.87278539380217,0.0719815367670512,0.360066471325601,-4.53681314036647,"seq.13659.36","AT131","Manganese-transporting ATPase 13A1","Q9HD20"
0.0249007716412632,0.0249007716412632,1.87263668305522,0.0720028070416667,0.360066471325601,-4.53705636931917,"seq.7137.8","MSRA","Mitochondrial peptide methionine sulfoxide reductase","Q9UJ68"
-0.159571310863196,-0.159571310863196,-1.87249432352727,0.0720231739872034,0.360066471325601,-4.5372891965903,"seq.5351.52","hnRNP A2/B1","Heterogeneous nuclear ribonucleoproteins A2/B1","P22626"
0.102650955219865,0.102650955219865,1.87066514949925,0.072285312049527,0.360967766016986,-4.54027959327417,"seq.15530.33","EphB4","Ephrin type-B receptor 4","P54760"
-0.130028936881058,-0.130028936881058,-1.87054539898165,0.0723025021792838,0.360967766016986,-4.54047528817658,"seq.9100.32","CE046","Uncharacterized protein C5orf46","Q6UWT4"
-0.115403712180406,-0.115403712180406,-1.86999243005692,0.0723819264635456,0.361013424985476,-4.54137882019888,"seq.5252.33","PDE11","Dual 3',5'-cyclic-AMP and -GMP phosphodiesterase 11A","Q9HCR9"
0.0458446241056124,0.0458446241056124,1.86915632602384,0.072502161408725,0.361013424985476,-4.54274459992784,"seq.11629.36","TRAF4","TNF receptor-associated factor 4","Q9BUZ4"
-0.124320025733059,-0.124320025733059,-1.86899794246365,0.072524957011452,0.361013424985476,-4.5430032679351,"seq.5748.20","Acid ceramidase","Acid ceramidase","Q13510"
0.075412413073109,0.075412413073109,1.8687146015961,0.0725657527493504,0.361013424985476,-4.54346597151178,"seq.7861.9","ROR2","Tyrosine-protein kinase transmembrane receptor ROR2","Q01974"
-0.0352409014310113,-0.0352409014310113,-1.86705035410236,0.0728057736789634,0.361013424985476,-4.54618265844497,"seq.10069.2","PIN1","Peptidyl-prolyl cis-trans isomerase NIMA-interacting 1","Q13526"
-0.0930887488696486,-0.0930887488696485,-1.86680267030118,0.0728415537047687,0.361013424985476,-4.54658681568227,"seq.18286.3","ZWINT","ZW10 interactor","O95229"
0.0481900105410758,0.0481900105410757,1.86660481674779,0.0728701462465859,0.361013424985476,-4.54690963329706,"seq.7234.12","GT252","Procollagen galactosyltransferase 2","Q8IYK4"
0.0442598666842763,0.0442598666842762,1.86642089595353,0.0728967340133296,0.361013424985476,-4.54720969491608,"seq.11377.19","ADH7","Alcohol dehydrogenase class 4 mu/sigma chain","P40394"
-0.125624100477913,-0.125624100477913,-1.86614715471956,0.0729363218344381,0.361013424985476,-4.54765625444678,"seq.19261.12","SDCB2","Syntenin-2","Q9H190"
-0.0494012505751116,-0.0494012505751116,-1.86609704489776,0.0729435706119082,0.361013424985476,-4.54773799420653,"seq.15579.26","ENPP6","Ectonucleotide pyrophosphatase/phosphodiesterase family member 6","Q6UWR7"
-0.0443377826791944,-0.0443377826791943,-1.86561692458697,0.0730130553340961,0.361013424985476,-4.54852108779962,"seq.6393.63","Endoplasmin","Endoplasmin","P14625"
0.0419226763683662,0.0419226763683662,1.86548520724863,0.073032127932169,0.361013424985476,-4.54873589676393,"seq.19369.17","GCNL2","Histone acetyltransferase KAT2A","Q92830"
0.0318598981317056,0.0318598981317055,1.86503803111451,0.0730969109122186,0.361013424985476,-4.54946508026917,"seq.11837.7","GITR","Tumor necrosis factor receptor superfamily member 18","Q9Y5U5"
-0.0967444559776886,-0.0967444559776886,-1.86459865697224,0.0731606119642276,0.361013424985476,-4.55018141205781,"seq.6931.10","CTAG1A","Cancer/testis antigen 1","P78358"
-0.0453166375497822,-0.0453166375497822,-1.86432676529211,0.073200055203855,0.361013424985476,-4.55062462522766,"seq.4925.54","MMP-13","Collagenase 3","P45452"
-0.0807691436619756,-0.0807691436619756,-1.8643193500127,0.0732011311934074,0.361013424985476,-4.55063671225538,"seq.19180.38","GULP1","PTB domain-containing engulfment adapter protein 1","Q9UBP9"
-0.0577355283478361,-0.0577355283478361,-1.86412976312096,0.0732286457238273,0.361013424985476,-4.55094572959629,"seq.2505.49","GFRa-3","GDNF family receptor alpha-3","O60609"
-0.263566885513333,-0.263566885513332,-1.86405544813837,0.0732394334103121,0.361013424985476,-4.55106685285422,"seq.2579.17","MMP-9","Matrix metalloproteinase-9","P14780"
0.0670944463659454,0.0670944463659454,1.86396413990379,0.0732526897453038,0.361013424985476,-4.55121566776011,"seq.22588.35","AGRB2","Adhesion G protein-coupled receptor B2","O60241"
-0.133452811314383,-0.133452811314383,-1.86344138398205,0.0733286245398822,0.36114347585892,-4.55206755287436,"seq.9250.87","HNP-1","Neutrophil defensin 1","P59665"
0.0482234275712608,0.0482234275712608,1.86228283298518,0.073497156420744,0.36172665560948,-4.55395488420476,"seq.7148.42","F173A","Protein FAM173A","Q9BQD7"
-0.0824497532769658,-0.0824497532769658,-1.8619455064105,0.0735462894242351,0.36172665560948,-4.55450423636457,"seq.17391.10","SPF45","Splicing factor 45","Q96I25"
-0.033852311587339,-0.033852311587339,-1.86145965428665,0.0736171056376705,0.361830804445705,-4.55529533623801,"seq.3447.64","IL-8","Interleukin-8","P10145"
-0.034055785751925,-0.034055785751925,-1.86046434372008,0.0737623627487031,0.36220753499973,-4.55691548271942,"seq.5612.16","HINT2","Histidine triad nucleotide-binding protein 2, mitochondrial","Q9BX68"
0.0234464256442806,0.0234464256442806,1.8602536809451,0.0737931389044587,0.36220753499973,-4.557258310739,"seq.24456.3","VSX1","Visual system homeobox 1","Q9NZR4"
-0.0365169486638165,-0.0365169486638165,-1.85914313664854,0.0739555639460684,0.36276050175161,-4.5590650976214,"seq.18291.8","p21","Cyclin-dependent kinase inhibitor 1","P38936"
-0.145689998523614,-0.145689998523614,-1.85816548694591,0.0740988075716989,0.363218701002094,-4.56065499294347,"seq.12714.38","AP1G2","AP-1 complex subunit gamma-like 2","O75843"
-0.17229144258277,-0.17229144258277,-1.85774049836645,0.0741611508449592,0.363279992277492,-4.56134592865226,"seq.17757.86","CAB39","Calcium-binding protein 39","Q9Y376"
0.0420377133763315,0.0420377133763315,1.85627227831602,0.0743768784178627,0.363629056735824,-4.56373199681789,"seq.13388.57","NEC1","Neuroendocrine convertase 1","P29120"
0.0356567086255549,0.0356567086255549,1.85625410573642,0.0743795519291869,0.363629056735824,-4.56376152085603,"seq.5236.2","NR1D1","Nuclear receptor subfamily 1 group D member 1","P20393"
-0.157356206515714,-0.157356206515714,-1.85564880341892,0.0744686501188251,0.363629056735824,-4.56474479790116,"seq.6226.69","EFHA1","Calcium uptake protein 2, mitochondrial","Q8IYU8"
-0.124444089086029,-0.124444089086029,-1.85555662641464,0.0744822262989616,0.363629056735824,-4.5648945124216,"seq.11431.235","RECQ1","ATP-dependent DNA helicase Q1","P46063"
-0.0873058888321484,-0.0873058888321483,-1.85519270061568,0.0745358475391587,0.363629056735824,-4.56548554779347,"seq.11666.72","RGS8","Regulator of G-protein signaling 8","P57771"
-0.0567581988979182,-0.0567581988979182,-1.85510734998393,0.074548428018923,0.363629056735824,-4.56562414908153,"seq.2982.82","Galectin-4","Galectin-4","P56470"
-0.0943557669028617,-0.0943557669028617,-1.85474367787116,0.0746020529585888,0.363629056735824,-4.56621466340673,"seq.12740.55","FEV","Protein FEV","Q99581"
-0.0686458373577589,-0.0686458373577589,-1.85423679649228,0.0746768502078617,0.363629056735824,-4.5670375671382,"seq.19316.2","HSC20","Iron-sulfur cluster co-chaperone protein HscB, mitochondrial","Q8IWL3"
-0.0591523954628068,-0.0591523954628068,-1.85410079190589,0.0746969305418705,0.363629056735824,-4.56725833650888,"seq.10945.11","Syntaxin-6","Syntaxin-6","O43752"
0.0906246635240962,0.0906246635240961,1.85386819016455,0.0747312837138515,0.363629056735824,-4.56763587852632,"seq.21503.12","TSHR","Thyrotropin receptor","P16473"
-0.0759465589494505,-0.0759465589494506,-1.85260797674266,0.0749176428782795,0.363880510252308,-4.56968073575515,"seq.3208.2","MATN3","Matrilin-3","O15232"
-0.0837616457657387,-0.0837616457657387,-1.8514851052607,0.0750840296006836,0.363880510252308,-4.5715018439903,"seq.9059.14","RPGF5","Rap guanine nucleotide exchange factor 5","Q92565"
-0.11001497628011,-0.11001497628011,-1.85130818343286,0.0751102748588366,0.363880510252308,-4.5717887044972,"seq.12685.57","HOME2","Homer protein homolog 2","Q9NSB8"
-0.131920198930602,-0.131920198930602,-1.85080090950778,0.0751855696700733,0.363880510252308,-4.57261108082988,"seq.6369.82","DEAF1","Deformed epidermal autoregulatory factor 1 homolog","O75398"
0.0459025538403165,0.0459025538403165,1.85078451825907,0.0751880037128557,0.363880510252308,-4.57263765093003,"seq.13399.33","RELL1","RELT-like protein 1","Q8IUW5"
-0.107455335814234,-0.107455335814234,-1.85062859475759,0.0752111612020524,0.363880510252308,-4.57289039285611,"seq.21815.7","MOB3B","MOB kinase activator 3B","Q86TA1"
-0.1401460748187,-0.1401460748187,-1.85055725075506,0.075221759140723,0.363880510252308,-4.57300603145408,"seq.12491.23","CLIC4","Chloride intracellular channel protein 4","Q9Y696"
-0.143096189629567,-0.143096189629567,-1.85044044828899,0.0752391125782094,0.363880510252308,-4.57319534448062,"seq.11910.27","DLX4","Homeobox protein DLX-4","Q92988"
-0.138238079778105,-0.138238079778105,-1.85018964572899,0.0752763861827433,0.363880510252308,-4.57360181355129,"seq.21717.44","UB2Q2","Ubiquitin-conjugating enzyme E2 Q2","Q8WVN8"
-0.0974302378322816,-0.0974302378322816,-1.84955044750258,0.0753714541130198,0.363880510252308,-4.57463755489371,"seq.11118.107","RAB17","Ras-related protein Rab-17","Q9H0T7"
-0.0988807526099584,-0.0988807526099584,-1.84912061082545,0.0754354418990079,0.363880510252308,-4.57533389810193,"seq.21848.18","UB2R2","Ubiquitin-conjugating enzyme E2 R2","Q712K3"
-0.0551664603583336,-0.0551664603583336,-1.84883513035619,0.0754779659237889,0.363880510252308,-4.57579631329862,"seq.13642.90","CIG49","Interferon-induced protein with tetratricopeptide repeats 3","O14879"
0.0650014004595735,0.0650014004595735,1.84857777007566,0.0755163189878744,0.363880510252308,-4.57621313325259,"seq.17680.12","EPHB1","Ephrin type-B receptor 1","P54762"
-0.0773681514527639,-0.0773681514527639,-1.84753503171483,0.075671884829194,0.363880510252308,-4.57790149540265,"seq.9064.12","RN215:CD","RING finger protein 215:Cytoplasmic domain","Q9Y6U7"
0.0751835578452193,0.0751835578452192,1.84753243908333,0.0756722719671322,0.363880510252308,-4.57790569238517,"seq.5825.49","IFN-g R1","Interferon gamma receptor 1","P15260"
-0.0569390085274497,-0.0569390085274497,-1.8473555929793,0.0756986830801103,0.363880510252308,-4.57819196232129,"seq.18891.98","GBP2","Guanylate-binding protein 2","P32456"
0.100390020353963,0.100390020353963,1.84721986231336,0.0757189591889764,0.363880510252308,-4.57841166236231,"seq.14131.37","EFNB2:ECD","Ephrin-B2:Extracellular domain","P52799"
-0.0493115419639535,-0.0493115419639535,-1.84690850993155,0.0757654882100991,0.363880510252308,-4.57891558535139,"seq.3676.15","IGF-II receptor","Cation-independent mannose-6-phosphate receptor","P11717"
-0.0537883255890733,-0.0537883255890733,-1.84674745656772,0.0757895659623007,0.363880510252308,-4.57917622430099,"seq.19377.14","NOE2","Noelin-2","O95897"
-0.0592324405798775,-0.0592324405798775,-1.84657786878165,0.0758149267523517,0.363880510252308,-4.57945065605546,"seq.21321.2","RU2A","U2 small nuclear ribonucleoprotein AAE","P09661"
-0.0639688236811207,-0.0639688236811207,-1.84646826973233,0.0758313204929696,0.363880510252308,-4.57962800208757,"seq.7808.5","GLCE","D-glucuronyl C5-epimerase","O94923"
-0.115495405866504,-0.115495405866504,-1.84496302662422,0.0760567828415708,0.364068236048039,-4.58206287375833,"seq.17729.20","UBE2S","Ubiquitin-conjugating enzyme E2 S","Q16763"
-0.0359497035867472,-0.0359497035867472,-1.84472713393167,0.0760921682477356,0.364068236048039,-4.58244431460802,"seq.20461.58","FA50A","Protein FAM50A","Q14320"
-0.0807350222326062,-0.0807350222326062,-1.8447151150352,0.07609397153842,0.364068236048039,-4.58246374828518,"seq.18162.167","IRAK4","Interleukin-1 receptor-associated kinase 4","Q9NWZ3"
-0.0424475345654534,-0.0424475345654534,-1.84450427720083,0.0761256112048881,0.364068236048039,-4.5828046418994,"seq.13631.1","RB binding protein 5","Retinoblastoma-binding protein 5","Q15291"
0.0281863131764266,0.0281863131764266,1.84427677569235,0.0761597642401478,0.364068236048039,-4.58317244477323,"seq.10917.40","GBGT2","Guanine nucleotide-binding protein G(I)/G(S)/G(O) subunit gamma-T2","O14610"
-0.082892126745213,-0.0828921267452129,-1.84333241416756,0.0763016750557623,0.364068236048039,-4.58469882781852,"seq.18338.26","IDH","Isocitrate dehydrogenase [NADP] cytoplasmic","O75874"
0.0418277373057,0.0418277373057,1.84321706055769,0.0763190250394338,0.364068236048039,-4.58488523425962,"seq.7822.11","HRSL2","HRAS-like suppressor 2","Q9NWW9"
-0.0289938564075831,-0.0289938564075831,-1.84297775150066,0.0763550296201598,0.364068236048039,-4.58527191886323,"seq.10015.119","KCAB2","Voltage-gated potassium channel subunit beta-2","Q13303"
0.0479276360074619,0.0479276360074619,1.84295106897222,0.0763590449723905,0.364068236048039,-4.58531503111815,"seq.5097.14","KI3S1","Killer cell immunoglobulin-like receptor 3DS1","Q14943"
-0.353597557173853,-0.353597557173853,-1.8428788218203,0.0763699180844357,0.364068236048039,-4.58543176194622,"seq.4126.22","BPI","Bactericidal permeability-increasing protein","P17213"
-0.080172793315867,-0.080172793315867,-1.84097509299189,0.0766569079326356,0.36407277608626,-4.58850638317443,"seq.22968.9","GGE2D","G antigen 2D","Q9UEU5"
0.0557441367344928,0.0557441367344927,1.83938789008778,0.0768968904303749,0.36407277608626,-4.59106793794164,"seq.12895.28","DGKB","Diacylglycerol kinase beta","Q9Y6T7"
-0.119601239010972,-0.119601239010972,-1.83931799470366,0.0769074733499999,0.36407277608626,-4.59118070177984,"seq.21577.35","FKBP5","FK506-binding protein 5","Q13451"
-0.093253061450799,-0.093253061450799,-1.8392756367414,0.0769138874152491,0.36407277608626,-4.59124903726123,"seq.2985.35","Gro-a","Growth-regulated alpha protein","P09341"
-0.0659271136039349,-0.0659271136039349,-1.83906476682412,0.076945825299046,0.36407277608626,-4.59158921267132,"seq.2603.61","B7","T-lymphocyte activation antigen CD80","P33681"
0.099407877828669,0.0994078778286691,1.83902403540847,0.0769519957030569,0.36407277608626,-4.5916549171584,"seq.4324.33","CYTT","Cystatin-SA","P09228"
0.0466723554688706,0.0466723554688706,1.83853841951239,0.0770255944938294,0.36407277608626,-4.59243818588501,"seq.20574.8","CD81","CD81 antigen","P60033"
-0.0365467820640134,-0.0365467820640134,-1.83768402933816,0.0771552309146352,0.36407277608626,-4.59381588007058,"seq.15588.17","galactosidase, alpha","Alpha-galactosidase A","P06280"
-0.183706987282819,-0.183706987282819,-1.83745349238985,0.0771902423840588,0.36407277608626,-4.59418753410718,"seq.19177.7","MOL1A","MOB kinase activator 1B","Q7L9L4"
0.0356799309463073,0.0356799309463073,1.83733178267686,0.0772087318587494,0.36407277608626,-4.59438373077985,"seq.22955.28","CRBP","Retinol-binding protein 1","P09455"
-0.0588955698416543,-0.0588955698416542,-1.83730225744215,0.0772132177455014,0.36407277608626,-4.59443132410568,"seq.9229.9","CTRL","Chymotrypsin-like protease CTRL-1","P40313"
0.0326461305198404,0.0326461305198404,1.83728362377365,0.0772160489485726,0.36407277608626,-4.59446136042391,"seq.17721.82","GAS7","Growth arrest-specific protein 7","O60861"
-0.105673572773367,-0.105673572773367,-1.83695740804194,0.0772656287020454,0.36407277608626,-4.59498716211761,"seq.8071.114","PCDB7","Protocadherin beta-7","Q9Y5E2"
0.054988070392346,0.054988070392346,1.83673387284661,0.0772996184150664,0.36407277608626,-4.59534741972614,"seq.2578.67","MCP-1","C-C motif chemokine 2","P13500"
0.0392371629085392,0.0392371629085392,1.83661266621774,0.0773180539055007,0.36407277608626,-4.59554274676605,"seq.8391.12","DB115","Beta-defensin 115","Q30KQ5"
0.100203321719078,0.100203321719078,1.83635835613952,0.0773567466859074,0.36407277608626,-4.59595254069365,"seq.11278.4","COL11A2","Collagen alpha-2(XI) chain","P13942"
0.0855407382384526,0.0855407382384525,1.83613039110711,0.0773914452795759,0.36407277608626,-4.59631984536032,"seq.3198.4","IDS","Iduronate 2-sulfatase","P22304"
-0.106031837318399,-0.106031837318399,-1.83522359005137,0.0775296022246982,0.36407277608626,-4.59778056638466,"seq.5009.11","Moesin","Moesin","P26038"
-0.101179841186799,-0.101179841186799,-1.83519721346953,0.077533624039455,0.36407277608626,-4.59782304683245,"seq.2890.59","CCL28","C-C motif chemokine 28","Q9NRJ3"
0.0369365159367102,0.0369365159367102,1.8349714190138,0.0775680597832625,0.36407277608626,-4.59818667787673,"seq.7253.6","QKI","Protein quaking","Q96PU8"
0.0626672280386859,0.062667228038686,1.83476638464515,0.0775993408191692,0.36407277608626,-4.59851684606592,"seq.3340.53","TSP4","Thrombospondin-4","P35443"
-0.197547573338833,-0.197547573338833,-1.83469541617918,0.0776101706397471,0.36407277608626,-4.59863112045739,"seq.21166.1","CTDS1","Carboxy-terminal domain RNA polymerase II polypeptide A small phosphatase 1","Q9GZU7"
-0.110326388757831,-0.110326388757831,-1.83454996351736,0.0776323708461013,0.36407277608626,-4.59886531971718,"seq.12678.66","SNRPA","U1 small nuclear ribonucleoprotein A","P09012"
-0.0725976198478326,-0.0725976198478326,-1.83419752534425,0.07768618557409,0.36407277608626,-4.59943273569646,"seq.12987.12","SRSF7","Serine/arginine-rich splicing factor 7","Q16629"
-0.124167368115712,-0.124167368115712,-1.83358298343871,0.0777800983806228,0.36407277608626,-4.60042193149711,"seq.14013.11","TANK","TRAF family member-associated NF-kappa-B activator","Q92844"
0.0288315162879638,0.0288315162879638,1.83343778210517,0.0778023019529232,0.36407277608626,-4.60065561729171,"seq.11107.25","TEN3","Teneurin-3","Q9P273"
-0.197170671412436,-0.197170671412436,-1.83336004325221,0.0778141916891904,0.36407277608626,-4.60078072370371,"seq.12546.1","SMTN","Smoothelin","P53814"
0.0294779209602416,0.0294779209602415,1.83329828361745,0.0778236386045114,0.36407277608626,-4.60088011159509,"seq.22788.10","ST6B1","Sulfotransferase 6B1","Q6IMI4"
0.0532654758700129,0.0532654758700128,1.83290034229952,0.0778845324065767,0.36407277608626,-4.60152044475298,"seq.3022.4","CTLA-4","Cytotoxic T-lymphocyte protein 4","P16410"
0.0720814679608064,0.0720814679608064,1.83254431773507,0.0779390467456537,0.36407277608626,-4.60209323860302,"seq.18429.10","Cadherin E","Cadherin-1","P12830"
0.0303215586364332,0.0303215586364332,1.83241398921401,0.0779590107996026,0.36407277608626,-4.6023028976482,"seq.3055.54","IL-4 sR","Interleukin-4 receptor subunit alpha","P24394"
0.0594042952955919,0.0594042952955919,1.83202286564198,0.0780189505056425,0.36407277608626,-4.60293202805712,"seq.8872.1","SC61G","Protein transport protein Sec61 subunit gamma","P60059"
0.0257848710044248,0.0257848710044248,1.8320214820755,0.0780191626075919,0.36407277608626,-4.60293425336957,"seq.11607.15","BRD1","Bromodomain-containing protein 1","O95696"
-0.0864752228386483,-0.0864752228386483,-1.83157958304959,0.0780869314878707,0.364155882031407,-4.60364493265401,"seq.15545.13","Calcineurin B a","Calcineurin subunit B type 1","P63098"
-0.104637504633362,-0.104637504633362,-1.82997529648092,0.0783333877218244,0.365071651601265,-4.60622390207938,"seq.11096.57","HEMK2","HemK methyltransferase family member 2","Q9Y5N5"
-0.074459568958839,-0.0744595689588389,-1.82956139759591,0.0783970807558275,0.365135029795033,-4.60688898308447,"seq.9863.1","Tropomyosin 4","Tropomyosin alpha-4 chain","P67936"
0.0624596946442606,0.0624596946442606,1.82914479958047,0.0784612340946805,0.365200469550527,-4.60755828448883,"seq.9245.1","KI2L4","Killer cell immunoglobulin-like receptor 2DL4","Q99706"
0.0642240800601923,0.0642240800601923,1.82855985916283,0.0785513872037559,0.365270017888646,-4.60849784506535,"seq.22578.17","ROBO2","Roundabout homolog 2","Q9HCK4"
0.0613831209439359,0.0613831209439359,1.8271089152607,0.078775396249371,0.365270017888646,-4.61082742646699,"seq.15481.45","LL-37","Antibacterial protein LL-37","P49913"
0.0339930542407631,0.0339930542407631,1.82698057382075,0.0787952370898295,0.365270017888646,-4.61103341824274,"seq.12509.115","COMD1","COMM domain-containing protein 1","Q8N668"
0.0690168616450006,0.0690168616450006,1.82668557665464,0.0788408582146817,0.365270017888646,-4.61150685516023,"seq.24891.54","ES8L2","Epidermal growth factor receptor kinase substrate 8-like protein 2","Q9H6S3"
0.036783060940952,0.036783060940952,1.82652840287338,0.0788651743062231,0.365270017888646,-4.61175907720217,"seq.22143.6","FBX28","F-box only protein 28","Q9NVF7"
-0.107093875594986,-0.107093875594986,-1.82612803746014,0.0789271432795978,0.365270017888646,-4.61240148159667,"seq.2822.56","CD97","CD97 antigen","P48960"
-0.100141039586172,-0.100141039586172,-1.82597926658629,0.078950180847766,0.365270017888646,-4.61264016357937,"seq.3471.49","STK16","Serine/threonine-protein kinase 16","O75716"
-0.133580919703585,-0.133580919703585,-1.82589111216237,0.0789638345219283,0.365270017888646,-4.61278158791918,"seq.20991.2","LIMD2","LIM domain-containing protein 2","Q9BT23"
0.104760866423923,0.104760866423923,1.82577184924966,0.0789823096193195,0.365270017888646,-4.61297291061128,"seq.3803.10","CYTD","Cystatin-D","P28325"
-0.105107414749398,-0.105107414749398,-1.82563267238492,0.0790038742955358,0.365270017888646,-4.61319616729685,"seq.12783.29","HNRPM","Heterogeneous nuclear ribonucleoprotein M","P52272"
0.0930565749920637,0.0930565749920638,1.82548078823685,0.079027413665852,0.365270017888646,-4.61343979307452,"seq.22960.8","FCG2B","Low affinity immunoglobulin gamma Fc region receptor II-b","P31994"
0.0369704947294691,0.0369704947294691,1.82475104295094,0.0791405953768754,0.365518842304412,-4.61461010434363,"seq.24215.8","PRRX1","Paired mesoderm homeobox protein 1","P54821"
0.0311185024312854,0.0311185024312854,1.82376156430511,0.0792942834644585,0.365518842304412,-4.61619638146635,"seq.7240.2","MBTP1","Membrane-bound transcription factor site-1 protease","Q14703"
-0.081214069651362,-0.081214069651362,-1.82343046658372,0.0793457675239177,0.365518842304412,-4.6167270310273,"seq.7768.10","CBPM","Carboxypeptidase M","P14384"
-0.078910183742894,-0.078910183742894,-1.82328144646135,0.079368948782736,0.365518842304412,-4.61696584103222,"seq.5671.1","Chymotrypsin","Chymotrypsinogen B","P17538"
-0.0903980870129902,-0.0903980870129902,-1.82268519621065,0.0794617584239128,0.365518842304412,-4.61792120274808,"seq.17735.130","GBRAP","Gamma-aminobutyric acid receptor-associated protein","O95166"
-0.172337669718705,-0.172337669718705,-1.82220897098643,0.0795359524325727,0.365518842304412,-4.6186840775504,"seq.10454.99","DJC16","DnaJ homolog subfamily C member 16","Q9Y2G8"
-0.0941974106799482,-0.0941974106799482,-1.82201072546804,0.0795668558313677,0.365518842304412,-4.61900160579223,"seq.3866.7","SBDS","Ribosome maturation protein SBDS","Q9Y3A5"
0.052134201156622,0.052134201156622,1.82190229380053,0.0795837630061967,0.365518842304412,-4.6191752686597,"seq.5110.84","NRX1B","Neurexin-1-beta","P58400"
-0.182539128117367,-0.182539128117367,-1.82182282708595,0.0795961557881108,0.365518842304412,-4.61930253654875,"seq.24408.30","MBNL1","Muscleblind-like protein 1","Q9NR56"
0.0492355643652055,0.0492355643652055,1.82181172310003,0.0795978875793452,0.365518842304412,-4.61932031951361,"seq.3508.78","MDC","C-C motif chemokine 22","O00626"
-0.0479050704104791,-0.0479050704104791,-1.82112941794546,0.0797043628098797,0.365518842304412,-4.6204128668206,"seq.17398.55","HO-1","Heme oxygenase 1","P09601"
0.0456900390182833,0.0456900390182833,1.82101340008754,0.0797224798114677,0.365518842304412,-4.6205986101043,"seq.24675.2","MAST4","Microtubule-associated serine/threonine-protein kinase 4","O15021"
-0.0884619102682345,-0.0884619102682345,-1.8209450554076,0.0797331539668014,0.365518842304412,-4.62070802490001,"seq.13570.43","VIGLN","Vigilin","Q00341"
-0.117860340208332,-0.117860340208332,-1.82033470075725,0.0798285343139901,0.365726075810606,-4.62168501741292,"seq.22970.8","GIPC1","PDZ domain-containing protein GIPC1","O14908"
0.0582001931008699,0.0582001931008699,1.81952837745387,0.0799546888985112,0.366059630515985,-4.62297530928746,"seq.8450.36","PACAP-38","Pituitary adenylate cyclase-activating polypeptide 38","P18509"
0.173368488830901,0.173368488830901,1.81922765731503,0.0800017823311791,0.366059630515985,-4.62345641382019,"seq.19197.95","THIL","Acetyl-CoA acetyltransferase, mitochondrial","P24752"
-0.113125432918096,-0.113125432918097,-1.81862609669998,0.0800960594859054,0.366210638560707,-4.62441863144886,"seq.24427.33","INP4B","Type II inositol-3,4-bisphosphate 4-phosphatase","O15327"
-0.132828562168786,-0.132828562168786,-1.81809838713631,0.0801788411203339,0.366210638560707,-4.62526251967918,"seq.9401.57","CB089","Metalloprotease TIKI1","Q86V40"
-0.101488738771619,-0.101488738771619,-1.81805589810059,0.0801855095545188,0.366210638560707,-4.6253304579259,"seq.9171.11","CSRP3","Cysteine and glycine-rich protein 3","P50461"
0.110255277032452,0.110255277032452,1.81684995750497,0.0803749742188685,0.366553690278982,-4.6272581975152,"seq.9638.2","TIGIT","T-cell immunoreceptor with Ig and ITIM domains","Q495A1"
0.0441095384783814,0.0441095384783813,1.81603820892282,0.0805027237583826,0.366553690278982,-4.62855525133655,"seq.14696.45","TPSB2","Tryptase beta-2","P20231"
-0.107860257381622,-0.107860257381622,-1.81564315837511,0.0805649581180979,0.366553690278982,-4.62918632173267,"seq.11226.16","UBE3A","Ubiquitin-protein ligase E3A","Q05086"
-0.0833935150405368,-0.0833935150405367,-1.81539007825337,0.0806048488245953,0.366553690278982,-4.62959054691378,"seq.9819.110","Mcl-1","Induced myeloid leukemia cell differentiation protein Mcl-1","Q07820"
0.0223873910009592,0.0223873910009592,1.8152918429281,0.0806203373246994,0.366553690278982,-4.62974743883844,"seq.5747.67","Osteocalcin","Osteocalcin","P02818"
-0.0799874686511139,-0.0799874686511138,-1.81508482596,0.0806529854926633,0.366553690278982,-4.63007804479049,"seq.22465.43","HES1","Transcription factor HES-1","Q14469"
-0.102137716245583,-0.102137716245583,-1.81500778491212,0.0806651383533828,0.366553690278982,-4.63020107186025,"seq.21207.1","COASY","Bifunctional coenzyme A synthase","Q13057"
-0.0519992874913225,-0.0519992874913225,-1.81496229789128,0.0806723144530514,0.366553690278982,-4.63027370832176,"seq.9012.1","PRP6:region 1","Pre-mRNA-processing factor 6:region 1","O94906"
0.0293184933726611,0.0293184933726611,1.81446779611979,0.0807503631214573,0.366553690278982,-4.63106326838121,"seq.11273.176","GSTT2","Glutathione S-transferase theta-2B","P0CG30"
0.0895658837415994,0.0895658837415994,1.81424042790858,0.080786271042354,0.366553690278982,-4.63142624645019,"seq.23030.4","Siglec-5","Sialic acid-binding Ig-like lectin 5","O15389"
-0.306465534371384,-0.306465534371384,-1.81406618068225,0.0808137989132013,0.366553690278982,-4.63170439667074,"seq.21237.24","PADI4","Protein-arginine deiminase type-4","Q9UM07"
-0.0585092300116808,-0.0585092300116808,-1.81276115703674,0.0810202245857723,0.36726145336175,-4.63378694545412,"seq.22990.20","LIN7B","Protein lin-7 homolog B","Q9HAP6"
-0.0779888205965238,-0.0779888205965239,-1.81058631872738,0.081365240043105,0.368371505240258,-4.63725496704645,"seq.7765.15","ITM2A","Integral membrane protein 2A","O43736"
0.0804359850385415,0.0804359850385415,1.8103136959325,0.0814085775076859,0.368371505240258,-4.63768946753021,"seq.16616.137","ENOB","Beta-enolase","P13929"
-0.126483314796776,-0.126483314796775,-1.81012228986786,0.0814390161796922,0.368371505240258,-4.63799449628256,"seq.23350.66","F118B","Protein FAM118B","Q9BPY3"
0.0500261163809705,0.0500261163809705,1.80989485093073,0.0814751977206949,0.368371505240258,-4.63835691537469,"seq.7073.69","CV015","Uncharacterized protein C22orf15","Q8WYQ4"
0.0997599534713211,0.0997599534713211,1.8089305429628,0.0816287552492045,0.368371505240258,-4.63989312850615,"seq.7190.50","EPHA4","Ephrin type-A receptor 4","P54764"
-0.151507434939834,-0.151507434939834,-1.80863287489605,0.0816762063241991,0.368371505240258,-4.64036720766437,"seq.24670.1","PIHD1","PIH1 domain-containing protein 1","Q9NWS0"
-0.0657853099414613,-0.0657853099414613,-1.80854812284787,0.0816897209155642,0.368371505240258,-4.6405021764437,"seq.23390.6","CC107","Coiled-coil domain-containing protein 107","Q8WV48"
-0.0763458370595776,-0.0763458370595776,-1.80824266459539,0.0817384452943173,0.368371505240258,-4.640988582252,"seq.2917.3","sRANKL","Tumor necrosis factor ligand superfamily member 11","O14788"
-0.0946401023482279,-0.0946401023482279,-1.80773954306383,0.0818187536998588,0.368371505240258,-4.64178960473092,"seq.12634.79","BCAR3:Ras-GEF","Breast cancer anti-estrogen resistance protein 3:Guanine Nucleotide Exchange Factor Domain","O75815"
0.0521302688871297,0.0521302688871296,1.8076871508424,0.0818271204464451,0.368371505240258,-4.64187300875614,"seq.5801.72","b-NGF","beta-nerve growth factor","P01138"
-0.0398785646320492,-0.0398785646320492,-1.807575864234,0.081844894731393,0.368371505240258,-4.64205016150603,"seq.17231.1","L-plastin","Plastin-2","P13796"
-0.0511754901655349,-0.0511754901655349,-1.80740891676804,0.0818715651652102,0.368371505240258,-4.64231590275422,"seq.9808.41","TNR6B","Trinucleotide repeat-containing gene 6B protein","Q9UPQ9"
-0.0455952142231672,-0.0455952142231672,-1.80672916269532,0.0819802351113618,0.36863290174381,-4.64339771592935,"seq.12818.159","UT2","Urea transporter 2","Q15849"
0.0313274120328857,0.0313274120328857,1.80637942509409,0.0820361945819127,0.368657103765451,-4.64395419272623,"seq.5204.13","PSME3","Proteasome activator complex subunit 3","P61289"
0.0327328469635405,0.0327328469635405,1.80556838397944,0.0821660904568646,0.368947661233432,-4.64524434101556,"seq.7231.37","TM11A","Transmembrane protease serine 11A","Q6ZMR5"
0.0431972659324453,0.0431972659324453,1.80526091032495,0.0822153812878817,0.368947661233432,-4.64573333169498,"seq.2968.61","TNFSF15","Tumor necrosis factor ligand superfamily member 15","O95150"
-0.0427609196602548,-0.0427609196602548,-1.80502820669686,0.0822527026346999,0.368947661233432,-4.64610336902511,"seq.3044.3","PARC","C-C motif chemokine 18","P55774"
-0.0624757747306276,-0.0624757747306275,-1.804676975236,0.0823090611230106,0.368973398847247,-4.64666181532851,"seq.9008.6","TMG1:Pro-form, ECD","Transmembrane gamma-carboxyglutamic acid protein 1:Pro-form, Extracellular domain","O14668"
0.0406123616149441,0.0406123616149442,1.80377387500454,0.0824541241413152,0.368991207475166,-4.64809732828987,"seq.21599.6","CGL","Cystathionine gamma-lyase","P32929"
0.0889560196589685,0.0889560196589686,1.80362838787956,0.082477513881473,0.368991207475166,-4.64832853370585,"seq.9296.15","PTPRD","Receptor-type tyrosine-protein phosphatase delta","P23468"
0.0425528515905465,0.0425528515905465,1.80264278320394,0.0826361176657742,0.368991207475166,-4.6498944578854,"seq.25093.96","VANG1","Vang-like protein 1","Q8TAA9"
-0.103363932212164,-0.103363932212164,-1.80255759308105,0.0826498387355685,0.368991207475166,-4.65002977643533,"seq.19615.213","5NT3","Cytosolic 5'-nucleotidase 3A","Q9H0P0"
-0.236452288789312,-0.236452288789312,-1.8021236486504,0.082719761874574,0.368991207475166,-4.65071898991972,"seq.22468.54","Histone H2A type 1","Histone H2A type 1","P0C0S8"
-0.0960120956072088,-0.0960120956072088,-1.8018118617278,0.082770032559432,0.368991207475166,-4.65121410703136,"seq.6326.20","BMP-4","Bone morphogenetic protein 4","P12644"
-0.066561257119813,-0.066561257119813,-1.80163726018157,0.0827981957037682,0.368991207475166,-4.65149134500446,"seq.20427.18","MED20","Mediator of RNA polymerase II transcription subunit 20","Q9H944"
0.0308972200236554,0.0308972200236554,1.80116168989187,0.082874946557786,0.368991207475166,-4.65224636530146,"seq.8320.5","SLTM","SAFB-like transcription modulator","Q9NWH9"
-0.0544866726445947,-0.0544866726445947,-1.80095819721683,0.0829078062234706,0.368991207475166,-4.6525693851878,"seq.8009.121","SURF1","Surfeit locus protein 1","Q15526"
-0.0811223689345474,-0.0811223689345474,-1.80068693164343,0.082951627085158,0.368991207475166,-4.65299994233233,"seq.24677.106","RER1","Protein RER1","O15258"
-0.119607435519231,-0.119607435519231,-1.80051965182296,0.0829786597295244,0.368991207475166,-4.65326542653861,"seq.17154.2","TEBP","Prostaglandin E synthase 3","Q15185"
0.0801635642473801,0.0801635642473802,1.80026777496327,0.0830193775911666,0.368991207475166,-4.65366513581493,"seq.21693.14","CAD13","Cadherin-13","P55290"
-0.101135044541213,-0.101135044541213,-1.79942521666761,0.0831557080010228,0.368991207475166,-4.65500189625308,"seq.20934.13","RAB24","Ras-related protein Rab-24","Q969Q5"
-0.115951623204881,-0.115951623204881,-1.79924927031219,0.0831842012211428,0.368991207475166,-4.65528098262461,"seq.22510.6","NF2L2","Nuclear factor erythroid 2-related factor 2","Q16236"
-0.120346700834501,-0.120346700834501,-1.79916513263615,0.0831978296520378,0.368991207475166,-4.65541443445386,"seq.10418.36","STX12","Syntaxin-12","Q86Y82"
-0.127754770662056,-0.127754770662056,-1.79893280688879,0.0832354711730558,0.368991207475166,-4.65578290412546,"seq.5715.4","ABHEA","Protein ABHD14A","Q9BUJ0"
-0.0320079501738144,-0.0320079501738144,-1.79878622580192,0.0832592278017787,0.368991207475166,-4.6560153634006,"seq.2997.8","JAM-B","Junctional adhesion molecule B","P57087"
0.0550113858718365,0.0550113858718366,1.79845464452142,0.0833129891087897,0.368991207475166,-4.65654115565636,"seq.7923.41","SEM4C","Semaphorin-4C","Q9C0C4"
0.0201172128577003,0.0201172128577003,1.79845119196517,0.0833135490491001,0.368991207475166,-4.65654663001916,"seq.14064.21","PGRP-S","Peptidoglycan recognition protein 1","O75594"
-0.146443610158071,-0.14644361015807,-1.79766839624836,0.0834405870757351,0.368991207475166,-4.65778761813275,"seq.11683.19","GGA3","ADP-ribosylation factor-binding protein GGA3","Q9NZ52"
-0.0298259504221063,-0.0298259504221063,-1.79752413607281,0.0834640167844505,0.368991207475166,-4.65801627212644,"seq.25901.3","CRTC3","CREB-regulated transcription coactivator 3","Q6UUV7"
0.0917727433039118,0.0917727433039118,1.79718018784316,0.0835199011067568,0.368991207475166,-4.65856137649571,"seq.15394.79","UNC5B","Netrin receptor UNC5B","Q8IZJ1"
-0.0638079748937202,-0.0638079748937202,-1.79686863345552,0.0835705497361771,0.368991207475166,-4.65905507182079,"seq.9032.30","ROS1","Proto-oncogene tyrosine-protein kinase ROS","P08922"
0.0571169249804533,0.0571169249804532,1.79684243430608,0.0835748100645479,0.368991207475166,-4.6590965844911,"seq.16858.384","RCN3","Reticulocalbin-3","Q96D15"
-0.160479117649311,-0.160479117649311,-1.79674538793937,0.0835905927063589,0.368991207475166,-4.65925035080487,"seq.12993.21","NPL4","Nuclear protein localization protein 4 homolog","Q8TAT6"
-0.0695491813319929,-0.0695491813319929,-1.79650786146433,0.083629232370555,0.368991207475166,-4.65962667537411,"seq.22772.125","SAM50","Sorting and assembly machinery component 50 homolog","Q9Y512"
-0.12267922498014,-0.12267922498014,-1.79528097965577,0.0838290589074668,0.369398322322114,-4.66156986821482,"seq.25053.1","DC1L2","Cytoplasmic dynein 1 light intermediate chain 2","O43237"
-0.0730214772547608,-0.0730214772547608,-1.79527753037518,0.0838296212789194,0.369398322322114,-4.6615753298945,"seq.5765.53","DB121","Beta-defensin 121","Q5J5C9"
-0.0787931459163938,-0.0787931459163938,-1.79475230766037,0.0839152913561538,0.369398322322114,-4.66240688600952,"seq.3633.70","NID2","Nidogen-2","Q14112"
0.0408911884976856,0.0408911884976856,1.79359337026608,0.0841045926939967,0.369398322322114,-4.66424109926276,"seq.7782.34","EP3B","Epididymal secretory protein E3-beta","P56851"
-0.121917888505819,-0.121917888505819,-1.79316114857004,0.0841752853756349,0.369398322322114,-4.66492492720695,"seq.13011.20","RS10","40S ribosomal protein S10","P46783"
0.0279534451959578,0.0279534451959578,1.79310056999789,0.0841851974539279,0.369398322322114,-4.66502075974029,"seq.13682.47","M-CSF R","Macrophage colony-stimulating factor 1 receptor","P07333"
0.0263757428935016,0.0263757428935016,1.79283947593511,0.0842279299971078,0.369398322322114,-4.66543376984322,"seq.21995.20","NOS","NOS","P29474"
-0.0624135499754736,-0.0624135499754735,-1.79216830917747,0.0843378630993514,0.369398322322114,-4.66649523661513,"seq.13557.3","Nectin 3","Nectin-3","Q9NQS3"
0.0337629897517494,0.0337629897517494,1.79201472613408,0.0843630363179846,0.369398322322114,-4.66673808857359,"seq.25279.44","NVL","Nuclear valosin-containing protein-like","O15381"
0.0391318615822072,0.0391318615822072,1.79155003315719,0.0844392415065667,0.369398322322114,-4.66747278214322,"seq.23405.33","HORM2","HORMA domain-containing protein 2","Q8N7B1"
-0.060001367761977,-0.060001367761977,-1.79148441284311,0.0844500073469105,0.369398322322114,-4.66757651790356,"seq.12713.365","RGS19","Regulator of G-protein signaling 19","P49795"
-0.0680410239982387,-0.0680410239982387,-1.79135628133826,0.0844710323180926,0.369398322322114,-4.66777906586083,"seq.21628.6","MCA3","Eukaryotic translation elongation factor 1 epsilon-1","O43324"
-0.086500207033606,-0.0865002070336061,-1.79095763393537,0.084536474583821,0.369398322322114,-4.66840916843862,"seq.20986.58","EGLN3","Egl nine homolog 3","Q9H6Z9"
0.0388971694312475,0.0388971694312475,1.78986302377372,0.0847163894670216,0.369398322322114,-4.67013875006408,"seq.4139.71","IL-6 sRa","Interleukin-6 receptor subunit alpha","P08887"
-0.151617107215045,-0.151617107215045,-1.78946119817937,0.0847825173061473,0.369398322322114,-4.67077346405434,"seq.11428.31","PDLI1","PDZ and LIM domain protein 1","O00151"
0.203215789399899,0.203215789399899,1.78933896522531,0.0848026417464905,0.369398322322114,-4.6709665182938,"seq.6580.29","Pregnancy zone protein","Pregnancy zone protein","P20742"
-0.0573583649183694,-0.0573583649183693,-1.78925803967199,0.0848159675791699,0.369398322322114,-4.67109432614812,"seq.10012.5","SPDEF","SAM pointed domain-containing Ets transcription factor","O95238"
-0.0731407000827962,-0.0731407000827962,-1.78890867744589,0.0848735168203484,0.369398322322114,-4.67164603151225,"seq.21126.27","GFPT1","Glutamine--fructose-6-phosphate aminotransferase [isomerizing] 1","Q06210"
-0.147148971653568,-0.147148971653568,-1.788770625779,0.0848962667907553,0.369398322322114,-4.67186401666292,"seq.4476.22","ZAP70","Tyrosine-protein kinase ZAP-70","P43403"
-0.0494380881072195,-0.0494380881072195,-1.7886516759046,0.0849158730939241,0.369398322322114,-4.67205182937397,"seq.10854.15","GCNT4","Beta-1,3-galactosyl-O-glycosyl-glycoprotein beta-1,6-N-acetylglucosaminyltransferase 4","Q9P109"
-0.0290341675546558,-0.0290341675546558,-1.78820305271009,0.0849898536885894,0.369398322322114,-4.67276008352354,"seq.8024.64","TPST2","Protein-tyrosine sulfotransferase 2","O60704"
-0.0499621292124316,-0.0499621292124316,-1.78809637678138,0.0850074532740014,0.369398322322114,-4.67292847550003,"seq.6425.87","MMP19","Matrix metalloproteinase-19","Q99542"
-0.155656191487232,-0.155656191487232,-1.78803302235376,0.08501790707396,0.369398322322114,-4.67302847915509,"seq.13062.4","GMFG","Glia maturation factor gamma","O60234"
-0.0946492088606667,-0.0946492088606667,-1.78798814415247,0.0850253128677826,0.369398322322114,-4.67309931680102,"seq.13506.10","DUS2L","tRNA-dihydrouridine(20) synthase [NAD(P)+]-like","Q9NX74"
-0.0571185981617807,-0.0571185981617807,-1.78795564197428,0.0850306767162045,0.369398322322114,-4.67315061874656,"seq.4355.13","DAPK2","Death-associated protein kinase 2","Q9UIK4"
-0.137965610109559,-0.137965610109559,-1.78775188305742,0.0850643097232658,0.369398322322114,-4.67347221847395,"seq.13933.276","NAB1","NGFI-A-binding protein 1","Q13506"
0.0281403714736495,0.0281403714736495,1.7874844472767,0.0851084706506643,0.369398322322114,-4.67389427832338,"seq.23282.19","RAB37","Ras-related protein Rab-37","Q96AX2"
0.0757404621162883,0.0757404621162883,1.78689399823226,0.0852060391983974,0.369398322322114,-4.67482593493685,"seq.3280.49","Aggrecan","Aggrecan core protein","P16112"
0.0591726829580266,0.0591726829580266,1.78675777986557,0.0852285621103267,0.369398322322114,-4.67504083691617,"seq.19388.2","Cadherin-12:ECD","Cadherin-12:Extracellular domain","P55289"
0.0204740205099176,0.0204740205099176,1.7866773185066,0.0852418683146928,0.369398322322114,-4.67516776906162,"seq.12636.113","SMYD2","N-lysine methyltransferase SMYD2","Q9NRG4"
-0.131388892201894,-0.131388892201894,-1.78628767800731,0.0853063297604011,0.36945801403658,-4.67578238509838,"seq.5460.60","DEAD-box protein 19B","ATP-dependent RNA helicase DDX19B","Q9UMR2"
0.0425618880743617,0.0425618880743616,1.78531926557038,0.0854667225340855,0.369615081018166,-4.67730949982053,"seq.10827.67","LIGO3","Leucine-rich repeat and immunoglobulin-like domain-containing nogo receptor-interacting protein 3","P0C6S8"
-0.0578167421047563,-0.0578167421047563,-1.78505247245919,0.0855109552053311,0.369615081018166,-4.67773009955132,"seq.4588.1","PH","Pancreatic hormone","P01298"
-0.0538466608990114,-0.0538466608990113,-1.7848840102986,0.085538895269457,0.369615081018166,-4.67799565519017,"seq.21498.3","AL7A1","Alpha-aminoadipic semialdehyde dehydrogenase","P49419"
-0.102971288507397,-0.102971288507397,-1.78456951978569,0.0855910755237469,0.369615081018166,-4.678491350679,"seq.24260.4","SETD3","Histone-lysine N-methyltransferase setd3","Q86TU7"
0.126056026124455,0.126056026124455,1.78453901125581,0.0855961389434304,0.369615081018166,-4.67853943417276,"seq.7206.20","F16P1","Fructose-1,6-bisphosphatase 1","P09467"
0.0460673737249385,0.0460673737249385,1.78373446079483,0.0857297603593884,0.36991782306697,-4.67980722876269,"seq.6442.6","BAGE3","B melanoma antigen 3","Q86Y29"
-0.0704576899502863,-0.0704576899502863,-1.78350592329675,0.0857677487972533,0.36991782306697,-4.6801672724049,"seq.12572.236","EFS","Embryonal Fyn-associated substrate","O43281"
0.029230190610333,0.029230190610333,1.78199556645371,0.086019167880568,0.36999274358263,-4.68254582251261,"seq.18886.28","DSCL1","Down syndrome cell adhesion molecule-like protein 1","Q8TD84"
0.0799489348341527,0.0799489348341527,1.78180554366733,0.0860508442083388,0.36999274358263,-4.68284496426197,"seq.4883.56","Insulin","Insulin","P01308"
-0.173964638324948,-0.173964638324948,-1.78123634578772,0.0861457876498062,0.36999274358263,-4.68374087041215,"seq.25962.51","WNK1","Serine/threonine-protein kinase WNK1","Q9H4A3"
-0.0241446490320939,-0.0241446490320939,-1.78115154812334,0.08615993973079,0.36999274358263,-4.68387432115897,"seq.4159.130","Factor H","Complement factor H","P08603"
-0.135579868146413,-0.135579868146413,-1.7808009756074,0.0862184686530407,0.36999274358263,-4.6844259838518,"seq.11490.42","UBL4A","Ubiquitin-like protein 4A","P11441"
0.0393554764163243,0.0393554764163243,1.78071238986574,0.0862332636223973,0.36999274358263,-4.68456536942957,"seq.10704.91","LRMP","Lymphoid-restricted membrane protein","Q12912"
0.0333689287363761,0.0333689287363761,1.78042192268613,0.0862817906087677,0.36999274358263,-4.68502236822121,"seq.3290.50","CD109","CD109 antigen","Q6YHK3"
-0.0986903972079967,-0.0986903972079967,-1.78020710984116,0.0863176933640644,0.36999274358263,-4.68536030090225,"seq.23526.25","KTI12","Protein KTI12 homolog","Q96EK9"
-0.0818070906975841,-0.0818070906975841,-1.78017778425374,0.0863225956860589,0.36999274358263,-4.6854064319643,"seq.3399.31","STAB2","Stabilin-2","Q8WWQ8"
-0.100391784815834,-0.100391784815834,-1.77910270131791,0.086502479986183,0.36999274358263,-4.68709719854413,"seq.19121.3","UBQL2","Ubiquilin-2","Q9UHD9"
-0.112575666033498,-0.112575666033498,-1.77894938267113,0.0865281594958554,0.36999274358263,-4.68733825555845,"seq.12583.77","ARAF","Serine/threonine-protein kinase A-Raf","P10398"
-0.171649955613303,-0.171649955613303,-1.77866310941522,0.086576125123891,0.36999274358263,-4.68778830862669,"seq.15316.262","TXN4B","Thioredoxin-like protein 4B","Q9NX01"
-0.0713118487950608,-0.0713118487950608,-1.77859053740608,0.0865882883042435,0.36999274358263,-4.68790239083803,"seq.19247.1","UB2D1","Ubiquitin-conjugating enzyme E2 D1","P51668"
-0.118874366903247,-0.118874366903247,-1.77858844235415,0.0865886394598119,0.36999274358263,-4.68790568417726,"seq.10870.32","Spastin:MIT","Spastin:Microtubule interacting and trafficking domain","Q9UBP0"
0.0297174788298122,0.0297174788298122,1.77855835146429,0.0865936831840659,0.36999274358263,-4.6879529855387,"seq.18905.5","Keratin-16","Keratin, type I cytoskeletal 16","P08779"
-0.144872191243753,-0.144872191243753,-1.77853685558566,0.0865972863975808,0.36999274358263,-4.68798677559372,"seq.4460.8","PDPK1","3-phosphoinositide-dependent protein kinase 1","O15530"
-0.0443618180971252,-0.0443618180971252,-1.77821494869836,0.0866512608398817,0.370006467640245,-4.68849275316231,"seq.6081.52","PCOC2","Procollagen C-endopeptidase enhancer 2","Q9UKZ9"
0.0714695093009845,0.0714695093009844,1.77752535113732,0.0867669828983727,0.370283687556346,-4.68957643141396,"seq.9385.4","GAA","Lysosomal alpha-glucosidase","P10253"
0.0485995478851436,0.0485995478851436,1.7765353491345,0.086933346501103,0.370674521608579,-4.69113161128707,"seq.9095.5","MTFR1","Mitochondrial fission regulator 1","Q15390"
0.0539990018133615,0.0539990018133615,1.77637526426635,0.0869602732817493,0.370674521608579,-4.69138302279751,"seq.15482.12","A2ML1","Alpha-2-macroglobulin-like protein 1","A8K2U0"
-0.0832770027713664,-0.0832770027713663,-1.77572294492483,0.0870700689850858,0.370695713878927,-4.69240730026441,"seq.12479.50","KAP1","cAMP-dependent protein kinase type I-beta regulatory subunit","P31321"
0.0276834615644309,0.0276834615644309,1.7754486652879,0.0871162698809919,0.370695713878927,-4.69283788882931,"seq.20990.48","TEF","Thyrotroph embryonic factor","Q10587"
0.079677181689936,0.0796771816899359,1.77540836354982,0.087123060247572,0.370695713878927,-4.6929011537066,"seq.8364.74","UST","Uronyl 2-sulfotransferase","Q9Y2C2"
-0.0306742522766426,-0.0306742522766426,-1.77495211318915,0.087199964510598,0.370695713878927,-4.69361728837811,"seq.3864.5","RS7","40S ribosomal protein S7","P62081"
0.0659149068858513,0.0659149068858513,1.77476408933748,0.0872316741076417,0.370695713878927,-4.69391237049591,"seq.19567.1","EGFRvIII","Epidermal growth factor receptor variant III","P00533"
-0.124922706459306,-0.124922706459306,-1.77449981846028,0.0872762591255678,0.370695713878927,-4.69432707241487,"seq.25092.32","DDX1","ATP-dependent RNA helicase DDX1","Q92499"
-0.171641983244546,-0.171641983244546,-1.77396874111002,0.087365915673557,0.370695713878927,-4.69516030935932,"seq.19371.18","MARE1","Microtubule-associated protein RP/EB family member 1","Q15691"
-0.0345416269393524,-0.0345416269393524,-1.77393212597065,0.0873720999374396,0.370695713878927,-4.69521774972135,"seq.5526.53","GITR","Tumor necrosis factor receptor superfamily member 18","Q9Y5U5"
0.0321298184054314,0.0321298184054314,1.77255350317405,0.0876052196761984,0.371019912687756,-4.69737980401683,"seq.15301.24","sperm protein 10","Acrosomal protein SP-10","P26436"
0.0196426615958666,0.0196426615958666,1.77172717372024,0.0877452026230348,0.371019912687756,-4.69867508315303,"seq.8386.11","PATE","Prostate and testis expressed protein 1","Q8WXA2"
0.0545346897410577,0.0545346897410578,1.77163502704663,0.0877608243776198,0.371019912687756,-4.6988194946759,"seq.5085.18","IL-20 Ra","Interleukin-20 receptor subunit alpha","Q9UHF4"
0.0309899352817147,0.0309899352817147,1.77117044244035,0.0878396221465315,0.371019912687756,-4.69954749851734,"seq.13109.82","NEGR1","Neuronal growth regulator 1","Q7Z3B1"
-0.0705002828707114,-0.0705002828707114,-1.7711388628678,0.0878449805156796,0.371019912687756,-4.6995969782751,"seq.10424.31","NPDC1","Neural proliferation differentiation and control protein 1","Q9NQX5"
-0.0525421452741617,-0.0525421452741616,-1.77096814654674,0.0878739521972641,0.371019912687756,-4.69986444944385,"seq.17792.158","SSDH","Succinate-semialdehyde dehydrogenase, mitochondrial","P51649"
-0.16028180295827,-0.16028180295827,-1.77059442188372,0.0879374041403974,0.371019912687756,-4.70044991521712,"seq.12677.164","FLII","Protein flightless-1 homolog","Q13045"
-0.115660811474852,-0.115660811474852,-1.77051412902352,0.087951041562167,0.371019912687756,-4.70057568698291,"seq.23967.8","PA1","PAXIP1-associated protein 1","Q9BTK6"
0.213321118011824,0.213321118011824,1.77034122330166,0.0879804150250041,0.371019912687756,-4.70084651358396,"seq.10485.56","MAGE-4","Melanoma-associated antigen 4","P43358"
0.105157538065306,0.105157538065306,1.77019701984856,0.0880049188962787,0.371019912687756,-4.70107236728269,"seq.3521.16","TSH","Thyroid Stimulating Hormone","P01215|P01222"
-0.0983712191269197,-0.0983712191269197,-1.77017637397759,0.0880084276357705,0.371019912687756,-4.70110470199099,"seq.20972.37","CPSF5","Cleavage and polyadenylation specificity factor subunit 5","O43809"
0.099445048017111,0.0994450480171109,1.76951234407229,0.0881213422290362,0.371253956679413,-4.70214452088721,"seq.6364.7","TPSNR","Tapasin-related protein","Q9BX59"
-0.0958017706156541,-0.0958017706156541,-1.76925102816828,0.0881658113612379,0.371253956679413,-4.70255363750996,"seq.19144.9","ITF2","Transcription factor 4","P15884"
-0.0703231870129962,-0.0703231870129962,-1.76873799222908,0.0882531722480777,0.371325752998868,-4.70335670999857,"seq.6055.53","IFN-a/b R1","Interferon alpha/beta receptor 1","P17181"
-0.0485672658918914,-0.0485672658918914,-1.76832112435373,0.0883242116932781,0.371325752998868,-4.70400911322721,"seq.24253.5","ERF3B","Eukaryotic peptide chain release factor GTP-binding subunit ERF3B","Q8IYD1"
0.042694576220033,0.042694576220033,1.76816753800767,0.0883503969780316,0.371325752998868,-4.7042494473801,"seq.19255.124","NXT2","NTF2-related export protein 2","Q9NPJ8"
-0.0279241538133077,-0.0279241538133077,-1.76795505342407,0.088386634854306,0.371325752998868,-4.70458191943039,"seq.18313.4","Asparaginase-like protein 1","Isoaspartyl peptidase/L-asparaginase","Q7L266"
0.0538993899653108,0.0538993899653108,1.76754457764689,0.088456674687734,0.371340565159488,-4.7052240973823,"seq.8994.65","SLAMF8","SLAM family member 8","Q9P0V8"
0.0378816254079699,0.0378816254079699,1.7673373546653,0.0884920512665704,0.371340565159488,-4.70554824766692,"seq.2449.1","GV","Calcium-dependent phospholipase A2","P39877"
-0.073368110110043,-0.073368110110043,-1.76650177704638,0.0886348211667887,0.371725668288103,-4.70685500523758,"seq.5731.1","ISK6","Serine protease inhibitor Kazal-type 6","Q6UWN8"
-0.0842162285358067,-0.0842162285358067,-1.76456699953687,0.0889661571751897,0.372663170448821,-4.70987894177592,"seq.21819.9","NELFE","Negative elongation factor E","P18615"
0.0447769883717363,0.0447769883717363,1.76407048460575,0.0890513564803051,0.372663170448821,-4.71065454527582,"seq.23702.98","SHKB1","SH3KBP1-binding protein 1","Q8TBC3"
-0.0562565452900476,-0.0562565452900475,-1.76388181357445,0.0890837496166164,0.372663170448821,-4.71094922253612,"seq.24266.2","MEF2D","Myocyte-specific enhancer factor 2D","Q14814"
-0.202270350633429,-0.202270350633429,-1.7638062630401,0.0890967237814831,0.372663170448821,-4.71106721478157,"seq.8989.40","SCUB1","Signal peptide, CUB and EGF-like domain-containing protein 1","Q8IWY4"
-0.0532737692352952,-0.0532737692352952,-1.7637057073972,0.089113994524941,0.372663170448821,-4.71122425301174,"seq.10647.18","ASCC1","Activating signal cointegrator 1 complex subunit 1","Q8N9N2"
0.086609659493273,0.086609659493273,1.76254760604388,0.0893131074059991,0.372772584716534,-4.71303235993982,"seq.6507.16","NCAM2","Neural cell adhesion molecule 2","O15394"
0.0319152961569508,0.0319152961569508,1.76239184014853,0.0893399171578036,0.372772584716534,-4.71327548130582,"seq.19325.21","ABHEB","Protein ABHD14B","Q96IU4"
0.0309039717483828,0.0309039717483828,1.76238038188383,0.0893418895750081,0.372772584716534,-4.71329336484455,"seq.9283.8","CD44","CD44 antigen","P16070"
0.051697698382349,0.051697698382349,1.76236390660339,0.0893447256825058,0.372772584716534,-4.71331907855372,"seq.18921.30","PHEX","Phosphate-regulating neutral endopeptidase","P78562"
0.045265435875578,0.045265435875578,1.76179618661402,0.0894425016141843,0.37286905087633,-4.71420502953177,"seq.6434.18","Amine oxidase","Retina-specific copper amine oxidase","O75106"
0.0192879850637975,0.0192879850637975,1.76163570939253,0.0894701563976815,0.37286905087633,-4.71445542045139,"seq.12743.18","BAG5","BAG family molecular chaperone regulator 5","Q9UL15"
-0.125843752577366,-0.125843752577366,-1.760913270636,0.0895947431927296,0.373174904646746,-4.71558241266095,"seq.12434.25","K0174","IST1 homolog","P53990"
-0.0618137846424587,-0.0618137846424586,-1.75986043577153,0.0897765719677524,0.3733350425589,-4.717224168332,"seq.11545.9","HVEM","Tumor necrosis factor receptor superfamily member 14","Q92956"
-0.0789457998796024,-0.0789457998796024,-1.75982358531116,0.0897829418681757,0.3733350425589,-4.71728161777057,"seq.9522.3","AIF","Apoptosis-inducing factor 1, mitochondrial","O95831"
0.0550912509077856,0.0550912509077855,1.75958845255266,0.089823595518566,0.3733350425589,-4.71764816479177,"seq.6713.4","LRP11","Low-density lipoprotein receptor-related protein 11","Q86VZ4"
0.0202454442983443,0.0202454442983443,1.75938813362768,0.0898582423215936,0.3733350425589,-4.71796041044338,"seq.2994.71","IL-1Rrp2","Interleukin-1 receptor-like 2","Q9HB29"
-0.0720683691732625,-0.0720683691732625,-1.75920870754313,0.0898892851819001,0.3733350425589,-4.71824006586601,"seq.7934.11","NDRG4","Protein NDRG4","Q9ULP0"
-0.0770507866193594,-0.0770507866193594,-1.75887307365756,0.0899473783407783,0.373363576723196,-4.71876312839122,"seq.10001.7","c-Raf","RAF proto-oncogene serine/threonine-protein kinase","P04049"
-0.0971068245976607,-0.0971068245976607,-1.7578789621847,0.0901196313291854,0.373865676015044,-4.7203119240234,"seq.8296.117","KDEL2","KDEL motif-containing protein 2","Q7Z4H8"
-0.0677557439709358,-0.0677557439709358,-1.75668184470652,0.0903274318816661,0.374514591004246,-4.72217608512089,"seq.11252.30","LRCH4:CH","Leucine-rich repeat and calponin homology domain-containing protein 4:Calponin Homology","O75427"
-0.064454978832061,-0.064454978832061,-1.75629901450799,0.0903939709875913,0.374577404507421,-4.72277202112041,"seq.19437.61","L-VEGF165","Isoform L-VEGF165","P15692"
-0.21831576762388,-0.21831576762388,-1.75546122471274,0.0905397312187504,0.374789690195828,-4.72407581830042,"seq.9796.4","CEL","Bile salt-activated lipase","P19835"
0.0417491449202687,0.0417491449202687,1.75467015588939,0.0906775461059519,0.374789690195828,-4.72530645841096,"seq.3580.25","a1-Antitrypsin","Alpha-1-antitrypsin","P01009"
-0.0709807214666476,-0.0709807214666476,-1.75452458682658,0.0907029256101211,0.374789690195828,-4.72553286803356,"seq.25949.3","PLCD3","1-phosphatidylinositol 4,5-bisphosphate phosphodiesterase delta-3","Q8N3E9"
0.0468435558904648,0.0468435558904648,1.75438087537485,0.0907279871648986,0.374789690195828,-4.72575637396724,"seq.23683.79","TRI55","Tripartite motif-containing protein 55","Q9BYV6"
0.0479139481025995,0.0479139481025996,1.75406032731447,0.090783908098714,0.374789690195828,-4.726254851636,"seq.23352.9","DTBP1","Dysbindin","Q96EV8"
0.0316855778877663,0.0316855778877663,1.75351177898487,0.0908796725440862,0.374789690195828,-4.72710772185295,"seq.5752.63","SUSD3","Sushi domain-containing protein 3","Q96L08"
-0.0408462086932216,-0.0408462086932216,-1.75318506109024,0.0909367510470761,0.374789690195828,-4.72761559569052,"seq.23629.4","VMAC","Vimentin-type intermediate filament-associated coiled-coil protein","Q2NL98"
-0.179314120697006,-0.179314120697006,-1.7527599649472,0.0910110620749117,0.374789690195828,-4.728276284473,"seq.7163.26","lacritin","Extracellular glycoprotein lacritin","Q9GZZ8"
-0.179408200249723,-0.179408200249724,-1.75268478839269,0.0910242090484948,0.374789690195828,-4.72839311154644,"seq.24938.7","AP2B1","AP-2 complex subunit beta-1","P63010"
-0.0534395339902765,-0.0534395339902766,-1.75265134020755,0.0910300590290242,0.374789690195828,-4.72844508996541,"seq.11380.84","RBM24","RNA-binding protein 24","Q9BX46"
-0.147461064372659,-0.147461064372659,-1.75252061383526,0.0910529257157968,0.374789690195828,-4.7286482310352,"seq.7859.21","PCDGK","Protocadherin gamma-C3","Q9UN70"
0.024595821823397,0.024595821823397,1.75173676167838,0.0911901396534174,0.374789690195828,-4.7298660413079,"seq.10049.112","TERF1","Telomeric repeat-binding factor 1","P54274"
-0.0619464754204108,-0.0619464754204108,-1.75162065830695,0.0912104785622316,0.374789690195828,-4.73004638570327,"seq.9392.43","MGT4A","Alpha-1,3-mannosyl-glycoprotein 4-beta-N-acetylglucosaminyltransferase A","Q9UM21"
0.0216318273484195,0.0216318273484195,1.75134934151927,0.0912580226690625,0.374789690195828,-4.73046778784556,"seq.11657.86","SOCS7","Suppressor of cytokine signaling 7","O14512"
-0.070570356650776,-0.070570356650776,-1.75132395193836,0.0912624728803194,0.374789690195828,-4.73050721965379,"seq.8925.25","RIR2B","Ribonucleoside-diphosphate reductase subunit M2 B","Q7LG56"
-0.126811820574836,-0.126811820574836,-1.75129300827361,0.0912678968442302,0.374789690195828,-4.73055527673812,"seq.9745.20","IF4E2","Eukaryotic translation initiation factor 4E type 2","O60573"
0.0374042020773049,0.0374042020773049,1.75023207342404,0.0914540285662609,0.374949670177704,-4.73220255873342,"seq.7131.207","Tenascin","Tenascin","P24821"
-0.223208601530995,-0.223208601530995,-1.75006941674021,0.0914825937271072,0.374949670177704,-4.73245504154938,"seq.2987.37","Histone H1.2","Histone H1.2","P16403"
0.0343845172049155,0.0343845172049155,1.74986724268875,0.091518109338189,0.374949670177704,-4.73276883923351,"seq.7262.191","CHSTE","Carbohydrate sulfotransferase 14","Q8NCH0"
-0.110315743329354,-0.110315743329354,-1.74965837562064,0.0915548129925304,0.374949670177704,-4.73309299532277,"seq.13976.9","ARHG1","Rho guanine nucleotide exchange factor 1","Q92888"
0.0619155619849813,0.0619155619849813,1.74960578143464,0.0915640571980125,0.374949670177704,-4.7331746152939,"seq.10396.6","Mcl-1","Induced myeloid leukemia cell differentiation protein Mcl-1","Q07820"
-0.110872742435344,-0.110872742435344,-1.74884077231217,0.0916986084553998,0.375289813044026,-4.73436160104546,"seq.11227.31","TBL2","Transducin beta-like protein 2","Q9Y4P3"
-0.208562407470118,-0.208562407470118,-1.74804796147578,0.0918382265621631,0.375650299333113,-4.73559129301127,"seq.7185.29","GPV","Platelet glycoprotein V","P40197"
-0.0630013277517569,-0.0630013277517569,-1.74625419034658,0.092154784901087,0.375983443789068,-4.73837190861574,"seq.21821.9","PAL4D","Peptidyl-prolyl cis-trans isomerase A-like 4D","F5H284"
0.0648343626410511,0.0648343626410511,1.74608625652274,0.0921844685978567,0.375983443789068,-4.73863211633851,"seq.10818.36","ASM","Sphingomyelin phosphodiesterase","P17405"
-0.0531045355562397,-0.0531045355562397,-1.74526136717357,0.0923303924330378,0.375983443789068,-4.73990996817336,"seq.13742.66","IL-22","Interleukin-22","Q9GZX6"
0.0301888483784047,0.0301888483784047,1.74503547662661,0.0923703868774361,0.375983443789068,-4.74025981661762,"seq.23164.8","MPC1","Mitochondrial pyruvate carrier 1","Q9Y5U8"
-0.124272408553105,-0.124272408553105,-1.74490246463628,0.0923939438313089,0.375983443789068,-4.74046580253003,"seq.5864.10","aldolase A","Fructose-bisphosphate aldolase A","P04075"
-0.0493290768073266,-0.0493290768073266,-1.7448969911071,0.0923949133242993,0.375983443789068,-4.74047427871832,"seq.9974.8","DLL3","Delta-like protein 3","Q9NYJ7"
0.0580207295148754,0.0580207295148754,1.74488821704389,0.0923964674388436,0.375983443789068,-4.74048786599818,"seq.4931.59","TF","Tissue Factor","P13726"
-0.138710325704243,-0.138710325704243,-1.74470534730336,0.0924288634678757,0.375983443789068,-4.7407710409475,"seq.4474.19","Ubiquitin","Ubiquitin","P62979"
0.0246698163466836,0.0246698163466836,1.74428732746849,0.0925029533597733,0.375983443789068,-4.74141825953332,"seq.8754.5","NMU","Neuromedin-U","P48645"
0.0350073974983851,0.0350073974983851,1.74414981817754,0.0925273365319515,0.375983443789068,-4.74163113797126,"seq.17397.8","DHB11","Estradiol 17-beta-dehydrogenase 11","Q8NBQ5"
0.0341891433075071,0.034189143307507,1.74347342839857,0.092647353449223,0.375983443789068,-4.7426780660698,"seq.7975.97","UNC5A","Netrin receptor UNC5A","Q6ZN44"
0.0488354569734004,0.0488354569734004,1.7431267706664,0.092708914681473,0.375983443789068,-4.74321450508069,"seq.12785.49","KAISO","Transcriptional regulator Kaiso","Q86T24"
0.0280678039835251,0.0280678039835251,1.74305282944023,0.0927220500253068,0.375983443789068,-4.74332891530507,"seq.11538.216","DCMC","Malonyl-CoA decarboxylase, mitochondrial","O95822"
0.0470121935444978,0.0470121935444978,1.74301390053313,0.0927289662138959,0.375983443789068,-4.74338914897483,"seq.10040.63","P73L","Tumor protein 63","Q9H3D4"
0.0227261819035805,0.0227261819035805,1.74300415240739,0.0927306981541637,0.375983443789068,-4.74340423182639,"seq.12787.47","ZN134","Zinc finger protein 134","P52741"
-0.101005406375631,-0.101005406375631,-1.74203856109825,0.0929023898152125,0.375983443789068,-4.74489791997853,"seq.23287.109","NDUB6","NADH dehydrogenase","O95139"
-0.0299916291258372,-0.0299916291258372,-1.74201167009564,0.0929071751554297,0.375983443789068,-4.74493950875259,"seq.3485.28","b2-Microglobulin","Beta-2-microglobulin","P61769"
-0.117318770463922,-0.117318770463922,-1.74200660512585,0.0929080765064434,0.375983443789068,-4.74494734201803,"seq.21786.25","CDKL2","Cyclin-dependent kinase-like 2","Q92772"
-0.0336786313389908,-0.0336786313389908,-1.74187306481104,0.0929318437251227,0.375983443789068,-4.74515386327753,"seq.3195.50","Granulysin","Granulysin","P22749"
-0.123328067525685,-0.123328067525685,-1.74108026279086,0.0930730510836373,0.375983443789068,-4.74637968157431,"seq.3115.64","MK01","Mitogen-activated protein kinase 1","P28482"
0.0786775338298439,0.0786775338298438,1.74107602766613,0.0930738058972337,0.375983443789068,-4.74638622867799,"seq.5810.25","Cripto","Teratocarcinoma-derived growth factor 1","P13385"
0.03374886145784,0.03374886145784,1.74096060792069,0.0930943788104922,0.375983443789068,-4.74656465189363,"seq.3728.52","Secretin","Secretin","P09683"
-0.0587225795633014,-0.0587225795633014,-1.74089504843474,0.093106066132428,0.375983443789068,-4.746665993783,"seq.14032.2","VEGF121","Vascular endothelial growth factor A, isoform 121","P15692"
-0.171858317379498,-0.171858317379498,-1.7405333583052,0.0931705671698755,0.376035583666236,-4.74722504050267,"seq.3813.3","FYN","Tyrosine-protein kinase Fyn","P06241"
0.0404945365586123,0.0404945365586123,1.74000670476412,0.0932645542329039,0.376206605314685,-4.74803889933581,"seq.7258.5","EMBP","Bone marrow proteoglycan","P13727"
-0.0717410891028248,-0.0717410891028248,-1.73894298231142,0.0934546321485182,0.37634272412624,-4.74968212001619,"seq.2976.58","Desmoglein-1","Desmoglein-1","Q02413"
0.0713534702094545,0.0713534702094545,1.73856359285103,0.0935225051015658,0.37634272412624,-4.75026800278646,"seq.7059.14","LIRA6","Leukocyte immunoglobulin-like receptor subfamily A member 6","Q6PI73"
0.0625111950190868,0.0625111950190867,1.73849229265185,0.0935352654018457,0.37634272412624,-4.75037809885487,"seq.7870.8","CNDP1","Beta-Ala-His dipeptidase","Q96KN2"
-0.110598243016863,-0.110598243016863,-1.73840835956707,0.0935502884474342,0.37634272412624,-4.75050769705144,"seq.14090.23","DEFI6","Differentially expressed in FDCP 6 homolog","Q9H4E7"
-0.117307242375851,-0.117307242375851,-1.73792309183874,0.0936371858078571,0.37634272412624,-4.7512568855382,"seq.24685.12","SNX11","Sorting nexin-11","Q9Y5W9"
-0.0678238917942564,-0.0678238917942564,-1.73722419608635,0.0937624579029918,0.37634272412624,-4.75233559715304,"seq.13739.3","FLRT1","Leucine-rich repeat transmembrane protein FLRT1","Q9NZU1"
-0.127682710892946,-0.127682710892945,-1.73700559854744,0.0938016690927242,0.37634272412624,-4.75267292154065,"seq.16043.30","SHC1:PID","SHC-transforming protein 1:Phosphotyrosine Interaction Domain","P29353"
0.0445724214770484,0.0445724214770484,1.73666997759027,0.0938618985289867,0.37634272412624,-4.75319076306198,"seq.7927.16","SIA7E","Alpha-N-acetylgalactosaminide alpha-2,6-sialyltransferase 5","Q9BVH7"
-0.0670007429731783,-0.0670007429731783,-1.73665525457083,0.0938645414236001,0.37634272412624,-4.75321347792467,"seq.21507.48","COMD8","COMM domain-containing protein 8","Q9NX08"
-0.0942191592745499,-0.0942191592745498,-1.73662472753532,0.0938700214608267,0.37634272412624,-4.75326057494125,"seq.12343.14","CENB2","Arf-GAP with coiled-coil, ANK repeat and PH domain-containing protein 2","Q15057"
-0.104254166215426,-0.104254166215426,-1.73640071135039,0.0939102438446955,0.37634272412624,-4.75360616643332,"seq.9894.13","MYO6","Unconventional myosin-VI","Q9UM54"
0.0391398330071304,0.0391398330071304,1.73608937976348,0.0939661680574174,0.37634272412624,-4.75408640163527,"seq.3432.21","EPHA3","Ephrin type-A receptor 3","P29320"
0.0376527120534292,0.0376527120534292,1.73607078041609,0.0939695099341139,0.37634272412624,-4.75411508934922,"seq.22838.39","ZN230","Zinc finger protein 230","Q9UIE0"
0.0187248507547567,0.0187248507547567,1.73547437135309,0.0940767243580411,0.376565208042703,-4.75503486465105,"seq.23658.1","SYNM","Probable asparagine--tRNA ligase, mitochondrial","Q96I59"
-0.305214076738713,-0.305214076738713,-1.73462273283372,0.0942300000706271,0.376971718174973,-4.75634781941169,"seq.14094.29","HB-EGF","Heparin-binding EGF-like growth factor","Q99075"
0.0523025744733696,0.0523025744733696,1.73417496148042,0.0943106735877439,0.376974317639504,-4.75703793579699,"seq.21123.1","RM28","39S ribosomal protein L28, mitochondrial","Q13084"
0.035468964446681,0.035468964446681,1.73365802667057,0.0944038807760765,0.376974317639504,-4.75783447363849,"seq.6504.65","Lysyl oxidase-like protein 2","Lysyl oxidase homolog 2","Q9Y4K0"
-0.0859213087671417,-0.0859213087671417,-1.73319275486995,0.0944878394115318,0.376974317639504,-4.7585512442611,"seq.19802.22","RCAS1","Receptor-binding cancer antigen expressed on SiSo cells","O00559"
0.0231731169812392,0.0231731169812392,1.7329062722902,0.0945395668371507,0.376974317639504,-4.75899250703084,"seq.12751.26","ZHX1","Zinc fingers and homeoboxes protein 1","Q9UKY1"
-0.143288646925593,-0.143288646925593,-1.73282037052744,0.0945550819693762,0.376974317639504,-4.75912480838267,"seq.11664.32","ARFG2","ADP-ribosylation factor GTPase-activating protein 2","Q8N6H7"
0.029323537296433,0.029323537296433,1.73279671079582,0.0945593556463111,0.376974317639504,-4.75916124693991,"seq.14034.22","GA733-1 protein","Tumor-associated calcium signal transducer 2","P09758"
-0.202755185349291,-0.202755185349291,-1.73261226642811,0.0945926775912542,0.376974317639504,-4.75944529782922,"seq.2480.58","TIMP-3","Metalloproteinase inhibitor 3","P35625"
-0.0666548482247531,-0.0666548482247531,-1.73226702148062,0.0946550766796278,0.377016860064375,-4.75997692312279,"seq.18866.8","CANB2","Calcineurin subunit B type 2","Q96LZ3"
0.0336993378519901,0.03369933785199,1.73130420824688,0.0948292782771359,0.377113393248849,-4.76145906839916,"seq.11566.48","Keratin 72","Keratin, type II cytoskeletal 72","Q14CN4"
-0.220331999662056,-0.220331999662056,-1.73124886425823,0.0948392998939832,0.377113393248849,-4.76154424460131,"seq.3453.87","LYN","Tyrosine-protein kinase Lyn","P07948"
0.0836542957962985,0.0836542957962986,1.73115427152168,0.0948564306976181,0.377113393248849,-4.76168982092302,"seq.3284.75","BGN","Biglycan","P21810"
-0.0377003680816403,-0.0377003680816403,-1.73092905325038,0.0948972284065164,0.377113393248849,-4.76203640201431,"seq.12830.4","SAP18","Histone deacetylase complex subunit SAP18","O00422"
-0.0626422757836865,-0.0626422757836864,-1.7307040650634,0.0949379992607544,0.377113393248849,-4.76238259344782,"seq.22148.135","FOXP3","Forkhead box protein P3","Q9BZS1"
-0.157206070467997,-0.157206070467997,-1.7299024072319,0.095083390841829,0.3774852047092,-4.76361582265753,"seq.8907.11","UD2A1","UDP-glucuronosyltransferase 2A1","Q9Y4X1"
0.0344101006479391,0.0344101006479391,1.72851066156507,0.0953362503039538,0.378283031282264,-4.76575573959788,"seq.22394.8","TCF21","Transcription factor 21","O43680"
0.0481727410978915,0.0481727410978915,1.72659545756664,0.0956851440631086,0.379460835188247,-4.76869828677883,"seq.7742.11","RN148:region 1","RING finger protein 148:region 1","Q8N7C7"
0.0558266659344083,0.0558266659344082,1.72503183041447,0.0959707908641914,0.37983703021273,-4.77109875179734,"seq.5063.12","CD244","Natural killer cell receptor 2B4","Q9BZW8"
0.0731802692467196,0.0731802692467196,1.72477265933185,0.0960182063765604,0.37983703021273,-4.7714964623496,"seq.3591.51","Cadherin-6","Cadherin-6","P55285"
0.0849664489531618,0.0849664489531618,1.72472273139313,0.0960273429988353,0.37983703021273,-4.77157307374925,"seq.23038.63","UNC5B","Netrin receptor UNC5B","Q8IZJ1"
0.0473212650230629,0.0473212650230629,1.72466195785786,0.0960384653155917,0.37983703021273,-4.77166632469068,"seq.4397.26","IFN-lambda 2","Interferon lambda-2","Q8IZJ0"
0.0210622406745831,0.0210622406745831,1.72433079593341,0.0960990912234636,0.37983703021273,-4.77217441398674,"seq.4985.11","FABPE","Fatty acid-binding protein, epidermal","Q01469"
-0.0567629646159689,-0.0567629646159689,-1.72430801149587,0.0961032635660637,0.37983703021273,-4.77220936845228,"seq.9867.23","F16P2","Fructose-1,6-bisphosphatase isozyme 2","O00757"
-0.075409686428907,-0.075409686428907,-1.72408132853691,0.0961447826509106,0.37983703021273,-4.77255711141333,"seq.7721.81","FMR1","Fragile X mental retardation protein 1","Q06787"
-0.146919486525736,-0.146919486525736,-1.7231426969468,0.0963168631187999,0.380225130495058,-4.77399663368243,"seq.11258.41","MAdCAM-1","Mucosal addressin cell adhesion molecule 1","Q13477"
0.0267320294562532,0.0267320294562532,1.72276534982596,0.0963861159389439,0.380225130495058,-4.77457517304601,"seq.3823.9","MATK","Megakaryocyte-associated tyrosine-protein kinase","P42679"
0.0270526294737449,0.0270526294737449,1.7226923847147,0.0963995117512508,0.380225130495058,-4.77468702978619,"seq.10710.23","ZPBP2","Zona pellucida-binding protein 2","Q6X784"
-0.115784032998916,-0.115784032998916,-1.72219437587415,0.0964909842198951,0.380380088685136,-4.77545038545826,"seq.9022.49","DB132","Beta-defensin 132","Q7Z7B7"
-0.0319548692823862,-0.0319548692823861,-1.72129258774143,0.0966568080523627,0.380584026494523,-4.77683221521066,"seq.12401.3","STALP","AMSH-like protease","Q96FJ0"
-0.133953456817531,-0.133953456817531,-1.72102633471794,0.0967058135640515,0.380584026494523,-4.77724009088646,"seq.23663.28","VATC1","Vacuolar ATP synthase subunit C 1","P21283"
-0.0246262560101572,-0.0246262560101572,-1.72092794658279,0.0967239278177454,0.380584026494523,-4.77739080000255,"seq.13088.397","BTC","Betacellulin","P35070"
-0.0864423250484754,-0.0864423250484754,-1.72077783171535,0.0967515710103376,0.380584026494523,-4.77762073000646,"seq.20165.4","DPYS","Dihydropyrimidinase","Q14117"
0.0237712301657155,0.0237712301657155,1.71966226711773,0.0969572079554188,0.380974026627435,-4.77932893517413,"seq.4918.21","Kininogen, HMW","Kininogen-1","P01042"
-0.0330225289002409,-0.0330225289002409,-1.71958394169975,0.0969716598838936,0.380974026627435,-4.77944883775321,"seq.5255.22","PDE4D","cAMP-specific 3',5'-cyclic phosphodiesterase 4D","Q08499"
0.0336382417655946,0.0336382417655946,1.7193480212321,0.0970152008806035,0.380974026627435,-4.77980996475125,"seq.16916.19","SLIK6","SLIT and NTRK-like protein 6","Q9H5Y7"
-0.0805989488024619,-0.0805989488024618,-1.71910654542541,0.0970597842567082,0.380974026627435,-4.78017955470019,"seq.22013.6","RASF2","Ras association domain-containing protein 2","P50749"
0.0419290483270143,0.0419290483270143,1.71846043899226,0.0971791591687722,0.381237293423671,-4.7811682481884,"seq.21732.78","UB2Q1","Ubiquitin-conjugating enzyme E2 Q1","Q7Z7E8"
0.0549326878116672,0.0549326878116672,1.71779369596924,0.097302476861537,0.381515736333375,-4.7821882113981,"seq.5621.64","THSD1","Thrombospondin type-1 domain-containing protein 1","Q9NS62"
-0.0856913390211761,-0.085691339021176,-1.71703446617964,0.0974430613364136,0.381861545204903,-4.78334927567642,"seq.24895.25","FCSD1","F-BAR and double SH3 domains protein 1","Q86WN1"
0.199450242800934,0.199450242800934,1.7165864710227,0.0975260957714511,0.381981575539015,-4.78403418836129,"seq.18381.16","ALDH-E2","Aldehyde dehydrogenase, mitochondrial","P05091"
-0.101371786470957,-0.101371786470957,-1.7159204277073,0.0976496551216829,0.382260116102012,-4.7850521994865,"seq.20976.19","LSM3","U6 snRNA-associated Sm-like protein LSm3","P62310"
0.0320635323969137,0.0320635323969137,1.71454179727635,0.0979058280960588,0.383057209335573,-4.78715836501299,"seq.8464.31","RSPO4","R-spondin-4","Q2I0M5"
-0.0719306116543868,-0.0719306116543868,-1.71370385909799,0.0980618081778538,0.383443027499334,-4.78843784572652,"seq.12022.12","SMAD4","Mothers against decapentaplegic homolog 4","Q13485"
-0.181460605296761,-0.181460605296761,-1.7128737486072,0.0982165378398001,0.383443027499334,-4.78970488420651,"seq.21765.10","CYLD","Ubiquitin carboxyl-terminal hydrolase CYLD","Q9NQC7"
-0.0408347883408172,-0.0408347883408172,-1.71236299094974,0.0983118435730297,0.383443027499334,-4.79048423640572,"seq.7161.25","G6PE","GDH/6PGL endoplasmic bifunctional protein","O95479"
0.0549138631854792,0.0549138631854792,1.71222748446352,0.0983371417365577,0.383443027499334,-4.79069097133375,"seq.21371.12","MINA","Bifunctional lysine-specific demethylase and histidyl-hydroxylase MINA","Q8IUF8"
0.0240165856555503,0.0240165856555503,1.71206636853024,0.0983672281598231,0.383443027499334,-4.79093676029613,"seq.8899.75","UD18","UDP-glucuronosyltransferase 1-8","Q9HAW9"
-0.0334591092436837,-0.0334591092436837,-1.71196404707811,0.0983863394662069,0.383443027499334,-4.79109284632518,"seq.14186.13","RFFL","E3 ubiquitin-protein ligase rififylin","Q8WZ73"
0.0603667668577537,0.0603667668577537,1.71179901202352,0.0984171708380866,0.383443027499334,-4.79134458305848,"seq.7758.217","RN215:ECD","RING finger protein 215:Extracellular domain","Q9Y6U7"
-0.0605549545274355,-0.0605549545274355,-1.71145165949259,0.0984820888595924,0.383443027499334,-4.79187435531125,"seq.5260.80","TYK2","Non-receptor tyrosine-protein kinase TYK2","P29597"
-0.123733237504165,-0.123733237504165,-1.71121560137528,0.0985262272579071,0.383443027499334,-4.79223433571204,"seq.18322.15","JMJD6","Bifunctional arginine demethylase and lysyl-hydroxylase JMJD6","Q6NYC1"
0.035735661906756,0.035735661906756,1.71072266151287,0.0986184514747208,0.383443027499334,-4.79298592456908,"seq.8327.26","DPEP2","Dipeptidase 2","Q9H4A9"
-0.025908210939569,-0.025908210939569,-1.71065705222524,0.0986307318170395,0.383443027499334,-4.7930859465308,"seq.25486.38","RM38","39S ribosomal protein L38, mitochondrial","Q96DV4"
-0.0879143317652466,-0.0879143317652466,-1.71063046760165,0.0986357081302306,0.383443027499334,-4.79312647416561,"seq.12676.1","PACN1","Protein kinase C and casein kinase substrate in neurons protein 1","Q9BY11"
0.0450519029969058,0.0450519029969058,1.71008773987535,0.0987373463479803,0.383633538129226,-4.79395374040531,"seq.3009.3","TGF-b R III","Transforming growth factor beta receptor type 3","Q03167"
0.0305767588368985,0.0305767588368985,1.70923446519295,0.0988973201608909,0.38405038180753,-4.79525394356947,"seq.4548.4","Fucosyltransferase 3","Galactoside 3(4)-L-fucosyltransferase","P21217"
0.0237742117985921,0.0237742117985921,1.70855503864884,0.0990248567610257,0.384340884414865,-4.79628887133822,"seq.5349.69","DLL1","Delta-like protein 1","O00548"
-0.195217132835619,-0.195217132835619,-1.70739378895758,0.0992431583855427,0.384423826235467,-4.79805697231108,"seq.20086.5","RB11B","Ras-related protein Rab-11B","Q15907"
-0.0749502202187972,-0.0749502202187972,-1.7066657235292,0.0993802330961672,0.384423826235467,-4.79916502578192,"seq.15430.165","OPT","Opticin","Q9UBM4"
-0.139969137581983,-0.139969137581983,-1.70664592552277,0.0993839627437975,0.384423826235467,-4.79919515140695,"seq.5909.51","Nucleoside diphosphate kinase A","Nucleoside diphosphate kinase A","P15531"
0.0840956127208566,0.0840956127208565,1.70643735276529,0.0994232618920338,0.384423826235467,-4.79951250912556,"seq.6948.82","FIG4","Polyphosphoinositide phosphatase","Q92562"
0.0385239225902483,0.0385239225902484,1.706400044362,0.0994302928984885,0.384423826235467,-4.79956927315903,"seq.6965.19","CNTP2","Contactin-associated protein-like 2","Q9UHC6"
-0.0610594984639911,-0.0610594984639911,-1.70635132499343,0.0994394750048949,0.384423826235467,-4.79964339727447,"seq.6992.67","HBD","Hemoglobin subunit delta","P02042"
0.0842997563962508,0.0842997563962506,1.70607916133332,0.0994907826513712,0.384423826235467,-4.80005744987005,"seq.16620.26","LY75","Lymphocyte antigen 75","O60449"
0.0493813920070321,0.049381392007032,1.70597771598958,0.09950991259244,0.384423826235467,-4.80021176895856,"seq.3394.81","PLK-1","Serine/threonine-protein kinase PLK1","P53350"
-0.0820887475687959,-0.0820887475687958,-1.70569303991027,0.099563611614743,0.384423826235467,-4.80064478041789,"seq.7880.9","PSA1","Proteasome subunit alpha type-1","P25786"
0.0445521573147016,0.0445521573147016,1.70563994722842,0.0995736292951792,0.384423826235467,-4.80072553159344,"seq.7157.22","PCDA4","Protocadherin alpha-4","Q9UN74"
-0.0289101348382663,-0.0289101348382663,-1.70481905908344,0.0997286249404778,0.384805757572828,-4.80197380464091,"seq.12705.9","HERC1","Probable E3 ubiquitin-protein ligase HERC1","Q15751"
-0.0808988630995754,-0.0808988630995754,-1.70445923987963,0.0997966280930718,0.384805757572828,-4.80252080830038,"seq.19294.26","CRIPT","Cysteine-rich PDZ-binding protein","Q9P021"
-0.145566816077057,-0.145566816077057,-1.70427779137517,0.0998309353231194,0.384805757572828,-4.802796614729,"seq.21827.7","RHOQ","Rho-related GTP-binding protein RhoQ","P17081"
-0.0810524301941985,-0.0810524301941984,-1.70355259675192,0.0999681501250194,0.384991402285719,-4.80389869587786,"seq.22813.5","TPT1L","TPT1-like protein","Q56UQ5"
0.0220435134655238,0.0220435134655238,1.70343876946864,0.0999897019158646,0.384991402285719,-4.80407164573521,"seq.13510.7","AT2A3","Sarcoplasmic/endoplasmic reticulum calcium ATPase 3","Q93084"
-0.0504527109122911,-0.0504527109122911,-1.70318612020166,0.100037551917842,0.384991402285719,-4.80445548966072,"seq.12682.5","KAT3","Kynurenine--oxoglutarate transaminase 3","Q6YP21"
-0.153129755632743,-0.153129755632743,-1.70268405832238,0.100132696161378,0.385154207029172,-4.80521812553963,"seq.10426.21","GOSR2","Golgi SNAP receptor complex member 2","O14653"
0.0255106244131781,0.0255106244131781,1.70193618481876,0.100274564721359,0.385496467433537,-4.80635381904566,"seq.24294.13","CTF8","Chromosome transmission fidelity protein 8 homolog","P0CG13"
0.0414467136783908,0.0414467136783908,1.70060377151943,0.100527737456233,0.386266040231145,-4.80837618827596,"seq.5084.154","IL-17B R","Interleukin-17 receptor B","Q9NRM6"
-0.10838488322011,-0.10838488322011,-1.70010626842653,0.100622406217112,0.386426090050858,-4.80913098686099,"seq.4203.50","Cofilin-1","Cofilin-1","P23528"
-0.0527232174854911,-0.052723217485491,-1.69928218226324,0.100779384842354,0.386641298283552,-4.8103808813233,"seq.21833.6","sirtuin","silent mating type information regulation 2 homolog","Q8N6T7"
0.0645753386738346,0.0645753386738345,1.69925517032623,0.10078453378224,0.386641298283552,-4.81042184224775,"seq.9314.9","PSG5","Pregnancy-specific beta-1-glycoprotein 5","Q15238"
-0.0472443063955687,-0.0472443063955687,-1.69857129414638,0.100914966122458,0.38693802633698,-4.81145869970002,"seq.3302.58","CYTF","Cystatin-F","O76096"
0.0528180860359894,0.0528180860359894,1.69808274345643,0.10100823195327,0.386958312997936,-4.8121992109877,"seq.23372.112","ERGI1","Endoplasmic reticulum-Golgi intermediate compartment protein 1","Q969X5"
0.0389697382491589,0.0389697382491588,1.69798744626729,0.101026432931139,0.386958312997936,-4.81234363606205,"seq.13536.56","POLI","DNA polymerase iota","Q9UNA4"
0.0683906798929219,0.0683906798929219,1.69721877021567,0.101173344646954,0.387317494291833,-4.8135083458293,"seq.13668.44","Dtk","Tyrosine-protein kinase receptor TYRO3","Q06418"
-0.090809190524796,-0.090809190524796,-1.69624293801468,0.101360107557301,0.387828778994837,-4.81498633564371,"seq.4217.49","ERAB","3-hydroxyacyl-CoA dehydrogenase type-2","Q99714"
-0.148598428559787,-0.148598428559787,-1.695448072669,0.101512449757876,0.387990961616178,-4.81618973279956,"seq.21989.12","M4K5","Mitogen-activated protein kinase kinase kinase kinase 5","Q9Y4K4"
-0.0329247600917512,-0.0329247600917512,-1.69489446291459,0.101618667156102,0.387990961616178,-4.81702761180975,"seq.22128.8","ELK4","ETS domain-containing protein Elk-4","P28324"
-0.143473233157587,-0.143473233157587,-1.69484541237721,0.101628082660224,0.387990961616178,-4.81710183843545,"seq.23187.9","VCIP1","Deubiquitinating protein VCIP135","Q96JH7"
-0.171842105425581,-0.171842105425581,-1.69472886621374,0.101650457241096,0.387990961616178,-4.81727819717775,"seq.10668.5","STX4","Syntaxin-4","Q12846"
0.0778861406754171,0.077886140675417,1.69463415647767,0.101668642706393,0.387990961616178,-4.81742150570358,"seq.22527.4","PDLI3","PDZ and LIM domain protein 3","Q53GG5"
-0.20414757017771,-0.20414757017771,-1.69402285573795,0.101786085996124,0.388168126517575,-4.81834633183301,"seq.3054.3","Haptoglobin, Mixed Type","Haptoglobin","P00738"
0.0393362186112853,0.0393362186112853,1.69383825123931,0.101821574688106,0.388168126517575,-4.81862556435404,"seq.5598.3","GREM2","Gremlin-2","Q9H772"
-0.0879036924799285,-0.0879036924799286,-1.69345156695741,0.101895945271762,0.388208908466705,-4.81921038372872,"seq.2859.69","HDAC8","Histone deacetylase 8","Q9BY41"
0.0608747793835595,0.0608747793835595,1.69322889923213,0.101938791439878,0.388208908466705,-4.8195470969035,"seq.5459.33","CYTN","Cystatin-SN","P01037"
0.037493509005111,0.037493509005111,1.69267953162654,0.102044566638998,0.38831408203018,-4.82037768710821,"seq.9319.59","TMED4","Transmembrane emp24 domain-containing protein 4","Q7Z7H5"
-0.111935453658328,-0.111935453658328,-1.69253216301629,0.102072956670301,0.38831408203018,-4.82060045744382,"seq.11556.19","ARFG1","ADP-ribosylation factor GTPase-activating protein 1","Q8N6T3"
0.0501811151382816,0.0501811151382816,1.69167247925566,0.102238704014366,0.388614009143627,-4.82189969292064,"seq.3538.26","dopa decarboxylase","Aromatic-L-amino-acid decarboxylase","P20711"
0.027286021522447,0.027286021522447,1.69157026327186,0.102258426332484,0.388614009143627,-4.82205413631163,"seq.10666.7","GNPTG","N-acetylglucosamine-1-phosphotransferase subunit gamma","Q9UJJ9"
-0.102869500623617,-0.102869500623617,-1.69063142993939,0.102439721474165,0.389100119762996,-4.82347231911955,"seq.13236.25","WNT3A","Protein Wnt-3a","P56704"
-0.130993149128723,-0.130993149128723,-1.69017389970153,0.102528171538187,0.38923325121971,-4.82416322708135,"seq.9826.135","Fragile histidine triad protein","Bis(5'-adenosyl)-triphosphatase","P49789"
-0.0771747787610574,-0.0771747787610573,-1.6894608379713,0.102666149062145,0.389518045930648,-4.82523971040882,"seq.14112.40","RELT","Tumor necrosis factor receptor superfamily member 19L","Q969Z4"
-0.061867292523106,-0.0618672925231061,-1.68914861528562,0.102726613277218,0.389518045930648,-4.82571094731157,"seq.20535.68","I17RE","Interleukin-17 receptor E","Q8NFR9"
-0.0660784890974157,-0.0660784890974156,-1.6889581809368,0.102763506972786,0.389518045930648,-4.82599833519952,"seq.12458.79","CHP1","Calcineurin B homologous protein 1","Q99653"
0.0386170708361217,0.0386170708361217,1.68843388529921,0.102865138617802,0.389672866499146,-4.82678942528289,"seq.7824.88","MSRB3","Methionine-R-sulfoxide reductase B3","Q8IXL7"
-0.149351785650588,-0.149351785650588,-1.68801110443526,0.102947153697001,0.389672866499146,-4.82742720046986,"seq.2682.68","HSP 60","60 kDa heat shock protein, mitochondrial","P10809"
0.0344716840751864,0.0344716840751864,1.68792051997902,0.102964733279922,0.389672866499146,-4.82756383270303,"seq.14624.51","CTCF","Transcriptional repressor CTCF","P49711"
-0.0517415405116984,-0.0517415405116984,-1.68706756637047,0.103130388325281,0.390038345640716,-4.82885008983717,"seq.14106.46","GDP/GTP exchange protein","Rap1 GTPase-GDP dissociation stimulator 1","P52306"
0.090757801735356,0.0907578017353559,1.68687238665473,0.103168326299259,0.390038345640716,-4.82914434843576,"seq.23566.6","ApoL-II","Apolipoprotein-L2","Q9BQE5"
0.0573839264743844,0.0573839264743843,1.68657858591013,0.103225455791821,0.390052020355926,-4.82958723959904,"seq.6620.82","LIGO1","Leucine-rich repeat and immunoglobulin-like domain-containing nogo receptor-interacting protein 1","Q96FE5"
-0.15874017486084,-0.15874017486084,-1.68557110250643,0.103421562498304,0.390590553911989,-4.83110550591005,"seq.21389.32","STK3","Serine/threonine-protein kinase 3","Q13188"
0.0650772000103206,0.0650772000103206,1.68471392879689,0.103588657599358,0.390828003648184,-4.83239668552259,"seq.11661.11","NALP1","NACHT, LRR and PYD domains-containing protein 1","Q9C000"
0.0230906978579172,0.0230906978579172,1.68469847191193,0.103591672801247,0.390828003648184,-4.83241996374307,"seq.18314.88","PAX-8","Paired box protein Pax-8","Q06710"
0.0774772461175522,0.0774772461175522,1.68416361885135,0.1036960529239,0.390832908549221,-4.8332253523867,"seq.20564.53","THY1","Thy-1 membrane glycoprotein","P04216"
0.0925774623189072,0.0925774623189073,1.68376293599132,0.103774306669048,0.390832908549221,-4.83382857166761,"seq.2211.9","TIMP-1","Metalloproteinase inhibitor 1","P01033"
-0.0698910429490291,-0.0698910429490291,-1.68372427960451,0.103781858919178,0.390832908549221,-4.83388676193405,"seq.11294.7","TMCC3:region 2","Transmembrane and coiled-coil domains protein 3:region 2","Q9ULS5"
-0.0374338871032915,-0.0374338871032915,-1.68359330300329,0.103807451084002,0.390832908549221,-4.83408391579512,"seq.19213.1","ISK4","Serine protease inhibitor Kazal-type 4","O60575"
0.0629349289181396,0.0629349289181396,1.68307532997595,0.103908712288537,0.390895176750477,-4.83486347963944,"seq.14614.41","CA130","Noncompact myelin-associated protein","Q5T1S8"
-0.0499626259157739,-0.0499626259157738,-1.68248103965894,0.104024995252484,0.390895176750477,-4.835757666482,"seq.17209.27","ST2B1","Sulfotransferase family cytosolic 2B member 1","O00204"
-0.045389870715678,-0.0453898707156779,-1.68243267959432,0.104034462520556,0.390895176750477,-4.83583041934174,"seq.4468.21","SPHK2","Sphingosine kinase 2","Q9NRA0"
-0.147609606870241,-0.147609606870241,-1.68196850656161,0.104125368708194,0.390895176750477,-4.83652863584807,"seq.25104.10","TF2L1","Transcription factor CP2-like protein 1","Q9NZI6"
-0.10649905152945,-0.10649905152945,-1.68196018128708,0.104126999783758,0.390895176750477,-4.83654115745047,"seq.22518.54","NSL1","Kinetochore-associated protein NSL1 homolog","Q96IY1"
-0.0961030536421892,-0.0961030536421892,-1.68171904157394,0.104174252826089,0.390895176750477,-4.83690382131464,"seq.18302.204","ZWILC","Protein zwilch homolog","Q9H900"
-0.031264969872259,-0.031264969872259,-1.68159081770564,0.104199386531236,0.390895176750477,-4.83709664759009,"seq.14077.6","Ficolin-3","Ficolin-3","O75636"
-0.119898148353753,-0.119898148353753,-1.68100174811569,0.104314917945631,0.3911272823589,-4.83798235387472,"seq.12420.10","GPD1L","Glycerol-3-phosphate dehydrogenase 1-like protein","Q8N335"
0.0381249792385802,0.0381249792385802,1.68023231408522,0.104465985209499,0.391492321949634,-4.83913887586095,"seq.21184.1","BL1S2","Biogenesis of lysosome-related organelles complex 1 subunit 2","Q6QNY1"
-0.076907412949923,-0.076907412949923,-1.67989905144404,0.104531473447612,0.391536438828182,-4.83963966503925,"seq.6019.12","C1T9A","Complement C1q and tumor necrosis factor-related protein 9A","P0C862"
-0.0609363072651175,-0.0609363072651175,-1.67931828058301,0.104645680918942,0.391744040949244,-4.84051219112124,"seq.23413.38","ANR45","Ankyrin repeat domain-containing protein 45","Q5TZF3"
0.0323316079305534,0.0323316079305534,1.6786118072155,0.104784748597183,0.391744040949244,-4.8415732413868,"seq.21183.1","DUS10","Dual specificity protein phosphatase 10","Q9Y6W6"
0.0484460059582475,0.0484460059582475,1.67844723333334,0.10481716683821,0.391744040949244,-4.84182036300825,"seq.5100.53","LIMP II","Lysosome membrane protein 2","Q14108"
0.0455886884845377,0.0455886884845376,1.6783721020714,0.104831969208019,0.391744040949244,-4.84193317250173,"seq.3808.76","FGFR-2","Fibroblast growth factor receptor 2","P21802"
-0.082132043711768,-0.0821320437117679,-1.67825207124369,0.104855621332415,0.391744040949244,-4.8421133902338,"seq.3644.5","Soggy-1","Dickkopf-like protein 1","Q9UK85"
-0.0714299761032765,-0.0714299761032765,-1.67784006251532,0.104936841864288,0.391751270256783,-4.84273191334459,"seq.3634.5","OBCAM","Opioid-binding protein/cell adhesion molecule","Q14982"
-0.0988288836369757,-0.0988288836369757,-1.67769704615826,0.104965047442927,0.391751270256783,-4.84294658644296,"seq.22832.9","ZC3H8","Zinc finger CCCH domain-containing protein 8","Q8N5P1"
0.0955642501678712,0.0955642501678712,1.6772544759935,0.105052371069547,0.391876526471815,-4.84361080844415,"seq.23903.3","GOT2","Aspartate aminotransferase, mitochondrial","P00505"
-0.135873224488691,-0.135873224488691,-1.67671528821573,0.10515884062931,0.391998213317142,-4.84441984698841,"seq.23320.11","MB12B","Multivesicular body subunit 12B","Q9H7P6"
-0.0373456224772727,-0.0373456224772726,-1.67634595051907,0.105231823294342,0.391998213317142,-4.84497390906744,"seq.13583.19","Apaf-1","Apoptotic protease-activating factor 1","O14727"
-0.0374424335368772,-0.0374424335368772,-1.6762725603037,0.105246330561345,0.391998213317142,-4.84508399376326,"seq.20457.13","COA4","Cytochrome c oxidase assembly factor 4 homolog, mitochondrial","Q9NYJ1"
-0.0420445570971056,-0.0420445570971056,-1.67589113835925,0.105321754394712,0.392078788448956,-4.84565606114821,"seq.5981.6","ES1","ES1 protein homolog, mitochondrial","P30042"
-0.0641761660534587,-0.0641761660534587,-1.67519003380514,0.105460511656549,0.392394930813978,-4.84670732503994,"seq.9886.28","XRCC4","DNA repair protein XRCC4","Q13426"
-0.151017509596154,-0.151017509596154,-1.67471876705946,0.105553867243844,0.39254190731652,-4.84741376263541,"seq.12432.23","CYBP","Calcyclin-binding protein","Q9HB71"
-0.0508735278025225,-0.0508735278025225,-1.67394060906301,0.105708168021767,0.392836988660171,-4.8485798866955,"seq.9526.3","COLL1","Colipase-like protein 1","A2RUU4"
-0.0570402666785011,-0.0570402666785011,-1.67355947801377,0.105783811334581,0.392836988660171,-4.84915087943498,"seq.17795.176","LSM1","U6 snRNA-associated Sm-like protein LSm1","O15116"
-0.0378842968771538,-0.0378842968771538,-1.67350363863363,0.105794897618317,0.392836988660171,-4.84923452661937,"seq.13947.371","NUD12","Peroxisomal NADH pyrophosphatase NUDT12","Q9BQG2"
-0.0795758779136563,-0.0795758779136563,-1.67318072619842,0.105859027358219,0.392857689908172,-4.84971820430036,"seq.13573.5","p21-ARC","Actin-related protein 2/3 complex subunit 3","O15145"
-0.0884903203966719,-0.0884903203966719,-1.67292876456401,0.105909089031529,0.392857689908172,-4.85009555554714,"seq.23694.3","ASNS","Asparagine synthetase","P08243"
-0.0656067747074106,-0.0656067747074106,-1.67250550974579,0.105993229187828,0.392857689908172,-4.85072934192694,"seq.7773.20","KI2L2","Killer cell immunoglobulin-like receptor 2DL2","P43627"
-0.0360576766496908,-0.0360576766496907,-1.67239070106381,0.106016062018024,0.392857689908172,-4.85090123549381,"seq.3182.38","CD39","Ectonucleoside triphosphate diphosphohydrolase 1","P49961"
-0.0224796738465738,-0.0224796738465738,-1.67037947424776,0.106416717857993,0.39414200023725,-4.85391094193452,"seq.21113.3","TIFA","TRAF-interacting protein with FHA domain-containing protein A","Q96CG3"
-0.140999827561243,-0.140999827561243,-1.66947904178055,0.106596503151438,0.394434648663541,-4.85525745373189,"seq.12478.15","RL30","60S ribosomal protein L30","P62888"
0.0622853183740228,0.0622853183740228,1.66944172705543,0.106603959098254,0.394434648663541,-4.85531324179075,"seq.3708.62","a2-Macroglobulin","Alpha-2-macroglobulin","P01023"
-0.0396970914187157,-0.0396970914187157,-1.66849652393202,0.10679296809253,0.394669295992832,-4.85672605065397,"seq.18297.8","RASM","Ras-related protein M-Ras","O14807"
0.0199265913901285,0.0199265913901285,1.66846730023594,0.106798816321176,0.394669295992832,-4.8567697214867,"seq.21931.27","UB2L3/ PolyUbiquitin K48","UB2L3/PolyUbiquitin K48","P68036|P0CG47"
-0.0527482394948737,-0.0527482394948737,-1.66766102359704,0.106960273671039,0.394669295992832,-4.85797434952955,"seq.7175.4","PCDG2","Protocadherin gamma-A2","Q9Y5H1"
-0.029820379973376,-0.029820379973376,-1.66760846336069,0.106970805976385,0.394669295992832,-4.8580528615751,"seq.8053.16","DJB14:CD","DnaJ homolog subfamily B member 14:Cytoplasmic domain","Q8TBM8"
-0.0556594416547471,-0.0556594416547471,-1.66760264181076,0.106971972583534,0.394669295992832,-4.85806155741423,"seq.18282.1","GBG11","Guanine nucleotide-binding protein G(I)/G(S)/G(O) subunit gamma-11","P61952"
0.0429704288113519,0.0429704288113519,1.66750145010258,0.106992252556158,0.394669295992832,-4.8582127068712,"seq.13610.9","MAGE-10","Melanoma-associated antigen 10","P43363"
-0.0538361149007089,-0.0538361149007089,-1.66648398578541,0.107196342881669,0.395090140796431,-4.85973207732884,"seq.22580.29","Ephrin-A2","Ephrin-A2","O43921"
-0.10270062511815,-0.10270062511815,-1.66623948409858,0.107245435305809,0.395090140796431,-4.86009707837109,"seq.12720.71","UBQL4","Ubiquilin-4","Q9NRR5"
-0.129619805906909,-0.129619805906909,-1.66604966106436,0.107283562012032,0.395090140796431,-4.86038042341709,"seq.22958.6","DEST","Destrin","P60981"
-0.0303617858563917,-0.0303617858563917,-1.66533186628756,0.107427836456778,0.395090140796431,-4.86145162653411,"seq.14115.34","Adrenomedullin","Adrenomedullin","P35318"
0.0479964600436871,0.0479964600436871,1.6649861911393,0.107497373931596,0.395090140796431,-4.86196736333837,"seq.24982.33","MPP5","MAGUK p55 subfamily member 5","Q8N3R9"
0.0237146592596001,0.0237146592596001,1.66498025883388,0.107498567627783,0.395090140796431,-4.86197621340563,"seq.21658.15","PHB2","Prohibitin-2","Q99623"
0.0503966036993415,0.0503966036993415,1.66458668564126,0.107577787044728,0.395090140796431,-4.86256330606022,"seq.7099.33","FSTL5","Follistatin-related protein 5","Q8N475"
-0.0621766581281326,-0.0621766581281326,-1.66437447096874,0.107620522414455,0.395090140796431,-4.86287982007772,"seq.8019.73","STMN3","Stathmin-3","Q9NZ72"
-0.0668761543404143,-0.0668761543404142,-1.66434451057878,0.107626556921992,0.395090140796431,-4.86292450279482,"seq.23675.16","CEP76","Centrosomal protein of 76 kDa","Q8TAP6"
0.0378958667507624,0.0378958667507624,1.66423618923928,0.10764837695455,0.395090140796431,-4.86308604708528,"seq.12843.6","ZN410","Zinc finger protein 410","Q86VK4"
-0.0974599161142037,-0.0974599161142037,-1.6629780733329,0.107902080432019,0.395603457683152,-4.86496170961865,"seq.21104.37","UBL5","Ubiquitin-like protein 5","Q9BZL1"
0.0842361602837609,0.0842361602837608,1.6628618412524,0.10792554424611,0.395603457683152,-4.86513493663073,"seq.8304.50","OPG","Tumor necrosis factor receptor superfamily member 11B","O00300"
-0.0641114502272803,-0.0641114502272803,-1.6625341251939,0.107991723383612,0.395603457683152,-4.86562329726086,"seq.12415.122","EDF1","Endothelial differentiation-related factor 1","O60869"
-0.110407435264985,-0.110407435264984,-1.66246674600572,0.108005334173339,0.395603457683152,-4.86572369574278,"seq.11103.24","HSP 27","Heat shock protein beta-1","P04792"
-0.151621125944885,-0.151621125944885,-1.66212055351715,0.108075288668879,0.395660863439207,-4.86623948882208,"seq.5272.55","SHC1:SH2","SHC-transforming protein 1:Src Homology domain","P29353"
0.0781407692285109,0.0781407692285109,1.66156338620073,0.10818795400762,0.395808796049942,-4.86706943218244,"seq.7049.2","ADAM 23","Disintegrin and metalloproteinase domain-containing protein 23","O75077"
0.0520918943955906,0.0520918943955906,1.66138374143321,0.108224301073883,0.395808796049942,-4.86733697903352,"seq.21476.43","NEIL2","Endonuclease 8-like 2","Q969S2"
0.100816380552348,0.100816380552348,1.66099593861787,0.108302799027756,0.395897242785013,-4.86791445842049,"seq.15558.63","AMPE","Glutamyl aminopeptidase","Q07075"
-0.126078838746231,-0.126078838746231,-1.6605372647218,0.10839570393182,0.396038238575959,-4.8685973321523,"seq.18195.3","ORAV1","Oral cancer-overexpressed protein 1","Q8WV07"
-0.107976297354597,-0.107976297354597,-1.6602290221021,0.108458176230165,0.396067959189216,-4.86905615842111,"seq.6262.14","IL-17B R","Interleukin-17 receptor B","Q9NRM6"
0.0703205119489009,0.0703205119489009,1.65911687246258,0.108683828555075,0.396651693026701,-4.87071104829096,"seq.15308.108","VWC2","Brorin","Q2TAL6"
-0.0832418697848809,-0.0832418697848809,-1.65879369980208,0.108749472975039,0.396651693026701,-4.8711917648815,"seq.7952.2","VTI1A","Vesicle transport through interaction with t-SNAREs homolog 1A","Q96AJ9"
0.0211159278563461,0.0211159278563461,1.6585442657221,0.108800161900695,0.396651693026701,-4.87156274434657,"seq.22536.1","PPR42","Protein phosphatase 1 regulatory subunit 42","Q7Z4L9"
[truncated: 5,290 more rows]
[truncated: 3 more columns]
