# Supplementary material for: Unveiling mechanisms underlying kidney function changes during sex hormone therapy
Source: J Clin Invest. 2025 Mar 25;135(9):e190850. doi: 10.1172/JCI190850 (PMC12043095; doi:10.1172/JCI190850)
Supplement: Supplemental data set 2 [file jci-135-190850-s235.xlsx]

## Sheet: limma_FTM_results (11)
logFC,"AveExpr","t","P.Value","adj.P.Val","B","AptName","Target","TargetFullName","UniProt"
0.642772283567349,0.642772283567349,9.69940468341771,0.00000000147273973795182,0.00000405557382485719,11.8283282025947,"seq.7083.74","MATN4","Matrilin-4","O95460"
-0.714687964419284,-0.714687964419284,-9.59037025469155,0.00000000181521142005972,0.00000405557382485719,11.6376610363924,"seq.15324.58","Ferritin light chain","Ferritin light chain","P02792"
0.319631695497855,0.319631695497855,9.49655508291788,0.00000000217555235279252,0.00000405557382485719,11.4722312342033,"seq.20591.48","GLDN","Gliomedin","Q6ZMI3"
-0.726280413865694,-0.726280413865694,-9.48481529928129,0.00000000222558585532018,0.00000405557382485719,11.4514397929525,"seq.5934.1","Ferritin","Ferritin","P02794|P02792"
-1.22236546735091,-1.22236546735091,-9.31637929568576,0.00000000308996517902661,0.000004504551237985,11.1509205889709,"seq.3504.58","LEAP-1","Hepcidin","P81172"
0.327471161298493,0.327471161298493,9.13564815318028,0.00000000441170130741389,0.00000469562225730841,10.8238302133799,"seq.7139.14","SLIK4","SLIT and NTRK-like protein 4","Q8IW52"
0.271618777137397,0.271618777137397,9.12459499371095,0.00000000450944653603497,0.00000469562225730841,10.8036694133431,"seq.13747.9","Carbonic anhydrase 6","Carbonic anhydrase 6","P23280"
0.190902779132265,0.190902779132265,8.5209820089764,0.0000000152865740695394,0.0000139279797991091,9.67497877341242,"seq.16558.2","MYOC","Myocilin","Q99972"
0.340713475306764,0.340713475306764,8.35996477267704,0.0000000213427777698307,0.0000172852785738106,9.3646224587467,"seq.16828.8","Collagen a1(VI)","Collagen alpha-1(VI) chain","P12109"
-0.198089614237819,-0.198089614237819,-8.20025376105231,0.0000000298189641467682,0.0000217350429665793,9.05290041452333,"seq.5688.65","CBLN4","Cerebellin-4","Q9NTU7"
0.262948413356476,0.262948413356476,7.92130510053208,0.0000000539152743365034,0.0000347621520216161,8.4991633713603,"seq.17156.72","DCAK1","Serine/threonine-protein kinase DCLK1","O15075"
0.294785599762893,0.294785599762893,7.89347687600996,0.0000000572294998297974,0.0000347621520216161,8.44327425953792,"seq.3352.80","Carbonic anhydrase 6","Carbonic anhydrase 6","P23280"
0.258854889560324,0.258854889560324,7.83763146329548,0.0000000645279355867406,0.0000361803171147502,8.33076252831153,"seq.18819.21","PPIC","Peptidyl-prolyl cis-trans isomerase C","P45877"
0.306830615223503,0.306830615223503,7.61059783743826,0.00000010556769951945,0.0000549630686998053,7.86850423242615,"seq.4541.49","CDON","Cell adhesion molecule-related/down-regulated by oncogenes","Q4KMG0"
0.241221395624265,0.241221395624265,7.57619423146165,0.000000113811822440616,0.00005530495825131,7.79777820017573,"seq.7849.3","Glutaminyl cyclase","Glutaminyl-peptide cyclotransferase","Q16769"
0.264006254001828,0.264006254001829,7.53334474282548,0.000000125013340932963,0.0000569513901287728,7.70944093062235,"seq.10419.1","SCAR5","Scavenger receptor class A member 5","Q6ZMJ2"
0.396205063416823,0.396205063416823,7.40484223758571,0.000000165903342583608,0.00007113349788776,7.44287694964248,"seq.7154.92","CF058","Protein LEG1 homolog","Q6P5S2"
0.359168316346472,0.359168316346472,6.98864408950701,0.00000042110668733521,0.000170524813554797,6.56277899367146,"seq.8982.65","TSP3","Thrombospondin-3","P49746"
-0.106170617262287,-0.106170617262287,-6.87778784532514,0.000000541741330064618,0.000207829081833737,6.32412698220104,"seq.8235.48","SCG1","Secretogranin-1","P05060"
0.206656582139567,0.206656582139567,6.79314723211376,0.000000657324259305197,0.000239561826303779,6.14074033381282,"seq.6392.7","WISP-2","WNT1-inducible-signaling pathway protein 2","O76076"
0.361051319889359,0.361051319889359,6.72178059472417,0.00000077428642880246,0.000268751132359102,5.98533508181577,"seq.11696.7","RABP2","Cellular retinoic acid-binding protein 2","P29373"
0.374190094832954,0.374190094832954,6.58931502192075,0.00000105110455837487,0.000335782466480644,5.69502340981524,"seq.6060.2","PIP","Prolactin-inducible protein","P12273"
-0.15641246647353,-0.15641246647353,-6.58586291536661,0.00000105954132652693,0.000335782466480644,5.68742583965093,"seq.8385.248","HGFA","Hepatocyte growth factor activator","Q04756"
0.1444203916511,0.1444203916511,6.49530698177593,0.00000130743875394664,0.000397080044896544,5.48755472924441,"seq.10569.28","MFAP2","Microfibrillar-associated protein 2","P55001"
0.246551117074605,0.246551117074605,6.41100711937933,0.0000015914931033834,0.000464015729222465,5.30051517818658,"seq.15491.20","CD248","Endosialin","Q9HCU0"
0.328544461476357,0.328544461476357,6.38143529197599,0.0000017054702873432,0.000478122035555562,5.23468322369546,"seq.22047.46","CO5A1","Collagen alpha-1(V) chain","P20908"
0.162448458109413,0.162448458109413,6.34008674960653,0.00000187897877523466,0.000507254677506867,5.14244529079135,"seq.9294.45","MFAP2","Microfibrillar-associated protein 2","P55001"
0.151307813339897,0.151307813339897,6.28070529809466,0.00000216024450877082,0.000562357936586803,5.0095993343459,"seq.8814.33","SAPL1","Proactivator polypeptide-like 1","Q6NUJ1"
0.338810673559626,0.338810673559626,6.22006773938584,0.00000249200349866938,0.00062635218971728,4.8734860764905,"seq.7163.26","lacritin","Extracellular glycoprotein lacritin","Q9GZZ8"
0.250554142154109,0.250554142154109,6.17450539465441,0.00000277516822780581,0.000674273373749219,4.77091299382624,"seq.8043.153","COMP","Cartilage oligomeric matrix protein","P49747"
0.19163481313153,0.19163481313153,6.10734728278152,0.00000325364082889426,0.000762537972413448,4.61926220462845,"seq.9713.67","PGFRL","Platelet-derived growth factor receptor-like protein","Q15198"
-0.0679507192735952,-0.0679507192735952,-6.0953400713218,0.00000334767665211008,0.000762537972413448,4.59209156774897,"seq.3630.27","Nectin-like protein 1","Cell adhesion molecule 3","Q8N126"
-0.127612803197468,-0.127612803197468,-5.97816723351599,0.0000044243985273221,0.0009772557838076,4.32605927436233,"seq.10615.18","MYP0","Myelin protein P0","P25189"
-0.241528653092129,-0.241528653092129,-5.9630096442338,0.00000458741668014866,0.000983461181811871,4.29152968714056,"seq.6580.29","Pregnancy zone protein","Pregnancy zone protein","P20742"
-0.220577050867938,-0.220577050867938,-5.95079885462704,0.00000472318414905306,0.000983636836069936,4.26369415952651,"seq.5680.54","OBP2B","Odorant-binding protein 2b","Q9NPH6"
-0.129077730999865,-0.129077730999865,-5.89253106914743,0.00000542965009728699,0.0010993533210868,4.13063871068248,"seq.5660.51","SOD3","Extracellular superoxide dismutase [Cu-Zn]","P08294"
-0.0941502078003377,-0.0941502078003377,-5.84951358002114,0.00000601953142501032,0.00118584769072703,4.03216843768448,"seq.15483.377","Agrin","Agrin","O00468"
-0.177223265646934,-0.177223265646934,-5.78034042971266,0.00000710817978662815,0.00136346111749296,3.87341091928946,"seq.6973.111","IGF-II:Pro-form","Insulin-like growth factor II:Isoform 3, Pro-form","P01344"
0.171670777530258,0.171670777530258,5.72946013575984,0.00000803514239978901,0.00150174751159134,3.75631886952608,"seq.6236.51","CTHR1","Collagen triple helix repeat-containing protein 1","Q96CG8"
0.174279332468285,0.174279332468285,5.71008228459371,0.0000084197082918622,0.00153428134348459,3.71165498049604,"seq.8773.172","EMIL3:region 1","EMILIN-3:region 1","Q9NT22"
0.11480450532274,0.11480450532274,5.63712513912714,0.0000100433432665281,0.0017855104651152,3.54316327111337,"seq.20988.63","RP9","Retinitis pigmentosa 9 protein","Q8TA86"
0.104314077661825,0.104314077661825,5.5956555403517,0.000011104623146291,0.00192718090745988,3.44716225745781,"seq.2765.4","GDF-11/8","Growth/differentiation factor 11/8","O95390|O14793"
-0.380462873088149,-0.380462873088149,-5.56044637012664,0.0000120947428076598,0.00205019954244261,3.36552796625346,"seq.2575.5","Leptin","Leptin","P41159"
0.142801259074222,0.142801259074222,5.51571756617424,0.0000134830225568376,0.00223358525947248,3.26165954617889,"seq.2686.67","IGFBP-6","Insulin-like growth factor-binding protein 6","P24592"
0.168323184841099,0.168323184841099,5.47466420725174,0.0000148993191645353,0.00238800231183442,3.16617082599321,"seq.19581.15","IGFBP-5","Insulin-like growth factor-binding protein 5","P24593"
0.155494107928167,0.155494107928167,5.46997559389387,0.000015070394614403,0.00238800231183442,3.15525602226412,"seq.3234.23","URB","Coiled-coil domain-containing protein 80","Q76M96"
-0.106188109121768,-0.106188109121768,-5.4541889404333,0.0000156611943790206,0.00242881799635492,3.11849194724737,"seq.8908.14","KCE1L:CD","Potassium voltage-gated channel subfamily E regulatory beta subunit 5:Cytoplasmic domain","Q9UJ90"
0.249725365545219,0.249725365545219,5.43562197916143,0.0000163861860038849,0.00248831062046494,3.07522628760808,"seq.5358.3","OMD","Osteomodulin","Q99983"
0.210826033721721,0.210826033721721,5.38436109011571,0.0000185695205164327,0.00276231091927098,2.95562883932122,"seq.10702.1","COSA1","Collagen alpha-1(XXVIII) chain","Q2UY09"
0.236089029223994,0.236089029223994,5.33003969232926,0.0000212063372255958,0.00309145984074736,2.82866413871689,"seq.5725.1","OMD","Osteomodulin","Q99983"
0.171188846837001,0.171188846837001,5.30179462886199,0.0000227241754063453,0.00324660494766201,2.76255891770905,"seq.12554.10","RA51D","DNA repair protein RAD51 homolog 4","O75771"
0.199026527796968,0.199026527796968,5.29117465194681,0.0000233229304536033,0.00324660494766201,2.73768858005594,"seq.11196.31","Collagen alpha-3(VI):BPTI/Kunitz inhibitor","Collagen alpha-3(VI) chain:Bovine pancreatic trypsin inhibitor/Kunitz inhibitor domain, isoform 1","P12111"
0.103175572606878,0.103175572606878,5.28417055323339,0.0000237265383566955,0.00324660494766201,2.72128160437417,"seq.5682.13","VASN","Vasorin","Q6EMK4"
0.165428714287372,0.165428714287372,5.27860604988393,0.0000240522248832142,0.00324660494766201,2.70824434688751,"seq.3814.63","IL-11 RA","Interleukin-11 receptor subunit alpha","Q14626"
-0.11798270936316,-0.11798270936316,-5.2242851724119,0.0000274793198719916,0.0036417593190354,2.58086034797978,"seq.2475.1","SCF sR","Mast/stem cell growth factor receptor Kit","P10721"
-0.368784916581856,-0.368784916581856,-5.17382063323988,0.0000311049756728145,0.0040486458514133,2.46234227457547,"seq.8484.24","Leptin","Leptin","P41159"
-0.142704760123996,-0.142704760123995,-5.11294663308523,0.0000361287932694968,0.0046200486691467,2.31916525476958,"seq.2948.58","Growth hormone receptor","Growth hormone receptor","P10912"
-0.0861987462973157,-0.0861987462973157,-5.0241949871716,0.0000449606321568034,0.0056195244577664,2.1100421731526,"seq.14705.1","VEGF-D","Vascular endothelial growth factor D","O43915"
0.0996794719308633,0.0996794719308634,5.01948012454496,0.0000454866158606418,0.0056195244577664,2.09892115919227,"seq.11142.11","ANGL1:C-term","Angiopoietin-related protein 1:C-Term, Fibrinogen domian","O95841"
-0.335217985429961,-0.335217985429961,-5.00733624633383,0.0000468701452037799,0.00569394147317253,2.07027220058849,"seq.4929.55","SHBG","Sex hormone-binding globulin","P04278"
-0.280964134150419,-0.280964134150419,-4.99463101659647,0.0000483631098752349,0.00577899521115717,2.04029134672194,"seq.7909.37","SHBG","Sex hormone-binding globulin","P04278"
0.155072934759393,0.155072934759393,4.94389899617986,0.0000548185281173768,0.00644471373302515,1.92050410643724,"seq.19377.14","NOE2","Noelin-2","O95897"
0.195735620614096,0.195735620614096,4.93656786023744,0.0000558206833672045,0.00645836446132625,1.90318474788032,"seq.6234.74","VITRN","Vitrin","Q6UXI7"
-0.0925750487971062,-0.0925750487971061,-4.92217120866025,0.0000578427539649597,0.00658774740079049,1.86916710790583,"seq.9805.51","SEM4B","Semaphorin-4B","Q9NPR2"
-0.136404829987557,-0.136404829987558,-4.86768501754316,0.0000661872464422724,0.00742213598950344,1.74034999167344,"seq.13717.15","FCN2","Ficolin-2","Q15485"
-0.0494811118032017,-0.0494811118032018,-4.82219891693133,0.0000740756666196501,0.00818087172713075,1.63273196740182,"seq.22952.28","CDKA2","Cyclin-dependent kinase 2-associated protein 2","O75956"
-0.180853259383938,-0.180853259383938,-4.81305872547305,0.0000757715951814132,0.00824327100413912,1.61109894880488,"seq.3313.21","FCN2","Ficolin-2","Q15485"
-0.109916000874192,-0.109916000874192,-4.7909604775503,0.0000800350623942431,0.00857905249693585,1.55878700329043,"seq.3617.80","HGFA","Hepatocyte growth factor activator","Q04756"
0.209861552360136,0.209861552360136,4.75349826549091,0.0000878214884059157,0.00927725839116985,1.47007593287323,"seq.9627.15","VITRN","Vitrin","Q6UXI7"
0.113274901792702,0.113274901792702,4.74405219338335,0.0000899023209049454,0.00936140024394496,1.44770231420818,"seq.4775.34","Gelsolin","Gelsolin","P06396"
0.0871442126766541,0.0871442126766541,4.71622224316776,0.0000963255028846982,0.00985216180753456,1.38177461347141,"seq.24215.8","PRRX1","Paired mesoderm homeobox protein 1","P54821"
-0.0711866105982271,-0.0711866105982271,-4.6976217635241,0.000100873731756093,0.00985216180753456,1.33770303451408,"seq.25253.17","GNAS","Guanine nucleotide-binding protein G(s) subunit alpha isoforms","Q5JWF2|P63092"
-0.0610675402910397,-0.0610675402910397,-4.69324848605228,0.000101974057979273,0.00985216180753456,1.32734024820198,"seq.21548.20","GGT5","Gamma-glutamyltransferase 5","P36269"
-0.0739323251135011,-0.0739323251135011,-4.69201314693204,0.000102287050420839,0.00985216180753456,1.32441297142606,"seq.4150.75","Plasmin","Plasmin","P00747"
0.183769452390261,0.183769452390261,4.69130648973154,0.000102466526786311,0.00985216180753456,1.32273845606115,"seq.21685.29","DCC","DCC","P43146"
-0.111843225121463,-0.111843225121463,-4.69029002366512,0.000102725243157172,0.00985216180753456,1.32032979517384,"seq.10743.13","SLIK1","SLIT and NTRK-like protein 1","Q96PX8"
0.166601234262348,0.166601234262348,4.67517398746116,0.000106651010937756,0.0100958340094195,1.2845084019763,"seq.10819.108","fibulin 1","Fibulin-1","P23142"
-0.0891734658677373,-0.0891734658677374,-4.66528410868777,0.000109300696853489,0.01021400999186,1.26107005514543,"seq.10365.132","IL-23","Interleukin-23","P29460|Q9NPF7"
-0.144858016931735,-0.144858016931735,-4.65089687244682,0.000113273795102483,0.0104512999050886,1.22697114190086,"seq.2692.74","NPS-PLA2","Phospholipase A2, membrane associated","P14555"
0.173758816974235,0.173758816974235,4.63704663868111,0.000117235530291919,0.0106816222537225,1.19414287110792,"seq.6472.40","GP100","Melanocyte protein PMEL","P40967"
0.101113503945516,0.101113503945516,4.61847142162112,0.000122768035554106,0.0110476075451096,1.15011261722523,"seq.24490.16","THAP4","THAP domain-containing protein 4","Q8WY91"
0.143654344174675,0.143654344174676,4.60663362278719,0.000126429778793255,0.0112383738734638,1.1220512964892,"seq.3041.55","MRC2","C-type mannose receptor 2","Q9UBG0"
-0.110841320696198,-0.110841320696198,-4.5658007770769,0.000139922048919688,0.0122878531876579,1.02525307356014,"seq.4842.62","Glypican 3","Glypican-3","P51654"
0.107309792112135,0.107309792112135,4.55376142022853,0.000144169207088367,0.0125101113150846,0.996712089926959,"seq.21384.2","Alpha-L-fucosidase I","Alpha-L-fucoside fucohydrolase","P04066"
-0.0965076921211151,-0.0965076921211152,-4.54031760616935,0.000149064725498705,0.0127586384512932,0.964841831329632,"seq.3367.8","FETUB","Fetuin-B","Q9UGM5"
-0.123176875993577,-0.123176875993577,-4.53636879117746,0.00015053407968325,0.0127586384512932,0.955480746527643,"seq.6551.94","Vaspin","Serpin A12","Q8IW75"
0.148338997282363,0.148338997282363,4.52966801266518,0.000153060727178528,0.0128236740276355,0.93959595906454,"seq.12707.26","DPYL3","Dihydropyrimidinase-related protein 3","Q14195"
-0.0937889102221794,-0.0937889102221794,-4.50296070205037,0.000163560497485806,0.0134027082666061,0.87628610731567,"seq.19553.14","STX1a","Syntaxin-1A","Q16623"
-0.0646610509449937,-0.0646610509449937,-4.50274179050496,0.000163649476708457,0.0134027082666061,0.875767194741431,"seq.6210.100","IFNA5","Interferon alpha-5","P01569"
-0.0914957632869744,-0.0914957632869745,-4.45998145442623,0.000181993030212256,0.0147394133024126,0.774415748088855,"seq.2358.19","VEGF sR3","Vascular endothelial growth factor receptor 3","P35916"
0.131283387914878,0.131283387914878,4.44765001674419,0.000187655703491829,0.0149469986873968,0.74519149590831,"seq.9793.145","IGDC4","Immunoglobulin superfamily DCC subclass member 4","Q8TDY8"
-0.0507254634161689,-0.0507254634161689,-4.44550744385305,0.000188657412435245,0.0149469986873968,0.740114036781547,"seq.21342.25","RGS14","Regulator of G-protein signaling 14","O43566"
-0.115183307536841,-0.115183307536841,-4.40970915002803,0.000206207933500112,0.0161006303120315,0.655290583564386,"seq.3554.24","Adiponectin","Adiponectin","Q15848"
0.142811784668336,0.142811784668336,4.4069315816033,0.000207636061096304,0.0161006303120315,0.648710161154952,"seq.13708.56","kallikrein 8","Kallikrein-8","O60259"
-0.0640684527803199,-0.0640684527803199,-4.38904406738059,0.000217073083396266,0.0166552179460566,0.606336152077009,"seq.17408.2","PMM1","Phosphomannomutase 1","Q92871"
0.133954156348386,0.133954156348386,4.38229283945477,0.000220745283431883,0.0167605455305728,0.590344899537657,"seq.8295.16","NOE2","Noelin-2","O95897"
-0.0528575933033634,-0.0528575933033634,-4.36557313524213,0.000230109128271592,0.0172913962471302,0.550746582433033,"seq.5347.59","Cyclin B1","G2/mitotic-specific cyclin-B1","P14635"
-0.117315498681966,-0.117315498681966,-4.34698399220829,0.000240986553645051,0.0179239896889671,0.506729260322158,"seq.3212.30","ASAH2","Neutral ceramidase","Q9NR71"
-0.091042555910806,-0.091042555910806,-4.30070729471916,0.000270347867889428,0.0197558839455199,0.397195065338232,"seq.20175.17","CO9A3","Collagen alpha-3(IX) chain","Q14050"
-0.0601929336244786,-0.0601929336244786,-4.29742136652129,0.000272563625217032,0.0197558839455199,0.389420152332699,"seq.7189.55","CHST3","Carbohydrate sulfotransferase 3","Q7LGC8"
0.0891202682957437,0.0891202682957437,4.29070401229426,0.000277149796703768,0.0197558839455199,0.373527258387199,"seq.24023.35","sEPCR","soluble Endothelial protein C receptor","Q9UNN8"
0.208718669447833,0.208718669447833,4.29046967187785,0.000277311171440004,0.0197558839455199,0.372972851180901,"seq.15486.126","ABP1","Amiloride-sensitive amine oxidase [copper-containing]","P19801"
-0.0607556627427629,-0.0607556627427629,-4.28778292620148,0.000279168067826663,0.0197558839455199,0.366616638642281,"seq.2706.69","Thyroxine-Binding Globulin","Thyroxine-binding globulin","P05543"
0.0949096185623812,0.0949096185623812,4.279691565361,0.000284835532282366,0.0199631364885208,0.347475989287862,"seq.2609.59","Cystatin C","Cystatin-C","P01034"
-0.0933415045237667,-0.0933415045237668,-4.27536449930329,0.000287913308333463,0.0199866676613582,0.337241046134069,"seq.6388.21","CC126","Coiled-coil domain-containing protein 126","Q96EE4"
-0.0555107775541479,-0.0555107775541479,-4.25853180642697,0.000300204899997966,0.0203916045046332,0.297433158203052,"seq.25416.5","PRAX","Periaxin","Q9BXM0"
-0.153103002905634,-0.153103002905634,-4.2583192328654,0.00030036342549456,0.0203916045046332,0.296930512917778,"seq.7870.8","CNDP1","Beta-Ala-His dipeptidase","Q96KN2"
-0.0894616926309801,-0.0894616926309802,-4.25452174266536,0.000303209487181149,0.0203916045046332,0.287951392719727,"seq.18896.23","H6ST3","Heparan-sulfate 6-O-sulfotransferase 3","Q8IZP7"
-0.0822022595548328,-0.0822022595548328,-4.25201146634257,0.000305105580519194,0.0203916045046332,0.282016204553964,"seq.3651.50","VEGF sR2","Vascular endothelial growth factor receptor 2","P35968"
-0.0487100676754005,-0.0487100676754005,-4.24680787566618,0.00030907375374449,0.0203916045046332,0.269713909546654,"seq.9923.6","SOS1","Son of sevenless homolog 1","Q07889"
0.116142721792468,0.116142721792468,4.24491228681631,0.000310532048293906,0.0203916045046332,0.265232658461202,"seq.2834.54","kallikrein 8","Kallikrein-8","O60259"
-0.0833304664621807,-0.0833304664621807,-4.23912639551113,0.00031502574169274,0.020501987778557,0.251555534411527,"seq.16900.29","MDGA1","MAM domain-containing glycosylphosphatidylinositol anchor protein 1","Q8NFP4"
0.172706372855846,0.172706372855846,4.22001035914367,0.000330338345941342,0.0213082849873136,0.206378259052233,"seq.4234.8","IL-1 R4","Interleukin-1 receptor-like 1","Q01638"
0.0745697562712425,0.0745697562712425,4.21334610805572,0.00033584916432666,0.0213821008779938,0.190632491759402,"seq.2943.5","Cytochrome P450 3A4","Cytochrome P450 3A4","P08684"
-0.0547886795820972,-0.0547886795820972,-4.2101164377279,0.000338552703520524,0.0213821008779938,0.183002444446659,"seq.8315.5","DB119","Beta-defensin 119","Q8N690"
-0.101210923494366,-0.101210923494366,-4.20806271813007,0.00034028312551067,0.0213821008779938,0.178150825395134,"seq.3580.25","a1-Antitrypsin","Alpha-1-antitrypsin","P01009"
0.149207845271494,0.149207845271494,4.20095792523776,0.000346337715988025,0.0215765436909121,0.161368361800328,"seq.4930.21","Stanniocalcin-1","Stanniocalcin-1","P52823"
-0.109296548937693,-0.109296548937692,-4.18914646915535,0.00035664159913699,0.0218598591141182,0.133473728561046,"seq.2617.56","ERBB3","Receptor tyrosine-protein kinase erbB-3","P21860"
0.256311948308335,0.256311948308335,4.18804185565942,0.000357620693401297,0.0218598591141182,0.130865372456915,"seq.23703.8","PDLI5","PDZ and LIM domain protein 5","Q96HC4"
0.101221749900421,0.101221749900421,4.18550162557908,0.000359882438426971,0.0218598591141182,0.124867293166478,"seq.21000.40","RPB1B","DNA-directed RNA polymerase II subunit RPB11-b1","Q9GZM3"
-0.0387553491979661,-0.0387553491979661,-4.17280398315691,0.000371403331083937,0.0223732138865357,0.0948902802017946,"seq.20089.172","ST1C4","Sulfotransferase 1C4","O75897"
-0.0479972099954288,-0.0479972099954288,-4.16884821052769,0.000375066958312886,0.0224087135995297,0.0855531308406121,"seq.23039.56","MEOX2","Homeobox protein MOX-2","P50222"
-0.0887436242399443,-0.0887436242399443,-4.16208275799963,0.000381416313482832,0.0225436574040319,0.0695860448663144,"seq.14077.6","Ficolin-3","Ficolin-3","O75636"
-0.080426622663046,-0.080426622663046,-4.15987510028303,0.000383511252311697,0.0225436574040319,0.0643763216091005,"seq.23213.21","CK070","Uncharacterized protein C11orf70","Q9BRQ4"
0.0732873571109605,0.0732873571109605,4.15508567711995,0.000388095584217371,0.0226306297068833,0.0530749834653657,"seq.25072.11","CHD1L","Chromodomain-helicase-DNA-binding protein 1-like","Q86WJ1"
-0.081602390395159,-0.081602390395159,-4.14594821060499,0.000396993543269966,0.0229657614039269,0.0315174430985063,"seq.9876.20","aldolase C","Fructose-bisphosphate aldolase C","P09972"
0.200764235759223,0.200764235759223,4.13095585760359,0.000412034650553979,0.0234798172301802,-0.00384260932299529,"seq.15693.9","PgR","Progesterone receptor","P06401"
-0.0553513792539995,-0.0553513792539994,-4.13067456143402,0.000412322212301148,0.0234798172301802,-0.00450592858708099,"seq.10959.125","BET1L","BET1-like protein","Q9NYM9"
0.249190512552356,0.249190512552356,4.1138294677887,0.000429911289249854,0.0242808909467407,-0.044219137977457,"seq.5715.4","ABHEA","Protein ABHD14A","Q9BUJ0"
-0.0731509256987193,-0.0731509256987193,-4.11089388221243,0.000433051971885895,0.0242808909467407,-0.0511381171744052,"seq.2677.1","ERBB1","Epidermal growth factor receptor","P00533"
-0.0390734727243796,-0.0390734727243797,-4.09556908936964,0.000449821494155695,0.0250286173351211,-0.0872485934803562,"seq.5587.3","CC134","Coiled-coil domain-containing protein 134","Q9H6E4"
-0.0460992221724541,-0.0460992221724541,-4.0847238222638,0.000462077618503518,0.0255157860702435,-0.112794380468247,"seq.8998.15","HS3S4","Heparan sulfate glucosamine 3-O-sulfotransferase 4","Q9Y661"
-0.0758013826175731,-0.0758013826175731,-4.07877030802204,0.000468946091855581,0.025670029287673,-0.126814356888328,"seq.6583.67","protein Z inhibitor","Protein Z-dependent protease inhibitor","Q9UK55"
0.0675667417190253,0.0675667417190253,4.07369597765228,0.000474880260171247,0.025670029287673,-0.138762003769829,"seq.19130.81","SPB8","Serpin B8","P50452"
-0.0916648148891579,-0.0916648148891579,-4.07322388156564,0.00047543613031086,0.025670029287673,-0.13987347540688,"seq.4815.25","TXD12","Thioredoxin domain-containing protein 12","O95881"
-0.0502094335577578,-0.0502094335577578,-4.05746969090892,0.000494361175759099,0.0264955780155005,-0.176955036751226,"seq.3072.4","IL-13","Interleukin-13","P35225"
0.150758671211993,0.150758671211993,4.03497691072087,0.000522684186890059,0.0278090878703769,-0.229866213986289,"seq.25265.8","FNBP1","Formin-binding protein 1","Q96RU3"
0.0931707514362846,0.0931707514362846,4.02781700497216,0.000532033535193728,0.0281013944784571,-0.246700894208326,"seq.17836.17","S100A16","Protein S100-A16","Q96FQ6"
-0.0583997766874679,-0.0583997766874679,-4.01513303995991,0.000549005290024305,0.0285665664919375,-0.276514182750803,"seq.3881.49","DLC8","Dynein light chain 1, cytoplasmic","P63167"
0.156004733260978,0.156004733260978,4.01220028347976,0.000553005282412377,0.0285665664919375,-0.28340572875508,"seq.4314.12","XTP3A","dCTP pyrophosphatase 1","Q9H773"
-0.0427117316056684,-0.0427117316056684,-4.0110617475022,0.000554565911659882,0.0285665664919375,-0.286080935102203,"seq.20183.48","MEOX1","Homeobox protein MOX-1","P50221"
-0.104577891750402,-0.104577891750402,-4.00964281629001,0.000556517003958723,0.0285665664919375,-0.28941483740345,"seq.17706.4","PPR1A","Protein phosphatase 1 regulatory subunit 1A","Q13522"
-0.0826158731412875,-0.0826158731412876,-4.00475712176245,0.000563287272032634,0.0287118945863348,-0.300892957078736,"seq.3184.25","Coagulation Factor VII","Coagulation factor VII","P08709"
0.115399821073095,0.115399821073095,3.99536056722483,0.000576538821934706,0.0291335450465473,-0.322963103511542,"seq.4534.10","BSSP4","Brain-specific serine protease 4","Q9GZN4"
0.209102960523932,0.209102960523932,3.99325293755208,0.000579553303848176,0.0291335450465473,-0.327912394515971,"seq.6280.11","PCDH8","Protocadherin-8","O95206"
-0.0703358656458139,-0.0703358656458139,-3.98288527423428,0.000594610885370807,0.0296857448182727,-0.352253080049191,"seq.10442.1","TM190","Transmembrane protein 190","Q8WZ59"
0.0788097259473736,0.0788097259473736,3.97684749945275,0.000603557920924972,0.0298158987837286,-0.366424061911443,"seq.9942.2","NXT1","NTF2-related export protein 1","Q9UKK6"
0.110890952882968,0.110890952882968,3.97561611156723,0.000605398960075707,0.0298158987837286,-0.369313810824913,"seq.3470.1","sE-Selectin","E-selectin","P16581"
0.112596040659788,0.112596040659788,3.97015764086505,0.000613627121842724,0.0300183093363196,-0.382121847501433,"seq.24934.96","OGFR","Opioid growth factor receptor","Q9NZT2"
-0.0720935218906735,-0.0720935218906735,-3.96445939685447,0.000622334955102885,0.0302413299182995,-0.395489723003165,"seq.8428.102","NTRI","Neurotrimin","Q9P121"
0.111391418844572,0.111391418844572,3.96142489281822,0.000627022012630561,0.0302673076163189,-0.402607391689163,"seq.8923.94","GLTL1","Polypeptide N-acetylgalactosaminyltransferase 16","Q8N428"
0.173217978332361,0.173217978332361,3.95522328914706,0.000636709974901342,0.0303425360474347,-0.417151191754025,"seq.18895.54","GSTM4","Glutathione S-transferase Mu 4","Q03013"
0.0989699708624828,0.0989699708624828,3.95509875795932,0.000636906024867267,0.0303425360474347,-0.41744320296589,"seq.9525.1","PTK7","Inactive tyrosine-protein kinase 7","Q13308"
-0.0644068384778484,-0.0644068384778484,-3.94884521525364,0.000646828278804486,0.0306151384688695,-0.432105234741183,"seq.3178.5","CATC","Dipeptidyl peptidase 1","P53634"
0.248100914613224,0.248100914613224,3.94270226132049,0.000656724091314347,0.0308829800102598,-0.44650451312945,"seq.25297.11","SPD2B","SH3 and PX domain-containing protein 2B","A1X283"
0.218579935453192,0.218579935453192,3.93733531446048,0.000665492435761867,0.031094707463258,-0.459081961673415,"seq.21104.37","UBL5","Ubiquitin-like protein 5","Q9BZL1"
0.0853848820163311,0.0853848820163312,3.92706034237047,0.000682603989322947,0.0316910858482482,-0.483153871365965,"seq.21546.20","AGRD1","Adhesion G-protein coupled receptor D1","Q6QNK2"
-0.0503388760883992,-0.0503388760883992,-3.92364404915971,0.00068838928211779,0.0317574017554213,-0.491155255076725,"seq.8825.4","PILRA","Paired immunoglobulin-like type 2 receptor alpha","Q9UKJ1"
-0.0745828185143349,-0.0745828185143349,-3.9151182569201,0.000703039760628851,0.032229288146061,-0.511118843877863,"seq.8463.2","SOD3","Extracellular superoxide dismutase [Cu-Zn]","P08294"
-0.0605149513144389,-0.0605149513144389,-3.90955292584015,0.00071276908323409,0.032471086548083,-0.524146560657107,"seq.14125.5","ApoM","Apolipoprotein M","O95445"
-0.0372598918276816,-0.0372598918276816,-3.90515246646857,0.000720556191175061,0.0326219507917703,-0.534445316650332,"seq.3823.9","MATK","Megakaryocyte-associated tyrosine-protein kinase","P42679"
-0.0688431583254827,-0.0688431583254827,-3.89501100031923,0.00073882462165275,0.0332425473285611,-0.558172911585779,"seq.8250.2","PTPRJ","Receptor-type tyrosine-protein phosphatase eta","Q12913"
-0.0372568326326962,-0.0372568326326962,-3.8855962055295,0.000756193771158356,0.0333779603021237,-0.580191083586727,"seq.6993.8","5'-Nucleotidase","5'-Nucleotidase","P21589"
-0.0481816923619665,-0.0481816923619665,-3.8833787476795,0.000760343112393888,0.0333779603021237,-0.585375689279127,"seq.8810.26","HEPACAM","Hepatocyte cell adhesion molecule","Q14CZ8"
-0.0430485690906678,-0.0430485690906678,-3.88315044921477,0.000760771584182074,0.0333779603021237,-0.585909441932694,"seq.8475.15","MMP-7","Matrilysin","P09237"
0.296116354236399,0.296116354236399,3.88201878590829,0.000762899023569726,0.0333779603021237,-0.588555146246001,"seq.14246.50","DOK2","Docking protein 2","O60496"
-0.0625166654870365,-0.0625166654870365,-3.88104714335651,0.000764730329325648,0.0333779603021237,-0.590826634449854,"seq.22376.95","HXA5","Homeobox protein Hox-A5","P20719"
0.324417245198823,0.324417245198823,3.87817952460422,0.000770160463189977,0.033414878667808,-0.597529932850816,"seq.12351.25","STAT1","Signal transducer and activator of transcription 1-alpha/beta","P42224"
-0.0715297406904969,-0.0715297406904968,-3.86623695280198,0.000793187898208186,0.0342103348523045,-0.625437477544127,"seq.4127.75","C6","Complement component C6","P13671"
0.187797028314072,0.187797028314072,3.86136689004149,0.000802772433057069,0.0344200486150175,-0.636813583983843,"seq.24637.3","TCAL5","Transcription elongation factor A protein-like 5","Q5H9L2"
-0.0600075004444973,-0.0600075004444973,-3.85650627105894,0.000812452492588684,0.0344969345924108,-0.648165107042589,"seq.16756.30","GDF7","Growth/differentiation factor 7","Q7Z4P5"
-0.0825397259482201,-0.0825397259482201,-3.8542616757908,0.000816961512200749,0.0344969345924108,-0.653406293593971,"seq.16914.104","sCD14","Monocyte differentiation antigen CD14, soluble","P08571"
0.142702685350258,0.142702685350258,3.85213940980489,0.000821247531432765,0.0344969345924108,-0.658361337742721,"seq.4829.43","STRATIFIN","14-3-3 protein sigma","P31947"
-0.0401499275759873,-0.0401499275759873,-3.85007660938052,0.00082543474706636,0.0344969345924108,-0.663177074459495,"seq.8813.160","Thioredoxin","Thioredoxin","P10599"
0.100393474129151,0.100393474129151,3.84798657447277,0.000829698756958882,0.0344969345924108,-0.668055919720617,"seq.10565.19","SLIK3","SLIT and NTRK-like protein 3","O94933"
-0.0415939713001899,-0.0415939713001899,-3.84427523689172,0.000837324184124453,0.0344969345924108,-0.676718255166907,"seq.8066.38","SYT9","Synaptotagmin-9","Q86SS6"
-0.0961170514698355,-0.0961170514698355,-3.84345967516856,0.000839009118130914,0.0344969345924108,-0.678621589950601,"seq.13733.5","IL-12 p40","Interleukin-12 subunit beta","P29460"
0.088540597308083,0.088540597308083,3.84181000821666,0.000842427542522859,0.0344969345924108,-0.68247131206328,"seq.3213.65","Nidogen","Nidogen-1","P14543"
-0.148564189337168,-0.148564189337168,-3.83408819278523,0.000858612412006243,0.0348659879864575,-0.700487213898914,"seq.9015.1","PRG3","Proteoglycan 3","Q9Y2Y8"
-0.113583325926013,-0.113583325926014,-3.83256412449067,0.000861842948555697,0.0348659879864575,-0.704042259662444,"seq.3216.2","PIGR","Polymeric immunoglobulin receptor","P01833"
-0.070737641591054,-0.0707376415910541,-3.83070963246201,0.000865790070729702,0.0348659879864575,-0.708367701758265,"seq.19208.8","Activin RIIA","Activin receptor type-2A","P27037"
0.172530831440677,0.172530831440677,3.82524337801204,0.000877528661082528,0.0348908645711495,-0.721115014578271,"seq.17712.7","IDI1","Isopentenyl-diphosphate Delta-isomerase 1","Q13907"
0.325328731039792,0.325328731039792,3.82480632371731,0.000878473976355554,0.0348908645711495,-0.722134079946221,"seq.25463.3","KAP3","cAMP-dependent protein kinase type II-beta regulatory subunit","P31323"
-0.051605470763157,-0.051605470763157,-3.82374756794383,0.000880768154903485,0.0348908645711495,-0.724602656688258,"seq.12784.10","APBB3:PID 1","Amyloid beta A4 precursor protein-binding family B member 3:Phosphotyrosine Interaction Domain 1,Isoform II","O95704"
0.208757361323092,0.208757361323092,3.81632282596814,0.000897023587315965,0.035342729340249,-0.741910465790737,"seq.6895.1","TR:CD","Transferrin receptor protein 1:Cytoplasmic domain","P02786"
-0.0473118673916636,-0.0473118673916636,-3.81379028255108,0.000902635694715302,0.0353726428966658,-0.747812628883302,"seq.13452.113","SIM13","Small integral membrane protein 13","P0DJ93"
0.194284571180603,0.194284571180603,3.80913295975012,0.000913046923616817,0.0355280120658343,-0.758664713577499,"seq.21196.29","SAMN1","SAM domain-containing protein SAMSN-1","Q9NSI8"
0.115630729857108,0.115630729857108,3.80517310099548,0.000921992164399015,0.0355280120658343,-0.767889644025822,"seq.14068.29","TECK","C-C motif chemokine 25","O15444"
-0.061027500537701,-0.061027500537701,-3.80476719690792,0.000922913966165665,0.0355280120658343,-0.768835139073127,"seq.14115.34","Adrenomedullin","Adrenomedullin","P35318"
0.13427514234403,0.13427514234403,3.803368580726,0.00092609717279579,0.0355280120658343,-0.772092865845029,"seq.21967.20","DHI1","Corticosteroid 11-beta-dehydrogenase isozyme 1","P28845"
-0.0731219094689355,-0.0731219094689355,-3.79179028405234,0.000952868460116962,0.0362349261540571,-0.79905274168249,"seq.23269.40","CKLF4","CKLF-like MARVEL transmembrane domain-containing protein 4","Q8IZR5"
-0.0402383999277475,-0.0402383999277475,-3.7911093660313,0.000954466431825896,0.0362349261540571,-0.800637751755758,"seq.22121.43","DCA12","DDB1- and CUL4-associated factor 12","Q5T6F0"
-0.0467300509794775,-0.0467300509794775,-3.77757063766492,0.000986793429218892,0.0372680689408109,-0.832140982481834,"seq.7873.32","TSSK2","Testis-specific serine/threonine-protein kinase 2","Q96PF2"
-0.0424324261165259,-0.0424324261165259,-3.77274682495585,0.000998570416963641,0.0374064209334017,-0.84336010557902,"seq.13681.173","CSK22","Casein kinase II subunit alpha'","P19784"
0.10723968324661,0.10723968324661,3.77077873116891,0.00100341508468982,0.0374064209334017,-0.847936634515533,"seq.9267.2","CBPA4","Carboxypeptidase A4","Q9UI42"
-0.0425422202329115,-0.0425422202329115,-3.76979211788058,0.00100585244929987,0.0374064209334017,-0.85023068666387,"seq.6407.63","LAD1","Ladinin-1","O00515"
0.251930812705205,0.251930812705205,3.76431432685288,0.00101949152642026,0.0377211864775497,-0.862965331989983,"seq.6256.9","LY66C","Lymphocyte antigen 6 complex locus protein G6c","O95867"
0.0584675836732599,0.0584675836732599,3.75736090258148,0.00103706761555983,0.0380049597899384,-0.879125095288348,"seq.21514.1","GP1BB","Platelet glycoprotein Ib beta chain","P13224"
0.206295254722289,0.206295254722289,3.75677113620407,0.00103857202839929,0.0380049597899384,-0.880495432976834,"seq.5717.2","CILP","Cartilage intermediate layer protein 1","O75339"
0.107250017532451,0.107250017532451,3.7551169475994,0.0010428031222373,0.0380049597899384,-0.884338749132888,"seq.9971.5","CSMD2","CUB and sushi domain-containing protein 2","Q7Z408"
-0.0555088734072135,-0.0555088734072135,-3.75287619703412,0.00104856163057359,0.0380247051007507,-0.889544321466893,"seq.16755.195","GDF-3","Growth/differentiation factor 3","Q9NR23"
0.18810806672712,0.18810806672712,3.74697829813844,0.00106386886553975,0.0383888126778179,-0.903242897943543,"seq.11140.56","CO1A1:C-term propeptide","Collagen alpha-1(I) chain:C-term propeptide","P02452"
-0.0501856522672864,-0.0501856522672864,-3.7408769995572,0.00107993568633682,0.0387058538765675,-0.917409200955038,"seq.6577.64","LAMA4","Laminin subunit alpha-4","Q16363"
-0.0542502874976346,-0.0542502874976346,-3.73962000151425,0.00108327537259155,0.0387058538765675,-0.920327165521216,"seq.9128.34","FLRT3:CD","Leucine-rich repeat transmembrane protein FLRT3:Cytoplasmic domain","Q9NZU0"
-0.0435514748555899,-0.0435514748555899,-3.73359068914135,0.00109943646761687,0.0390916703046799,-0.934320609786965,"seq.5280.68","GHC2","Mitochondrial glutamate carrier 2","Q9H1K4"
-0.0418532157050793,-0.0418532157050793,-3.72957593270575,0.00111032917807333,0.0391899562393169,-0.943635832095661,"seq.6531.29","F162A","Protein FAM162A","Q96A26"
-0.0484258815904344,-0.0484258815904344,-3.72806746137898,0.00111444932632788,0.0391899562393169,-0.947135309077591,"seq.8633.18","RN128:region 2","E3 ubiquitin-protein ligase RNF128:region 2","Q8TEB7"
-0.0559288156152971,-0.0559288156152971,-3.72515394279489,0.00112244980538816,0.0391899562393169,-0.953893481169485,"seq.13748.4","MCP-2","C-C motif chemokine 8","P80075"
-0.0500734806199667,-0.0500734806199667,-3.72147104382167,0.0011326439636258,0.0391899562393169,-0.962434691784193,"seq.8261.51","STOM","Erythrocyte band 7 integral membrane protein","P27105"
0.127232849621618,0.127232849621618,3.71842003672665,0.0011411580605761,0.0391899562393169,-0.969509080127448,"seq.15533.97","Macrophage scavenger receptor:ECD","Macrophage scavenger receptor types I and II:Extracellular domain","P21757"
-0.0411472764284929,-0.0411472764284929,-3.71463294618213,0.0011518139500959,0.0391899562393169,-0.978288496888387,"seq.8380.244","DLK1:CD","Protein delta homolog 1:Cytoplasmic domain","P80370"
0.0643278547837207,0.0643278547837207,3.71423772521334,0.00115293162811779,0.0391899562393169,-0.979204606299827,"seq.18930.28","SLIT2","Slit homolog 2 protein","O94813"
-0.0469766560586644,-0.0469766560586643,-3.7124422672109,0.00115802260910588,0.0391899562393169,-0.983366154962522,"seq.21740.26","UBP1","Ubiquitin carboxyl-terminal hydrolase 1","O94782"
0.347033206710679,0.347033206710679,3.71237601757428,0.00115821088119199,0.0391899562393169,-0.983519701387924,"seq.11333.82","RHG25","Rho GTPase-activating protein 25","P42331"
0.246698640008135,0.246698640008135,3.71211315890887,0.00115895818528979,0.0391899562393169,-0.984128921660816,"seq.22049.24","14-3-3 eta","14-3-3 protein eta","Q04917"
-0.052537430005666,-0.052537430005666,-3.71054925771464,0.00116341416044085,0.0391899562393169,-0.987753339322031,"seq.2742.68","Siglec-7","Sialic acid-binding Ig-like lectin 7","Q9Y286"
0.137540700363668,0.137540700363668,3.70939289693229,0.00116671978377442,0.0391899562393169,-0.990433049329217,"seq.10916.44","PLA2R","Secretory phospholipase A2 receptor","Q13018"
-0.0728509323298756,-0.0728509323298756,-3.70262415081915,0.00118625546151886,0.0396633764174816,-1.00611505942596,"seq.11465.4","GP135","Probable G-protein coupled receptor 135","Q8IZ08"
-0.0464699759796937,-0.0464699759796937,-3.69952169765514,0.00119531688427452,0.0397686561932384,-1.01330081282384,"seq.6530.63","PROL1","Opiorphin prepropeptide","Q99935"
-0.0415523583135812,-0.0415523583135812,-3.69708109351853,0.00120249306083475,0.0397686561932384,-1.01895269351577,"seq.9541.15","B3GT1","Beta-1,3-galactosyltransferase 1","Q9Y5Z6"
0.176872004753117,0.176872004753117,3.69597065661735,0.00120577212494247,0.0397686561932384,-1.02152393942682,"seq.14083.25","SPS1","Selenide, water dikinase 1","P49903"
0.0751121877517341,0.0751121877517341,3.69056224688618,0.00122186908049314,0.0398566011077114,-1.03404481364897,"seq.15468.14","FHR1","Complement factor H-related protein 1","Q03591"
0.212464763151652,0.212464763151652,3.6854285492816,0.00123734390110822,0.0398566011077114,-1.04592594074168,"seq.23257.14","COMDA","COMM domain-containing protein 10","Q9Y6G5"
0.313687421136446,0.313687421136446,3.68519751605763,0.00123804483349612,0.0398566011077114,-1.04646054368124,"seq.24446.65","MBNL2","Muscleblind-like protein 2","Q5VZF2"
0.137540917958473,0.137540917958473,3.68372736617093,0.00124251428440556,0.0398566011077114,-1.04986224440556,"seq.5301.7","Eotaxin","Eotaxin","P51671"
-0.0452528979004644,-0.0452528979004644,-3.68046064717526,0.00125250243104793,0.0398566011077114,-1.05741984081463,"seq.13041.47","TRAF4","TNF receptor-associated factor 4","Q9BUZ4"
-0.0779113838575262,-0.0779113838575262,-3.67953028210106,0.0012553614848233,0.0398566011077114,-1.05957197685923,"seq.8323.163","TFF3","Trefoil factor 3","Q07654"
-0.0379767686720573,-0.0379767686720572,-3.67802837757561,0.00125999045433952,0.0398566011077114,-1.06304594907153,"seq.9116.28","HECA2:CD","HEPACAM family member 2:Isoform 1, Cytoplasmic domain","A8MVW5"
0.112314841228612,0.112314841228612,3.67771473783457,0.00126095922941303,0.0398566011077114,-1.06377137145534,"seq.19143.38","NB5R2","NADH-cytochrome b5 reductase 2","Q6BCY4"
-0.0502263666100848,-0.0502263666100848,-3.67731751112717,0.00126218724054549,0.0398566011077114,-1.0646901034491,"seq.7199.3","SYN3","Synapsin-3","O14994"
0.113182332902605,0.113182332902605,3.67701634631583,0.00126311906377848,0.0398566011077114,-1.06538664226394,"seq.5463.22","GAS1","Growth arrest-specific protein 1","P54826"
0.0843171879453078,0.0843171879453078,3.66977077870648,0.00128574234106691,0.0399367016107392,-1.08214041355694,"seq.3009.3","TGF-b R III","Transforming growth factor beta receptor type 3","Q03167"
0.135164493209733,0.135164493209733,3.66941301139927,0.00128686968240503,0.0399367016107392,-1.08296747683311,"seq.14091.42","Carbonyl reductase 3","Carbonyl reductase [NADPH] 3","O75828"
-0.0473164594682033,-0.0473164594682033,-3.6691969410433,0.00128755100072825,0.0399367016107392,-1.08346696538528,"seq.24428.76","GDPD1","Lysophospholipase D GDPD1","Q8N9F7"
-0.0517909509270353,-0.0517909509270353,-3.66918973643358,0.00128757372458824,0.0399367016107392,-1.08348362012314,"seq.8062.15","F176B","Protein eva-1 homolog B","Q9NVM1"
-0.0468734756885212,-0.0468734756885212,-3.66712425403173,0.0012941046918743,0.0399691910977616,-1.08825804284707,"seq.2632.5","IL-12 Rb1","Interleukin-12 receptor subunit beta-1","P42701"
-0.0427604048617848,-0.0427604048617848,-3.66154843591252,0.0013118982474851,0.0403265108504579,-1.10114363735631,"seq.8087.250","RNF13","E3 ubiquitin-protein ligase RNF13","O43567"
-0.0421311080744258,-0.0421311080744258,-3.65930975855851,0.00131910978448592,0.0403265108504579,-1.10631590514962,"seq.11143.32","NOE3:N-term","Noelin-3:Isoform 2, N-term","Q96PB7"
-0.100874987393172,-0.100874987393172,-3.65833209475857,0.00132227138060906,0.0403265108504579,-1.10857448300919,"seq.3484.60","Angiotensinogen","Angiotensinogen","P01019"
-0.0678040167005304,-0.0678040167005304,-3.65565442191502,0.00133096869433054,0.0404226283873973,-1.11475967149913,"seq.24245.2","KLC3","Kinesin light chain 3","Q6P597"
0.115293500986866,0.115293500986866,3.65031582587986,0.00134847703389929,0.0406471992757837,-1.12708822495145,"seq.3303.23","Cystatin M","Cystatin-M","Q15828"
-0.0394581838121103,-0.0394581838121103,-3.65000116749462,0.00134951601382078,0.0406471992757837,-1.12781474269839,"seq.5653.23","PRS37","Probable inactive serine protease 37","A4D1T9"
0.20893695190332,0.20893695190332,3.64271903802043,0.00137378203936342,0.0411473174615704,-1.14462443088824,"seq.3392.68","PKB gamma","Protein kinase B gamma","Q9Y243"
0.181096633564334,0.181096633564334,3.64164101416334,0.00137741054474183,0.0411473174615704,-1.14711221602588,"seq.6294.11","BAGE2","B melanoma antigen 2","Q86Y30"
-0.0693562068699643,-0.0693562068699643,-3.62985152058203,0.001417712246971,0.0419711821677218,-1.1743077890758,"seq.8299.66","LIRA4","Leukocyte immunoglobulin-like receptor subfamily A member 4","P59901"
-0.0516775414306593,-0.0516775414306593,-3.62864794320819,0.00142189118102228,0.0419711821677218,-1.17708297848488,"seq.8353.15","SCN2B","Sodium channel subunit beta-2","O60939"
0.272387909198669,0.272387909198669,3.62854074806827,0.00142226395876352,0.0419711821677218,-1.17733013666459,"seq.10370.21","STAT1","Signal transducer and activator of transcription 1-alpha/beta","P42224"
-0.0523595268784921,-0.0523595268784921,-3.61790470878632,0.00145973253505752,0.0428180025270239,-1.20184477675701,"seq.9226.6","TMUB2","Transmembrane and ubiquitin-like domain-containing protein 2","Q71RG4"
0.0574557677585526,0.0574557677585526,3.61707144529125,0.00146270855113582,0.0428180025270239,-1.20376460465113,"seq.12630.8","ARFP2","Arfaptin-2","P53365"
-0.0510887415651217,-0.0510887415651217,-3.61330282248199,0.00147624280820534,0.0428308893333361,-1.21244612285134,"seq.3497.13","IFN-aA","Interferon alpha-2","P01563"
-0.163009819550205,-0.163009819550206,-3.60977630744037,0.00148901887129628,0.0428308893333361,-1.22056792184577,"seq.5581.28","FGL1","Fibrinogen-like protein 1","Q08830"
0.106433933993491,0.106433933993491,3.60953095305423,0.00148991178212081,0.0428308893333361,-1.22113291743536,"seq.12077.32","Myostatin","Growth/differentiation factor 8","O14793"
-0.047967957796732,-0.047967957796732,-3.60927693522407,0.00149083677521691,0.0428308893333361,-1.22171785310167,"seq.7246.4","FREM2","FRAS1-related extracellular matrix protein 2","Q5SZK8"
-0.0459843791767766,-0.0459843791767766,-3.60867234642143,0.00149304062247363,0.0428308893333361,-1.22311002028064,"seq.25419.59","SPXN4","Sperm protein associated with the nucleus on the X chromosome N4","Q5MJ08"
-0.0443759542911587,-0.0443759542911587,-3.60720426895768,0.00149840537522303,0.0428308893333361,-1.22649027782114,"seq.7146.16","PDIA4","Protein disulfide-isomerase A4","P13667"
0.290085940418154,0.290085940418154,3.60302581191635,0.00151377834418395,0.0431012904326439,-1.2361093570701,"seq.23303.131","TXND9","Thioredoxin domain-containing protein 9","O14530"
0.135513840550384,0.135513840550384,3.60115648747934,0.00152070578461981,0.0431300562805207,-1.2404117766177,"seq.6036.78","EPHAA","Ephrin type-A receptor 10","Q5JZY3"
-0.124067906310479,-0.124067906310479,-3.59734682826593,0.00153492024760807,0.0432060355868425,-1.24917834837927,"seq.5456.59","CNDP1","Beta-Ala-His dipeptidase","Q96KN2"
-0.112573233817973,-0.112573233817973,-3.5948912797925,0.00154415130373663,0.0432060355868425,-1.2548277012165,"seq.22993.9","MDC","C-C motif chemokine 22","O00626"
0.352240879427951,0.352240879427951,3.59478613787816,0.00154454777352611,0.0432060355868425,-1.25506957441688,"seq.24425.8","SYMC","Methionyl-tRNA synthetase, cytoplasmic","P56192"
-0.0558404782019012,-0.0558404782019012,-3.59411126233208,0.00154709497711152,0.0432060355868425,-1.25662204676656,"seq.11260.47","SPA4L","SUN domain-containing protein 5","Q8TC36"
-0.0606274672584943,-0.0606274672584943,-3.59238823134575,0.0015536169715208,0.0432225729214317,-1.2605853499342,"seq.2999.6","LSAMP","Limbic system-associated membrane protein","Q13449"
0.230640492599547,0.230640492599547,3.58623326876308,0.00157713563696241,0.0435012875101123,-1.2747390819929,"seq.13488.3","ARFP1","Arfaptin-1","P53367"
-0.0643596229184976,-0.0643596229184976,-3.58173242931282,0.00159455442151536,0.0435012875101123,-1.28508520567614,"seq.12455.48","MYNN","Myoneurin","Q9NPC7"
0.297517953148466,0.297517953148466,3.58082408661955,0.00159809262572612,0.0435012875101123,-1.28717282593325,"seq.24408.30","MBNL1","Muscleblind-like protein 1","Q9NR56"
-0.0398378438429239,-0.0398378438429239,-3.5805651941566,0.00159910248057539,0.0435012875101123,-1.28776780729678,"seq.6624.94","WNT11","Protein Wnt-11","O96014"
0.166893597974251,0.166893597974251,3.57953438348585,0.00160312954528015,0.0435012875101123,-1.29013668779213,"seq.20960.47","FUBP1","Far upstream element-binding protein 1","Q96AE4"
-0.0623716616715795,-0.0623716616715795,-3.57902648526689,0.00160511740480032,0.0435012875101123,-1.29130381287521,"seq.6404.20","C1QRF","C1q-related factor","O75973"
0.0785443512185301,0.0785443512185301,3.57895132917068,0.00160541176296065,0.0435012875101123,-1.2914765143326,"seq.14088.38","IGFBP-6","Insulin-like growth factor-binding protein 6","P24592"
-0.0559607727007033,-0.0559607727007033,-3.5740969768473,0.00162453696699996,0.0436294956279454,-1.30262940511782,"seq.13661.193","CYTD","Cystatin-D","P28325"
0.186854971805749,0.186854971805749,3.57356159542364,0.00162665989271808,0.0436294956279454,-1.30385921095503,"seq.12678.66","SNRPA","U1 small nuclear ribonucleoprotein A","P09012"
0.339123180528146,0.339123180528146,3.57319873802146,0.0016281002621486,0.0436294956279454,-1.30469269134577,"seq.21933.7","UBA7","Ubiquitin-like modifier-activating enzyme 7","P41226"
-0.0530597453102453,-0.0530597453102453,-3.56380170466609,0.00166584047912136,0.0442188006259956,-1.3262700838996,"seq.25301.48","DYR1A","Dual specificity tyrosine-phosphorylation-regulated kinase 1A","Q13627"
-0.074515896468456,-0.074515896468456,-3.56302717791015,0.00166898909597338,0.0442188006259956,-1.3280478976871,"seq.8758.2","PCDA7","Protocadherin alpha-7","Q9UN72"
0.162915068496876,0.162915068496876,3.56245253548684,0.001671328908379,0.0442188006259956,-1.32936684189683,"seq.24910.18","NonO protein","Non-POU domain-containing octamer-binding protein","Q15233"
-0.0619152746570306,-0.0619152746570306,-3.56170999863141,0.00167435710972353,0.0442188006259956,-1.33107106375865,"seq.6414.8","OAF","Out at first protein homolog","Q86UD1"
0.0783391026383807,0.0783391026383807,3.55772347342133,0.00169070704113514,0.0444893993604116,-1.34021911133521,"seq.18275.5","CRIP1","Cysteine-rich protein 1","P50238"
-0.0397365638062906,-0.0397365638062906,-3.55296775016859,0.00171041639537999,0.044785042850353,-1.35112880829505,"seq.11279.42","GABR1","Gamma-aminobutyric acid type B receptor subunit 1","Q9UBS5"
0.149822207642279,0.149822207642279,3.55205361051766,0.00171423061534483,0.044785042850353,-1.3532254243595,"seq.6923.1","PLOD2","Procollagen-lysine,2-oxoglutarate 5-dioxygenase 2","O00469"
-0.0904341032278667,-0.0904341032278667,-3.54941948394134,0.0017252680892608,0.0449124253665071,-1.35926611546866,"seq.15573.110","CSPG3","Neurocan core protein","O14594"
0.286670191793631,0.286670191793631,3.54642188383866,0.00173791328706082,0.0449818708519413,-1.36613891928421,"seq.21351.8","Glycyl t-RNA synthetase","Glycyl t-RNA synthetase","P41250"
-0.0461943854682784,-0.0461943854682784,-3.5428032103535,0.00175329943168716,0.0449818708519413,-1.37443367866932,"seq.22523.4","PABP5","Polyadenylate-binding protein 5","Q96DU9"
-0.0454959396166337,-0.0454959396166337,-3.54196355363352,0.00175688857176261,0.0449818708519413,-1.37635803101345,"seq.7117.21","SPI2","Serpin I2","O75830"
0.066395660718619,0.066395660718619,3.54060035759985,0.00176273092771009,0.0449818708519413,-1.37948199260948,"seq.10366.11","PDGFRA","Platelet-derived growth factor receptor alpha","P16234"
-0.048467828508356,-0.048467828508356,-3.53928727116076,0.00176837651355823,0.0449818708519413,-1.38249082190912,"seq.5754.76","INSL6","Insulin-like peptide INSL6","Q9Y581"
0.199663807249147,0.199663807249147,3.53910611094461,0.00176915679656251,0.0449818708519413,-1.38290591255553,"seq.23266.62","MITD1","MIT domain-containing protein 1","Q8WV92"
-0.0447932675495042,-0.0447932675495042,-3.53117242923319,0.00180366097744168,0.0449818708519413,-1.40107877678992,"seq.8249.124","ALK","ALK tyrosine kinase receptor","Q9UM73"
-0.102660321592396,-0.102660321592396,-3.53066217663913,0.00180590251604792,0.0449818708519413,-1.40224718999204,"seq.23426.1","VCX1","Variable charge X-linked protein 1","Q9H320"
0.322256826625645,0.322256826625645,3.53006991939158,0.00180850772103725,0.0449818708519413,-1.40360332713502,"seq.24459.15","COPB2","Coatomer subunit beta'","P35606"
0.131490741694664,0.131490741694664,3.52944199890577,0.00181127381888202,0.0449818708519413,-1.405041059121,"seq.21757.49","UBP22","Ubiquitin carboxyl-terminal hydrolase 22","Q9UPT9"
-0.0554353049371096,-0.0554353049371097,-3.52792657481843,0.00181796659393035,0.0449818708519413,-1.40851060307035,"seq.14006.36","GNMT","Glycine N-methyltransferase","Q14749"
-0.0454588761412265,-0.0454588761412265,-3.52779852289298,0.00181853323519408,0.0449818708519413,-1.40880375813243,"seq.11596.47","ZN75D","Zinc finger protein 75D","P51815"
-0.06557748951609,-0.06557748951609,-3.5273945528074,0.00182032197239569,0.0449818708519413,-1.40972856653725,"seq.5451.1","ALCAM","CD166 antigen","Q13740"
-0.0768503882121298,-0.0768503882121298,-3.52737060455275,0.0018204280668193,0.0449818708519413,-1.4097833903722,"seq.14708.59","CO8G","Complement component C8 gamma chain","P07360"
0.11974936314023,0.11974936314023,3.52735351964445,0.0018205037592705,0.0449818708519413,-1.40982250214693,"seq.8925.25","RIR2B","Ribonucleoside-diphosphate reductase subunit M2 B","Q7LG56"
-0.0680405370816896,-0.0680405370816897,-3.52587967145543,0.00182704506052849,0.044990984615514,-1.41319633179941,"seq.10832.24","B4GT6","Beta-1,4-galactosyltransferase 6","Q9UBX8"
0.0909550711078081,0.0909550711078081,3.52239776604624,0.00184259012904842,0.045034859100395,-1.42116536887713,"seq.15475.4","PLTP","Phospholipid transfer protein","P55058"
-0.0618708409853367,-0.0618708409853367,-3.52046631488095,0.00185126889428865,0.045034859100395,-1.42558497221595,"seq.9321.400","NMB","Neuromedin-B","P08949"
-0.0381492020438864,-0.0381492020438864,-3.51891409264146,0.00185827261999956,0.045034859100395,-1.4291363412963,"seq.3082.9","ULBP-2","NKG2D ligand 2","Q9BZM5"
-0.0357392952626011,-0.0357392952626011,-3.51676069931784,0.00186803182453849,0.045034859100395,-1.43406244775515,"seq.3494.71","FGF-17","Fibroblast growth factor 17","O60258"
0.279626230936065,0.279626230936065,3.51646184500121,0.00186939019322349,0.045034859100395,-1.43474604327749,"seq.3363.31","CSK","Tyrosine-protein kinase CSK","P41240"
-0.0462108225909168,-0.0462108225909169,-3.5162403834063,0.00187039741584612,0.045034859100395,-1.4352526015851,"seq.5807.77","CD70","CD70 antigen","P32970"
0.0986048663453539,0.0986048663453539,3.51587155601324,0.00187207604711479,0.045034859100395,-1.43609621671997,"seq.23617.15","HYPK","Huntingtin-interacting protein K","Q9NX55"
-0.0457639507967025,-0.0457639507967025,-3.51020355049879,0.00189805880113131,0.045336005257094,-1.44905758065676,"seq.4956.2","EPI","Epiregulin","O14944"
0.176533853592426,0.176533853592426,3.51013688034704,0.00189836651418605,0.045336005257094,-1.4492100055553,"seq.18875.125","Chondrocalcin","Chondrocalcin","P02458"
-0.0616796543042467,-0.0616796543042467,-3.50907938004387,0.00190325389061199,0.045336005257094,-1.45162761477884,"seq.21491.7","VAP-1","Vascular adhesion protein-1","Q16853"
-0.0689406333297753,-0.0689406333297753,-3.50751571744804,0.00191050312842214,0.045360447241267,-1.45520202675872,"seq.22512.18","NGDN","Neuroguidin","Q8NEJ9"
0.103526187793696,0.103526187793696,3.50269060653401,0.0019330433375744,0.04574660028435,-1.46622912298309,"seq.10620.21","PSP-94","Beta-microseminoprotein","P08118"
-0.0456283243176092,-0.0456283243176092,-3.5011142463998,0.00194046342413757,0.0457735854321641,-1.46983076895107,"seq.17789.1","NADC","Nicotinate-nucleotide pyrophosphorylase [carboxylating]","Q15274"
-0.0618619069496625,-0.0618619069496625,-3.49690903066118,0.00196039434788956,0.0460945625863452,-1.47943661484168,"seq.9847.21","TGIF2","Homeobox protein TGIF2","Q9GZN2"
-0.0741514459967312,-0.0741514459967312,-3.4951877409308,0.00196861014731172,0.0461389047066081,-1.48336758979134,"seq.2571.12","IGFBP-3","Insulin-like growth factor-binding protein 3","P17936"
0.250810621764089,0.25081062176409,3.4893538356475,0.00199670687377422,0.0466474243683982,-1.49668673107821,"seq.15627.83","PKB","RAC-alpha serine/threonine-protein kinase","P31749"
-0.049311804640822,-0.049311804640822,-3.48770645933239,0.00200471155683917,0.0466848004402579,-1.50044667161666,"seq.23648.36","DDI1","Protein DDI1 homolog 1","Q8WTU0"
0.206124872332496,0.206124872332496,3.48386199400505,0.00202351423742871,0.0467118603991988,-1.50921928890126,"seq.25061.8","ELMO2","Engulfment and cell motility protein 2","Q96JJ3"
-0.037868731355105,-0.037868731355105,-3.48346154537043,0.00202548265482876,0.0467118603991988,-1.51013291078396,"seq.13745.10","PKD2:CD 4","Polycystin-2:Cytoplasmic domain 4","Q13563"
-0.0411122659696019,-0.0411122659696019,-3.48226577630887,0.00203137164002895,0.0467118603991988,-1.51286087874082,"seq.13387.55","EHF","ETS homologous factor","Q9NZC4"
-0.0457348845138906,-0.0457348845138906,-3.48223818578107,0.00203150771663411,0.0467118603991988,-1.51292381931461,"seq.3055.54","IL-4 sR","Interleukin-4 receptor subunit alpha","P24394"
-0.0458010820662329,-0.0458010820662329,-3.47555132528344,0.0020647514457418,0.0472901959400608,-1.52817403072171,"seq.4152.58","Prekallikrein","Plasma kallikrein","P03952"
0.152573445027479,0.152573445027479,3.47457780827039,0.00206963541019061,0.0472901959400608,-1.53039357143559,"seq.24444.10","TTC27","Tetratricopeptide repeat protein 27","Q6P3X3"
0.0874057021980847,0.0874057021980847,3.47076339901937,0.00208888063958286,0.0475807843184983,-1.53908843319719,"seq.8885.6","CA2D3","Voltage-dependent calcium channel subunit alpha-2/delta-3","Q8IZS8"
0.310869237551579,0.310869237551579,3.46859877080798,0.00209987971804273,0.0476823154667085,-1.54402145778368,"seq.19274.80","Alpha-1-syntrophin","Alpha-1-syntrophin","Q13424"
0.314005639117631,0.314005639117631,3.46145083617088,0.00213660378620342,0.0480123043128614,-1.56030487029277,"seq.19578.19","DOK2","Docking protein 2","O60496"
0.10448984087351,0.10448984087351,3.46112311791132,0.00213830246689714,0.0480123043128614,-1.5610512028693,"seq.8606.39","GPNMB:CD","Transmembrane glycoprotein NMB:Cytoplasmic domain","Q14956"
-0.0451060362719184,-0.0451060362719184,-3.46087408245006,0.00213959418860819,0.0480123043128614,-1.56161833290713,"seq.10842.7","GCNT4","Beta-1,3-galactosyl-O-glycosyl-glycoprotein beta-1,6-N-acetylglucosaminyltransferase 4","Q9P109"
-0.0511387572810295,-0.0511387572810295,-3.4587086493343,0.00215085824506897,0.0480123043128614,-1.56654919729781,"seq.10507.166","sperm protein 10","Acrosomal protein SP-10","P26436"
0.281974644942864,0.281974644942864,3.45783403259575,0.00215542419172649,0.0480123043128614,-1.56854051995001,"seq.21383.37","SYNC","Asparaginyl-tRNA synthetase, cytoplasmic","O43776"
-0.072403501789947,-0.072403501789947,-3.45725711519161,0.00215844117597729,0.0480123043128614,-1.56985396364379,"seq.4916.2","IgD","Immunoglobulin D","P01880"
-0.0497292561571597,-0.0497292561571597,-3.45685990894966,0.00216052075931109,0.0480123043128614,-1.57075823005866,"seq.15495.9","FOLR3","Folate receptor gamma","P41439"
0.317617543878694,0.317617543878694,3.45488809741668,0.00217087323091225,0.0480645419527965,-1.57524675011823,"seq.12869.68","DDX6","Probable ATP-dependent RNA helicase DDX6","P26196"
-0.0437567486358118,-0.0437567486358118,-3.45390370071666,0.00217605965762421,0.0480645419527965,-1.57748730054121,"seq.14755.4","Lactoferrin","Lactotransferrin","P02788"
0.267103390765142,0.267103390765142,3.45016346125753,0.00219587616914912,0.0483138519941313,-1.58599865598925,"seq.13450.49","UBP8","Ubiquitin carboxyl-terminal hydrolase 8","P40818"
0.250132653050472,0.250132653050472,3.44927607887136,0.00220060349321602,0.0483138519941313,-1.58801760998371,"seq.4707.50","14-3-3 eta","14-3-3 protein eta","Q04917"
-0.0380161385019045,-0.0380161385019045,-3.4476606652639,0.0022092347576775,0.0483576941402742,-1.5916925814378,"seq.22784.4","SPT22","Spermatogenesis-associated protein 22","Q8NHS9"
-0.0440827128091915,-0.0440827128091915,-3.4460359165051,0.00221794923778904,0.0484030898031267,-1.59538828891488,"seq.19360.22","LRRT1","Leucine-rich repeat transmembrane neuronal protein 1","Q86UE6"
-0.0485758164019673,-0.0485758164019673,-3.44420781238272,0.00222779455787046,0.048472819499456,-1.59954595348343,"seq.8785.1","ARMC5:ARM 5","Armadillo repeat-containing protein 5:Armadillo Repeat Domain 5","Q96C12"
0.310435118232899,0.310435118232899,3.44198052853885,0.0022398473411577,0.048554831390168,-1.60461061108958,"seq.13615.60","NCK2","Cytoplasmic protein NCK2","O43639"
0.171050437839647,0.171050437839647,3.44018992207809,0.00224958321257276,0.048554831390168,-1.60868161181303,"seq.20972.37","CPSF5","Cleavage and polyadenylation specificity factor subunit 5","O43809"
0.168164113456068,0.168164113456068,3.4398294879844,0.00225154795031922,0.048554831390168,-1.60950099581518,"seq.8887.21","NUDC:CS","Nuclear migration protein nudC:CS domain","Q9Y266"
-0.055587405577033,-0.0555874055770331,-3.43482381376813,0.00227900780298094,0.0490020291325313,-1.62087793872928,"seq.9783.75","DJC11","DnaJ homolog subfamily C member 11","Q9NVH1"
0.0756845559104733,0.0756845559104733,3.43043327159572,0.00230336205162571,0.0491404744261124,-1.63085282064556,"seq.12727.7","FPRP","Prostaglandin F2 receptor negative regulator","Q9P2B2"
-0.0877586306339369,-0.0877586306339368,-3.43007099515636,0.00230538289591477,0.0491404744261124,-1.63167571037405,"seq.15432.1","Otoraplin","Otoraplin","Q9NRC9"
0.207917477599792,0.207917477599792,3.42984328446606,0.00230665399316389,0.0491404744261124,-1.63219292883458,"seq.17765.3","SPN1","Snurportin-1","O95149"
0.20823055889898,0.208230558898981,3.42790702758625,0.00231748998139584,0.0491404744261124,-1.63659050484914,"seq.25299.11","NCOA7","Nuclear receptor coactivator 7","Q8NI08"
0.199141461812904,0.199141461812904,3.42622572523483,0.00232693942784362,0.0491404744261124,-1.64040844278277,"seq.23393.56","ABHD5","1-acylglycerol-3-phosphate O-acyltransferase ABHD5","Q8WTS1"
-0.0441178899428862,-0.0441178899428862,-3.42595391141963,0.00232847063248269,0.0491404744261124,-1.64102563175274,"seq.21903.6","Integrin aLb2","Integrin alpha L beta 2","P20701|P05107"
0.360866711629173,0.360866711629173,3.42521487767922,0.00233263879152626,0.0491404744261124,-1.64270363203345,"seq.12034.28","CAP 1","Adenylyl cyclase-associated protein 1","Q01518"
-0.0400834949818652,-0.0400834949818652,-3.42111130184512,0.00235591576513764,0.0494878098331073,-1.65201899225348,"seq.21716.29","FUT7","Alpha-(1,3)-fucosyltransferase","Q11130"
0.239742697218465,0.239742697218465,3.41981858730595,0.00236329533147408,0.0495001714687201,-1.65495284718674,"seq.21437.77","MGMT","Methylated-DNA--protein-cysteine methyltransferase","P16455"
-0.0456351859499947,-0.0456351859499947,-3.41614195545113,0.00238440715236021,0.0496575425890311,-1.66329527818984,"seq.13386.248","RNF34","E3 ubiquitin-protein ligase RNF34","Q969K3"
-0.0432071578267897,-0.0432071578267897,-3.41592666927959,0.00238564904514336,0.0496575425890311,-1.66378368893128,"seq.7789.182","PRDX4","Peroxiredoxin-4","Q13162"
-0.0433602388137807,-0.0433602388137807,-3.4149576461745,0.00239124673463437,0.0496575425890311,-1.66598195786905,"seq.9532.5","WBP1L","WW domain binding protein 1-like","Q9NX94"
0.325837264695869,0.325837264695869,3.41241922023343,0.00240597108208603,0.0497625096233574,-1.67173960180775,"seq.12956.40","KBP","KIF1-binding protein","Q96EK5"
-0.0471109492394184,-0.0471109492394184,-3.4117349187501,0.0024099555353334,0.0497625096233574,-1.67329151236205,"seq.23181.2","LTK","Leukocyte tyrosine kinase receptor","P29376"
0.295610927847386,0.295610927847386,3.40859018333445,0.00242834913342067,0.0499556796072562,-1.68042218557659,"seq.15316.262","TXN4B","Thioredoxin-like protein 4B","Q9NX01"
-0.0508221934872861,-0.0508221934872861,-3.40775958485806,0.00243323012170398,0.0499556796072562,-1.68230523553617,"seq.11439.88","RHPN2","Rhophilin-2","Q8IUC4"
0.18327709070041,0.18327709070041,3.40663205889349,0.00243987130473086,0.0499556796072562,-1.68486122991787,"seq.19293.6","VP26A","Vacuolar protein sorting-associated protein 26A","O75436"
0.263664838607686,0.263664838607686,3.40243985109548,0.00246471896735798,0.0503230715772334,-1.69436234044681,"seq.5464.52","GRB2 adapter protein","Growth factor receptor-bound protein 2","P62993"
-0.0363382482865235,-0.0363382482865235,-3.39877458862314,0.00248664535359776,0.0506289329116595,-1.7026663104388,"seq.6933.20","RM34","39S ribosomal protein L34, mitochondrial","Q9BQ48"
-0.0435088341343116,-0.0435088341343116,-3.39712382368615,0.00249658257209419,0.050689666763216,-1.70640537921826,"seq.22085.86","BMI-1","Polycomb complex protein BMI-1","P35226"
-0.0458959109287231,-0.045895910928723,-3.39083308626569,0.0025348073302534,0.0513227833442795,-1.72064918299693,"seq.25926.29","LDB1","LIM domain-binding protein 1","Q86U70"
-0.0482732148408374,-0.0482732148408375,-3.38968459447339,0.00254184727497392,0.0513227833442795,-1.72324879009176,"seq.22397.2","XBP1","X-box-binding protein 1","P17861"
0.227892593255607,0.227892593255607,3.3875664684538,0.00255488081631407,0.0514434427351195,-1.72804245721833,"seq.10870.32","Spastin:MIT","Spastin:Microtubule interacting and trafficking domain","Q9UBP0"
-0.0495946777939098,-0.0495946777939098,-3.38318328852208,0.00258205911131738,0.0517941359977593,-1.73795940738842,"seq.7824.88","MSRB3","Methionine-R-sulfoxide reductase B3","Q8IXL7"
-0.0366361039556369,-0.0366361039556369,-3.38163745129261,0.00259171123040331,0.0517941359977593,-1.74145592861912,"seq.4245.80","MDM2","E3 ubiquitin-protein ligase Mdm2","Q00987"
0.121801833563486,0.121801833563486,3.38133321700891,0.00259361498685446,0.0517941359977593,-1.74214401686671,"seq.12422.143","LX15B","Arachidonate 15-lipoxygenase B","O15296"
0.207327701896826,0.207327701896826,3.37772686045236,0.00261628591965696,0.0519868400343135,-1.75029908330236,"seq.15529.33","Cysteine-rich protein 1","Cysteine and glycine-rich protein 1","P21291"
0.210112437778471,0.210112437778471,3.37645532543667,0.0026243252052606,0.0519868400343135,-1.75317377140339,"seq.10354.57","STAT3","Signal transducer and activator of transcription 3","P40763"
0.174337227572632,0.174337227572632,3.37640222974081,0.00262466142579604,0.0519868400343135,-1.75329380297297,"seq.23686.44","C19L1","CWF19-like protein 1","Q69YN2"
-0.0371981378960563,-0.0371981378960563,-3.37225513436949,0.00265105228868354,0.052137900269293,-1.7626671957029,"seq.17850.42","KLF4","Krueppel-like factor 4","O43474"
-0.0410588386508524,-0.0410588386508524,-3.37190397599515,0.00265329878416527,0.052137900269293,-1.76346073119926,"seq.8089.173","NR4A1","Nuclear receptor subfamily 4 group A member 1","P22736"
0.245833758252178,0.245833758252178,3.37162850814022,0.00265506235556612,0.052137900269293,-1.76408320599286,"seq.22037.47","EFHD2","EF-hand domain-containing protein D2","Q96C19"
0.319463583069105,0.319463583069105,3.36999584676761,0.00266553826291499,0.052137900269293,-1.76777220812528,"seq.16805.5","PDE5A","cGMP-specific 3',5'-cyclic phosphodiesterase","O76074"
-0.0643008950683586,-0.0643008950683586,-3.36960488940247,0.0026680527919394,0.052137900269293,-1.76865549503098,"seq.9606.4","P210L","Nuclear pore membrane glycoprotein 210-like","Q5VU65"
0.135394884460614,0.135394884460614,3.3661653058049,0.00269027500840708,0.0524315896691958,-1.7764251482177,"seq.19183.164","RL12","60S ribosomal protein L12","P30050"
-0.0569462586253529,-0.056946258625353,-3.36138914484777,0.00272143155624543,0.0528973723025946,-1.78720989120214,"seq.7148.42","F173A","Protein FAM173A","Q9BQD7"
0.285292737807802,0.285292737807802,3.35960892692531,0.00273313415815261,0.0529317970205135,-1.7912284643467,"seq.10346.5","STAT3","Signal transducer and activator of transcription 3","P40763"
0.115902144258854,0.115902144258854,3.35891237943653,0.00273772636530849,0.0529317970205135,-1.79280063389442,"seq.15635.4","SMOC2","SPARC-related modular calcium-binding protein 2","Q9H3U7"
-0.047937528390245,-0.047937528390245,-3.35482931662331,0.00276479664639112,0.0533137639035579,-1.8020144143268,"seq.17793.4","DIRA1","GTP-binding protein Di-Ras1","O95057"
-0.0454546878858388,-0.0454546878858388,-3.35208532046569,0.00278313522085038,0.0535257852896528,-1.80820449828294,"seq.23292.1","CE112","Centrosomal protein of 112 kDa","Q8N8E3"
0.303202010175736,0.303202010175736,3.34719891276525,0.00281608535588862,0.0538739905949383,-1.81922361901382,"seq.23300.3","RBPS2","RNA-binding protein with multiple splicing 2","Q6ZRY4"
0.323666286319894,0.323666286319894,3.34717427013573,0.00281625248465302,0.0538739905949383,-1.81927917664322,"seq.24432.3","GRAP1","GRIP1-associated protein 1","Q4V328"
0.249404667914151,0.249404667914151,3.34529956480129,0.00282899525320619,0.0538739905949383,-1.82350538273398,"seq.9929.16","DHB7:ECD","3-keto-steroid reductase:Extracellular domain (partial)","P56937"
-0.036034860386415,-0.036034860386415,-3.34409605958354,0.00283720527668256,0.0538739905949383,-1.8262180863464,"seq.10087.10","Alpha crystallin A chain","Alpha-crystallin A chain","P02489"
-0.0491462591884311,-0.0491462591884311,-3.34395102382408,0.00283819623932725,0.0538739905949383,-1.82654497639549,"seq.11593.21","MIG","C-X-C motif chemokine 9","Q07325"
0.231973434464924,0.231973434464924,3.34157853014653,0.00285445427765049,0.054041862934531,-1.83189160195286,"seq.9940.35","DUS28","Dual specificity phosphatase 28","Q4G0W2"
0.290844717812937,0.290844717812937,3.33896517539738,0.00287246772184894,0.0542075558075377,-1.83777963281386,"seq.9849.13","APEX1","DNA-(apurinic or apyrimidinic site) lyase","P27695"
-0.0750849829622321,-0.0750849829622321,-3.33815423353763,0.00287807985972247,0.0542075558075377,-1.8396064308232,"seq.6965.19","CNTP2","Contactin-associated protein-like 2","Q9UHC6"
-0.102821576147567,-0.102821576147567,-3.33477905730876,0.00290155259823741,0.054437329407885,-1.84720812447426,"seq.5627.53","GON1","Progonadoliberin-1","P01148"
0.181556337020737,0.181556337020738,3.33258044058068,0.00291694294802856,0.054437329407885,-1.85215860591507,"seq.13657.2","PNKP","Bifunctional polynucleotide phosphatase/kinase","Q96T60"
-0.0477585087004353,-0.0477585087004353,-3.33226489435055,0.00291915827989506,0.054437329407885,-1.85286901492276,"seq.7268.12","IFNA4","Interferon alpha-4","P05014"
0.211939928920588,0.211939928920588,3.3321057886106,0.00292027592201598,0.054437329407885,-1.85322721147375,"seq.5460.60","DEAD-box protein 19B","ATP-dependent RNA helicase DDX19B","Q9UMR2"
-0.0343010959338195,-0.0343010959338195,-3.3310615546554,0.00292762150197433,0.054437329407885,-1.85557797108802,"seq.13532.25","NEPR1","Nuclear envelope phosphatase-regulatory subunit 1","Q8N9A8"
-0.0526170696729719,-0.0526170696729719,-3.32811789290269,0.00294842528792664,0.0545735271471226,-1.86220341313176,"seq.6410.26","INSL4","Early placenta insulin-like peptide","Q14641"
-0.0393142421864204,-0.0393142421864204,-3.32790712024928,0.00294992038633095,0.0545735271471226,-1.86267773712428,"seq.7755.37","ITB5","Integrin beta-5","P18084"
0.100834380503868,0.100834380503868,3.32618576578324,0.00296215829277084,0.0546611944202699,-1.86655112120453,"seq.24111.10","EF1G","Elongation factor 1-gamma","P26641"
-0.0368179002940114,-0.0368179002940114,-3.32280094523426,0.00298636665596194,0.0549687539275419,-1.87416574484105,"seq.9055.81","MYZAP","Myocardial zonula adherens protein","P0CAP1"
-0.0384661895908072,-0.0384661895908072,-3.31977709701478,0.00300815588873623,0.0551133761346547,-1.88096619219873,"seq.22814.1","TRI27","Zinc finger protein RFP","P14373"
0.124731923943749,0.124731923943749,3.31932952791338,0.00301139407993168,0.0551133761346547,-1.88197257708744,"seq.6281.51","SIA4B","CMP-N-acetylneuraminate-beta-galactosamide-alpha-2,3-sialyltransferase 2","Q16842"
0.347038342694776,0.347038342694775,3.31856859334435,0.00301690726817495,0.0551133761346547,-1.88368348132181,"seq.23560.154","CEP41","Centrosomal protein of 41 kDa","Q9BYV8"
0.134304588662782,0.134304588662782,3.31548712575487,0.00303933384374916,0.0551257451881242,-1.89061062805832,"seq.8795.48","TR:ECD","Transferrin receptor protein 1:Extracellular domain","P02786"
0.0659994960083024,0.0659994960083024,3.31455445285317,0.00304615361187948,0.0551257451881242,-1.89270686673655,"seq.5080.131","GPNMB:ECD","Transmembrane glycoprotein NMB:Extracellular domain","Q14956"
-0.0457740738211299,-0.0457740738211299,-3.3123841822315,0.00306208038573953,0.0551257451881242,-1.89758393779031,"seq.22801.83","TERB2","Telomere repeats-binding bouquet formation protein 2","Q8NHR7"
0.170379570901221,0.170379570901221,3.3113835193717,0.00306945108804843,0.0551257451881242,-1.8998322945978,"seq.2867.52","PKB","RAC-alpha serine/threonine-protein kinase","P31749"
0.0804003838918827,0.0804003838918828,3.31137862043607,0.00306948721509392,0.0551257451881242,-1.8998433013117,"seq.7970.315","NAR3","Ecto-ADP-ribosyltransferase 3","Q13508"
-0.043950131107751,-0.043950131107751,-3.31126928724941,0.00307029359671875,0.0551257451881242,-1.90008894494204,"seq.5936.53","TNF-a","Tumor necrosis factor","P01375"
-0.0435628356394468,-0.0435628356394468,-3.3112379953185,0.00307052442672224,0.0551257451881242,-1.90015924939839,"seq.18913.3","Cyclin H","Cyclin-H","P51946"
0.188091285373431,0.188091285373431,3.30855932267167,0.00309034671259969,0.0553453002165581,-1.90617669374893,"seq.6284.7","F150B","ALK and LTK ligand 2","Q6UX46"
0.277365227726262,0.277365227726262,3.30666060066684,0.003104472566295,0.055408432843495,-1.91044107073297,"seq.24050.26","GSK-3 beta","Glycogen synthase kinase-3 beta","P49841"
0.259760798009034,0.259760798009035,3.30564195369545,0.00311207678921591,0.055408432843495,-1.91272853944424,"seq.5475.10","PKC-B-II","Protein kinase C beta type (splice variant beta-II)","P05771"
-0.0399909235431013,-0.0399909235431013,-3.30405346779767,0.00312397099189316,0.055408432843495,-1.91629517438709,"seq.12622.96","ASH1L","Histone-lysine N-methyltransferase ASH1L","Q9NR48"
-0.0432379555672045,-0.0432379555672045,-3.30401247925548,0.00312427848795122,0.055408432843495,-1.9163871987093,"seq.8869.5","BT2A1","Butyrophilin subfamily 2 member A1","Q7KYR7"
0.149087285477773,0.149087285477773,3.30238607962435,0.00313650349368262,0.0554902280714869,-1.92003836336652,"seq.25264.102","SHIP","SHIP","Q92835"
0.289246055520106,0.289246055520106,3.29895158601428,0.00316247206672752,0.0557159307536357,-1.92774664141924,"seq.24655.23","RIPL2","RILP-like protein 2","Q969X0"
0.31817494537237,0.31817494537237,3.29867812571978,0.00316454868047814,0.0557159307536357,-1.92836027419343,"seq.11615.16","DAPP1","Dual adapter for phosphotyrosine and 3-phosphotyrosine and 3-phosphoinositide","Q9UN19"
0.113318412331454,0.113318412331454,3.29488071607283,0.00319352283127454,0.0560278909314369,-1.93687975663976,"seq.15545.13","Calcineurin B a","Calcineurin subunit B type 1","P63098"
0.26985832276793,0.269858322767931,3.29355621256198,0.00320368922703037,0.0560278909314369,-1.93985051468877,"seq.18183.3","ARH","Low density lipoprotein receptor adapter protein 1","Q5SW96"
-0.0490263908369932,-0.0490263908369932,-3.29306041361179,0.00320750287241093,0.0560278909314369,-1.9409624512915,"seq.7249.307","B2L10","Bcl-2-like protein 10","Q9HD36"
-0.0536128253540752,-0.0536128253540752,-3.29234495240676,0.00321301391265477,0.0560278909314369,-1.94256693030523,"seq.13710.6","C1-Esterase Inhibitor","Plasma protease C1 inhibitor","P05155"
-0.109794753773531,-0.109794753773531,-3.29063706028946,0.00322620662158641,0.0561236755721799,-1.94639654749209,"seq.8327.26","DPEP2","Dipeptidase 2","Q9H4A9"
0.0789010147363705,0.0789010147363705,3.28847568402113,0.00324297769989402,0.0562811058441131,-1.95124206873031,"seq.9005.16","PLXA1","Plexin-A1","Q9UIW2"
-0.0359212100110503,-0.0359212100110503,-3.2871730544106,0.00325312622340172,0.0563231283666868,-1.95416188143375,"seq.12885.42","NR1D2","Nuclear receptor subfamily 1 group D member 2","Q14995"
0.161692752785052,0.161692752785052,3.28433832818357,0.00327531765227693,0.0563484669919098,-1.96051451916564,"seq.24945.16","SNX27","Sorting nexin-27","Q96L92"
-0.0473809644042245,-0.0473809644042245,-3.28427963123014,0.00327577870590346,0.0563484669919098,-1.96064604005239,"seq.22374.56","HEY1","Hairy/enhancer-of-split related with YRPW motif protein 1","Q9Y5J3"
-0.0397847375694927,-0.0397847375694927,-3.28367885620725,0.00328050130504088,0.0563484669919098,-1.96199213742362,"seq.2839.2","OX40 Ligand","Tumor necrosis factor ligand superfamily member 4","P23510"
0.167492572965541,0.167492572965541,3.28256451496973,0.0032892784701743,0.0563484669919098,-1.96448871414394,"seq.25100.11","CMIP","C-Maf-inducing protein","Q8IY22"
0.111547007247094,0.111547007247094,3.28206214995295,0.00329324282323413,0.0563484669919098,-1.96561412306475,"seq.7085.81","CDSN","Corneodesmosin","Q15517"
-0.0468510765775993,-0.0468510765775993,-3.28086720106945,0.00330269126066479,0.056377790629943,-1.96829084168827,"seq.9859.180","SSAT-1","Diamine acetyltransferase 1","P21673"
-0.0390854573423009,-0.0390854573423009,-3.27926107941346,0.0033154322853696,0.0563893021194366,-1.97188808445484,"seq.18926.7","PSA3","Proteasome subunit alpha type-3","P25788"
-0.0439746976967395,-0.0439746976967395,-3.27883276534722,0.00331883805861412,0.0563893021194366,-1.97284728297544,"seq.5626.20","CTRC","Chymotrypsin-C","Q99895"
-0.0509292720670644,-0.0509292720670644,-3.27624005839436,0.00333952676292856,0.0566088618022937,-1.97865268684964,"seq.24437.6","YJEN3","YjeF N-terminal domain-containing protein 3","A6XGL0"
0.248933714824756,0.248933714824756,3.27356235497126,0.0033610250446927,0.0568410940853018,-1.9846467879459,"seq.24721.17","GOLP3","Golgi phosphoprotein 3","Q9H4A6"
-0.0401684922259639,-0.0401684922259639,-3.2717232326123,0.00337586838946474,0.0569284741735091,-1.98876274954066,"seq.7183.102","TD26","Angiopoietin-like protein 8","Q6UXH0"
-0.044979917582382,-0.0449799175823821,-3.27098897725128,0.00338181222624907,0.0569284741735091,-1.99040579740393,"seq.5082.51","IL-1 sR9","X-linked interleukin-1 receptor accessory protein-like 2","Q9NP60"
-0.0361771715151384,-0.0361771715151384,-3.26829673818736,0.00340369302472312,0.0571106251133318,-1.99642917186374,"seq.13498.1","MIOX","Inositol oxygenase","Q9UGB7"
-0.0436935175480487,-0.0436935175480487,-3.26752867288851,0.00340996050491291,0.0571106251133318,-1.99814726480868,"seq.12862.14","CASL","Enhancer of filamentation 1","Q14511"
-0.0388889508898266,-0.0388889508898266,-3.26677292911517,0.00341613836595043,0.0571106251133318,-1.99983766215993,"seq.12760.34","ZN774","Zinc finger protein 774","Q6NX45"
0.185506360992739,0.185506360992739,3.2641666459768,0.00343752692764912,0.0573366905620926,-2.00566620590641,"seq.2780.35","Lactoferrin","Lactotransferrin","P02788"
0.325805179477929,0.325805179477929,3.26162242938275,0.00345853138194165,0.0575491628678467,-2.0113544238093,"seq.4230.1","IF4G2","Eukaryotic translation initiation factor 4 gamma 2","P78344"
0.124245734352165,0.124245734352165,3.26071463029088,0.00346605604321371,0.0575491628678467,-2.01338366535891,"seq.13929.27","OCTC","Peroxisomal carnitine O-octanoyltransferase","Q9UKG9"
-0.0391268334072484,-0.0391268334072485,-3.25884977266942,0.00348156350761747,0.0576752645614175,-2.01755165656527,"seq.8927.6","CG073","Uncharacterized protein C7orf73","E0CX11"
0.310302205489295,0.310302205489295,3.25585596102562,0.00350659972751905,0.0579582889203772,-2.02424117948766,"seq.12499.108","SH3G2","Endophilin-A1","Q99962"
-0.0412115499586116,-0.0412115499586116,-3.25418353228687,0.00352066157520505,0.0580590548001575,-2.02797722333554,"seq.8366.19","CA115","Uncharacterized protein C1orf115","Q9H7X2"
-0.0407175694022794,-0.0407175694022794,-3.25317691756486,0.00352915156993645,0.0580676880209183,-2.03022558640436,"seq.9290.8","RMD3","Regulator of microtubule dynamics protein 3","Q96TC7"
-0.0411453845338682,-0.0411453845338682,-3.25166803491223,0.00354191497923276,0.0581464375757378,-2.03359536291039,"seq.9197.4","LEG9","Galectin-9","O00182"
-0.0421814543994029,-0.0421814543994029,-3.24985288555964,0.00355732834970822,0.0582682389685915,-2.03764841186007,"seq.5076.53","EPHAA","Ephrin type-A receptor 10","Q5JZY3"
-0.0397104824657502,-0.0397104824657502,-3.24678554482249,0.00358352260232269,0.0585656866554486,-2.04449571236577,"seq.23352.9","DTBP1","Dysbindin","Q96EV8"
0.291678566283869,0.291678566283869,3.24508855096818,0.00359809468693724,0.0586458721941567,-2.04828299710301,"seq.10852.114","HNRDL","Heterogeneous nuclear ribonucleoprotein D-like","O14979"
-0.0423116985468138,-0.0423116985468138,-3.24434233422825,0.00360452061229005,0.0586458721941567,-2.04994815842905,"seq.5611.56","D108B","Beta-defensin 108B","Q8NET1"
-0.057066978271778,-0.057066978271778,-3.24221179822381,0.00362292864488716,0.058814091074794,-2.05470166100071,"seq.9282.12","CRIS2","Cysteine-rich secretory protein 2","P16562"
0.189494448158336,0.189494448158336,3.23964527706144,0.00364522461399737,0.0588531207397071,-2.06042646929965,"seq.7648.9","MYPC1","Myosin-binding protein C, slow-type","Q00872"
-0.0496028555649213,-0.0496028555649213,-3.23914558585723,0.00364958098358962,0.0588531207397071,-2.06154088358015,"seq.16932.5","SULT 1E","Estrogen sulfotransferase","P49888"
-0.0506887783662341,-0.0506887783662341,-3.23902951800165,0.00365059359916679,0.0588531207397071,-2.06179973027403,"seq.20111.5","BASP","Brain acid soluble protein 1","P80723"
-0.0946483461188553,-0.0946483461188553,-3.23822387481455,0.00365762981137156,0.0588531207397071,-2.06359633269629,"seq.3505.6","Lymphotoxin a1/b2","Lymphotoxin alpha1:beta2","P01374|Q06643"
0.303166321344964,0.303166321344964,3.23508793487443,0.00368514335615805,0.059165220094793,-2.07058807226065,"seq.18318.98","SH3G3","Endophilin-A3","Q99963"
0.175010714396413,0.175010714396413,3.23382548231891,0.00369627614677937,0.0592135315030216,-2.07340211055032,"seq.14090.23","DEFI6","Differentially expressed in FDCP 6 homolog","Q9H4E7"
-0.0454187098066771,-0.0454187098066771,-3.23020513937293,0.0037283826871863,0.0595968890502214,-2.08146982367166,"seq.9074.6","CE004","Fatty acid hydroxylase domain-containing protein 2","Q96IV6"
-0.0388824296192532,-0.0388824296192532,-3.22904546877159,0.0037387240746202,0.0596314218378702,-2.08405341208369,"seq.7071.23","MA1B1","Endoplasmic reticulum mannosyl-oligosaccharide 1,2-alpha-mannosidase","Q9UKM7"
0.296232899246331,0.296232899246331,3.22509305588762,0.00377417889773028,0.0599808782603592,-2.09285641335241,"seq.12016.60","CBL","E3 ubiquitin-protein ligase CBL","P22681"
-0.0533585801625566,-0.0533585801625567,-3.22476991806939,0.00377709193600012,0.0599808782603592,-2.09357595425798,"seq.9060.27","TUTLB","Protein turtle homolog B","Q9UPX0"
0.321788136338676,0.321788136338676,3.22382982785379,0.00378557909206434,0.0599849695696891,-2.09566913826005,"seq.22824.53","VATC2","V-type proton ATPase subunit C 2","Q8NEY4"
0.229701200669196,0.229701200669196,3.22291332987747,0.00379387103197438,0.0599859565120635,-2.09770958617535,"seq.11431.235","RECQ1","ATP-dependent DNA helicase Q1","P46063"
0.221484750409276,0.221484750409276,3.21870247463673,0.0038321949448122,0.0604607553089527,-2.1070818150663,"seq.21227.18","SULT 1A1*2","SULT 1A1*2","P50225"
0.0602665782484397,0.0602665782484397,3.21488271191151,0.00386728342352492,0.060882567762577,-2.11557984271774,"seq.2966.65","SCGF-beta","Stem cell growth factor-beta","Q9Y240"
0.129658040590531,0.129658040590531,3.21376401637728,0.00387761854273899,0.0609137102543631,-2.11806798901353,"seq.6291.55","Alcadein-beta","Calsyntenin-3","Q9BQT9"
0.128384984743078,0.128384984743078,3.21164122555749,0.00389730358328006,0.0610629139762467,-2.1227885512079,"seq.15331.47","RBBP4","Histone-binding protein RBBP4","Q09028"
0.286829170403725,0.286829170403725,3.21093528569662,0.00390387130099204,0.0610629139762467,-2.12435814224537,"seq.12703.6","NEK7","Serine/threonine-protein kinase Nek7","Q8TDX7"
0.239931421516082,0.239931421516082,3.20682508523203,0.00394232384155903,0.0615323307946975,-2.13349435541317,"seq.24694.158","NHERF","Ezrin-radixin-moesin-binding phosphoprotein 50","O14745"
0.205900716939947,0.205900716939947,3.20536403421837,0.00395608064150917,0.0615839113635769,-2.13674099870889,"seq.11649.3","SMAP1","Stromal membrane-associated protein 1","Q8IYB5"
-0.0396180395889332,-0.0396180395889332,-3.20397822893831,0.00396917186497756,0.0615839113635769,-2.1398199495077,"seq.10064.12","RBBP9","Putative hydrolase RBBP9","O75884"
0.129937225707485,0.129937225707485,3.20371463905125,0.00397166664741932,0.0615839113635769,-2.1404055338508,"seq.12498.12","TX1B3","Tax1-binding protein 3","O14907"
0.168155167303621,0.168155167303621,3.202462689981,0.00398353661960815,0.0615839113635769,-2.14318659631256,"seq.8265.225","LAP2B","Lamina-associated polypeptide 2, isoforms beta/gamma","P42167"
-0.0653592975293294,-0.0653592975293294,-3.20096568863644,0.0039977750385212,0.0615839113635769,-2.14651150524153,"seq.21507.48","COMD8","COMM domain-containing protein 8","Q9NX08"
-0.0405635724860024,-0.0405635724860024,-3.20094318752626,0.0039979894283009,0.0615839113635769,-2.14656147700827,"seq.19579.5","HNP-1","Neutrophil defensin 1","P59665"
0.14176458968124,0.14176458968124,3.19945809494476,0.00401216395583314,0.0615839113635769,-2.14985937888551,"seq.8620.56","kallikrein 14","Kallikrein-14","Q9P0G3"
-0.031699409810517,-0.0316994098105171,-3.19934769288013,0.004013219632007,0.0615839113635769,-2.15010452368487,"seq.12743.18","BAG5","BAG family molecular chaperone regulator 5","Q9UL15"
-0.041323459082713,-0.041323459082713,-3.19815992493858,0.00402459420296709,0.0616287124903931,-2.1527417388166,"seq.8326.63","SIGIRR","Single Ig IL-1-related receptor","Q6IA17"
-0.0489734000155332,-0.0489734000155332,-3.1919503453994,0.00408456925561191,0.0624159859625896,-2.16652322335512,"seq.5106.52","NOTC2","Neurogenic locus notch homolog protein 2","Q04721"
-0.0532533556961288,-0.0532533556961288,-3.18984777350458,0.00410507207762122,0.0625980551752742,-2.17118747002593,"seq.22075.16","ATF3","Cyclic AMP-dependent transcription factor ATF-3","P18847"
0.118702945875112,0.118702945875112,3.18602996461205,0.00414255537620888,0.062754889625023,-2.17965388418969,"seq.20441.35","RPAB1","DNA-directed RNA polymerases I, II, and III subunit RPABC1","P19388"
0.172121271591069,0.172121271591069,3.18524041019348,0.00415034842060934,0.062754889625023,-2.18140435152572,"seq.20402.11","TPC2A","Trafficking protein particle complex subunit 2","P0DI81"
-0.0324945243550941,-0.0324945243550941,-3.1836386044713,0.00416620209868005,0.062754889625023,-2.18495512366894,"seq.21487.20","BL1S6","Biogenesis of lysosome-related organelles complex 1 subunit 6","Q9UL45"
0.232722204066707,0.232722204066708,3.18358195775965,0.00416676382306105,0.062754889625023,-2.18508068234466,"seq.13940.19","IP16:HIN 1","Gamma-interferon-inducible protein 16:Isoform 2, Hematopoietic expression, interferon-inducible nature, and nuclear localization 1","Q16666"
-0.0527385445298156,-0.0527385445298156,-3.18325675044998,0.00416999008519801,0.062754889625023,-2.185801495805,"seq.17772.7","UBD","Ubiquitin D","O15205"
-0.0487404822228139,-0.0487404822228139,-3.18226975383915,0.00417979650841585,0.062754889625023,-2.18798898450662,"seq.5443.62","ANP","Atrial natriuretic factor","P01160"
0.180939419968975,0.180939419968975,3.18106839774627,0.00419176280854236,0.062754889625023,-2.1906512280104,"seq.21958.4","ABR","Active breakpoint cluster region-related protein","Q12979"
-0.0864490677046425,-0.0864490677046425,-3.18089012824339,0.00419354130963043,0.062754889625023,-2.19104624785556,"seq.3506.49","Lymphotoxin a2/b1","Lymphotoxin alpha2:beta1","P01374|Q06643"
0.247912963671603,0.247912963671603,3.18045256462519,0.00419790974454263,0.062754889625023,-2.19201579249137,"seq.25292.4","EST3","Carboxylesterase 3","Q6UWW8"
-0.0398920118265599,-0.0398920118265599,-3.18009804372546,0.00420145234421885,0.062754889625023,-2.19280129723862,"seq.21981.2","Integrin alpha-M","Integrin alpha-M","P11215"
0.248855278343876,0.248855278343876,3.17298380716827,0.00427315614381197,0.0636001829266775,-2.20855743030346,"seq.12448.246","NMT1","Glycylpeptide N-tetradecanoyltransferase 1","P30419"
-0.0437100913764657,-0.0437100913764657,-3.17275361186124,0.00427549590260282,0.0636001829266775,-2.20906703652996,"seq.5915.58","PEX5","Peroxisomal targeting signal 1 receptor","P50542"
-0.0383042557408546,-0.0383042557408546,-3.17053128845486,0.00429814786957387,0.0638069242796822,-2.21398611984887,"seq.18255.6","NB5R1","NADH-cytochrome b5 reductase 1","Q9UHQ9"
-0.0469669796316008,-0.0469669796316008,-3.1692038197552,0.00431173392482904,0.063878513370079,-2.21692385268075,"seq.15497.9","HS3S1","Heparan sulfate glucosamine 3-O-sulfotransferase 1","O14792"
0.0859005297893491,0.0859005297893492,3.16666816729967,0.00433780061013314,0.0640290045788028,-2.22253408395264,"seq.2474.54","SAP","Serum amyloid P-component","P02743"
-0.0369513355707958,-0.0369513355707958,-3.16492693050041,0.00435578873945841,0.0640290045788028,-2.22638568501576,"seq.22099.1","CD036","Uncharacterized protein C4orf36","Q96KX1"
0.124312507469524,0.124312507469524,3.16252918255469,0.00438067702815507,0.0640290045788028,-2.23168820887355,"seq.20217.26","Lamin-B2","Lamin-B2","Q03252"
-0.0580071469071194,-0.0580071469071194,-3.16239678642402,0.00438205527557688,0.0640290045788028,-2.23198095455901,"seq.5008.51","Mn SOD","Superoxide dismutase [Mn], mitochondrial","P04179"
-0.03411324908691,-0.03411324908691,-3.16203018686317,0.00438587377297956,0.0640290045788028,-2.23279153204451,"seq.20195.13","IFIH1","Interferon-induced helicase C domain-containing protein 1","Q9BYX4"
-0.0405060367701671,-0.0405060367701671,-3.16188613334955,0.00438737511229754,0.0640290045788028,-2.23311003505399,"seq.11444.49","RPC6","DNA-directed RNA polymerase III subunit RPC6","Q9H1D9"
0.23050935034669,0.23050935034669,3.16171920799416,0.00438911544494297,0.0640290045788028,-2.23347910113162,"seq.24979.17","EIF3B","Eukaryotic translation initiation factor 3 subunit B","P55884"
-0.0366767744360351,-0.0366767744360351,-3.16090797755375,0.00439758268020952,0.0640290045788028,-2.23527260083916,"seq.10010.10","BECN1","Beclin-1","Q14457"
0.216183359926704,0.216183359926704,3.16022821265017,0.00440468988702006,0.0640290045788028,-2.2367753208281,"seq.12376.85","p19-INK4d","Cyclin-dependent kinase 4 inhibitor D","P55273"
0.12160792685339,0.12160792685339,3.15974629346167,0.00440973525841117,0.0640290045788028,-2.2378406016629,"seq.23543.92","TRUB1","Probable tRNA pseudouridine synthase 1","Q8WWH5"
-0.0449494473968996,-0.0449494473968996,-3.1556617935125,0.00445272192714861,0.064500812876213,-2.24686696661411,"seq.21758.65","SENP2","Sentrin-specific protease 2","Q9HC62"
0.108836538680856,0.108836538680856,3.15448278152524,0.00446520532032438,0.064500812876213,-2.24947167036364,"seq.13943.38","DPY30","Protein dpy-30 homolog","Q9C005"
0.163479213763103,0.163479213763103,3.15414609993936,0.00446877630710489,0.064500812876213,-2.25021540986724,"seq.15312.14","AGO1","Protein argonaute-1","Q9UL18"
-0.0462158757938314,-0.0462158757938314,-3.15274255379106,0.0044836926376809,0.0645882127194785,-2.25331556755625,"seq.10510.62","SCIMP","SLP adapter and CSK-interacting membrane protein","Q6UWF3"
-0.044863894888318,-0.044863894888318,-3.15092257081752,0.00450310628439056,0.0646535252790799,-2.25733479022575,"seq.7197.2","DJC15","DnaJ homolog subfamily C member 15","Q9Y5T4"
-0.0375839185647373,-0.0375839185647373,-3.15057415286936,0.00450683208042644,0.0646535252790799,-2.25810413285372,"seq.8359.149","DRAK2","Serine/threonine-protein kinase 17B","O94768"
0.215757349994447,0.215757349994447,3.14982654438455,0.00451483665345749,0.0646535252790799,-2.25975482253285,"seq.3820.68","MAPK2","MAP kinase-activated protein kinase 2","P49137"
-0.0535196081250998,-0.0535196081250998,-3.14858321333089,0.00452817928093671,0.0647174485857798,-2.26249972536065,"seq.21813.171","MGT5A","Alpha-1,6-mannosylglycoprotein 6-beta-N-acetylglucosaminyltransferase A","Q09328"
0.287198683734649,0.287198683734649,3.14661503789193,0.00454937831833416,0.0648931870104455,-2.26684404314278,"seq.24707.6","CX038","Uncharacterized protein CXorf38","Q8TB03"
0.229170732896911,0.229170732896911,3.14412458215371,0.00457634011040951,0.0651502794233885,-2.27233972964731,"seq.11454.87","EIF3G","Eukaryotic translation initiation factor 3 subunit G","O75821"
-0.0355707211070625,-0.0355707211070625,-3.14248193333171,0.00459420783620525,0.0652771557857701,-2.27596367243028,"seq.9828.86","LDHC","L-lactate dehydrogenase C chain","P07864"
0.215369529564329,0.215369529564329,3.14141892602842,0.00460580643688743,0.0653146364172616,-2.27830845725405,"seq.18813.15","DD19A","ATP-dependent RNA helicase DDX19A","Q9NUU7"
-0.0339179802892629,-0.0339179802892629,-3.1362929558954,0.00466213429609138,0.0659850424936118,-2.28961116710113,"seq.9057.19","ADRM1","Proteasomal ubiquitin receptor ADRM1","Q16186"
0.0516272327934699,0.0516272327934699,3.13483327942734,0.0046782954734717,0.0660208889217895,-2.29282847129918,"seq.9574.11","BIN1","Myc box-dependent-interacting protein 1","O00499"
-0.0362090684545841,-0.0362090684545841,-3.13442889983906,0.00468278221601937,0.0660208889217895,-2.29371967345234,"seq.5183.53","AMPK a1b1g1","AMP Kinase (alpha1beta1gamma1)","Q13131|Q9Y478|P54619"
0.18556002875833,0.18556002875833,3.12149270409454,0.00482852440353947,0.0679207488539586,-2.32220653217874,"seq.5020.50","phosphoglycerate kinase 1","Phosphoglycerate kinase 1","P00558"
0.204383611692016,0.204383611692016,3.12082420740041,0.00483617350188016,0.0679207488539586,-2.32367741966075,"seq.8975.26","RCD1","Cell differentiation protein RCD1 homolog","Q92600"
-0.0356507995513071,-0.0356507995513071,-3.11720781389737,0.00487775610069264,0.0681933942180072,-2.33163246217519,"seq.6907.17","TMC5A","Transmembrane and coiled-coil domain-containing protein 5A","Q8N6Q1"
-0.0448878475394781,-0.0448878475394781,-3.11707126469777,0.00487933292622318,0.0681933942180072,-2.33193276300439,"seq.11538.216","DCMC","Malonyl-CoA decarboxylase, mitochondrial","O95822"
-0.0409343712468022,-0.0409343712468022,-3.11552309459851,0.0048972450901192,0.0681933942180072,-2.33533716880355,"seq.4886.3","MCP-3","C-C motif chemokine 7","P80098"
0.186805475134842,0.186805475134842,3.11546755073943,0.0048978889030307,0.0681933942180072,-2.33545929704209,"seq.13719.19","PAK4","Serine/threonine-protein kinase PAK 4","O96013"
-0.0619941043479305,-0.0619941043479305,-3.11446068532372,0.00490957370638177,0.0681933942180072,-2.33767301973969,"seq.21661.82","DMP4","Dentin matrix protein 4","Q8IXL6"
-0.0393147223874334,-0.0393147223874334,-3.11427593526324,0.00491172067011302,0.0681933942180072,-2.33807918678591,"seq.17727.1","Securin","Securin","O95997"
-0.0847345152643233,-0.0847345152643233,-3.11217477283193,0.00493620184449421,0.0683981465646714,-2.34269787711082,"seq.11174.8","THS7A:TSP type-1 domain 6","Thrombospondin type-1 domain-containing protein 7A:Thrombospondin type-1 domain 6","Q9UPZ6"
0.242582412443876,0.242582412443876,3.11046886081393,0.00495616431194856,0.0683981465646714,-2.34644686736523,"seq.19295.32","PP1G","Serine/threonine-protein phosphatase PP1-gamma catalytic subunit","P36873"
-0.0431733652490393,-0.0431733652490393,-3.1098222688968,0.0049637510007874,0.0683981465646714,-2.34786764173294,"seq.7879.12","Cytochrome P450 3A4","Cytochrome P450 3A4","P08684"
0.0590822356721657,0.0590822356721657,3.10865317729722,0.0049774967803438,0.0683981465646714,-2.35043623193415,"seq.5654.70","TMX3","Protein disulfide-isomerase TMX3","Q96JJ7"
-0.103700284862177,-0.103700284862177,-3.10863634651585,0.00497769493850233,0.0683981465646714,-2.35047320783993,"seq.3044.3","PARC","C-C motif chemokine 18","P55774"
-0.0421644847849125,-0.0421644847849125,-3.10792752178473,0.00498604723152243,0.0683981465646714,-2.35203037046585,"seq.8367.142","VSIG1","V-set and immunoglobulin domain-containing protein 1","Q86XK7"
0.0709705021238714,0.0709705021238714,3.1074099489033,0.00499215447556663,0.0683981465646714,-2.35316730056682,"seq.5496.49","Spondin-1","Spondin-1","Q9HCB6"
-0.028096324843495,-0.028096324843495,-3.10246797967783,0.00505083272872519,0.0688915290443502,-2.36401944845202,"seq.8784.7","F175A","BRCA1-A complex subunit Abraxas","Q6UWZ7"
-0.0848472553198052,-0.0848472553198052,-3.1018768441845,0.00505789588310605,0.0688915290443502,-2.36531708722077,"seq.10535.25","CX6A2","Cytochrome c oxidase subunit 6A2, mitochondrial","Q02221"
-0.035665283350918,-0.035665283350918,-3.10061019921555,0.00507306238086137,0.0688915290443502,-2.36809725861134,"seq.9795.9","CLN5:CD","Ceroid-lipofuscinosis neuronal protein 5:Cytoplasmic domain","O75503"
-0.0353442555333597,-0.0353442555333597,-3.09877130597437,0.00509515882764991,0.0688915290443502,-2.37213268390319,"seq.7955.195","ITI heavy chain H1","Inter-alpha-trypsin inhibitor heavy chain H1","P19827"
-0.0497285231195703,-0.0497285231195702,-3.09795535657726,0.00510499307682516,0.0688915290443502,-2.37392297734351,"seq.8229.1","GXLT1","Glucoside xylosyltransferase 1","Q4G148"
-0.0665917752562349,-0.0665917752562348,-3.0973420123895,0.00511239745547008,0.0688915290443502,-2.3752686100957,"seq.16803.4","CALB2","Calretinin","P22676"
0.226714294195391,0.226714294195391,3.09620996593243,0.00512609085377032,0.0688915290443502,-2.37775196759649,"seq.23361.20","RBM4","RNA-binding protein 4","Q9BWF3"
-0.0451722326013384,-0.0451722326013384,-3.09607086002624,0.0051277759339521,0.0688915290443502,-2.37805709842809,"seq.8999.19","CEAM3","Carcinoembryonic antigen-related cell adhesion molecule 3","P40198"
-0.0315745047938197,-0.0315745047938197,-3.09497061121912,0.00514112277140308,0.0688915290443502,-2.38047032329822,"seq.13698.28","K319L","Dyslexia-associated protein KIAA0319-like protein","Q8IZA0"
0.0837696639428444,0.0837696639428444,3.09487842260068,0.00514224260577963,0.0688915290443502,-2.38067250963946,"seq.6441.62","ATS6","A disintegrin and metalloproteinase with thrombospondin motifs 6","Q9UKP5"
-0.064283458872641,-0.064283458872641,-3.09436647356156,0.0051484656330323,0.0688915290443502,-2.381795264192,"seq.11814.29","Met","Hepatocyte growth factor receptor","P08581"
-0.0626531108532723,-0.0626531108532723,-3.09421958778866,0.00515025245033858,0.0688915290443502,-2.3821173858458,"seq.7922.5","Adrenomedullin","Adrenomedullin","P35318"
-0.0350828404567149,-0.035082840456715,-3.09408374101745,0.00515190551333639,0.0688915290443502,-2.38241529360988,"seq.8393.121","CATF","Cathepsin F","Q9UBX1"
0.29939215108808,0.29939215108808,3.09314343034353,0.00516336177998861,0.0688915290443502,-2.38447722685132,"seq.3416.2","BTK","Tyrosine-protein kinase BTK","Q06187"
-0.0412241309093162,-0.0412241309093162,-3.09205940709097,0.00517659940957201,0.0688915290443502,-2.38685399454785,"seq.8320.5","SLTM","SAFB-like transcription modulator","Q9NWH9"
0.300360501925011,0.300360501925011,3.09183140476967,0.00517938783321497,0.0688915290443502,-2.38735385832777,"seq.9755.19","DBNL","Drebrin-like protein","Q9UJU6"
-0.0473138768997981,-0.0473138768997981,-3.09092470916583,0.00519049086045578,0.0689134569797125,-2.38934152236088,"seq.8635.283","ZPBP1","Zona pellucida-binding protein 1","Q9BS86"
0.300721732074772,0.300721732074772,3.08976564307699,0.00520471769080827,0.0689767040878208,-2.39188210491709,"seq.25479.8","LRRF2","Leucine-rich repeat flightless-interacting protein 2","Q9Y608"
0.0740769124075991,0.0740769124075991,3.0889246619115,0.00521506371757073,0.0689883837338893,-2.39372523828429,"seq.24926.9","FUBP2","Far upstream element-binding protein 2","Q92945"
-0.0406214302628095,-0.0406214302628095,-3.08633142049426,0.0052470914351234,0.0692475343839094,-2.39940747739909,"seq.22795.17","TAD2A","Transcriptional adapter 2-alpha","O75478"
0.249293911236407,0.249293911236407,3.08482425912754,0.00526579248181403,0.0692475343839094,-2.40270907358429,"seq.21109.1","CFA36","Cilia- and flagella-associated protein 36","Q96G28"
0.280497535091666,0.280497535091666,3.08458284019722,0.00526879399343337,0.0692475343839094,-2.40323786882319,"seq.21763.46","UBP4","Ubiquitin carboxyl-terminal hydrolase 4","Q13107"
0.139629163400747,0.139629163400747,3.08372757630077,0.00527944056929122,0.0692475343839094,-2.40511107780481,"seq.5007.1","MAPK14","Mitogen-activated protein kinase 14","Q16539"
0.0682802024171824,0.0682802024171824,3.08350977088466,0.00528215518143142,0.0692475343839094,-2.40558808538322,"seq.3403.1","TPSB2","Tryptase beta-2","P20231"
-0.0446605469194656,-0.0446605469194656,-3.08267694145149,0.00529254752482727,0.0692592080941939,-2.40741191296208,"seq.9595.11","B4GT2","Beta-1,4-galactosyltransferase 2","O60909"
0.267447425746954,0.267447425746954,3.0813385634062,0.00530928952017173,0.0693537837142146,-2.41034244695203,"seq.15418.25","MK10","Mitogen-activated protein kinase 10","P53779"
-0.0528928955005974,-0.0528928955005975,-3.07962478159499,0.00533080193582046,0.0693547868128693,-2.41409424432497,"seq.5078.82","EphB6","Ephrin type-B receptor 6","O15197"
-0.0574358890433732,-0.0574358890433732,-3.07947716311249,0.00533265885032732,0.0693547868128693,-2.41441737130834,"seq.11380.84","RBM24","RNA-binding protein 24","Q9BX46"
0.063095500831309,0.063095500831309,3.07905987935072,0.0053379112912635,0.0693547868128693,-2.41533074474442,"seq.4500.50","SCGF-alpha","Stem cell growth factor-alpha","Q9Y240"
-0.0395632179813842,-0.0395632179813842,-3.07624913296008,0.00537342068886677,0.0696919277600532,-2.42148179563067,"seq.14634.13","LSHR","Lutropin-choriogonadotropic hormone receptor","P22888"
-0.0391721858307325,-0.0391721858307325,-3.07533177423465,0.0053850592040676,0.0697188215602997,-2.42348887082282,"seq.7903.18","VAMP3","Vesicle-associated membrane protein 3","Q15836"
0.161026028391,0.161026028391,3.0726216114784,0.00541958483860339,0.0699966997408949,-2.42941702064794,"seq.10372.18","STAT6","Signal transducer and activator of transcription 6","P42226"
0.195924864676965,0.195924864676965,3.07214108986337,0.00542572854350468,0.0699966997408949,-2.43046788840674,"seq.17756.69","DCTD","Deoxycytidylate deaminase","P32321"
-0.0428110125730755,-0.0428110125730755,-3.06669678241428,0.00549580632350674,0.0704839260862866,-2.44236968894334,"seq.8935.22","MRP6","Multidrug resistance-associated protein 6","O95255"
0.267679373901437,0.267679373901437,3.06522794491344,0.00551486145553715,0.0704839260862866,-2.44557928667923,"seq.5275.28","VAV","Proto-oncogene vav","P15498"
0.161367966534029,0.161367966534029,3.06519918794066,0.00551523515128207,0.0704839260862866,-2.44564211827249,"seq.2835.1","Ku70","X-ray repair cross-complementing protein 6","P12956"
-0.040320515798951,-0.0403205157989511,-3.06453216587972,0.0055239099137122,0.0704839260862866,-2.44709944054236,"seq.22490.16","LCNL1","Lipocalin-like 1 protein","Q6ZST4"
-0.0542335367667518,-0.0542335367667518,-3.06440688474662,0.00552554068429988,0.0704839260862866,-2.44737314310368,"seq.8946.38","NR1H4","Bile acid receptor","Q96RI1"
-0.0557387691216665,-0.0557387691216665,-3.06392462093738,0.0055318225812672,0.0704839260862866,-2.44842670685308,"seq.19212.4","DMBT1","Deleted in malignant brain tumors 1 protein","Q9UGM3"
0.305326469695647,0.305326469695647,3.0629676296071,0.00554430855118497,0.0704839260862866,-2.45051717597423,"seq.5229.90","IMDH1","Inosine-5'-monophosphate dehydrogenase 1","P20839"
-0.0378700164324897,-0.0378700164324897,-3.06155250388872,0.0055628215290457,0.0704839260862866,-2.45360792781474,"seq.2558.51","b-Endorphin","Beta-endorphin","P01189"
0.212038896286374,0.212038896286374,3.06141140835164,0.00556467062645243,0.0704839260862866,-2.45391606111195,"seq.23606.18","SAM4B","Sterile alpha motif domain-containing protein 4B","Q5PRF9"
-0.0629144051177131,-0.062914405117713,-3.06099249887453,0.00557016403792787,0.0704839260862866,-2.45483086875163,"seq.13665.35","PP2A, subunit B","Serine/threonine-protein phosphatase 2A regulatory subunit B'' subunit alpha","Q06190"
-0.0767053660409947,-0.0767053660409947,-3.06074312401049,0.0055734367158705,0.0704839260862866,-2.45537542590128,"seq.16854.17","LSM4","U6 snRNA-associated Sm-like protein LSm4","Q9Y4Z0"
-0.0488719594632563,-0.0488719594632563,-3.06024960244165,0.00557991891071674,0.0704839260862866,-2.45645307162168,"seq.9241.40","SIRPG","Signal-regulatory protein gamma","Q9P1W8"
0.0821280531458771,0.0821280531458771,3.05919486338867,0.00559379676665603,0.0704839260862866,-2.45875595145569,"seq.18882.7","CSTN2","Calsyntenin-2","Q9H4D0"
0.313079091251806,0.313079091251806,3.05781282543999,0.00561203133403775,0.0704839260862866,-2.46177296663252,"seq.20139.57","SH3G2","Endophilin-A1","Q99962"
0.273718308386613,0.273718308386613,3.05743337526219,0.00561704777886771,0.0704839260862866,-2.46260121875866,"seq.24436.23","DLGP4","Disks large-associated protein 4","Q9Y2H0"
-0.041424093107579,-0.041424093107579,-3.05685672052764,0.00562467958149782,0.0704839260862866,-2.46385984461085,"seq.7090.17","GALT1","Polypeptide N-acetylgalactosaminyltransferase 1","Q10472"
0.260195639247534,0.260195639247534,3.05658170581641,0.00562832280473193,0.0704839260862866,-2.46446006761899,"seq.15325.14","NEUM","Neuromodulin","P17677"
0.259855133631169,0.259855133631169,3.0558856619725,0.00563755369849157,0.0704839260862866,-2.46597909585997,"seq.23659.2","BZW2","Basic leucine zipper and W2 domain-containing protein 2","Q9Y6E2"
-0.0737248692881924,-0.0737248692881924,-3.05366257399644,0.00566713373593676,0.0705864817358899,-2.47082978291785,"seq.5992.50","CD8A","T-cell surface glycoprotein CD8 alpha chain","P01732"
0.396622213518465,0.396622213518465,3.05334146274603,0.00567141870027264,0.0705864817358899,-2.47153031820483,"seq.4414.69","SP-D","Pulmonary surfactant-associated protein D","P35247"
0.133479004690699,0.133479004690699,3.05296977003903,0.00567638252102437,0.0705864817358899,-2.47234116513747,"seq.12373.73","TRA2B","Transformer-2 protein homolog beta","P62995"
-0.034100111865415,-0.034100111865415,-3.05122407422752,0.00569975156757422,0.0705864817358899,-2.47614887004582,"seq.8815.1","OLFL1","Olfactomedin-like protein 1","Q6UWY5"
-0.0305304067675039,-0.0305304067675039,-3.05055728341488,0.00570870205528838,0.0705864817358899,-2.47760304195041,"seq.19153.53","MPPD2","Metallophosphoesterase MPPED2","Q15777"
-0.0496871465582762,-0.0496871465582763,-3.05020915279241,0.00571338045919094,0.0705864817358899,-2.47836221274766,"seq.2607.54","CLF-1/CLC Complex","Cytokine receptor-like factor 1:Cardiotrophin-like cytokine factor 1 Complex","O75462|Q9UBD9"
-0.0543221544934882,-0.0543221544934882,-3.05015954393234,0.00571404743493734,0.0705864817358899,-2.47847039230374,"seq.4342.10","sICAM-1","Intercellular adhesion molecule 1","P05362"
-0.0683546040440686,-0.0683546040440686,-3.04947725087828,0.00572322824885593,0.0705864817358899,-2.47995816320087,"seq.8597.1","TMEM9:CD","Transmembrane protein 9:Cytoplasmic domain","Q9P0T7"
0.324268925274687,0.324268925274687,3.0483652177106,0.0057382219576039,0.0705980848919103,-2.48238271646983,"seq.11449.22","CAZA1","F-actin-capping protein subunit alpha-1","P52907"
0.0805022140366354,0.0805022140366354,3.04797145404727,0.00574354017573093,0.0705980848919103,-2.4832411500419,"seq.2828.82","HAI-1","Kunitz-type protease inhibitor 1","O43278"
-0.0604816320101478,-0.0604816320101478,-3.04710441850051,0.00575526716145333,0.0706231352522447,-2.48513119434401,"seq.25247.12","ARMC8","Armadillo repeat-containing protein 8","Q8IUR7"
-0.0459322495668973,-0.0459322495668973,-3.04590151373052,0.00577157501592741,0.0706639230503778,-2.48775304055123,"seq.7267.2","LCB2","Serine palmitoyltransferase 2","O15270"
-0.0416095745536027,-0.0416095745536027,-3.04531150041477,0.0057795900842949,0.0706639230503778,-2.48903887935687,"seq.22104.39","CDX1","Homeobox protein CDX-1","P47902"
0.203639013691187,0.203639013691187,3.04471715159996,0.00578767486089663,0.0706639230503778,-2.49033406563083,"seq.23663.28","VATC1","Vacuolar ATP synthase subunit C 1","P21283"
0.119079538162755,0.119079538162755,3.04296315349564,0.00581159745364008,0.0707511452741405,-2.49415573139454,"seq.6274.15","WSCD2","WSC domain-containing protein 2","Q2TBF2"
-0.0399245323378519,-0.0399245323378519,-3.04247602782444,0.00581825814607485,0.0707511452741405,-2.49521693900348,"seq.16850.5","RGS5","Regulator of G-protein signaling 5","O15539"
-0.0368303668434401,-0.0368303668434401,-3.04206102732975,0.00582393842289536,0.0707511452741405,-2.49612096739251,"seq.25306.51","DAXX","DAXX","Q9UER7"
0.200139471738988,0.200139471738988,3.0406989208954,0.00584261957852636,0.0708546997851155,-2.49908780292077,"seq.24472.28","SHRPN","Sharpin","Q9H0F6"
-0.0542038039365576,-0.0542038039365576,-3.03962027464514,0.00585745393370255,0.0708546997851155,-2.50143684778372,"seq.5090.49","ILT-2","Leukocyte immunoglobulin-like receptor subfamily B member 1","Q8NHL6"
-0.0581204483488626,-0.0581204483488626,-3.03875134564733,0.00586943040505079,0.0708546997851155,-2.5033289322565,"seq.11300.32","SORT","Sortilin","Q99523"
-0.0368170787969383,-0.0368170787969382,-3.03861254458639,0.00587134568119218,0.0708546997851155,-2.50363115002742,"seq.10367.62","IL-12","Interleukin-12","P29459|P29460"
-0.0504313078814761,-0.0504313078814761,-3.03608504724345,0.00590632706485333,0.0710937884962122,-2.5091334092886,"seq.3182.38","CD39","Ectonucleoside triphosphate diphosphohydrolase 1","P49961"
-0.0749703920674148,-0.0749703920674148,-3.03552235653217,0.0059141420851409,0.0710937884962122,-2.51035811260633,"seq.12551.3","ITCH","E3 ubiquitin-protein ligase Itchy homolog","Q96J02"
-0.0432923064943086,-0.0432923064943087,-3.03430660981597,0.00593106110100514,0.0710937884962122,-2.51300388723085,"seq.6715.63","PPBN","Alkaline phosphatase, placental-like","P10696"
0.109804764921773,0.109804764921773,3.03407505517513,0.00593428881119301,0.0710937884962122,-2.5135077605548,"seq.4874.3","Angiogenin","Angiogenin","P03950"
-0.0600255753116243,-0.0600255753116243,-3.03247934242909,0.00595657784416898,0.0710937884962122,-2.51697968033036,"seq.13441.30","DIXC1","Dixin","Q155Q3"
-0.0540869056086862,-0.0540869056086862,-3.03209233056299,0.00596199575528455,0.0710937884962122,-2.51782162158913,"seq.24975.3","FCRLA","Fc receptor-like A","Q7L513"
0.074178202043018,0.074178202043018,3.02934438630423,0.00600060147174048,0.0710937884962122,-2.52379850026538,"seq.2705.5","TECK","C-C motif chemokine 25","O15444"
0.12792354980888,0.12792354980888,3.02909901671659,0.00600406030445557,0.0710937884962122,-2.52433208115883,"seq.12812.25","ACYP2","Acylphosphatase-2","P14621"
-0.0357620550942557,-0.0357620550942557,-3.02905476531883,0.00600468429444034,0.0710937884962122,-2.52442830841561,"seq.7233.73","P2RX6","P2X purinoceptor 6","O15547"
0.239982201233727,0.239982201233727,3.02862795993707,0.00601070588419404,0.0710937884962122,-2.52535639243164,"seq.12432.23","CYBP","Calcyclin-binding protein","Q9HB71"
0.0822482482918797,0.0822482482918797,3.02838963103062,0.0060140708730626,0.0710937884962122,-2.52587461314611,"seq.23278.13","39S ribosomal protein L12","39S ribosomal protein L12, mitochondrial","P52815"
-0.058983949161758,-0.058983949161758,-3.02823638432499,0.00601623553340972,0.0710937884962122,-2.52620782296944,"seq.10521.10","MXRA8:ECD","Matrix-remodeling-associated protein 8:Extracellular domain","Q9BRK3"
-0.0495278591761116,-0.0495278591761116,-3.02714098422853,0.00603173021877938,0.0710937884962122,-2.52858939135116,"seq.7782.34","EP3B","Epididymal secretory protein E3-beta","P56851"
0.0969789805381496,0.0969789805381496,3.02709070977391,0.00603244228119982,0.0710937884962122,-2.5286986873503,"seq.5029.3","SEPR","Prolyl endopeptidase FAP","Q12884"
0.217747882787227,0.217747882787227,3.0267365117469,0.00603746125382842,0.0710937884962122,-2.52946868826697,"seq.9078.207","SNTB1","Beta-1-syntrophin","Q13884"
0.270013851831791,0.270013851831791,3.02448728440015,0.00606942639718153,0.0713549177565422,-2.53435749074983,"seq.20243.26","Profilin-1","Profilin-1","P07737"
0.055391749898706,0.055391749898706,3.02031897839513,0.00612909472518512,0.0719403727083323,-2.54341358702413,"seq.6502.50","CRIM1:ECD","Cysteine-rich motor neuron 1 protein:Extracellular domain","Q9NZV1"
-0.0380033025099784,-0.0380033025099784,-3.01819130433667,0.00615976850684781,0.071980942093334,-2.54803422394247,"seq.9474.22","ASGR2","Asialoglycoprotein receptor 2","P07307"
0.209395922455924,0.209395922455924,3.01809323818236,0.00616118583087958,0.071980942093334,-2.54824716061111,"seq.11636.33","Transgelin-2","Transgelin-2","P37802"
0.0849406869191224,0.0849406869191224,3.01794068543489,0.00616339125722765,0.071980942093334,-2.54857840152228,"seq.20454.24","SOSB2","SOSS complex subunit B2","Q96AH0"
-0.0361880599461406,-0.0361880599461406,-3.01734209793332,0.00617205224424939,0.071980942093334,-2.54987806069111,"seq.23268.15","FRG1","Protein FRG1","Q14331"
-0.0464489612599324,-0.0464489612599324,-3.01425434279958,0.00621691491665533,0.0723883272004803,-2.55658054879277,"seq.4128.27","Eotaxin-2","C-C motif chemokine 24","O00175"
0.0614499387547898,0.0614499387547898,3.01325444365581,0.00623150961430659,0.0724425415927922,-2.55875039393105,"seq.16620.26","LY75","Lymphocyte antigen 75","O60449"
0.148790543500766,0.148790543500766,3.01095480442431,0.00626520037455807,0.0727182253664869,-2.56373963685362,"seq.9832.33","HGD","Homogentisate 1,2-dioxygenase","Q93099"
-0.0550077385879266,-0.0550077385879266,-3.00761111566631,0.0063144988333677,0.0731669143192863,-2.57099123074551,"seq.9176.3","MUC1:region 2","Mucin-1:region 2","P15941"
0.273720572227844,0.273720572227844,3.00697401715734,0.006323934150247,0.0731669143192863,-2.57237255595973,"seq.18236.3","LEGL","Galectin-related protein","Q3ZCW2"
-0.0483257376306482,-0.0483257376306482,-3.00538119508226,0.00634758276475983,0.0733241375155854,-2.5758255055434,"seq.22810.41","TIPIN","TIMELESS-interacting protein","Q9BVW5"
-0.0340761174083664,-0.0340761174083664,-3.0040698938782,0.00636711527106165,0.0734143517694297,-2.57866760241834,"seq.8321.27","ZN843","Zinc finger protein 843","Q8N446"
0.204576595247167,0.204576595247167,3.00314969004956,0.0063808565829644,0.0734143517694297,-2.58066173421668,"seq.12724.81","CIRBP","Cold-inducible RNA-binding protein","Q14011"
0.214409607019445,0.214409607019445,3.00242783827256,0.00639165582288941,0.0734143517694297,-2.58222584964652,"seq.3347.9","BARK1","beta-adrenergic receptor kinase 1","P25098"
-0.0393475283480353,-0.0393475283480353,-3.00150044952914,0.00640555571549607,0.0734143517694297,-2.5842350964245,"seq.13432.9","ZFY27:CD region 1","Protrudin:Cytoplasmic domain, region 1, isoform 6","Q5T4F4"
0.27263505572797,0.272635055727971,3.00148735464273,0.00640575219170768,0.0734143517694297,-2.58426346549202,"seq.23396.21","TWF2","Twinfilin-2","Q6IBS0"
-0.0455661713791447,-0.0455661713791447,-2.99746538136344,0.00646637225893376,0.0739927588624305,-2.59297433677933,"seq.13549.15","ADA29","Disintegrin and metalloproteinase domain-containing protein 29","Q9UKF5"
0.308984489157624,0.308984489157624,2.99638871934857,0.00648269303318957,0.0739984050452619,-2.59530537154355,"seq.13544.9","HMHA1","Rho GTPase-activating protein 45","Q92619"
-0.0413305829046323,-0.0413305829046323,-2.9958175631929,0.00649136702918984,0.0739984050452619,-2.59654181614082,"seq.9345.436","WFD13","WAP four-disulfide core domain protein 13","Q8IUB5"
-0.0295456576441623,-0.0295456576441623,-2.99520708906443,0.00650065043699581,0.0739984050452619,-2.59786326845921,"seq.21979.8","Integrin a6","Integrin alpha-6","P23229"
-0.045681127993443,-0.045681127993443,-2.99475890940278,0.00650747395170982,0.0739984050452619,-2.59883334163579,"seq.23557.110","CAPZB","F-actin-capping protein subunit beta","P47756"
-0.0404562905993472,-0.0404562905993472,-2.99199215252528,0.00654974995087184,0.0742516920844851,-2.60482057805187,"seq.8924.55","CALY","Neuron-specific vesicular protein calcyon","Q9NYX4"
0.275525405480166,0.275525405480166,2.99196789096278,0.00655012182882754,0.0742516920844851,-2.60487306966497,"seq.18224.11","CHM1A","Charged multivesicular body protein 1a","Q9HD42"
0.247640007317105,0.247640007317105,2.98903935261408,0.0065951590149674,0.0743133743831754,-2.6112078674957,"seq.12395.86","SYDM","Aspartate--tRNA ligase, mitochondrial","Q6PI48"
0.28597692149503,0.28597692149503,2.98903502087996,0.00659522585079338,0.0743133743831754,-2.61121723566727,"seq.21971.47","FLI1","Friend leukemia integration 1 transcription factor","Q01543"
-0.0483797735798472,-0.0483797735798472,-2.9886004243828,0.00660193469086829,0.0743133743831754,-2.61215710171476,"seq.16773.29","SCUB3","Signal peptide, CUB and EGF-like domain-containing protein 3","Q8IX30"
-0.0511222734168571,-0.0511222734168571,-2.98838741045009,0.00660522536188531,0.0743133743831754,-2.6126177485755,"seq.20247.17","DPYL4","Dihydropyrimidinase-related protein 4","O14531"
0.0683737860722073,0.0683737860722074,2.98830236954912,0.00660653952535295,0.0743133743831754,-2.6128016473857,"seq.9772.153","NLGN2:ECD","Neuroligin-2:Extracellular domain","Q8NFZ4"
-0.0446564213457266,-0.0446564213457266,-2.98652840157782,0.00663401039590216,0.0744242864468393,-2.61663731025035,"seq.8060.7","NRG2","Pro-neuregulin-2, membrane-bound isoform","O14511"
-0.0343247206779556,-0.0343247206779556,-2.98512979642429,0.00665574569331272,0.0744242864468393,-2.61966069483637,"seq.22150.2","GABP1","GA-binding protein subunit beta-1","Q06547"
-0.0380542175041415,-0.0380542175041415,-2.98471544916959,0.00666219802790159,0.0744242864468393,-2.62055628144541,"seq.2567.5","Factor I","Complement factor I","P05156"
0.299808999765542,0.299808999765542,2.98468003831208,0.00666274973383893,0.0744242864468393,-2.62063281746649,"seq.14107.1","MTHFS","5-formyltetrahydrofolate cyclo-ligase","P49914"
-0.0374768768591359,-0.0374768768591359,-2.98437832811308,0.00666745219505914,0.0744242864468393,-2.62128490990601,"seq.22481.15","IQCD","IQ domain-containing protein D","Q96DY2"
-0.0855470645293554,-0.0855470645293554,-2.98324502610544,0.00668514428265396,0.0745076707588146,-2.6237340922709,"seq.15487.164","carboxylesterase, liver","Liver carboxylesterase 1","P23141"
0.0692717933582065,0.0692717933582065,2.9795910265074,0.00674249400056417,0.0749428342510813,-2.63162810640332,"seq.4964.67","ARTS1","Endoplasmic reticulum aminopeptidase 1","Q9NZ08"
-0.0315621367631113,-0.0315621367631113,-2.9791598222644,0.0067492927795772,0.0749428342510813,-2.63255940202605,"seq.12815.9","SYIC","Isoleucine--tRNA ligase, cytoplasmic","P41252"
0.112195240969629,0.112195240969629,2.9785214736676,0.00675936965161783,0.0749428342510813,-2.63393797481354,"seq.21331.19","BCL7A","B-cell CLL/lymphoma 7 protein family member A","Q4VC05"
0.214904418103833,0.214904418103833,2.97699457656778,0.0067835315016723,0.0749428342510813,-2.63723494652131,"seq.12649.80","Malate dehydrogenase 2","Malate dehydrogenase, mitochondrial","P40926"
-0.0904508066718648,-0.0904508066718648,-2.97651733301353,0.00679110042784125,0.0749428342510813,-2.63826529482046,"seq.5400.52","sLeptin R","Leptin receptor, soluble","P48357"
-0.045390569337319,-0.045390569337319,-2.97635839067834,0.00679362299600059,0.0749428342510813,-2.63860842905661,"seq.23595.6","LACC1","Laccase domain-containing protein 1","Q8IV20"
-0.0585781988143959,-0.0585781988143959,-2.97619856811712,0.00679616043901286,0.0749428342510813,-2.63895345580321,"seq.24664.3","INM02","UPF0510 protein INM02","Q5UCC4"
-0.0606710539243079,-0.0606710539243079,-2.97497800880301,0.00681556875807283,0.0750433242863941,-2.64158815579045,"seq.2443.10","FGF-8B","Fibroblast growth factor 8 isoform B","P55075"
-0.0285843731319716,-0.0285843731319716,-2.97128284310049,0.00687465030687671,0.0753642669196727,-2.64956176527905,"seq.24304.3","EFC4B","EF-hand calcium-binding domain-containing protein 4B","Q9BSW2"
0.167181484348087,0.167181484348087,2.97120739774951,0.00687586168667589,0.0753642669196727,-2.64972452139518,"seq.12747.89","RBM3","RNA-binding protein 3","P98179"
-0.0389358928359871,-0.0389358928359871,-2.96972915274081,0.0068996382338358,0.0753642669196727,-2.65291314524059,"seq.23339.46","TCF24","Transcription factor 24","Q7RTU0"
-0.0361187463025661,-0.0361187463025662,-2.96943270375996,0.00690441587667798,0.0753642669196727,-2.65355251487294,"seq.23289.25","NGN1","Neurogenin-1","Q92886"
-0.0421270370835235,-0.0421270370835235,-2.96900960087847,0.00691124019043426,0.0753642669196727,-2.65446499997298,"seq.22536.1","PPR42","Protein phosphatase 1 regulatory subunit 42","Q7Z4L9"
-0.0545177906738671,-0.0545177906738671,-2.96867196767817,0.00691669057805673,0.0753642669196727,-2.65519311738593,"seq.8389.8","CN16B","Leucine-rich repeat-containing protein 74A","Q0VAA2"
0.232425012793578,0.232425012793578,2.96864701772332,0.00691709350655248,0.0753642669196727,-2.65524692141761,"seq.7875.86","PLEK","Pleckstrin","P08567"
-0.0366159950053844,-0.0366159950053844,-2.96728040547138,0.00693919792288113,0.0754922591938516,-2.65819369857502,"seq.9984.12","YIPF6","Protein YIPF6","Q96EC8"
-0.0409064555649531,-0.0409064555649531,-2.96534999315504,0.00697053682953188,0.0757201832346615,-2.6623551985983,"seq.23540.3","MAT1","CDK-activating kinase assembly factor MAT1","P51948"
-0.0322332869046507,-0.0322332869046507,-2.96292702854276,0.00701006373913279,0.0760362419561591,-2.66757689644365,"seq.11591.43","PRC1","Protein regulator of cytokinesis 1","O43663"
-0.0512669015974056,-0.0512669015974056,-2.9617293056846,0.00702968187082232,0.0760426952152662,-2.67015742330693,"seq.6405.74","PSG2","Pregnancy-specific beta-1-glycoprotein 2","P11465"
-0.0616692357474859,-0.0616692357474859,-2.96161702022669,0.00703152374469604,0.0760426952152662,-2.67039932269101,"seq.22057.9","AL1B1","Aldehyde dehydrogenase X, mitochondrial","P30837"
0.12864947992639,0.12864947992639,2.96016702383076,0.00705535028006064,0.0761873306538697,-2.67352273611404,"seq.23693.4","MKNK1","MAP kinase-interacting serine/threonine-protein kinase 1","Q9BUB5"
-0.034609360241841,-0.034609360241841,-2.95910875979205,0.00707278856603242,0.076262656594394,-2.67580191457293,"seq.7069.9","TSNA1","t-SNARE domain-containing protein 1","Q96NA8"
-0.0311378049724042,-0.0311378049724042,-2.95780430013847,0.00709434046614919,0.0762703988915845,-2.67861084598511,"seq.11284.24","LAIR1","Leukocyte-associated immunoglobulin-like receptor 1","Q6GTX8"
-0.0391029713162107,-0.0391029713162107,-2.95750649542691,0.00709926951105674,0.0762703988915845,-2.67925204367566,"seq.24314.9","TPC13","Trafficking protein particle complex subunit 13","A5PLN9"
-0.0576968746486318,-0.0576968746486318,-2.95689367384197,0.00710942279475986,0.0762703988915845,-2.68057141167141,"seq.2190.55","Coagulation Factor XI","Coagulation Factor XI","P03951"
-0.0516871976097721,-0.0516871976097722,-2.95592131124315,0.00712556150302618,0.0762703988915845,-2.68266461060654,"seq.7258.5","EMBP","Bone marrow proteoglycan","P13727"
0.198801257483967,0.198801257483967,2.95515686304507,0.00713827397249035,0.0762703988915845,-2.68431002729675,"seq.19194.9","Histidyl-tRNA synthetase-related","D-tyrosyl-tRNA(Tyr) deacylase 1","Q8TEA8"
-0.0367242851915196,-0.0367242851915196,-2.9546372809163,0.00714692679896133,0.0762703988915845,-2.68542828468628,"seq.15365.41","BAI3","Adhesion G protein-coupled receptor B3","O60242"
-0.0376163663621557,-0.0376163663621557,-2.95426059667407,0.00715320615814978,0.0762703988915845,-2.68623894125011,"seq.4970.55","carbonic anhydrase II","Carbonic anhydrase 2","P00918"
-0.0275207757565989,-0.0275207757565989,-2.95359560236917,0.00716430455654884,0.0762703988915845,-2.68766995786518,"seq.13711.10","CLH1","Clathrin heavy chain 1","Q00610"
-0.0400999102550348,-0.0400999102550348,-2.95339351728457,0.00716768051045896,0.0762703988915845,-2.68810480216333,"seq.22521.13","OTX2","Homeobox protein OTX2","P32243"
-0.0376951744661129,-0.0376951744661129,-2.9510227058071,0.00720740017229248,0.0765812534341689,-2.69320533622987,"seq.21146.187","TULP1","Tubby-related protein 1","O00294"
0.156331302171584,0.156331302171584,2.94993872467618,0.00722563082891869,0.0766632068587894,-2.69553681574124,"seq.21780.15","ABHD4","Protein ABHD4","Q8TB40"
0.124461510046615,0.124461510046615,2.94906995364556,0.00724027386066624,0.0767069130383666,-2.69740514603014,"seq.21378.7","PNPT1","Polyribonucleotide nucleotidyltransferase 1, mitochondrial","Q8TCS8"
-0.0529016606265775,-0.0529016606265775,-2.94605773604791,0.00729126452479637,0.0770329794449915,-2.70388122482147,"seq.18893.26","GPR56","Adhesion G-protein coupled receptor G1","Q9Y653"
-0.0453411586115942,-0.0453411586115942,-2.94600338900738,0.00729218765496559,0.0770329794449915,-2.70399804146481,"seq.2708.54","TNFSF18","Tumor necrosis factor ligand superfamily member 18","Q9UNG2"
0.127883370521133,0.127883370521133,2.94529322235107,0.00730426070917513,0.0770488513881006,-2.70552442930954,"seq.12475.48","CLIC5","Chloride intracellular channel protein 5","Q9NZA1"
-0.0545210505759484,-0.0545210505759484,-2.94274061244144,0.00734781387718313,0.0773311314023385,-2.71100954346912,"seq.17736.105","APTX","Aprataxin","Q7Z2E3"
0.0687238321059315,0.0687238321059315,2.94248203830278,0.00735223954751277,0.0773311314023385,-2.71156506015396,"seq.10970.3","NAR3","Ecto-ADP-ribosyltransferase 3","Q13508"
0.118847248768271,0.118847248768271,2.9418560397265,0.00736296449015228,0.077332346064438,-2.71290985881306,"seq.2849.49","AIF1","Allograft inflammatory factor 1","P55008"
0.265151043945184,0.265151043945184,2.9404556833715,0.00738701032330485,0.0773828821198762,-2.71591772195373,"seq.25070.18","MICA1","Protein-methionine sulfoxide oxidase MICAL1","Q8TDZ2"
0.335755838169928,0.335755838169928,2.94033948789213,0.00738900891143282,0.0773828821198762,-2.71616727362978,"seq.4240.31","M2-PK","Pyruvate kinase PKM","P14618"
0.263134188745209,0.263134188745209,2.93886272355943,0.00741445466139853,0.0775379627359166,-2.71933853274065,"seq.25256.23","EF-1-alpha-1","Elongation factor 1-alpha 1","P68104"
-0.0585326468237928,-0.0585326468237928,-2.93639291169374,0.00745719865194797,0.0778732392178348,-2.72464076273114,"seq.19213.1","ISK4","Serine protease inhibitor Kazal-type 4","O60575"
-0.0377322737425273,-0.0377322737425273,-2.93529958008362,0.00747619559582013,0.0778977824029796,-2.72698732877415,"seq.4909.68","Galectin-8","Galectin-8","O00214"
-0.076785185563509,-0.076785185563509,-2.93502791677424,0.00748092299109421,0.0778977824029796,-2.72757032830993,"seq.6962.5","DRB3","HLA class II histocompatibility antigen, DR beta 3 chain","P79483"
0.0920191932050896,0.0920191932050896,2.93388015038284,0.00750092759421148,0.0779946665252603,-2.73003321988179,"seq.12988.49","EWS","RNA-binding protein EWS","Q01844"
-0.0791629307381413,-0.0791629307381413,-2.93136267349346,0.00754498428185343,0.0783410120091591,-2.73543379251135,"seq.25217.35","SPANXA","Sperm protein associated with the nucleus on the X chromosome A","Q9NS26"
-0.0377046345001388,-0.0377046345001388,-2.93054421163196,0.00755936082280124,0.0783786358995708,-2.73718915044389,"seq.10043.31","BRD4","Bromodomain-containing protein 4","O60885"
0.202874790801041,0.202874790801041,2.92897204934639,0.00758704980897656,0.0784310622606693,-2.74056037556125,"seq.9757.29","ENAH","Protein enabled homolog","Q8N8S7"
0.301003993762204,0.301003993762204,2.92871692330407,0.00759155222756718,0.0784310622606693,-2.74110737435857,"seq.3453.87","LYN","Tyrosine-protein kinase Lyn","P07948"
0.14030905124009,0.14030905124009,2.92790046948665,0.0076059780203304,0.0784310622606693,-2.74285773964318,"seq.16837.20","FLIP","CASP8 and FADD-like apoptosis regulator","O15519"
-0.0471381743070184,-0.0471381743070184,-2.92763534667041,0.00761066806346404,0.0784310622606693,-2.74342608108099,"seq.11657.86","SOCS7","Suppressor of cytokine signaling 7","O14512"
-0.0295492108224898,-0.0295492108224898,-2.9270087621508,0.00762176337543131,0.0784310622606693,-2.74476919586713,"seq.11375.49","FOXL2","Forkhead box protein L2","P58012"
0.188436698050732,0.188436698050732,2.92628222277233,0.00763464799565011,0.0784310622606693,-2.74632641230625,"seq.17490.4","SH3BGRL3-like protein","SH3 domain-binding glutamic acid-rich-like protein 3","Q9H299"
-0.0370356164416153,-0.0370356164416153,-2.92599549945906,0.00763973853821858,0.0784310622606693,-2.74694090981377,"seq.12577.100","FLAP endonuclease-1","Flap endonuclease 1","P39748"
-0.104475405798552,-0.104475405798552,-2.92450792465796,0.00766620132691504,0.0785644241219158,-2.75012861846463,"seq.14086.11","ASM3A","Acid sphingomyelinase-like phosphodiesterase 3a","Q92484"
-0.0628613286844753,-0.0628613286844753,-2.92405443749396,0.00767428590681905,0.0785644241219158,-2.75110025102753,"seq.18870.1","CD3E","T-cell surface glycoprotein CD3 epsilon chain","P07766"
-0.0365166510271488,-0.0365166510271488,-2.92253772745711,0.00770138438644002,0.078731263383957,-2.75434944668506,"seq.9327.3","LYPD1","Ly6/PLAUR domain-containing protein 1","Q8N2G4"
-0.0319443176934766,-0.0319443176934766,-2.92135753880074,0.00772253356611257,0.078836900789068,-2.75687721560989,"seq.2760.2","DRR1","Protein FAM107A","O95990"
-0.0456153064569269,-0.0456153064569268,-2.91930948937211,0.00775936666715177,0.0791021309606563,-2.76126274093536,"seq.18876.77","CHST4","Carbohydrate sulfotransferase 4","Q8NCG5"
0.170008187021857,0.170008187021857,2.91789475411365,0.00778490784697014,0.0792516666153148,-2.76429135431339,"seq.17854.33","NAA10","N-alpha-acetyltransferase 10","P41227"
-0.032983646950257,-0.032983646950257,-2.91713644600642,0.00779863112735113,0.0792806447521093,-2.76591444820014,"seq.15504.39","Livin B","Baculoviral IAP repeat-containing protein 7 Isoform beta","Q96CA5"
-0.0997529075462448,-0.0997529075462448,-2.91600681049672,0.00781911724938609,0.0793781972573471,-2.76833199435341,"seq.7218.87","AT1B2","Sodium/potassium-transporting ATPase subunit beta-2","P14415"
-0.0291306469327903,-0.0291306469327903,-2.91395018707895,0.00785654644150149,0.0795693597760176,-2.77273234493975,"seq.17800.33","SCAND1","SCAN domain-containing protein 1","P57086"
-0.0430866598063131,-0.0430866598063132,-2.91364420188403,0.00786212976730057,0.0795693597760176,-2.77338691442645,"seq.20205.55","DYRK2","Dual specificity tyrosine-phosphorylation-regulated kinase 2","Q92630"
0.275379887424924,0.275379887424924,2.91297832459379,0.00787429315433646,0.0795693597760176,-2.7748112678887,"seq.19250.50","MYCBP","C-Myc-binding protein","Q99417"
-0.0364096455903125,-0.0364096455903125,-2.91219582523573,0.00788860980187157,0.0795693597760176,-2.77648490071781,"seq.23671.11","SPDLY","Protein Spindly","Q96EA4"
0.217159268846411,0.217159268846411,2.91198182727716,0.00789252944410218,0.0795693597760176,-2.77694257152697,"seq.12714.38","AP1G2","AP-1 complex subunit gamma-like 2","O75843"
-0.0564240129104635,-0.0564240129104635,-2.91064901423624,0.00791698347206905,0.0796490682037478,-2.77979268502381,"seq.8872.1","SC61G","Protein transport protein Sec61 subunit gamma","P60059"
0.26736949929368,0.26736949929368,2.91036029285088,0.00792229036187641,0.0796490682037478,-2.78041001694126,"seq.3593.72","Caspase-3","Caspase-3","P42574"
0.242367675730359,0.242367675730359,2.9094398744534,0.00793923093493903,0.0797094411635959,-2.78237783712051,"seq.3822.54","MAPKAPK3","MAP kinase-activated protein kinase 3","Q16644"
0.166596761634022,0.166596761634022,2.90734179909743,0.00797797595691501,0.0799882623795784,-2.786862420342,"seq.11307.33","WWP1","NEDD4-like E3 ubiquitin-protein ligase WWP1","Q9H0M0"
0.205925545492743,0.205925545492743,2.9061560791611,0.00799995231061393,0.0800984236154738,-2.78939623678178,"seq.2644.11","PKC-A","Protein kinase C alpha type","P17252"
-0.0446826421680355,-0.0446826421680355,-2.90515473853298,0.00801855632580639,0.0801745638666705,-2.79153569026917,"seq.13978.122","Tbx3","T-box transcription factor TBX3","O15119"
-0.0449484655926654,-0.0449484655926654,-2.90369368337542,0.00804577550732334,0.0803365173601094,-2.7946567813626,"seq.13459.30","CI167","Torsin-4A","Q9NXH8"
-0.0510154137128832,-0.0510154137128831,-2.90197164843467,0.00807796988496944,0.0804418316577548,-2.7983344848221,"seq.7234.12","GT252","Procollagen galactosyltransferase 2","Q8IYK4"
-0.0310441525164847,-0.0310441525164847,-2.90149009092602,0.00808699483208495,0.0804418316577548,-2.79936276170277,"seq.9897.9","MCM6","DNA replication licensing factor MCM6","Q14566"
0.213002724334576,0.213002724334576,2.90136018823986,0.0080894310063293,0.0804418316577548,-2.79964013191436,"seq.21885.196","TIA1","Nucleolysin TIA-1 isoform p40","P31483"
-0.0697898575066584,-0.0697898575066584,-2.89998179992418,0.00811532424828048,0.0805196622929779,-2.80258294951873,"seq.12758.47","GRID2","Glutamate receptor ionotropic, delta-2","O43424"
0.0727725026264923,0.0727725026264923,2.89976780173423,0.00811935132190132,0.0805196622929779,-2.80303977374093,"seq.12574.36","Endothelin 2","Endothelin-2","P20800"
-0.0348883469197208,-0.0348883469197208,-2.89740020586277,0.00816403276132388,0.0807834440565929,-2.80809290976122,"seq.25058.23","PITM3","Membrane-associated phosphatidylinositol transfer protein 3","Q9BZ71"
0.226383701073682,0.226383701073682,2.89687749684728,0.00817392892177108,0.0807834440565929,-2.80920827590257,"seq.9738.7","FAF2","FAS-associated factor 2","Q96CS3"
-0.0459424600359598,-0.0459424600359598,-2.89658048866488,0.00817955710998298,0.0807834440565929,-2.80984199769233,"seq.7231.37","TM11A","Transmembrane protease serine 11A","Q6ZMR5"
-0.0414038723717607,-0.0414038723717607,-2.89597225775386,0.00819109438398766,0.0807834440565929,-2.81113968070025,"seq.5117.14","ROBO3","Roundabout homolog 3","Q96MS0"
-0.0412586418583974,-0.0412586418583974,-2.89507533840193,0.00820813599014173,0.0807834440565929,-2.81305307049981,"seq.8051.10","AGGF1","Angiogenic factor with G patch and FHA domains 1","Q8N302"
-0.0420028662356836,-0.0420028662356836,-2.89484868419436,0.00821244780435386,0.0807834440565929,-2.81353654819938,"seq.3585.54","BASI","Basigin","P35613"
-0.0390015086242102,-0.0390015086242102,-2.89093760516264,0.00828719231677187,0.0813851445253744,-2.82187664914296,"seq.16922.53","PLXB3","Plexin-B3","Q9ULL4"
-0.0356083933656952,-0.0356083933656952,-2.89003249967448,0.00830458195849286,0.0813851445253744,-2.82380600824734,"seq.15412.40","KIAP","Baculoviral IAP repeat-containing protein 7","Q96CA5"
0.279852752401103,0.279852752401103,2.88990090713213,0.00830711311934127,0.0813851445253744,-2.82408649378324,"seq.10053.5","ILK1","Integrin-linked protein kinase","Q13418"
-0.0342436837134962,-0.0342436837134962,-2.88873115580836,0.00832964544699818,0.0814963565948587,-2.82657953338764,"seq.4889.82","WNT7A","Protein Wnt-7a","O00755"
-0.034331395190172,-0.034331395190172,-2.8839184537705,0.00842296459029069,0.0822239986936983,-2.83683189599882,"seq.8394.56","RNase 2","Non-secretory ribonuclease","P10153"
-0.045241011020977,-0.045241011020977,-2.88373312516174,0.00842657799755695,0.0822239986936983,-2.83722654359342,"seq.9058.1","TIM21","Mitochondrial import inner membrane translocase subunit Tim21","Q9BVV7"
-0.0462278514321408,-0.0462278514321408,-2.88123183115448,0.00847549124153068,0.0825907161223491,-2.8425518085768,"seq.22365.52","ATF5","Cyclic AMP-dependent transcription factor ATF-5","Q9Y2D1"
0.290149759886096,0.290149759886096,2.87988352360177,0.00850196975647848,0.0826981235945942,-2.84542150247749,"seq.7167.102","VAPA","Vesicle-associated membrane protein-associated protein A","Q9P0L0"
-0.046491947138612,-0.046491947138612,-2.87876142085638,0.00852406607052192,0.0826981235945942,-2.84780929041548,"seq.8065.245","PATE4","Prostate and testis expressed protein 4","P0C8F1"
0.307633482981815,0.307633482981815,2.87852237801092,0.00852878033937581,0.0826981235945942,-2.84831790972372,"seq.20950.159","PRDC1","Phosphoribosyltransferase domain-containing protein 1","Q9NRG1"
-0.0550632748391007,-0.0550632748391007,-2.87753408008209,0.00854829737874268,0.0826981235945942,-2.85042054253238,"seq.20550.38","NTRI","Neurotrimin","Q9P121"
-0.0447392116209398,-0.0447392116209398,-2.87730844559849,0.00855275920194533,0.0826981235945942,-2.85090054107281,"seq.20437.9","IDLC","Axonemal dynein light intermediate polypeptide 1","O14645"
-0.052821901102441,-0.052821901102441,-2.87721604240324,0.00855458707508904,0.0826981235945942,-2.85109710809481,"seq.2833.20","Kallikrein 4","Kallikrein-4","Q9Y5K2"
-0.0351949261318962,-0.0351949261318962,-2.87534660470276,0.00859164738130888,0.0829463811421992,-2.85507330750976,"seq.15634.139","SLIT1","Slit homolog 1 protein","O75093"
-0.0373105040144545,-0.0373105040144545,-2.87229574212433,0.00865245732868496,0.0834229649057999,-2.86155984193887,"seq.7894.155","FGF-3","Fibroblast growth factor 3","P11487"
0.266454022005495,0.266454022005495,2.87025232691807,0.00869341581626967,0.0834284529781977,-2.86590267681825,"seq.19202.10","BTK","Tyrosine-protein kinase BTK","Q06187"
0.268496501835595,0.268496501835595,2.86972752742837,0.00870396473470782,0.0834284529781977,-2.86701779919137,"seq.17675.17","ACO13","Acyl-coenzyme A thioesterase 13","Q9NPJ3"
-0.0342035654034019,-0.0342035654034019,-2.86966150557458,0.00870529269346564,0.0834284529781977,-2.86715807948841,"seq.22137.3","F102B","Protein FAM102B","Q5T8I3"
-0.0443264747248686,-0.0443264747248686,-2.86909562227431,0.00871668274687298,0.0834284529781977,-2.8683603834199,"seq.20381.21","PIHD2","PIH1 domain-containing protein 2","Q8WWB5"
-0.0323347130131984,-0.0323347130131984,-2.86838842072231,0.00873093719656706,0.0834284529781977,-2.86986278874132,"seq.24273.43","TXND3","Thioredoxin domain-containing protein 3","Q8N427"
-0.0828031320441313,-0.0828031320441313,-2.86828753271224,0.00873297251743605,0.0834284529781977,-2.87007710536145,"seq.3847.56","ETHE1","Persulfide dioxygenase ETHE1, mitochondrial","O95571"
0.205217986845581,0.205217986845581,2.86827887715045,0.00873314715631292,0.0834284529781977,-2.87009549223175,"seq.25273.80","Caldesmon","Caldesmon","Q05682"
-0.0340268796569732,-0.0340268796569732,-2.8666917099819,0.00876522690616448,0.0836253127212473,-2.87346666220691,"seq.2447.7","GIIE","Group IIE secretory phospholipase A2","Q9NZK7"
-0.0430286331274461,-0.0430286331274461,-2.86606901619264,0.00877784338878748,0.0836362097527738,-2.87478904407296,"seq.25279.44","NVL","Nuclear valosin-containing protein-like","O15381"
0.1957154222695,0.195715422269501,2.86427136023594,0.00881436303216813,0.0837658824955846,-2.87860590197251,"seq.12893.159","IP16:HIN 2","Gamma-interferon-inducible protein 16:Isoform 2, Hematopoietic expression, interferon-inducible nature, and nuclear localization 2","Q16666"
0.0617951058237894,0.0617951058237894,2.86328599845226,0.00883444213792994,0.0837658824955846,-2.88069760321609,"seq.17329.2","BDH2","3-hydroxybutyrate dehydrogenase type 2","Q9BUT1"
-0.033562391630739,-0.033562391630739,-2.86314719212075,0.00883727414644114,0.0837658824955846,-2.8809922316209,"seq.5098.79","KLRF1","Killer cell lectin-like receptor subfamily F member 1","Q9NZS2"
0.0511577432595487,0.0511577432595488,2.86313998224006,0.00883742127028462,0.0837658824955846,-2.88100753503747,"seq.18319.7","ODPX","Pyruvate dehydrogenase protein X component, mitochondrial","O00330"
-0.0729053033810912,-0.0729053033810912,-2.86091515040971,0.00888293244424587,0.0840879150468937,-2.8857290436079,"seq.8465.52","Cathepsin H","Cathepsin H","P09668"
-0.0327153355431314,-0.0327153355431314,-2.8598197257203,0.00890542234983683,0.0841914701789373,-2.8880531277728,"seq.9115.78","ADEC1","ADAM DEC1","O15204"
0.172988531074564,0.172988531074564,2.85862571603214,0.00892999801801845,0.0843138713749157,-2.89058591245965,"seq.21241.1","NAT6","N-acetyltransferase 6","Q93015"
0.188823209836001,0.188823209836001,2.85735142391415,0.00895629730456049,0.0843138713749157,-2.89328846564323,"seq.19262.219","ACADV","Very long-chain specific acyl-CoA dehydrogenase, mitochondrial","P49748"
-0.0355257543467832,-0.0355257543467832,-2.85701480787733,0.00896325680366289,0.0843138713749157,-2.89400227858717,"seq.8772.5","EFNB2:CD","Ephrin-B2:Cytoplasmic domain","P52799"
0.307535273329616,0.307535273329617,2.8569031292407,0.00896556688395308,0.0843138713749157,-2.89423909087237,"seq.3381.24","LYNB","Tyrosine-protein kinase Lyn, isoform B","P07948"
0.249261560932687,0.249261560932687,2.8563891534783,0.00897620581519201,0.0843138713749157,-2.89532891178654,"seq.13963.7","tollip","Toll-interacting protein","Q9H0E2"
-0.0387903774483246,-0.0387903774483246,-2.85512122251863,0.00900250248624555,0.0844520471328749,-2.89801701829851,"seq.13734.22","IFN-lambda 1","Interferon lambda-1","Q8IU54"
0.114117710104117,0.114117710104117,2.85185347041008,0.00907061348702791,0.0848649500330121,-2.9049423859901,"seq.4179.57","14-3-3 protein gamma","14-3-3 protein gamma","P61981"
-0.0449589244350933,-0.0449589244350933,-2.85087161378545,0.00909117431469143,0.0848649500330121,-2.90702253435718,"seq.22948.13","BMP-3","Bone morphogenetic protein 3","P12645"
-0.0310280363080441,-0.0310280363080441,-2.85058368366738,0.00909721219526075,0.0848649500330121,-2.90763247728079,"seq.6966.144","STX1B","Syntaxin-1B","P61266"
-0.0658082448379634,-0.0658082448379635,-2.84996919973938,0.0091101106558539,0.0848649500330121,-2.90893408838445,"seq.9199.6","UB2G2","Ubiquitin-conjugating enzyme E2 G2","P60604"
-0.0392633868381216,-0.0392633868381216,-2.84989080854033,0.00911175739455088,0.0848649500330121,-2.90910012884077,"seq.7257.18","TIP39","Tuberoinfundibular peptide of 39 residues","Q96A98"
-0.0334107376841681,-0.0334107376841681,-2.84967107412634,0.00911637479432686,0.0848649500330121,-2.90956553734613,"seq.7224.11","TRAT1","T-cell receptor-associated transmembrane adapter 1","Q6PIZ9"
-0.0362465403991695,-0.0362465403991695,-2.84868229711231,0.00913718006958033,0.0849501346009834,-2.91165961375186,"seq.14599.18","STAB1","Stabilin-1","Q9NY15"
0.236508222211874,0.236508222211874,2.84793745520118,0.00915288242568853,0.0849877197462977,-2.91323685407861,"seq.17826.341","EF1D","Elongation factor 1-delta","P29692"
0.0696067923747541,0.0696067923747541,2.84586522873919,0.0091967031572633,0.0851162929048082,-2.91762390548475,"seq.11237.49","PCOC1","Procollagen C-endopeptidase enhancer 1","Q15113"
0.24312788243467,0.24312788243467,2.84551985978916,0.00920402594233662,0.0851162929048082,-2.91835493411011,"seq.17364.8","RU2B","U2 small nuclear ribonucleoprotein B''","P08579"
-0.0405583803870703,-0.0405583803870703,-2.84508822432131,0.00921318561553637,0.0851162929048082,-2.91926850249463,"seq.12651.21","PDK2","[Pyruvate dehydrogenase (acetyl-transferring)] kinase isozyme 2, mitochondrial","Q15119"
-0.0413152977901382,-0.0413152977901382,-2.84469979510944,0.00922143582660072,0.0851162929048082,-2.92009056937334,"seq.4904.7","Caspase-2","Caspase-2","P42575"
-0.040514220744888,-0.040514220744888,-2.84452662938693,0.00922511611946748,0.0851162929048082,-2.9204570386371,"seq.20519.7","CD6","CD6","P30203"
0.251214839486015,0.251214839486015,2.84394731666498,0.00923743841597898,0.0851222359217077,-2.92168295930346,"seq.21540.73","BIN2","Bridging integrator 2","Q9UBW5"
0.174132600249929,0.174132600249929,2.84120328257263,0.00929601850421824,0.0852983783317153,-2.92748822905606,"seq.23350.66","F118B","Protein FAM118B","Q9BPY3"
-0.0395147153775178,-0.0395147153775178,-2.84107578173466,0.00929874898400884,0.0852983783317153,-2.92775790688808,"seq.14713.46","Azurocidin","Azurocidin","P20160"
0.236105372974238,0.236105372974238,2.8409066548188,0.00930237207922056,0.0852983783317153,-2.92811561972619,"seq.11659.31","EPN4","Clathrin interactor 1","Q14677"
-0.03799418407879,-0.03799418407879,-2.84035937132343,0.00931410537808126,0.0852983783317153,-2.92927308773576,"seq.25087.11","DTNA","Dystrobrevin alpha","Q9Y4J8"
-0.0319264867130043,-0.0319264867130043,-2.84031463774629,0.00931506505035607,0.0852983783317153,-2.92936769173227,"seq.18933.4","TGM4","Protein-glutamine gamma-glutamyltransferase 4","P49221"
-0.0530282482839985,-0.0530282482839985,-2.83819310054016,0.00936068664776858,0.0855186515135823,-2.93385359980151,"seq.11716.28","LRIT2","Leucine-rich repeat, immunoglobulin-like domain and transmembrane domain-containing protein 2","A6NDA9"
0.0744991340539405,0.0744991340539405,2.8381050231202,0.00936258525282463,0.0855186515135823,-2.93403980276049,"seq.2836.68","Lipocalin 2","Neutrophil gelatinase-associated lipocalin","P80188"
-0.033297059741554,-0.033297059741554,-2.83745925702444,0.00937651663441062,0.0855387105734907,-2.93540492454669,"seq.22074.35","Ataxin-2-binding protein 1","Ataxin-2-binding protein 1","Q9NWB1"
0.263057624070555,0.263057624070555,2.83682596453617,0.00939019805808659,0.0855564420567414,-2.9367435387957,"seq.9762.14","VASP","Vasodilator-stimulated phosphoprotein","P50552"
0.311183195088483,0.311183195088483,2.83581216703,0.00941213929374374,0.085581887532663,-2.93888615442657,"seq.9986.14","Neuropeptide W","Neuropeptide W","Q8N729"
0.24998471775112,0.24998471775112,2.8356121800252,0.00941647328868099,0.085581887532663,-2.93930877634455,"seq.5885.55","eIF-4H","Eukaryotic translation initiation factor 4H","Q15056"
-0.042859758820308,-0.042859758820308,-2.83423208402034,0.00944643364002142,0.085741849113027,-2.94222488542446,"seq.14249.68","TRIM1","Probable E3 ubiquitin-protein ligase MID2","Q9UJV3"
-0.0503434733960397,-0.0503434733960397,-2.83371877830443,0.00945760003935707,0.085741849113027,-2.94330932082427,"seq.13653.335","MACD1","O-acetyl-ADP-ribose deacetylase MACROD1","Q9BQ69"
-0.0430351641959685,-0.0430351641959685,-2.83244248646443,0.00948541876862203,0.0858872265894236,-2.94600528614097,"seq.25277.51","PANK1","Pantothenate kinase 1","Q8TE04"
-0.0360410913690853,-0.0360410913690853,-2.83133996083001,0.00950951259596072,0.0859985574590045,-2.94833374630834,"seq.22511.28","NFYA","Nuclear transcription factor Y subunit alpha","P23511"
-0.038741415309354,-0.038741415309354,-2.83058497023107,0.00952604517744852,0.0860413175940796,-2.94992799420598,"seq.13421.17","KISHB","Protein kish-B","Q9NRX6"
-0.0627049123350803,-0.0627049123350803,-2.82983337976312,0.00954253043444043,0.0860835449710845,-2.95151486714002,"seq.7863.50","PGRC1","Membrane-associated progesterone receptor component 1","O00264"
-0.0293615822458139,-0.0293615822458139,-2.82901515095959,0.0095605081493605,0.0861391148339786,-2.95324221556798,"seq.18160.2","PIMT","Protein-L-isoaspartate(D-aspartate) O-methyltransferase","P22061"
-0.0330683229933583,-0.0330683229933583,-2.82735840186055,0.00959700802699503,0.086344651563378,-2.95673904150957,"seq.18863.176","CHST2","Carbohydrate sulfotransferase 2","Q9Y4C5"
0.154965657262215,0.154965657262215,2.82648104593543,0.00961639066589158,0.086344651563378,-2.95859045307682,"seq.12508.9","CHMP3","Charged multivesicular body protein 3","Q9Y3E7"
-0.0416727259431469,-0.041672725943147,-2.82636947567674,0.0096188581519362,0.086344651563378,-2.95882587147653,"seq.23658.1","SYNM","Probable asparagine--tRNA ligase, mitochondrial","Q96I59"
-0.0572681023300688,-0.0572681023300688,-2.8245286343598,0.00965965711899376,0.0865748542032624,-2.96270950971326,"seq.11281.6","GRB7","Growth factor receptor-bound protein 7","Q14451"
0.0628912136204498,0.0628912136204498,2.82414151493138,0.00966825782980595,0.0865748542032624,-2.96352606943891,"seq.6375.75","XXLT1","Xyloside xylosyltransferase 1","Q8NBI6"
-0.0676211566847585,-0.0676211566847585,-2.82282248968793,0.00969761754075885,0.0867312076743451,-2.96630792901243,"seq.23578.6","SMIM3","Small integral membrane protein 3","Q9BZL3"
0.150656353296916,0.150656353296916,2.82076771125845,0.0097435229214645,0.0870349737433269,-2.97064030896683,"seq.17849.6","DRG1","Developmentally-regulated GTP-binding protein 1","Q9Y295"
0.150923494268207,0.150923494268207,2.81957381026357,0.00977029034999619,0.0871672538079832,-2.97315690550609,"seq.21430.4","cPLA2-alpha","Cytosolic phospholipase A2 alpha","P47712"
0.328677007488994,0.328677007488994,2.81890935037319,0.00978521787310201,0.0871937079181425,-2.97455729054857,"seq.12641.3","I5P2","Type II inositol 1,4,5-trisphosphate 5-phosphatase","P32019"
-0.0499763013715275,-0.0499763013715275,-2.81757449782771,0.0098152716977658,0.0873547196642429,-2.97737009976551,"seq.9918.23","Calbindin D28","Calbindin","P05937"
-0.0353651190877198,-0.0353651190877198,-2.81593027612938,0.00985241138341094,0.0875783250898565,-2.98083396015288,"seq.9030.56","CQ089","Uncharacterized protein C17orf89","A1L188"
-0.0427935623449784,-0.0427935623449785,-2.81460221943015,0.00988250692285937,0.0877388464807819,-2.98363107138829,"seq.24968.10","TIAM2","T-lymphoma invasion and metastasis-inducing protein 2","Q8IVF5"
-0.124232260138038,-0.124232260138038,-2.81399732786563,0.00989624349052406,0.0877539158180412,-2.98490487084584,"seq.4135.84","IgE","Immunoglobulin E","P01854"
-0.0349018634260747,-0.0349018634260747,-2.8124139918801,0.00993228557894878,0.0877848356188031,-2.98823850354059,"seq.8659.68","G6B:CD","Protein G6b:Isoform B, Cytoplasmic domain","O95866"
-0.0315348343362432,-0.0315348343362433,-2.81241368660481,0.00993229254005028,0.0877848356188031,-2.98823914619754,"seq.8363.18","K132L","UPF0577 protein KIAA1324-like","A8MWY0"
-0.0598257037530671,-0.0598257037530672,-2.81210066950187,0.0099394326135508,0.0877848356188031,-2.98889808382139,"seq.18297.8","RASM","Ras-related protein M-Ras","O14807"
-0.0801018319535949,-0.0801018319535949,-2.81155034449553,0.00995199761370874,0.0877848356188031,-2.99005649921271,"seq.14618.26","ECOP","Vesicular, overexpressed in cancer, prosurvival protein 1","Q96AW1"
-0.0295782140779197,-0.0295782140779197,-2.81120248363983,0.00995994773724107,0.0877848356188031,-2.99078867977669,"seq.18932.84","NMNA1","Nicotinamide/nicotinic acid mononucleotide adenylyltransferase 1","Q9HAN9"
0.136548513418904,0.136548513418904,2.81058128376738,0.009974159838063,0.0878039264005329,-2.99209608128025,"seq.7147.35","WFDC8","WAP four-disulfide core domain protein 8","Q8IUA0"
0.264042486542722,0.264042486542721,2.80701701533405,0.010056077685561,0.0883816612067682,-2.99959496444173,"seq.24901.4","VILI","Villin-1","P09327"
-0.0864159835750736,-0.0864159835750736,-2.80648702423076,0.0100683129148048,0.0883816612067682,-3.00070963462944,"seq.2665.26","BCMA","Tumor necrosis factor receptor superfamily member 17","Q02223"
0.236659257507988,0.236659257507988,2.80541960187769,0.0100929980326671,0.0883816612067682,-3.00295432330906,"seq.25484.120","ARI3C","AT-rich interactive domain-containing protein 3C","A6NKF2"
-0.0441136091559607,-0.0441136091559607,-2.80537104388738,0.0100941223454245,0.0883816612067682,-3.00305642666031,"seq.3189.61","Enterokinase","Enteropeptidase","P98073"
0.216969586164327,0.216969586164327,2.80413233884646,0.0101228435723275,0.0883816612067682,-3.00566078303907,"seq.15534.26","Malate dehydrogenase 2","Malate dehydrogenase, mitochondrial","P40926"
-0.0490235960576213,-0.0490235960576214,-2.80408192830303,0.0101240140568536,0.0883816612067682,-3.0057667589145,"seq.11837.7","GITR","Tumor necrosis factor receptor superfamily member 18","Q9Y5U5"
0.124080018524825,0.124080018524826,2.80405387263755,0.0101246655381604,0.0883816612067682,-3.00582573872243,"seq.24671.15","ASC","Apoptosis-associated speck-like protein containing a CARD","Q9ULZ3"
-0.0399052484091405,-0.0399052484091405,-2.80225023413071,0.0101666314646819,0.088641838212998,-3.00961684194584,"seq.2785.15","MCP-2","C-C motif chemokine 8","P80075"
0.0794665591837254,0.0794665591837254,2.80103767290453,0.0101949373040669,0.088782434897663,-3.01216490338458,"seq.10630.5","HTAI2","Oxidoreductase HTATIP2","Q9BUP3"
-0.0447633659457311,-0.0447633659457312,-2.7980682033625,0.0102645722506881,0.0890738873960549,-3.01840271763739,"seq.23425.19","ERMIN","Ermin","Q8TAM6"
0.123721207064325,0.123721207064325,2.79797696219771,0.0102667190122274,0.0890738873960549,-3.01859433395934,"seq.19233.75","ATOX1","Copper transport protein ATOX1","O00244"
0.264065423492797,0.264065423492797,2.79795645973495,0.0102672014616331,0.0890738873960549,-3.01863739094495,"seq.24435.1","Dynamin","Dynamin-1","Q05193"
0.0905243009258276,0.0905243009258276,2.79752810056737,0.010277286225831,0.0890738873960549,-3.01953694906811,"seq.7769.29","3BP2","SH3 domain-binding protein 2","P78314"
0.248247937081992,0.248247937081992,2.79623484230592,0.0103077901575893,0.0892321644402235,-3.02225240892193,"seq.11816.84","JAK2","Tyrosine-protein kinase JAK2","O60674"
-0.0302194807895773,-0.0302194807895773,-2.79535101894033,0.0103286861775026,0.0893069911599245,-3.02410783569909,"seq.12406.119","ARHI","GTP-binding protein Di-Ras3","O95661"
-0.0402650531485201,-0.0402650531485201,-2.79435100321128,0.0103523777548718,0.0894057837147635,-3.02620685322642,"seq.6584.1","SRCH","Sarcoplasmic reticulum histidine-rich calcium-binding protein","P23327"
0.191443657312656,0.191443657312656,2.79284999917289,0.0103880351140686,0.0895118701494357,-3.02935677122528,"seq.13954.9","GNA1","Glucosamine 6-phosphate N-acetyltransferase","Q96EK6"
-0.0469289470804568,-0.0469289470804568,-2.79280010380863,0.0103892224099907,0.0895118701494357,-3.02946146493334,"seq.23164.8","MPC1","Mitochondrial pyruvate carrier 1","Q9Y5U8"
-0.0509634018421189,-0.0509634018421189,-2.79142814367916,0.0104219196498072,0.0896875706345273,-3.032339854477,"seq.8446.4","PACAP-27","Pituitary adenylate cyclase-activating polypeptide 27","P18509"
-0.0499077275331921,-0.0499077275331921,-2.79080036584077,0.010436913686922,0.0897106885188381,-3.03365671701222,"seq.5230.99","HMGR","3-hydroxy-3-methylglutaryl-coenzyme A reductase","P04035"
-0.0547437805116252,-0.0547437805116252,-2.78962814132378,0.0104649662309895,0.0898458643788959,-3.0361152663783,"seq.2869.68","PKC-D","Protein kinase C delta type","Q05655"
0.249954698243435,0.249954698243435,2.78867146560319,0.0104879134393589,0.0899369424229256,-3.03812137463793,"seq.19113.66","SH3L2","SH3 domain-binding glutamic acid-rich-like protein 2","Q9UJC5"
0.129053465939294,0.129053465939294,2.78711237995321,0.0105254125559664,0.090152446675017,-3.04139001163886,"seq.15544.25","kallikrein 14","Kallikrein-14","Q9P0G3"
-0.0409495722499527,-0.0409495722499527,-2.7851581585336,0.0105725950119175,0.0904034226165214,-3.0454858288961,"seq.22071.38","ASB8","Ankyrin repeat and SOCS box protein 8","Q9H765"
-0.0350918584950957,-0.0350918584950957,-2.7848720428263,0.0105795197546841,0.0904034226165214,-3.04608537910163,"seq.14034.22","GA733-1 protein","Tumor-associated calcium signal transducer 2","P09758"
-0.0485566525526081,-0.0485566525526081,-2.78388686249838,0.0106033965800521,0.0905013555878218,-3.04814958241712,"seq.8631.13","ERMAP","Erythroid membrane-associated protein","Q96PL5"
-0.046110051371466,-0.046110051371466,-2.78209918989141,0.0106468530971111,0.0907659792103422,-3.05189432405973,"seq.8852.10","SUN3","SUN domain-containing protein 3","Q8TAQ9"
-0.0321723485725161,-0.0321723485725161,-2.78044823694474,0.01068713598531,0.0908407638137494,-3.0553516539846,"seq.18414.26","ARL5A","ADP-ribosylation factor-like protein 5A","Q9Y689"
-0.0710386985480299,-0.0710386985480299,-2.78028724816142,0.0106910717962863,0.0908407638137494,-3.05568873504791,"seq.5255.22","PDE4D","cAMP-specific 3',5'-cyclic phosphodiesterase 4D","Q08499"
0.0749339033272588,0.0749339033272588,2.78020784648189,0.010693013493236,0.0908407638137494,-3.0558549842156,"seq.6296.36","OIT3","Oncoprotein-induced transcript 3 protein","Q8WWZ8"
-0.0377798379524051,-0.0377798379524051,-2.77818270111272,0.010742649718212,0.09115619766711,-3.06009441567932,"seq.8858.21","BATF3","Basic leucine zipper transcriptional factor ATF-like 3","Q9NR55"
-0.0468641722506689,-0.0468641722506689,-2.7770790552893,0.0107697918652892,0.0911846169687511,-3.06240416312937,"seq.5981.6","ES1","ES1 protein homolog, mitochondrial","P30042"
-0.129504032796225,-0.129504032796225,-2.77702923290899,0.0107710186870757,0.0911846169687511,-3.0625084227641,"seq.17398.55","HO-1","Heme oxygenase 1","P09601"
0.166248291700859,0.166248291700859,2.77630977079584,0.0107887494262118,0.0912287639996026,-3.06401388869095,"seq.22041.26","MP2K5","Dual specificity mitogen-activated protein kinase kinase 5","Q13163"
-0.0505303021047883,-0.0505303021047883,-2.77541352295963,0.0108108756340329,0.0912334955193019,-3.06588901600108,"seq.8334.65","TCP11","T-complex protein 11 homolog","Q8WWU5"
-0.0458539303973623,-0.0458539303973623,-2.77485562042995,0.0108246706120011,0.0912334955193019,-3.06705611206578,"seq.8399.6","DRAK2","Serine/threonine-protein kinase 17B","O94768"
-0.0399216571123334,-0.0399216571123334,-2.7747671876158,0.0108268587768139,0.0912334955193019,-3.06724109750446,"seq.7016.12","GCNT1","Beta-1,3-galactosyl-O-glycosyl-glycoprotein beta-1,6-N-acetylglucosaminyltransferase","Q02742"
-0.0389969706560727,-0.0389969706560727,-2.77323234286925,0.0108649035026474,0.0914483621602733,-3.07045126573169,"seq.5897.58","Gastrin-releasing peptide","Gastrin-releasing peptide","P07492"
-0.0370772025272719,-0.037077202527272,-2.76873013190141,0.0109772332539911,0.0921874790427162,-3.07986285102016,"seq.9523.34","ITM2C:C-term","Integral membrane protein 2C:C-term","Q9NQX7"
-0.0327314726791199,-0.0327314726791199,-2.76854989222364,0.0109817530370558,0.0921874790427162,-3.08023947795636,"seq.10512.13","IL3RB:ECD","Cytokine receptor common subunit beta:Extracellular domain","P32927"
-0.0337124933784243,-0.0337124933784243,-2.7677029873313,0.0110030140675239,0.0921874790427162,-3.08200900397073,"seq.19225.11","BLNK","B-cell linker protein","Q8WV28"
-0.03918631546252,-0.03918631546252,-2.7674688817858,0.0110088980178342,0.0921874790427162,-3.08249809905928,"seq.11486.26","ZN174","Zinc finger protein 174","Q15697"
-0.0366242124849403,-0.0366242124849403,-2.76718827042694,0.0110159547600776,0.0921874790427162,-3.08308432827066,"seq.10063.10","FANCL","E3 ubiquitin-protein ligase FANCL","Q9NW38"
0.240531337423416,0.240531337423416,2.76610993785674,0.0110431122683435,0.0922347687704222,-3.08533682260796,"seq.21439.37","HCLS1","Hematopoietic lineage cell-specific protein","P14317"
-0.054119119423598,-0.054119119423598,-2.76508358703433,0.0110690195081282,0.0922347687704222,-3.08748034204207,"seq.4133.54","Granzyme B","Granzyme B","P10144"
0.2574035736391,0.2574035736391,2.76482623471084,0.0110755246371848,0.0922347687704222,-3.08801775882251,"seq.17686.27","TBCB","Tubulin-folding cofactor B","Q99426"
0.151836580394556,0.151836580394556,2.76465415560827,0.0110798763228669,0.0922347687704222,-3.08837709011764,"seq.25280.2","LIMD1","LIM domain-containing protein 1","Q9UGP4"
0.235576138622789,0.235576138622789,2.76445655207328,0.0110848754894896,0.0922347687704222,-3.08878970762842,"seq.17411.55","UFD1","Ubiquitin recognition factor in ER-associated degradation protein 1","Q92890"
0.130729572335819,0.130729572335819,2.76357449930748,0.0111072165735498,0.092315281191111,-3.09063135598796,"seq.24496.26","RIPL1","RILP-like protein 1","Q5EBL4"
-0.0431488916542409,-0.0431488916542409,-2.76160376241527,0.0111572865319502,0.0926258104002107,-3.09474505847055,"seq.22144.65","FBX48","F-box only protein 48","Q5FWF7"
-0.0353189317030355,-0.0353189317030356,-2.76042325548647,0.0111873815942743,0.0927677955340735,-3.09720856328149,"seq.7221.56","CKAP4","Cytoskeleton-associated protein 4","Q07065"
-0.040051524842295,-0.040051524842295,-2.75993530121773,0.0111998436095465,0.0927677955340735,-3.09822668740483,"seq.11401.181","RN146","E3 ubiquitin-protein ligase RNF146","Q9NTX7"
-0.080359377882969,-0.080359377882969,-2.75658907799544,0.0112856585229063,0.0933724914568261,-3.10520629326188,"seq.2783.18","LD78-beta","C-C motif chemokine 3-like 1","P16619"
-0.0692119171527858,-0.0692119171527859,-2.75541113736663,0.0113160149805433,0.0935174979514515,-3.10766228716325,"seq.5755.29","GIP","Gastric inhibitory polypeptide","P09681"
0.268302436240761,0.268302436240761,2.75393554781861,0.0113541511169166,0.0937263957997789,-3.11073815959455,"seq.23265.15","TPD54","Tumor protein D54","O43399"
-0.0380292501501922,-0.0380292501501922,-2.74999273353696,0.0114566493679622,0.0944655172432996,-3.11895305682021,"seq.5667.3","SEM3B","Semaphorin-3B","Q13214"
-0.0664388727465599,-0.0664388727465599,-2.74733340896641,0.0115262753891577,0.0949322274707008,-3.12449056468407,"seq.5658.64","coagulation factor XIII B","Coagulation factor XIII B chain","P05160"
-0.0368099520426173,-0.0368099520426173,-2.74347434561185,0.0116280249293594,0.0954075892152579,-3.13252165487531,"seq.12514.16","METTL1","tRNA (guanine-N(7)-)-methyltransferase","Q9UBP6"
-0.0544955912317224,-0.0544955912317223,-2.74298050614941,0.0116411068274902,0.0954075892152579,-3.13354898678837,"seq.11430.49","DTX1","E3 ubiquitin-protein ligase DTX1","Q86Y01"
0.082560700049032,0.082560700049032,2.74243695837735,0.011655521596571,0.0954075892152579,-3.13467962251382,"seq.8337.65","PTPRU","Receptor-type tyrosine-protein phosphatase U","Q92729"
-0.0279656398945874,-0.0279656398945874,-2.74233917750358,0.0116581165147523,0.0954075892152579,-3.1348830052837,"seq.10699.52","LRP1","Prolow-density lipoprotein receptor-related protein 1","Q07954"
0.109921864470058,0.109921864470058,2.74185444152629,0.0116709885531269,0.0954075892152579,-3.13589119675507,"seq.23337.54","BACD3","BTB/POZ domain-containing adapter for CUL3-mediated RhoA degradation protein 3","Q9H3F6"
-0.0482704340668873,-0.0482704340668873,-2.7410702437338,0.0116918411828557,0.0954075892152579,-3.13752204815748,"seq.19752.197","AMP1D","Methionine aminopeptidase 1D, mitochondrial","Q6UB28"
-0.0861202691199596,-0.0861202691199596,-2.73989369254384,0.0117231929803624,0.0954075892152579,-3.13996842776393,"seq.5459.33","CYTN","Cystatin-SN","P01037"
0.326110076572186,0.326110076572186,2.73987956679063,0.0117235698746027,0.0954075892152579,-3.13999779604999,"seq.12558.3","UBS3B","Ubiquitin-associated and SH3 domain-containing protein B","Q8TF42"
-0.0523596710375383,-0.0523596710375383,-2.73876575650442,0.0117533239326607,0.0954075892152579,-3.14231324160891,"seq.21691.27","LRFN3","Leucine-rich repeat and fibronectin type-III domain-containing protein 3","Q9BTN0"
-0.0344184898692974,-0.0344184898692974,-2.73771022166419,0.0117815871087499,0.0954075892152579,-3.14450711689484,"seq.25409.5","CC140","Coiled-coil domain-containing protein 140","Q96MF4"
0.346168723723818,0.346168723723818,2.73661605551061,0.0118109524949605,0.0954075892152579,-3.14678084917541,"seq.21991.79","NEB2","Neurabin-2","Q96SB3"
-0.0806110994175809,-0.0806110994175809,-2.73513345684155,0.0118508530896181,0.0954075892152579,-3.14986105459235,"seq.2813.11","ART","Agouti-related protein","O00253"
0.270555729732493,0.270555729732493,2.73438692461428,0.0118709924132299,0.0954075892152579,-3.15141171984033,"seq.5256.86","PDE5A","cGMP-specific 3',5'-cyclic phosphodiesterase","O76074"
-0.0353702074277193,-0.0353702074277193,-2.7343558180059,0.0118718322829692,0.0954075892152579,-3.1514763286782,"seq.23308.31","KCTD1","BTB/POZ domain-containing protein KCTD1","Q719H9"
-0.0348425923463507,-0.0348425923463507,-2.7342273192153,0.011875302309639,0.0954075892152579,-3.15174321855593,"seq.3809.1","FGFR-3:CD","Fibroblast growth factor receptor 3:Cytoplasmic domain","P22607"
0.0937640056404465,0.0937640056404466,2.73421490064465,0.0118756377158949,0.0954075892152579,-3.15176901139781,"seq.21949.4","AB1IP","Amyloid beta A4 precursor protein-binding family B member 1-interacting protein","Q7Z5R6"
0.136855892386275,0.136855892386275,2.7341587992425,0.0118771530389983,0.0954075892152579,-3.15188553090386,"seq.13955.33","DAPK1","Death-associated protein kinase 1","P53355"
-0.036942187110636,-0.036942187110636,-2.73395973154669,0.0118825314182423,0.0954075892152579,-3.15229897403971,"seq.20449.72","JOS1","Josephin-1","Q15040"
0.313224068722371,0.313224068722371,2.73384300636443,0.0118856861510676,0.0954075892152579,-3.15254139338584,"seq.23677.30","SPN90","NCK-interacting protein with SH3 domain","Q9NZQ3"
-0.0364543166560991,-0.0364543166560991,-2.73334532561955,0.0118991458589961,0.0954075892152579,-3.15357493900853,"seq.8464.31","RSPO4","R-spondin-4","Q2I0M5"
0.277137516912693,0.277137516912693,2.73327564322059,0.0119010315592443,0.0954075892152579,-3.15371964277361,"seq.21963.48","DAB2","Disabled homolog 2","P98082"
-0.0375909349225806,-0.0375909349225806,-2.73317499966622,0.0119037556088907,0.0954075892152579,-3.15392863785958,"seq.3479.71","TRY3","Trypsin-3","P35030"
0.148729334077266,0.148729334077266,2.73254678812081,0.0119207723002735,0.0954075892152579,-3.15523308849888,"seq.23568.41","MEIS2","Homeobox protein Meis2","O14770"
0.0636458361496497,0.0636458361496497,2.73253981351518,0.0119209613539952,0.0954075892152579,-3.15524757010261,"seq.21724.22","GALNS","N-acetylgalactosamine-6-sulfatase","P34059"
-0.033092028132496,-0.033092028132496,-2.73206909713792,0.0119337271468913,0.0954075892152579,-3.15622489217308,"seq.11175.45","PCAT2","Lysophosphatidylcholine acyltransferase 2","Q7L5N7"
0.148811532007495,0.148811532007495,2.73189970295273,0.0119383242646968,0.0954075892152579,-3.15657657564493,"seq.24445.38","AF1L2","Actin filament-associated protein 1-like 2","Q8N4X5"
0.270885203302561,0.270885203302561,2.73181770280782,0.0119405502333502,0.0954075892152579,-3.1567468143408,"seq.12617.2","STK24","Serine/threonine-protein kinase 24","Q9Y6E0"
0.0876179245300198,0.0876179245300198,2.7314516811795,0.0119504910074812,0.0954075892152579,-3.15750667323462,"seq.24909.40","Phospholipase C-delta-1","1-phosphatidylinositol-4,5-bisphosphate phosphodiesterase delta-1","P51178"
-0.0298348662375367,-0.0298348662375367,-2.72849408814703,0.0120311035984923,0.0959460767280205,-3.16364478716897,"seq.17166.4","FGF-8F","Fibroblast growth factor 8 isoform F","P55075"
-0.0726694614024122,-0.0726694614024122,-2.72277126676454,0.0121885465912788,0.0966859507870133,-3.17551250163711,"seq.4923.79","MIS","Muellerian-inhibiting factor","P03971"
-0.0799374510200573,-0.0799374510200573,-2.72215991433656,0.0122054803466191,0.0966859507870133,-3.1767795697174,"seq.15623.1","PD-1","Programmed cell death protein 1","Q15116"
0.219880942177969,0.219880942177969,2.72182409964985,0.0122147914772681,0.0966859507870133,-3.17747550803262,"seq.13622.16","2A5A","Serine/threonine-protein phosphatase 2A 56 kDa regulatory subunit alpha isoform","Q15172"
-0.0451411820956041,-0.0451411820956041,-2.72126443849152,0.0122303241045867,0.0966859507870133,-3.17863524899642,"seq.22802.13","TEX30","Testis-expressed protein 30","Q5JUR7"
-0.047099188085192,-0.047099188085192,-2.72115543423242,0.0122333515377297,0.0966859507870133,-3.17886111609939,"seq.2781.63","LAG-1","C-C motif chemokine 4-like","Q8NHW4"
0.176174171108186,0.176174171108186,2.72108276422677,0.0122353702335307,0.0966859507870133,-3.1790116927236,"seq.20221.26","PDE4C","cAMP-specific 3',5'-cyclic phosphodiesterase 4C","Q08493"
-0.0311203579875831,-0.0311203579875831,-2.72095339902873,0.0122389646402363,0.0966859507870133,-3.17927974028855,"seq.20531.5","SLAF9","SLAM family member 9","Q96A28"
-0.0359021912130444,-0.0359021912130445,-2.72037135646587,0.012255149008717,0.0966859507870133,-3.18048566762127,"seq.20379.59","SVBP","Small vasohibin-binding protein","Q8N300"
0.139612990001888,0.139612990001888,2.72035535111856,0.0122555943413536,0.0966859507870133,-3.18051882711881,"seq.14684.17","CAN2","Calpain-2 catalytic subunit","P17655"
0.0671530052728999,0.0671530052728999,2.72032186635965,0.0122565260704075,0.0966859507870133,-3.18058819973374,"seq.4413.3","SLPI","Antileukoproteinase","P03973"
0.238086929303097,0.238086929303097,2.71897120805216,0.0122941645825916,0.0968780169108217,-3.18338609743012,"seq.12591.27","Oligophrenin-1","Oligophrenin-1","O60890"
-0.0512630824409778,-0.0512630824409778,-2.71766090651356,0.0123307827583964,0.0970616366370966,-3.18609973986703,"seq.3035.80","IL-19","Interleukin-19","Q9UHD0"
0.412940731631619,0.412940731631619,2.71623036933499,0.0123708786608328,0.097095476178325,-3.18906165264657,"seq.20374.41","COQ9","Ubiquinone biosynthesis protein COQ9, mitochondrial","O75208"
-0.0313051534920097,-0.0313051534920097,-2.7157660390425,0.012383919611367,0.097095476178325,-3.19002287799618,"seq.8372.29","CDHR1","Cadherin-related family member 1","Q96JP9"
0.148521702447337,0.148521702447337,2.71567804489773,0.0123863924336773,0.097095476178325,-3.19020502839303,"seq.12593.33","PDRG1","p53 and DNA damage-regulated protein 1","Q9NUG6"
0.177805763386476,0.177805763386476,2.7156078622413,0.012388365049505,0.097095476178325,-3.19035030640576,"seq.12491.23","CLIC4","Chloride intracellular channel protein 4","Q9Y696"
-0.0397270608141861,-0.0397270608141861,-2.71479393511867,0.0124112636797162,0.0971704629016664,-3.19203499879958,"seq.11228.37","RIC3","Protein RIC-3","Q7Z5B4"
0.264142324540809,0.264142324540809,2.71380451540815,0.0124391533410893,0.0972843226429187,-3.19408259460599,"seq.4220.39","FER","Tyrosine-protein kinase Fer","P16591"
-0.109621433763157,-0.109621433763157,-2.71326942614938,0.0124542610201831,0.0972980799315268,-3.19518980329261,"seq.2755.8","C3adesArg","C3a anaphylatoxin des Arginine","P01024"
-0.0693477978825128,-0.0693477978825128,-2.71209421623578,0.0124875026420029,0.097448180977055,-3.19762117218128,"seq.23621.326","TIM13","Mitochondrial import inner membrane translocase subunit Tim13","Q9Y5L4"
0.12438679188744,0.124386791887441,2.71035378527703,0.0125368858085565,0.097448180977055,-3.20122095606978,"seq.10866.60","P4R3A","Serine/threonine-protein phosphatase 4 regulatory subunit 3A","Q6IN85"
0.25886493555311,0.25886493555311,2.71034669882248,0.0125370872565826,0.097448180977055,-3.20123561084547,"seq.13082.9","UN45A","Protein unc-45 homolog A","Q9H3U1"
-0.0324317943362038,-0.0324317943362038,-2.71011145879435,0.0125437762048921,0.097448180977055,-3.20172207601884,"seq.7890.68","DPP10","Inactive dipeptidyl peptidase 10","Q8N608"
-0.0611659339360134,-0.0611659339360134,-2.70995970019173,0.0125480931821127,0.097448180977055,-3.20203589445722,"seq.22154.37","GATD1","GATA zinc finger domain-containing protein 1","Q8WUU5"
-0.0374623100006533,-0.0374623100006533,-2.70883607810835,0.0125800997695048,0.097448180977055,-3.20435913752955,"seq.3808.76","FGFR-2","Fibroblast growth factor receptor 2","P21802"
0.170139401927831,0.170139401927831,2.70855884408946,0.0125880086739109,0.097448180977055,-3.2049322833505,"seq.24942.22","UN13D","Protein unc-13 homolog D","Q70J99"
0.357237995905931,0.357237995905931,2.70819804421592,0.0125983085634343,0.097448180977055,-3.20567814721845,"seq.4149.8","PDGF-BB","Platelet-derived growth factor subunit B","P01127"
0.235430076803172,0.235430076803172,2.70807005586735,0.0126019642054227,0.097448180977055,-3.20594271938357,"seq.16885.49","MARE3","Microtubule-associated protein RP/EB family member 3","Q9UPY8"
0.0509437717200961,0.0509437717200961,2.70788798716924,0.0126071662314944,0.097448180977055,-3.20631907347835,"seq.18216.22","IL-11 RA","Interleukin-11 receptor subunit alpha","Q14626"
0.190815172172536,0.190815172172536,2.70684288492323,0.0126370658778668,0.097504390376032,-3.20847916032011,"seq.21533.51","LSP1","Lymphocyte-specific protein 1","P33241"
-0.0456851055576364,-0.0456851055576364,-2.70579538723619,0.0126671011857453,0.097504390376032,-3.21064378202297,"seq.20443.37","TEN1L","CST complex subunit TEN1","Q86WV5"
-0.036578836748844,-0.036578836748844,-2.70545855627257,0.0126767735732195,0.097504390376032,-3.21133974424533,"seq.3388.58","PAK7","Serine/threonine-protein kinase PAK 5","Q9P286"
0.184162436017908,0.184162436017908,2.70527719106676,0.0126819845149809,0.097504390376032,-3.21171446429384,"seq.5360.9","PKB beta","RAC-beta serine/threonine-protein kinase","P31751"
0.0982800015185231,0.0982800015185232,2.7050900231376,0.012687364298093,0.097504390376032,-3.21210116028139,"seq.22847.18","STK4","Serine/threonine-protein kinase 4","Q13043"
0.183116691872218,0.183116691872218,2.70460501204811,0.0127013150317794,0.097504390376032,-3.2131031494631,"seq.21857.26","RACK1","Guanine nucleotide-binding protein subunit beta-2-like 1","P63244"
0.107227921860136,0.107227921860136,2.70437011774548,0.0127080766713171,0.097504390376032,-3.21358838775418,"seq.9901.28","EGLN1","Egl nine homolog 1","Q9GZT9"
0.167949267874976,0.167949267874976,2.70314455708007,0.012743410630096,0.0976726814750474,-3.21611977723111,"seq.17512.2","NMI","N-myc-interactor","Q13287"
-0.0577430482526024,-0.0577430482526024,-2.70169232925748,0.0127853995675628,0.0978915729495432,-3.21911860612647,"seq.17404.5","ARL5B","ADP-ribosylation factor-like protein 5B","Q96KC2"
-0.0371824852942256,-0.0371824852942257,-2.69986231142348,0.0128384975732121,0.0981949725195625,-3.22289642075983,"seq.7082.2","B3GN6","UDP-GlcNAc:betaGal beta-1,3-N-acetylglucosaminyltransferase 6","Q6ZMB0"
0.0582756325852611,0.0582756325852611,2.69912245833748,0.012860023408804,0.0982565100909565,-3.22442338066412,"seq.7808.5","GLCE","D-glucuronyl C5-epimerase","O94923"
-0.0514577929185189,-0.0514577929185189,-2.69735952497953,0.0129114527636282,0.098483690775524,-3.22806100143203,"seq.21987.76","LPL","Lipoprotein lipase","P06858"
-0.0409604567881146,-0.0409604567881146,-2.69717729757642,0.0129167798575114,0.098483690775524,-3.22843694005128,"seq.9220.7","EPHB3","Ephrin type-B receptor 3","P54753"
0.0906312311378048,0.0906312311378048,2.69611443923286,0.0129478919504253,0.098617747572257,-3.2306293839892,"seq.25078.13","ATG4C","Cysteine protease ATG4C","Q96DT6"
-0.0377671620020475,-0.0377671620020475,-2.69529780438911,0.0129718445537647,0.0986212498164001,-3.23231362900824,"seq.13487.24","UN93B","Protein unc-93 homolog B1","Q9H1C4"
-0.0373857928013495,-0.0373857928013495,-2.6948017467659,0.012986414741861,0.0986212498164001,-3.23333658405976,"seq.5032.64","SSRP1","FACT complex subunit SSRP1","Q08945"
-0.0394258688597298,-0.0394258688597298,-2.69471574956808,0.012988942217553,0.0986212498164001,-3.2335139152946,"seq.10605.22","APMAP","Adipocyte plasma membrane-associated protein","Q9HDC9"
-0.0386935291009811,-0.0386935291009811,-2.69297545376254,0.0130401896413859,0.0988967951451376,-3.23710189742858,"seq.5089.11","IL-7 Ra","Interleukin-7 receptor subunit alpha","P16871"
-0.0355111155319758,-0.0355111155319758,-2.69256281026737,0.013052368902404,0.0988967951451376,-3.23795247750994,"seq.18261.34","NATD1","Protein NATD1","Q8N6N6"
-0.049210131342239,-0.049210131342239,-2.69202351532549,0.0130683024740427,0.0989147006576298,-3.23906402508516,"seq.8447.11","ghrelin","Appetite-regulating hormone","Q9UBU3"
-0.0819818834003985,-0.0819818834003986,-2.69098505536393,0.0130990356315618,0.0990444716996412,-3.24120409332455,"seq.17495.141","SIR3","NAD-dependent protein deacetylase sirtuin-3, mitochondrial","Q9NTG7"
-0.0506552709246638,-0.0506552709246638,-2.68978193508415,0.0131347270878205,0.0991569959682921,-3.24368297688785,"seq.22967.15","GDF7","Growth/differentiation factor 7","Q7Z4P5"
0.0927604116883041,0.0927604116883042,2.6895666034803,0.0131411247229209,0.0991569959682921,-3.24412658283815,"seq.3825.18","MK08","Mitogen-activated protein kinase 8","P45983"
-0.0349057950310959,-0.0349057950310959,-2.68839091290846,0.013176107043609,0.0991648204526439,-3.24654831549528,"seq.22363.31","ADAT1","tRNA-specific adenosine deaminase 1","Q9BUB4"
-0.0590619291741861,-0.0590619291741861,-2.68799968454403,0.0131877673756861,0.0991648204526439,-3.24735406472635,"seq.2640.3","MSP R","Macrophage-stimulating protein receptor","Q04912"
0.228061908888642,0.228061908888642,2.68744423602385,0.0132043388990921,0.0991648204526439,-3.24849793014811,"seq.25256.153","EF-1-alpha-1","Elongation factor 1-alpha 1","P68104"
0.258806666644337,0.258806666644337,2.68733247643526,0.0132076755600791,0.0991648204526439,-3.24872806839747,"seq.25081.6","F16B1","Protein FAM160B1","Q5W0V3"
-0.0518309850420965,-0.0518309850420965,-2.68724843160034,0.0132101853010725,0.0991648204526439,-3.248901132535,"seq.23161.3","KCTD6","BTB/POZ domain-containing protein KCTD6","Q8NC69"
0.110789085854692,0.110789085854692,2.68664977670479,0.013228075298247,0.0991969556058875,-3.25013379690496,"seq.11395.5","FAK2:FERM","Protein-tyrosine kinase 2-beta:4.1 protein, ezrin, radixin, moesin domain","Q14289"
-0.0276851830878,-0.0276851830878,-2.68362956671801,0.0133186788751283,0.099634546922687,-3.25635047219959,"seq.21624.64","KBRS2","NF-kappa-B inhibitor-interacting Ras-like protein 2","Q9NYR9"
0.121647846715632,0.121647846715632,2.68324824519816,0.0133301596608054,0.099634546922687,-3.2571351181912,"seq.9531.24","LST1","Leukocyte-specific transcript 1 protein","O00453"
-0.0578807311364151,-0.0578807311364151,-2.68316408540167,0.0133326947902769,0.099634546922687,-3.25730828638822,"seq.5092.51","JAG1:ECD","Protein jagged-1:Extracellular domain","P78504"
0.0643680135578537,0.0643680135578537,2.68288498023187,0.0133411054735276,0.099634546922687,-3.25788255690349,"seq.16594.44","FAIM1","Fas apoptotic inhibitory molecule 1","Q9NVQ4"
0.348952316041656,0.348952316041657,2.68140009236514,0.0133859358678083,0.0998670281887974,-3.26093726902598,"seq.4126.22","BPI","Bactericidal permeability-increasing protein","P17213"
-0.0563242296398475,-0.0563242296398475,-2.68005958808474,0.013426529014999,0.100022097574696,-3.26369422216985,"seq.11464.9","RELB","Transcription factor RelB","Q01201"
-0.0326611280424168,-0.0326611280424168,-2.67941284770384,0.0134461550473255,0.100022097574696,-3.26502409424763,"seq.12361.102","RRAS2","Ras-related protein R-Ras2","P62070"
-0.0319644116287877,-0.0319644116287877,-2.6793557841545,0.013447887998793,0.100022097574696,-3.26514142446156,"seq.9110.2","SYT17","Synaptotagmin-17","Q9BSW7"
-0.0905338655348451,-0.0905338655348451,-2.67847097042,0.0134747856645222,0.100083590990548,-3.26696055709771,"seq.3508.78","MDC","C-C motif chemokine 22","O00626"
0.288843794364131,0.288843794364131,2.678180812261,0.0134836172798352,0.100083590990548,-3.26755704159492,"seq.17342.13","AGR3","Anterior gradient protein 3","Q8TD06"
0.143939303917129,0.143939303917129,2.67699583237499,0.0135197414311051,0.100249639156994,-3.26999269156571,"seq.7227.75","COCH","Cochlin","O43405"
-0.0312920449839293,-0.0312920449839293,-2.67631155090982,0.0135406432684996,0.100302590227737,-3.27139893978563,"seq.11952.1","IGDC3:CD","Immunoglobulin superfamily DCC subclass member 3:Cytoplasmic domain","Q8IVU1"
-0.0342861448693066,-0.0342861448693066,-2.67534159174502,0.0135703234701223,0.100328309776705,-3.27339196472998,"seq.9895.77","XPF","DNA repair endonuclease XPF","Q92889"
0.3466327023033,0.3466327023033,2.67529848136031,0.0135716440444273,0.100328309776705,-3.27348053736413,"seq.10080.9","EI2BA","Translation initiation factor eIF-2B subunit alpha","Q14232"
0.22045778310993,0.22045778310993,2.6737145349508,0.0136202481038392,0.100513094314928,-3.27673434031457,"seq.12861.13","TMOD3","Tropomodulin-3","Q9NYL9"
0.242167332166647,0.242167332166647,2.67358534178935,0.0136242196711687,0.100513094314928,-3.27699969075447,"seq.25115.21","FHOD1","FH1/FH2 domain-containing protein 1","Q9Y613"
-0.0433233077411065,-0.0433233077411065,-2.67244862539455,0.0136592108595021,0.100669350813864,-3.27933411769232,"seq.3728.52","Secretin","Secretin","P09683"
-0.0338367442826552,-0.0338367442826552,-2.67087043847301,0.0137079320020522,0.100926380164604,-3.28257433931695,"seq.8328.9","EKI1","Ethanolamine kinase 1","Q9HBU6"
-0.0990507237289546,-0.0990507237289546,-2.66990384887654,0.0137378528992626,0.101015065825144,-3.28455839289407,"seq.4479.14","C1-Esterase Inhibitor","Plasma protease C1 inhibitor","P05155"
0.204196870996381,0.204196870996381,2.6695863503141,0.0137476945120789,0.101015065825144,-3.28521002130913,"seq.19163.26","LRC59","Leucine-rich repeat-containing protein 59","Q96AG4"
0.178053168717343,0.178053168717343,2.66553574028556,0.0138738365017044,0.101839269144938,-3.29351996363496,"seq.21221.67","Serpin B9","Serpin B9","P50453"
0.344936672867637,0.344936672867637,2.66413258608455,0.0139177862439185,0.10196213869156,-3.29639707696415,"seq.24414.3","Glycogen phosphorylase","Glycogen phosphorylase, brain form","P11216"
0.20628624798411,0.206286247984109,2.66369442517395,0.0139315371871608,0.10196213869156,-3.29729535081116,"seq.24950.21","SARG","Specifically androgen-regulated gene protein","Q9BW04"
0.234990206663965,0.234990206663965,2.66366246085602,0.0139325408336937,0.10196213869156,-3.29736087792474,"seq.2855.49","ERK-1","Mitogen-activated protein kinase 3","P27361"
0.221507280983622,0.221507280983622,2.66218228113722,0.0139790915386569,0.102200198821736,-3.30039481937894,"seq.9172.69","MMP-8","Neutrophil collagenase","P22894"
-0.0289685543260325,-0.0289685543260325,-2.66127706064871,0.0140076322171101,0.1022270924316,-3.30224983640086,"seq.6455.52","HPLN4","Hyaluronan and proteoglycan link protein 4","Q86UW8"
-0.0396496299296353,-0.0396496299296353,-2.66117606909841,0.0140108197748893,0.1022270924316,-3.30245677269929,"seq.12635.9","TRDMT","tRNA (cytosine(38)-C(5))-methyltransferase","O14717"
-0.0424050444104325,-0.0424050444104325,-2.66069840966749,0.0140259052063909,0.102234823049384,-3.30343546437728,"seq.6361.49","PTPRR","Receptor-type tyrosine-protein phosphatase R","Q15256"
-0.0920520952330766,-0.0920520952330766,-2.65902973109103,0.0140787254047347,0.102517312162949,-3.30685376914014,"seq.21707.15","C1QL3","Complement C1q-like protein 3","Q5VWW1"
-0.0471806970355057,-0.0471806970355057,-2.65857832383093,0.014093046332966,0.102519176368252,-3.30777829316283,"seq.7097.8","CDY1","Testis-specific chromodomain protein Y 1","Q9Y6F8"
0.0555608158866636,0.0555608158866636,2.65783656907043,0.014116608319146,0.102588193457882,-3.30929730162333,"seq.25285.14","KBTBB","Kelch repeat and BTB domain-containing protein 11","O94819"
0.130311358038762,0.130311358038762,2.65696522735935,0.0141443339896447,0.102687301245538,-3.31108140892496,"seq.14670.1","SKIL","Ski-like protein","P12757"
-0.0318326325613142,-0.0318326325613142,-2.65593551702274,0.0141771649004473,0.102823238765532,-3.31318939656829,"seq.15437.11","RAMP3","Receptor activity-modifying protein 3","O60896"
0.0572295444384013,0.0572295444384013,2.65467656201331,0.0142174023488864,0.102862525636402,-3.31576611771606,"seq.3633.70","NID2","Nidogen-2","Q14112"
0.0848053669038822,0.0848053669038822,2.6543250695943,0.0142286555587057,0.102862525636402,-3.31648541053279,"seq.6955.68","SNX1","Sorting nexin-1","Q13596"
0.213621497198498,0.213621497198498,2.65348435440662,0.0142556054726612,0.102862525636402,-3.31820564911195,"seq.4924.32","MMP-1","Interstitial collagenase","P03956"
-0.0453311837744434,-0.0453311837744434,-2.65321827977228,0.0142641447396043,0.102862525636402,-3.31875002245697,"seq.23254.31","NDUF3","NADH dehydrogenase [ubiquinone] 1 alpha subcomplex assembly factor 3","Q9BU61"
0.0772672831418135,0.0772672831418135,2.65318413360974,0.0142652409577433,0.102862525636402,-3.31881988150891,"seq.13133.73","LTBP4","Latent-transforming growth factor beta-binding protein 4","Q8N2S1"
-0.0430992056638562,-0.0430992056638562,-2.6527037302791,0.0142806720818656,0.102862525636402,-3.31980268163682,"seq.3520.58","TGF-b3","Transforming growth factor beta-3","P10600"
0.212587466836737,0.212587466836737,2.65268214216248,0.0142813658861351,0.102862525636402,-3.31984684405884,"seq.24983.119","RB6I2","ELKS/RAB6-interacting/CAST family member 1","Q8IUD2"
-0.0420010337185846,-0.0420010337185846,-2.65105543421207,0.0143337367018363,0.103137815221801,-3.32317404095293,"seq.21732.78","UB2Q1","Ubiquitin-conjugating enzyme E2 Q1","Q7Z7E8"
-0.0287172735173532,-0.0287172735173532,-2.65054801707359,0.0143501095821402,0.10315379560574,-3.32421167536024,"seq.11254.13","PPN","Papilin","O95428"
0.191036337494254,0.191036337494254,2.64934625205083,0.0143889572203883,0.103247385607406,-3.32666879835769,"seq.17513.11","ANX11","Annexin A11","P50995"
-0.0406821022710753,-0.0406821022710753,-2.64926896692708,0.0143914588801103,0.103247385607406,-3.32682679556475,"seq.2853.68","CHK1","Serine/threonine-protein kinase Chk1","O14757"
-0.0391271737698076,-0.0391271737698076,-2.64781573642988,0.0144385750242928,0.103483552951888,-3.32979725439229,"seq.7073.69","CV015","Uncharacterized protein C22orf15","Q8WYQ4"
-0.0287185886858938,-0.0287185886858938,-2.64714901464993,0.0144602397394587,0.103537021081448,-3.33115977887397,"seq.25082.3","WASL","Neural Wiskott-Aldrich syndrome protein","O00401"
0.242869616724954,0.242869616724954,2.6466771461114,0.0144755912800014,0.103545225554397,-3.33212399116002,"seq.11245.43","filamin A:CH1","Filamin-A:Calponin Homology 1","P21333"
-0.0458102160513264,-0.0458102160513264,-2.64489700161293,0.0145336436454281,0.103858557383849,-3.33576072742865,"seq.24489.34","HES3","Transcription factor HES-3","Q5TGS1"
-0.0352196949526684,-0.0352196949526684,-2.64264733777728,0.0146073205258951,0.104282820091331,-3.34035486278338,"seq.10035.6","DUS4","Dual specificity protein phosphatase 4","Q13115"
-0.0363125807206042,-0.0363125807206042,-2.64055545995343,0.0146761446746827,0.104399483530391,-3.34462496777,"seq.6940.18","JPH1","Junctophilin-1","Q9HDC5"
0.190549061310626,0.190549061310626,2.64047034679245,0.0146789513937799,0.104399483530391,-3.34479867048353,"seq.19277.4","KAT","Thiosulfate sulfurtransferase/rhodanese-like domain-containing protein 1","Q8NFU3"
-0.0492564259221203,-0.0492564259221203,-2.64041471030714,0.0146807863530703,0.104399483530391,-3.34491221432799,"seq.7006.4","COPA1","Collagen alpha-1(XXV) chain","Q9BXS0"
-0.0368412406082251,-0.0368412406082251,-2.64040964037216,0.0146809535764372,0.104399483530391,-3.34492256107239,"seq.9368.64","LRTM1","Leucine-rich repeat and transmembrane domain-containing protein 1","Q9HBL6"
-0.0304980938762559,-0.0304980938762559,-2.6399478762731,0.0146961916033134,0.104405984986892,-3.34586488815772,"seq.4543.65","CONA1","Collagen alpha-1(XXIII) chain","Q86Y22"
0.0307253306697923,0.0307253306697923,2.63744321129387,0.0147791037455376,0.104892782084931,-3.35097470211894,"seq.11510.31","Apo L1","Apolipoprotein L1","O14791"
-0.0591840553295974,-0.0591840553295975,-2.63653218109651,0.0148093704920217,0.105005351669597,-3.35283269000477,"seq.8409.3","RSPO2","R-spondin-2","Q6UXX9"
-0.0574610555959968,-0.0574610555959968,-2.63532865954862,0.0148494438166454,0.105012563408338,-3.35528668614226,"seq.10854.15","GCNT4","Beta-1,3-galactosyl-O-glycosyl-glycoprotein beta-1,6-N-acetylglucosaminyltransferase 4","Q9P109"
-0.054261094618918,-0.054261094618918,-2.63528792849741,0.0148508018073746,0.105012563408338,-3.35536972714201,"seq.3289.19","Carbonic Anhydrase X","Carbonic anhydrase-related protein 10","Q9NS85"
-0.0485337014000764,-0.0485337014000764,-2.63520375459581,0.0148536085709969,0.105012563408338,-3.35554133575467,"seq.11186.12","TMM52","Transmembrane protein 52","Q8NDY8"
0.198661777054654,0.198661777054654,2.63337698333455,0.0149146448054885,0.105121903184955,-3.35926494613959,"seq.24670.1","PIHD1","PIH1 domain-containing protein 1","Q9NWS0"
-0.0378922420180729,-0.0378922420180728,-2.63304619410964,0.0149257223201069,0.105121903184955,-3.35993906932155,"seq.9547.29","EMID1","EMI domain-containing protein 1","Q96A84"
0.145067732227778,0.145067732227778,2.63239274693895,0.0149476277588939,0.105121903184955,-3.36127061575335,"seq.23398.1","GRL1A","DNA-directed RNA polymerase II subunit GRINL1A","P0CAP2"
0.0532144110394366,0.0532144110394366,2.63202186594118,0.0149600741892436,0.105121903184955,-3.36202629345778,"seq.9482.110","NUDT9","ADP-ribose pyrophosphatase, mitochondrial","Q9BW91"
0.0906723331860373,0.0906723331860373,2.63201122815259,0.014960431327326,0.105121903184955,-3.36204796735751,"seq.2774.10","IL-16","Interleukin-16","Q14005"
-0.0412979852533995,-0.0412979852533995,-2.63187143380766,0.014965125329102,0.105121903184955,-3.36233278630135,"seq.2939.10","Artemin","Artemin","Q5T4W7"
0.220182367352201,0.220182367352201,2.63148929881239,0.014977963681503,0.105121903184955,-3.36311131341894,"seq.15433.4","p60-Src","Proto-oncogene tyrosine-protein kinase Src","P12931"
0.200033386275788,0.200033386275788,2.63103362605707,0.0149932861553205,0.105121903184955,-3.36403958302776,"seq.18303.39","NEUG","Neurogranin","Q92686"
-0.040360826876018,-0.0403608268760179,-2.63019784911298,0.015021428293229,0.105121903184955,-3.36574196160125,"seq.25093.96","VANG1","Vang-like protein 1","Q8TAA9"
0.0579128723435177,0.0579128723435177,2.63001604953417,0.0150275563815063,0.105121903184955,-3.36611222861953,"seq.6217.23","QSCN6","Sulfhydryl oxidase 1","O00391"
-0.0519068490041169,-0.0519068490041169,-2.63001131026387,0.0150277161639077,0.105121903184955,-3.3661218808046,"seq.19516.10","HMGA2","High mobility group protein HMGI-C","P52926"
-0.0381146287591769,-0.0381146287591769,-2.62925720409189,0.0150531608498538,0.105128974208013,-3.36765760816352,"seq.5070.76","DcR3","Tumor necrosis factor receptor superfamily member 6B","O95407"
-0.0390572499046965,-0.0390572499046965,-2.62907398112915,0.0150593491754729,0.105128974208013,-3.36803070479499,"seq.7076.17","ECEL1","Endothelin-converting enzyme-like 1","O95672"
-0.0549454441781953,-0.0549454441781953,-2.62800224231153,0.0150955948512022,0.105128974208013,-3.37021281426172,"seq.11180.17","SMRC1","SWI/SNF complex subunit SMARCC1","Q92922"
-0.0435740204708729,-0.0435740204708729,-2.62771679840087,0.0151052622250196,0.105128974208013,-3.3707939132047,"seq.9600.55","THS7A:TSP type-1 domain 17","Thrombospondin type-1 domain-containing protein 7A:Thrombospondin type-1 domain 17","Q9UPZ6"
0.145926057087566,0.145926057087566,2.6276643033664,0.0151070407519967,0.105128974208013,-3.37090077759508,"seq.10554.23","BGAL","Beta-galactosidase","P16278"
0.233531672179289,0.233531672179289,2.62662940289731,0.0151421432498731,0.105128974208013,-3.37300730273158,"seq.11211.7","TBCE","Tubulin-specific chaperone E","Q15813"
-0.054343851752286,-0.054343851752286,-2.62604838515753,0.0151618841718078,0.105128974208013,-3.37418976687755,"seq.3175.51","ATS13","A disintegrin and metalloproteinase with thrombospondin motifs 13","Q76LX8"
-0.0494942849282145,-0.0494942849282145,-2.62604126643904,0.0151621261903534,0.105128974208013,-3.37420425376578,"seq.13574.50","RND1","Rho-related GTP-binding protein Rho6","Q92730"
-0.0322692851477667,-0.0322692851477667,-2.62555811241047,0.0151785606913043,0.105128974208013,-3.37518744455099,"seq.9899.28","KIF1C","Kinesin-like protein KIF1C","O43896"
0.0938492708416404,0.0938492708416404,2.62531034438952,0.0151869950135711,0.105128974208013,-3.37569160176814,"seq.23395.5","KHDR2","KH domain-containing, RNA-binding, signal transduction-associated protein 2","Q5VWX1"
-0.0341242900075615,-0.0341242900075615,-2.62529905005057,0.0151873795913071,0.105128974208013,-3.37571458284638,"seq.7741.111","RTF1","RNA polymerase-associated protein RTF1 homolog","Q92541"
-0.034547354428282,-0.034547354428282,-2.62421017522062,0.0152244992598714,0.105284924071219,-3.3779299216992,"seq.24473.11","CT453","Cancer/testis antigen family 45 member A3","Q8NHU0"
-0.0823276885213974,-0.0823276885213974,-2.62345165419829,0.0152504074902951,0.105284924071219,-3.37947286590152,"seq.22577.24","SIG14","Sialic acid-binding Ig-like lectin 14","Q08ET2"
-0.0337115713825839,-0.0337115713825839,-2.62336874552594,0.0152532418465095,0.105284924071219,-3.37964150034355,"seq.23767.1","CK049","UPF0705 protein C11orf49","Q9H6J7"
-0.0466313497955384,-0.0466313497955384,-2.6218908022681,0.0153038505635498,0.105534311029058,-3.38264713877446,"seq.11459.81","ELL","RNA polymerase II elongation factor ELL","P55199"
0.0703380374599022,0.0703380374599022,2.62108481879348,0.0153315159411865,0.105575162233093,-3.38428586533818,"seq.13114.50","Lumican","Lumican","P51884"
-0.0462130241265403,-0.0462130241265404,-2.62087449930136,0.0153387428734868,0.105575162233093,-3.38471344394099,"seq.3298.52","Contactin-4","Contactin-4","Q8IWV2"
-0.0719279937150088,-0.0719279937150088,-2.61986921727886,0.0153733302342507,0.105713400073069,-3.38675693054497,"seq.5465.32","H6ST1","Heparan-sulfate 6-O-sulfotransferase 1","O60243"
0.0978724296201354,0.0978724296201354,2.61755958226628,0.0154530720699274,0.106063680383283,-3.3914502892484,"seq.15509.2","NAG","Alpha-N-acetylglucosaminidase","P54802"
-0.0341753121635204,-0.0341753121635204,-2.61706735229738,0.0154701167571407,0.106063680383283,-3.39245025935647,"seq.13725.3","FGF-16","Fibroblast growth factor 16","O43320"
0.0954298414376164,0.0954298414376164,2.6169296138464,0.0154748894508421,0.106063680383283,-3.39273005879276,"seq.17683.2","COMD9","COMM domain-containing protein 9","Q9P000"
-0.0355002660498549,-0.0355002660498549,-2.61671079644746,0.0154824744035963,0.106063680383283,-3.39317454472673,"seq.12482.5","BPTF","Nucleosome-remodeling factor subunit BPTF","Q12830"
-0.0416980116279274,-0.0416980116279274,-2.61560716250811,0.015520783278679,0.106138165529304,-3.39541607090843,"seq.25039.10","KLHL3","Kelch-like protein 3","Q9UH77"
-0.0433269705531539,-0.0433269705531539,-2.61555862632473,0.0155224700856412,0.106138165529304,-3.39551463854817,"seq.9941.70","PCDB1","Protocadherin beta-1","Q9Y5F3"
-0.0728073987174198,-0.0728073987174198,-2.61453611657314,0.0155580459726725,0.106281721738341,-3.39759093638965,"seq.24646.47","SPYA","Serine--pyruvate aminotransferase","P21549"
0.0685442479327576,0.0685442479327576,2.61389379701107,0.0155804331070874,0.10633499711382,-3.39889500655903,"seq.6448.36","Sema E","Semaphorin-3C","Q99985"
-0.0325751140533612,-0.0325751140533612,-2.61128888307759,0.0156715337591527,0.106856697446645,-3.40418191549058,"seq.11328.9","USB1","U6 snRNA phosphodiesterase","Q9BQ65"
0.197171102798753,0.197171102798753,2.61005876489236,0.0157147276347709,0.107051074513874,-3.40667759090689,"seq.11664.32","ARFG2","ADP-ribosylation factor GTPase-activating protein 2","Q8N6H7"
-0.0311110715514295,-0.0311110715514295,-2.60935424272732,0.0157395161929308,0.107083173228398,-3.40810665420529,"seq.11669.39","SO5A1","Solute carrier organic anion transporter family member 5A1","Q9H2Y9"
-0.0596339904377526,-0.0596339904377526,-2.60909003572056,0.0157488217452109,0.107083173228398,-3.40864252343099,"seq.9954.2","NPPL3","Nuclear pore complex-interacting protein family member B3","Q92617"
0.198416551848446,0.198416551848446,2.60760411553366,0.0158012530317051,0.107339546456755,-3.41165576159311,"seq.15596.7","HEXI1","Protein HEXIM1","O94992"
-0.0894759309461445,-0.0894759309461445,-2.60709600011444,0.0158192196039156,0.107361537889144,-3.41268594159304,"seq.22528.1","PHF11","PHD finger protein 11","Q9UIL8"
-0.0407635270691525,-0.0407635270691525,-2.60608437942169,0.0158550467719734,0.107504591554339,-3.41473664049183,"seq.15589.1","Gc-Globulin, Mixed Type","Vitamin D-binding protein","P02774"
-0.0697958419820883,-0.0697958419820883,-2.60554073264252,0.0158743317645272,0.10753531991788,-3.41583851685546,"seq.3708.62","a2-Macroglobulin","Alpha-2-macroglobulin","P01023"
-0.0242556579919785,-0.0242556579919785,-2.60493069408706,0.0158959980773833,0.107582107693637,-3.41707481366423,"seq.12366.16","CRGD","Gamma-crystallin D","P07320"
0.0915456045911173,0.0915456045911173,2.60315969577253,0.0159590545290287,0.107908672042755,-3.4206630341655,"seq.9221.6","IPIL1","Inositol 1,4,5-trisphosphate receptor-interacting protein-like 1","Q6GPH6"
-0.0456175652350944,-0.0456175652350944,-2.60211171866829,0.0159964781164264,0.108061472651188,-3.4227857356728,"seq.8092.29","IL-6 sRa","Interleukin-6 receptor subunit alpha","P08887"
0.0693726429610523,0.0693726429610523,2.60139907750551,0.0160219737154405,0.108133487418376,-3.42422894925695,"seq.6257.56","CGRE1","Cell growth regulator with EF hand domain protein 1","Q99674"
-0.032848497996029,-0.032848497996029,-2.60078171036246,0.0160440915505027,0.108182593257738,-3.42547904904504,"seq.8686.342","HIKES","Protein Hikeshi","Q53FT3"
0.0588908367541798,0.0588908367541799,2.5998239490933,0.0160784609989719,0.10831414253374,-3.4274180993197,"seq.6470.19","fibulin 1","Fibulin-1","P23142"
-0.0586494593032601,-0.0586494593032601,-2.5980316470048,0.0161429635267172,0.108319341857795,-3.43104571916443,"seq.6909.40","MGAT2","Alpha-1,6-mannosyl-glycoprotein 2-beta-N-acetylglucosaminyltransferase","Q10469"
0.205995498143725,0.205995498143725,2.59779358772662,0.0161515491751351,0.108319341857795,-3.43152745180475,"seq.11358.15","GRB10","Growth factor receptor-bound protein 10","Q13322"
-0.0438474906165126,-0.0438474906165126,-2.59754355002616,0.0161605714336919,0.108319341857795,-3.43203339866313,"seq.4137.57","IL-17E","Interleukin-25","Q9H293"
-0.0780525302892091,-0.0780525302892091,-2.59700082918285,0.0161801710010423,0.108319341857795,-3.43313149613237,"seq.23359.25","FL2D","Pre-mRNA-splicing regulator WTAP","Q15007"
-0.0334867980299772,-0.0334867980299772,-2.59672660166701,0.0161900827923941,0.108319341857795,-3.43368629979636,"seq.22078.4","ATTY","Tyrosine aminotransferase","P17735"
-0.0332157904525832,-0.0332157904525832,-2.59597240746005,0.0162173720382526,0.108319341857795,-3.4352119888104,"seq.23301.2","MSX-2","MSX-2","P35548"
0.120499733270915,0.120499733270915,2.59590154302394,0.0162199383617669,0.108319341857795,-3.43535533121165,"seq.12597.68","Autophagy protein 5","Autophagy protein 5","Q9H1Y0"
0.297815509416466,0.297815509416466,2.59568281841901,0.0162278617738545,0.108319341857795,-3.43579774756324,"seq.8255.34","MRVI1","Protein MRVI1","Q9Y6F6"
0.0394281585093396,0.0394281585093397,2.59542140995767,0.0162373361869001,0.108319341857795,-3.43632647509656,"seq.20106.80","DCPS","Scavenger mRNA-decapping enzyme DcpS","Q96C86"
0.212727085631727,0.212727085631727,2.59525487662489,0.0162433746747868,0.108319341857795,-3.43666329249845,"seq.18823.52","H2B3B","Histone H2B type 3-B","Q8N257"
0.123789702212868,0.123789702212868,2.59497725661416,0.016253445835002,0.108319341857795,-3.43722475978193,"seq.6255.74","CPXM1","Probable carboxypeptidase X1","Q96SM3"
-0.0319642587410055,-0.0319642587410055,-2.59484634588161,0.0162581968840054,0.108319341857795,-3.43748950666484,"seq.15553.22","ACES","Acetylcholinesterase","P22303"
-0.0324377848344255,-0.0324377848344256,-2.59445461766742,0.0162724213656586,0.108319341857795,-3.43828167469586,"seq.10716.35","PSMD5","26S proteasome non-ATPase regulatory subunit 5","Q16401"
-0.0389913344898734,-0.0389913344898734,-2.59403649179005,0.0162876172637934,0.10832157138302,-3.43912715526985,"seq.14069.61","Carbonic Anhydrase IV","Carbonic anhydrase 4","P22748"
-0.0450922605402385,-0.0450922605402385,-2.5925021694008,0.0163434929050992,0.108594092785112,-3.44222904722497,"seq.13403.5","ETV5","ETS translocation variant 5","P41161"
0.180955443084512,0.180955443084512,2.59096569436621,0.0163996268014224,0.108805518397941,-3.44533431666497,"seq.17337.1","TYY1","Transcriptional repressor protein YY1","P25490"
0.147348356232042,0.147348356232042,2.59081430815004,0.0164051673369923,0.108805518397941,-3.44564022065586,"seq.25103.45","VPS53","Vacuolar protein sorting-associated protein 53 homolog","Q5VIR6"
0.176611483720854,0.176611483720854,2.58972655268651,0.0164450293261454,0.108950884783914,-3.44783795399581,"seq.23923.26","PPM1F","Protein phosphatase 1F","P49593"
-0.0739281097160337,-0.0739281097160338,-2.58940093476502,0.0164569795784181,0.108950884783914,-3.4484957468632,"seq.7130.4","LAIR2","Leukocyte-associated immunoglobulin-like receptor 2","Q6ISS4"
-0.0395014422637469,-0.0395014422637469,-2.58839906175457,0.0164937995649466,0.109095558102446,-3.45051939244022,"seq.11629.36","TRAF4","TNF receptor-associated factor 4","Q9BUZ4"
0.164147452138757,0.164147452138757,2.58538676967945,0.0166049698689157,0.109731301336833,-3.45660130194461,"seq.21717.44","UB2Q2","Ubiquitin-conjugating enzyme E2 Q2","Q8WVN8"
0.102205844051678,0.102205844051678,2.58454894336695,0.0166360147641985,0.109746674413712,-3.45829222954678,"seq.23569.53","STA10","START domain-containing protein 10","Q9Y365"
0.178487089562057,0.178487089562057,2.58451134688258,0.0166374091407809,0.109746674413712,-3.45836810112753,"seq.15314.49","CLIC4","Chloride intracellular channel protein 4","Q9Y696"
0.1113233296827,0.111323329682699,2.58344435163347,0.0166770274460615,0.10985169476909,-3.46052110589425,"seq.21590.9","ANRA2","Ankyrin repeat family A protein 2","Q9H9E1"
-0.0499907398825977,-0.0499907398825977,-2.58327101689461,0.0166834718218387,0.10985169476909,-3.46087081958335,"seq.3758.63","Activated Protein C","Activated Protein C","P04070"
-0.0508531424065973,-0.0508531424065973,-2.58141418530097,0.0167526529415729,0.110137064095628,-3.46461630958091,"seq.20107.11","MYL4","Myosin light polypeptide 4","P12829"
-0.039752114788644,-0.039752114788644,-2.58129231658124,0.0167572028552374,0.110137064095628,-3.46486208571954,"seq.4397.26","IFN-lambda 2","Interferon lambda-2","Q8IZJ0"
-0.0508580167185161,-0.0508580167185161,-2.58089239853105,0.016772141740451,0.110137064095628,-3.46566856846326,"seq.2515.14","GFRa-2","GDNF family receptor alpha-2","O00451"
0.272823942924091,0.272823942924091,2.5800718328358,0.0168028328906328,0.11017448553917,-3.46732312908925,"seq.25266.14","OSBL1","Oxysterol-binding protein-related protein 1","Q9BXW6"
0.092433876442245,0.092433876442245,2.57969107583504,0.0168170919707598,0.11017448553917,-3.46809077919337,"seq.17821.20","NMT2","Glycylpeptide N-tetradecanoyltransferase 2","O60551"
-0.0335233397700736,-0.0335233397700736,-2.57952844175901,0.0168231859521329,0.11017448553917,-3.46841864986214,"seq.7944.1","KI3L3:ECD","Killer cell immunoglobulin-like receptor 3DL3:Extracellular domain","Q8N743"
0.058082548388419,0.0580825483884191,2.57800154995161,0.0168805002128107,0.110428343542652,-3.47149632931946,"seq.19376.74","NNMT","Nicotinamide N-methyltransferase","P40261"
-0.0364829905084956,-0.0364829905084956,-2.57768915292043,0.0168922490122179,0.110428343542652,-3.47212589252463,"seq.7993.23","ASTL","Astacin-like metalloendopeptidase","Q6HA08"
-0.0375464727475355,-0.0375464727475354,-2.57671918860042,0.0169287767359979,0.110488989549052,-3.47408036926124,"seq.6447.73","PTX3","Pentraxin-related protein PTX3","P26022"
0.199242958222516,0.199242958222516,2.57623765012526,0.0169469383493904,0.110488989549052,-3.47505052263913,"seq.5858.6","14-3-3 protein zeta/delta","14-3-3 protein zeta/delta","P63104"
-0.0323877065178687,-0.0323877065178687,-2.5762359897401,0.0169470010036822,0.110488989549052,-3.47505386764194,"seq.14051.54","FOXC2","Forkhead box protein C2","Q99958"
-0.0479879470356112,-0.0479879470356112,-2.57398428143643,0.0170321684447654,0.110898016597361,-3.47958908613404,"seq.15548.35","SERA","D-3-phosphoglycerate dehydrogenase","O43175"
0.2304993684911,0.2304993684911,2.57376850653321,0.017040350788688,0.110898016597361,-3.48002357205963,"seq.11458.30","PCBP1","Poly(rC)-binding protein 1","Q15365"
-0.0543471389292827,-0.0543471389292826,-2.573372384064,0.017055381616908,0.110898016597361,-3.48082115643085,"seq.10780.10","RAB3D","Ras-related protein Rab-3D","O95716"
-0.0423594122258899,-0.0423594122258899,-2.57294630312947,0.0170715630585309,0.110904298693076,-3.48167898820521,"seq.4140.3","IL-7","Interleukin-7","P13232"
0.170183641388298,0.170183641388298,2.57247958562231,0.0170893042487547,0.110920693383057,-3.48261854661532,"seq.13597.20","RAB31","Ras-related protein Rab-31","Q13636"
0.121302618496475,0.121302618496475,2.57141119359754,0.0171299816452536,0.110929895822436,-3.48476900447117,"seq.22970.8","GIPC1","PDZ domain-containing protein GIPC1","O14908"
0.206297147893951,0.206297147893952,2.57098579689417,0.0171462031659688,0.110929895822436,-3.48562510911015,"seq.10903.50","STX8","Syntaxin-8","Q9UNK0"
-0.0409630463027665,-0.0409630463027665,-2.57068462072371,0.0171576965078424,0.110929895822436,-3.48623117585497,"seq.17362.5","VHL","Von Hippel-Lindau disease tumor suppressor","P40337"
0.0911793660418511,0.0911793660418512,2.57050196847661,0.0171646703051794,0.110929895822436,-3.48659871446175,"seq.17419.17","TES","Testin","Q9UGI8"
-0.0424482161575368,-0.0424482161575368,-2.5704457816918,0.0171668160910561,0.110929895822436,-3.48671177246535,"seq.17348.5","SYJ2B","Synaptojanin-2-binding protein","P57105"
0.0578564367044971,0.0578564367044971,2.56980845916302,0.0171911731469525,0.110988893771601,-3.48799408826675,"seq.25275.30","HDAC4","Histone deacetylase 4","P56524"
0.244223868961317,0.244223868961317,2.56833639005046,0.0172475559443172,0.111254367502768,-3.49095529228105,"seq.25232.4","EHD3","EH domain-containing protein 3","Q9NZN3"
-0.0304221639943118,-0.0304221639943118,-2.56765231754324,0.0172738159068702,0.111260501003086,-3.49233105794712,"seq.19132.1","RM02","39S ribosomal protein L2, mitochondrial","Q5T653"
-0.031946140893844,-0.031946140893844,-2.56689162540081,0.0173030610130117,0.111260501003086,-3.49386068540612,"seq.10917.40","GBGT2","Guanine nucleotide-binding protein G(I)/G(S)/G(O) subunit gamma-T2","O14610"
-0.0593286315382105,-0.0593286315382104,-2.56614939261716,0.017331641054305,0.111260501003086,-3.49535295949562,"seq.15306.20","IgJ","Immunoglobulin J chain","P01591"
-0.0290130904801599,-0.0290130904801598,-2.56601128244267,0.0173369639224575,0.111260501003086,-3.49563060722529,"seq.21931.27","UB2L3/ PolyUbiquitin K48","UB2L3/PolyUbiquitin K48","P68036|P0CG47"
-0.0544829073194853,-0.0544829073194853,-2.56545357904449,0.0173584737725116,0.111260501003086,-3.49675169625852,"seq.3186.2","C2","Complement C2","P06681"
0.220135257502737,0.220135257502737,2.56520447882362,0.0173680892817003,0.111260501003086,-3.49725239238219,"seq.5245.40","AMPK a2b2g1","AMP Kinase (alpha2beta2gamma1)","P54646|O43741|P54619"
0.159843076562062,0.159843076562062,2.56508897015868,0.0173725497172475,0.111260501003086,-3.49748455810057,"seq.23320.11","MB12B","Multivesicular body subunit 12B","Q9H7P6"
0.063351897208032,0.063351897208032,2.56489946382875,0.0173798699360459,0.111260501003086,-3.49786544266174,"seq.8986.2","SERA","D-3-phosphoglycerate dehydrogenase","O43175"
-0.0365321123826008,-0.0365321123826008,-2.56474381945582,0.0173858842972308,0.111260501003086,-3.49817825751352,"seq.13056.18","S6A16","Orphan sodium- and chloride-dependent neurotransmitter transporter NTT5","Q9GZN6"
0.133629953385094,0.133629953385094,2.56419495603909,0.0174071088359426,0.111298610794022,-3.49928128453969,"seq.13676.46","Inhibin bB chain","Inhibin beta B chain","P09529"
0.202623507274051,0.202623507274051,2.56338530512211,0.0174384622405501,0.111401359571753,-3.50090817311105,"seq.10336.3","CHIP","E3 ubiquitin-protein ligase CHIP","Q9UNE7"
0.388795398991736,0.388795398991735,2.56177205473399,0.0175010921350645,0.111703555667675,-3.50414896636582,"seq.21237.24","PADI4","Protein-arginine deiminase type-4","Q9UM07"
0.193381000730089,0.193381000730089,2.55880417522627,0.0176168611075213,0.112344095024255,-3.51010814823946,"seq.21478.20","SMAD5","SMAD5","Q99717"
-0.0440924369614963,-0.0440924369614963,-2.55799341560484,0.0176486108663045,0.112361011485515,-3.51173541839889,"seq.20399.7","OXLD1","Oxidoreductase-like domain-containing protein 1","Q5BKU9"
-0.0604858795039573,-0.0604858795039572,-2.55762356282466,0.0176631122389007,0.112361011485515,-3.51247765500933,"seq.22118.7","CSAG2","Chondrosarcoma-associated gene 2/3 protein","Q9Y5P2"
-0.0328181881052869,-0.0328181881052869,-2.55755608232737,0.0176657592485115,0.112361011485515,-3.51261307155269,"seq.3587.53","BMP10","Bone morphogenetic protein 10","O95393"
0.204582781970846,0.204582781970846,2.55690056196895,0.0176914921742377,0.112426579300801,-3.51392843721782,"seq.3495.15","GCP-2","C-X-C motif chemokine 6","P80162"
-0.100894047722486,-0.100894047722486,-2.55599370270586,0.0177271493270115,0.11248724921851,-3.51574783883864,"seq.7145.1","ITIH3","Inter-alpha-trypsin inhibitor heavy chain H3","Q06033"
0.222449232721308,0.222449232721308,2.55587290328782,0.0177319041503729,0.11248724921851,-3.51599016839307,"seq.17350.13","CHM2B","Charged multivesicular body protein 2b","Q9UQN3"
-0.0530417993693207,-0.0530417993693208,-2.55462620254175,0.0177810455682352,0.112649404609652,-3.51849074974468,"seq.2635.61","Layilin","Layilin","Q6UX15"
-0.0508878892740029,-0.0508878892740029,-2.55389108693194,0.0178100813366471,0.112649404609652,-3.51996490552701,"seq.6168.11","p53 R175H","Cellular tumor antigen p53 R175H mutant","P04637"
0.225608194318762,0.225608194318762,2.55364299612359,0.0178198904764417,0.112649404609652,-3.52046235985772,"seq.3420.21","Carbonic anhydrase XIII","Carbonic anhydrase 13","Q8N1Q1"
-0.0438907050773919,-0.0438907050773919,-2.5535163616396,0.0178248993596687,0.112649404609652,-3.52071626839106,"seq.22086.2","BRM1L","Breast cancer metastasis-suppressor 1-like protein","Q5PSV4"
-0.0303892599526136,-0.0303892599526136,-2.55289690418189,0.0178494202509537,0.112649404609652,-3.52195821372972,"seq.23406.3","RASF5","Ras association domain-containing protein 5","Q8WWW0"
-0.0440816400128465,-0.0440816400128465,-2.55287737636706,0.01785019376103,0.112649404609652,-3.52199736224063,"seq.6533.20","DNS2B","Deoxyribonuclease-2-beta","Q8WZ79"
0.163400320931181,0.163400320931181,2.5520990394408,0.0178810497215831,0.11274651506974,-3.52355760621019,"seq.22958.6","DEST","Destrin","P60981"
0.336138878197031,0.336138878197031,2.55166997321457,0.0178980806785039,0.112756361335882,-3.52441759663614,"seq.7660.21","Tropomyosin 4","Tropomyosin alpha-4 chain","P67936"
-0.051120554446326,-0.051120554446326,-2.5500283821208,0.0179633804227459,0.113058071887389,-3.52770716453263,"seq.10003.15","ZNF41","Zinc finger protein 41","P51814"
-0.0317744459053374,-0.0317744459053374,-2.54968686172096,0.0179769934582912,0.113058071887389,-3.52839138972805,"seq.15692.300","NODAL","Nodal homolog","Q96S42"
0.114459234022758,0.114459234022758,2.54787752406043,0.0180492746692489,0.113414795744962,-3.53201551110146,"seq.6366.38","TXD15","Thioredoxin domain-containing protein 15","Q96J42"
-0.0895156858462169,-0.0895156858462169,-2.54741234738258,0.018067901807103,0.113434053636498,-3.53294703916892,"seq.16763.11","LECT2","Leukocyte cell-derived chemotaxin-2","O14960"
0.109716728187551,0.109716728187551,2.54650856237816,0.0181041435207948,0.113507423622316,-3.53475662767237,"seq.9839.148","Tirap","Toll/interleukin-1 receptor domain-containing adapter protein","P58753"
0.220867457681195,0.220867457681195,2.54581176720644,0.0181321312753724,0.113507423622316,-3.53615153628278,"seq.11428.31","PDLI1","PDZ and LIM domain protein 1","O00151"
-0.0406866835906958,-0.0406866835906958,-2.5457072788124,0.0181363316789673,0.113507423622316,-3.53636069288293,"seq.5939.42","TWEAK","Tumor necrosis factor ligand superfamily member 12","O43508"
0.131953474518731,0.131953474518731,2.54543354827871,0.0181473398752978,0.113507423622316,-3.5369086029058,"seq.25488.6","PKHO2","Pleckstrin homology domain-containing family O member 2","Q8TD55"
-0.0357030683120754,-0.0357030683120754,-2.54518227590192,0.0181574503969846,0.113507423622316,-3.53741153161361,"seq.11336.9","FANCF","Fanconi anemia group F protein","Q9NPI8"
-0.0363063432228746,-0.0363063432228747,-2.54473581913383,0.0181754275834157,0.113522443577993,-3.53830506082683,"seq.12439.67","ISGF3","Interferon regulatory factor 9","Q00978"
-0.0474646389903509,-0.0474646389903509,-2.54338963373812,0.0182297341827739,0.113762715614515,-3.54099877242141,"seq.11709.29","CPT1B","Carnitine O-palmitoyltransferase 1, muscle isoform","Q92523"
0.135420276344297,0.135420276344297,2.54268026985005,0.0182584115938014,0.113762715614515,-3.54241789498969,"seq.21727.15","UB2Q1","Ubiquitin-conjugating enzyme E2 Q1","Q7Z7E8"
-0.0389940191221805,-0.0389940191221805,-2.5420236656691,0.0182849936085636,0.113762715614515,-3.54373127691036,"seq.10890.135","LCTL","Lactase-like protein","Q6UWM7"
-0.0363757635386359,-0.0363757635386359,-2.54170901079218,0.0182977449180166,0.113762715614515,-3.54436060443247,"seq.8756.41","KCE1L:N-term","Potassium voltage-gated channel subfamily E regulatory beta subunit 5:N-term, opposite side of membrane","Q9UJ90"
-0.0414038495889302,-0.0414038495889302,-2.54134643047703,0.0183124486842606,0.113762715614515,-3.54508573297052,"seq.2734.49","NKp44","Natural cytotoxicity triggering receptor 2","O95944"
0.155529509658665,0.155529509658665,2.54127546593245,0.0183153278085192,0.113762715614515,-3.54522764919109,"seq.7806.33","B4GT7","Beta-1,4-galactosyltransferase 7","Q9UBV7"
-0.027064373273994,-0.0270643732739941,-2.54108275870297,0.0183231483236988,0.113762715614515,-3.54561301782384,"seq.8955.60","GL8D1","Glycosyltransferase 8 domain-containing protein 1","Q68CQ7"
-0.0477832699107157,-0.0477832699107156,-2.54000839252012,0.0183668057888323,0.113921605707052,-3.54776120309714,"seq.22588.35","AGRB2","Adhesion G protein-coupled receptor B2","O60241"
-0.0507412322129823,-0.0507412322129823,-2.5396842045822,0.0183799983964184,0.113921605707052,-3.5484093167309,"seq.2695.25","PECAM-1","Platelet endothelial cell adhesion molecule","P16284"
-0.0529112725977847,-0.0529112725977847,-2.53900499417626,0.0184076670750748,0.113996164239779,-3.54976704200264,"seq.11144.10","DB116","Beta-defensin 116","Q30KQ4"
-0.028899933897182,-0.028899933897182,-2.53797247653122,0.0184498027184317,0.114160112066765,-3.55183064085462,"seq.12669.30","HECW1","E3 ubiquitin-protein ligase HECW1","Q76N89"
-0.0453220288871651,-0.0453220288871651,-2.53580683715186,0.0185384719808056,0.11461146926895,-3.55615741983403,"seq.5097.14","KI3S1","Killer cell immunoglobulin-like receptor 3DS1","Q14943"
0.082330739088397,0.082330739088397,2.53478260376981,0.0185805461907416,0.114660057933803,-3.55820305632812,"seq.19282.3","RAB13","Ras-related protein Rab-13","P51153"
0.10930296628591,0.10930296628591,2.53359208354591,0.0186295631814009,0.114660057933803,-3.56058023980364,"seq.19281.86","MAFG","Transcription factor MafG","O15525"
-0.0631777958395573,-0.0631777958395573,-2.53335110423358,0.0186394996278835,0.114660057933803,-3.56106134346935,"seq.9231.23","IMPA3","Inositol monophosphatase 3","Q9NX62"
0.112711574455743,0.112711574455743,2.53304393046823,0.0186521726765572,0.114660057933803,-3.56167456493676,"seq.3340.53","TSP4","Thrombospondin-4","P35443"
0.102889080891616,0.102889080891616,2.53296137766443,0.0186555799221731,0.114660057933803,-3.56183936098668,"seq.5669.26","SIRB2","Signal-regulatory protein beta-2","Q5JXA9"
0.261343481909492,0.261343481909492,2.53268476279151,0.0186670010260885,0.114660057933803,-3.56239153207881,"seq.19371.18","MARE1","Microtubule-associated protein RP/EB family member 1","Q15691"
-0.0279375822603367,-0.0279375822603367,-2.53264979403134,0.0186684453094085,0.114660057933803,-3.56246133342051,"seq.5693.6","REG1B","Lithostathine-1-beta","P48304"
0.179545434337196,0.179545434337196,2.5322132571843,0.0186864839721537,0.114660057933803,-3.56333266276625,"seq.11369.23","ADHX","Alcohol dehydrogenase class-3","P11766"
0.111560905537477,0.111560905537477,2.53217885412072,0.0186879062732005,0.114660057933803,-3.5634013279319,"seq.12682.5","KAT3","Kynurenine--oxoglutarate transaminase 3","Q6YP21"
0.0666716404040708,0.0666716404040708,2.53092486558233,0.0187398179745139,0.114881861409783,-3.56590381871089,"seq.14054.17","IL-15 Ra","Interleukin-15 receptor subunit alpha","Q13261"
0.0767591911890034,0.0767591911890034,2.53011829662004,0.0187732787543428,0.114944364172547,-3.56751306940443,"seq.24891.54","ES8L2","Epidermal growth factor receptor kinase substrate 8-like protein 2","Q9H6S3"
-0.0392406462032145,-0.0392406462032145,-2.52991906033007,0.0187815527136101,0.114944364172547,-3.56791053853197,"seq.8219.14","ZG16","Zymogen granule membrane protein 16","O60844"
-0.0982107181666505,-0.0982107181666505,-2.52791147144289,0.0188651145698169,0.115261910100762,-3.57191464845589,"seq.18190.15","ICBR","Caspase recruitment domain-containing protein 18","P57730"
-0.043947780658494,-0.043947780658494,-2.52759709553939,0.0188782311813636,0.115261910100762,-3.57254150939473,"seq.5065.8","CD83","CD83 antigen","Q01151"
0.118749769722846,0.118749769722846,2.52720653458305,0.0188945382813182,0.115261910100762,-3.57332022269009,"seq.21643.8","RS20","40S ribosomal protein S20","P60866"
0.0931718978191862,0.0931718978191862,2.52715499352575,0.0188966912567444,0.115261910100762,-3.57342298202031,"seq.17760.128","WDR5","WD repeat-containing protein 5","P61964"
0.0776586713681875,0.0776586713681875,2.52580900252127,0.0189529970911435,0.115394261724906,-3.57610612763561,"seq.19341.36","ACBD6","Acyl-CoA-binding domain-containing protein 6","Q9BR61"
-0.028999399804477,-0.028999399804477,-2.52565078530512,0.0189596259359591,0.115394261724906,-3.57642147187664,"seq.12771.19","ZN180","Zinc finger protein 180","Q9UJW8"
0.204439652314773,0.204439652314773,2.52550147478074,0.0189658835980844,0.115394261724906,-3.57671905416552,"seq.3038.9","I-TAC","C-X-C motif chemokine 11","O14625"
-0.0427756258520568,-0.0427756258520567,-2.52429459945107,0.0190165349274556,0.115569525781448,-3.57912405410117,"seq.9962.1","MUCDL","Cadherin-related family member 5","Q9HBB8"
0.348019767562121,0.348019767562121,2.52373145085543,0.0190402128173641,0.115569525781448,-3.58024605210517,"seq.12709.63","H1X","Histone H1x","Q92522"
-0.0378291306967159,-0.0378291306967159,-2.52368289842196,0.0190422555170146,0.115569525781448,-3.58034277987625,"seq.5093.47","JAG2","Protein jagged-2","Q9Y219"
-0.053654013076236,-0.053654013076236,-2.52301190273296,0.0190705065947199,0.1156446943169,-3.58167945510654,"seq.14095.1","NKG2D","NKG2-D type II integral membrane protein","P26718"
-0.036038340270483,-0.036038340270483,-2.52000209453964,0.0191977104186769,0.116319294465283,-3.58767282155619,"seq.11487.4","Testican-1","Testican-1","Q08629"
-0.16253860232288,-0.16253860232288,-2.51800834959076,0.0192824070827031,0.11660340975072,-3.59164075561634,"seq.4125.52","sRAGE","Advanced glycosylation end product-specific receptor, soluble","Q15109"
-0.0437289236158302,-0.0437289236158302,-2.51740199089371,0.0193082348796044,0.11660340975072,-3.59284718249148,"seq.18328.36","P5CR2","Pyrroline-5-carboxylate reductase 2","Q96C36"
-0.0463206925736485,-0.0463206925736485,-2.5172304047853,0.0193155494233777,0.11660340975072,-3.59318854557213,"seq.6495.14","Endothelin 1","Endothelin-1","P05305"
-0.0505772933218012,-0.0505772933218012,-2.51708654211715,0.0193216841340248,0.11660340975072,-3.59347474419606,"seq.24479.25","T225B","Transmembrane protein 225B","P0DP42"
-0.0370673213747978,-0.0370673213747978,-2.51679422928823,0.0193341547701262,0.11660340975072,-3.59405623998011,"seq.23646.5","AIPL1","Aryl-hydrocarbon-interacting protein-like 1","Q9NZN9"
-0.0359135736595691,-0.0359135736595691,-2.51664357813372,0.0193405847700124,0.11660340975072,-3.59435591469158,"seq.9040.144","EPDR1","Mammalian ependymin-related protein 1","Q9UM22"
0.17025685023137,0.17025685023137,2.51570893903532,0.0193805209961616,0.116747617802497,-3.59621487428732,"seq.11568.2","FKB1B","Peptidyl-prolyl cis-trans isomerase FKBP1B","P68106"
0.125910504585035,0.125910504585035,2.51438531539437,0.0194372095851805,0.1169924200383,-3.59884685692127,"seq.4968.50","CAPG","Macrophage-capping protein","P40121"
-0.0289638078027732,-0.0289638078027732,-2.50962480724544,0.0196423731769294,0.117931218257817,-3.60830664897575,"seq.7865.126","HRSL3","HRAS-like suppressor 3","P53816"
0.120614834622009,0.120614834622009,2.50927305960013,0.0196576121617043,0.117931218257817,-3.60900522728866,"seq.24959.20","NB5R4","Cytochrome b5 reductase 4","Q7L1T6"
0.0482643136782706,0.0482643136782706,2.50901099493638,0.0196689729087056,0.117931218257817,-3.60952565807406,"seq.10666.7","GNPTG","N-acetylglucosamine-1-phosphotransferase subunit gamma","Q9UJJ9"
0.206204703083176,0.206204703083176,2.50898593008502,0.0196700598135525,0.117931218257817,-3.60957543245845,"seq.25042.3","MAOM","NAD-dependent malic enzyme, mitochondrial","P23368"
-0.039829630469468,-0.039829630469468,-2.50889325714968,0.0196740789410764,0.117931218257817,-3.609759462212,"seq.5223.59","GCKR","Glucokinase regulatory protein","Q14397"
-0.0416584750621163,-0.0416584750621163,-2.50718804142085,0.0197481689433327,0.118278063621982,-3.6131450050088,"seq.7854.38","NR3L1","Natural cytotoxicity triggering receptor 3 ligand 1","Q68D85"
-0.0413037757208018,-0.0413037757208018,-2.50540730772805,0.0198258173041767,0.118534647544254,-3.61667912049248,"seq.8754.5","NMU","Neuromedin-U","P48645"
-0.106391596902346,-0.106391596902346,-2.5050999881708,0.0198392466005586,0.118534647544254,-3.61728889839226,"seq.3803.10","CYTD","Cystatin-D","P28325"
0.115112962946899,0.115112962946899,2.5050874292332,0.0198397955829318,0.118534647544254,-3.6173138167268,"seq.12603.87","PABP4","Polyadenylate-binding protein 4","Q13310"
-0.0564270052938828,-0.0564270052938828,-2.50418145719884,0.0198794351903714,0.118674204015247,-3.61911118365533,"seq.18241.18","HEM6","Oxygen-dependent coproporphyrinogen-III oxidase, mitochondrial","P36551"
0.253604985499952,0.253604985499952,2.50319452441071,0.0199227010035815,0.118835161714489,-3.62106875898496,"seq.4294.16","Sphingosine kinase 1","Sphingosine kinase 1","Q9NYA1"
-0.0335059050749397,-0.0335059050749397,-2.5020914106145,0.01997116373796,0.119026829506125,-3.62325627176892,"seq.9573.108","TXD11:C-term","Thioredoxin domain-containing protein 11:N-term","Q6PKC3"
0.253517112420723,0.253517112420722,2.49989610271645,0.0200679360177662,0.119505870615603,-3.62760804967597,"seq.14324.52","CSPG6","Structural maintenance of chromosomes protein 3","Q9UQE7"
-0.055662523722116,-0.055662523722116,-2.49917020452372,0.0201000304975225,0.119599283507299,-3.6290465368822,"seq.17711.13","VAMP1","Vesicle-associated membrane protein 1","P23763"
-0.0360618791090837,-0.0360618791090837,-2.49690554894318,0.0202004659123649,0.120098854841132,-3.63353283253157,"seq.6450.8","FABP6","Gastrotropin","P51161"
-0.035936305702391,-0.035936305702391,-2.49551700788849,0.0202622770932531,0.120279768819185,-3.63628242051257,"seq.7932.23","SYT8","Synaptotagmin-8","Q8NBV8"
-0.093618291342858,-0.0936182913428581,-2.49548063745022,0.0202638984922429,0.120279768819185,-3.63635442977788,"seq.20514.8","BAMBI:ECD","BMP and activin membrane-bound inhibitor homolog:Extracellular domain","Q13145"
-0.12464299600281,-0.12464299600281,-2.49379249237454,0.0203392891433239,0.120555234440749,-3.63969611831625,"seq.25412.53","FXYD6","FXYD domain-containing ion transport regulator 6","Q9H0Q3"
-0.0408900726634487,-0.0408900726634487,-2.49370092920434,0.0203433856992896,0.120555234440749,-3.63987733185921,"seq.8818.13","INGR2:CD","Interferon gamma receptor 2:Cytoplasmic domain","P38484"
-0.039715574999491,-0.039715574999491,-2.49233761326728,0.020404471579432,0.120782857613099,-3.64257504440289,"seq.21662.121","DYRK3","Dual specificity tyrosine-phosphorylation-regulated kinase 3","O43781"
-0.0302167253772169,-0.0302167253772169,-2.49207307851727,0.0204163442865135,0.120782857613099,-3.643098407109,"seq.21219.7","RPAIN","RPA-interacting protein","Q86UA6"
-0.0346192284470732,-0.0346192284470732,-2.49173542010846,0.020431508222932,0.120782857613099,-3.64376639459555,"seq.19623.26","40S ribosomal protein SA","40S ribosomal protein SA","P08865"
-0.0356722699780357,-0.0356722699780357,-2.49085393742284,0.0204711441872434,0.120814181314329,-3.64550998805158,"seq.5204.13","PSME3","Proteasome activator complex subunit 3","P61289"
-0.0468125624641301,-0.0468125624641301,-2.4905404451389,0.0204852576266847,0.120814181314329,-3.646130000108,"seq.21901.14","Integrin a3b1","Integrin a3b1","P26006|P05556"
0.231096790005706,0.231096790005706,2.49051215933053,0.0204865315001386,0.120814181314329,-3.64618594046472,"seq.21976.4","IKK-gamma","I-kappa-B kinase gamma","Q9Y6K9"
-0.0435030806487088,-0.0435030806487089,-2.49006453644119,0.02050670035331,0.120835358832075,-3.64707114930878,"seq.7752.31","CLC4D","C-type lectin domain family 4 member D","Q8WXI8"
-0.0513405593040127,-0.0513405593040128,-2.48892623275225,0.0205580728766813,0.120946082130931,-3.64932183227257,"seq.5004.69","MK11","Mitogen-activated protein kinase 11","Q15759"
-0.0275900557029838,-0.0275900557029838,-2.4889128651384,0.0205586768775173,0.120946082130931,-3.64934825964136,"seq.6920.1","GFRAL","GDNF family receptor alpha-like","Q6UXV0"
-0.0433461314683665,-0.0433461314683665,-2.48845281570811,0.0205794737576309,0.1209707937253,-3.65025771511292,"seq.18860.2","CaMKK alpha","Calcium/calmodulin-dependent protein kinase kinase 1","Q8N5S9"
-0.0317314637298907,-0.0317314637298907,-2.48741989499655,0.0206262389802986,0.121147990271875,-3.65229931708589,"seq.5752.63","SUSD3","Sushi domain-containing protein 3","Q96L08"
0.0567315235533651,0.0567315235533651,2.48635413826323,0.0206745943689761,0.121241154171319,-3.65440532349078,"seq.2685.21","IGFBP-5","Insulin-like growth factor-binding protein 5","P24593"
-0.0295150737490339,-0.0295150737490339,-2.48633711441554,0.0206753676272397,0.121241154171319,-3.65443895965123,"seq.15567.2","CD3-zeta","T-cell surface glycoprotein CD3 zeta chain","P20963"
0.120827018271838,0.120827018271838,2.48558676150968,0.0207094769177328,0.121264194733443,-3.65592139833853,"seq.11926.23","P34","Alpha- and gamma-adaptin-binding protein p34","Q6PD74"
0.155218616735392,0.155218616735392,2.48551877604517,0.0207125699606443,0.121264194733443,-3.65605570180404,"seq.13976.9","ARHG1","Rho guanine nucleotide exchange factor 1","Q92888"
-0.0292789986977477,-0.0292789986977477,-2.48399144257831,0.0207821702521869,0.121465652281836,-3.65907236583801,"seq.3684.78","Macrophage scavenger receptor:ECD","Macrophage scavenger receptor types I and II:Extracellular domain","P21757"
0.178885770396439,0.178885770396439,2.48382800555647,0.0207896309045522,0.121465652281836,-3.65939511173156,"seq.19236.24","TCP4","Activated RNA polymerase II transcriptional coactivator p15","P53999"
-0.0759756598696985,-0.0759756598696985,-2.48352150618856,0.0208036288467461,0.121465652281836,-3.66000033671039,"seq.10974.20","ISK7","Serine protease inhibitor Kazal-type 7","P58062"
-0.0320161839987928,-0.0320161839987928,-2.48330248600581,0.0208136369460849,0.121465652281836,-3.66043279641199,"seq.6240.70","RSPO1","R-spondin-1","Q2MKA7"
-0.0400822216821556,-0.0400822216821556,-2.48198417257797,0.0208739716769669,0.121720303642729,-3.66303538070809,"seq.8870.38","NPM1","Nucleophosmin","P06748"
-0.0427150960280453,-0.0427150960280454,-2.47950618711315,0.0209878206707764,0.12228635081478,-3.66792526429389,"seq.20128.1","CREB1","cAMP response element-binding protein","P16220"
0.0756484788023374,0.0756484788023374,2.47838395775943,0.0210395701105691,0.122454183267756,-3.670138890977,"seq.9715.15","IGSF3","Immunoglobulin superfamily member 3","O75054"
-0.0472569788118338,-0.0472569788118338,-2.47815321123274,0.021050225220812,0.122454183267756,-3.67059397473194,"seq.13548.53","PPC1A","Phosphatidate phosphatase PPAPDC1A","Q5VZY2"
-0.0774884552705802,-0.0774884552705802,-2.47621918179476,0.0211397295483737,0.122850200394075,-3.67440737668682,"seq.10082.251","NFL","Neurofilament light polypeptide","P07196"
0.11742043851496,0.11742043851496,2.47571512504198,0.0211631146222554,0.122850200394075,-3.67540097013024,"seq.11450.110","Protein disulfide-isomerase","Protein disulfide-isomerase","P07237"
-0.0360335026180345,-0.0360335026180345,-2.47559127261145,0.0211688642742431,0.122850200394075,-3.67564508983005,"seq.20967.137","PSMG4","Proteasome assembly chaperone 4","Q5JS54"
-0.0370871795226289,-0.0370871795226289,-2.47521111208758,0.0211865216828586,0.122854858032106,-3.67639436343114,"seq.21592.8","GBA3","Cytosolic beta-glucosidase","Q9H227"
-0.0560095644885714,-0.0560095644885714,-2.47440232291645,0.0212241332225047,0.122948111644463,-3.67798822290882,"seq.3374.49","HCK","Tyrosine-protein kinase HCK","P08631"
-0.0309227380024289,-0.0309227380024289,-2.47414014604592,0.0212363386692797,0.122948111644463,-3.67850482500747,"seq.22799.17","TBC28","TBC1 domain family member 28","Q2M2D7"
0.232075546501699,0.232075546501699,2.47325065585896,0.0212777967979051,0.123032844823427,-3.68025727656744,"seq.17676.13","CIP4","Cdc42-interacting protein 4","Q15642"
-0.041288335155796,-0.041288335155796,-2.47266964002069,0.0213049178492471,0.123032844823427,-3.68140178791351,"seq.21138.2","NPM2","Nucleoplasmin-2","Q86SE8"
-0.0328546762520404,-0.0328546762520404,-2.47251873873004,0.0213119669706454,0.123032844823427,-3.68169901533074,"seq.9989.12","LRC24","Leucine-rich repeat-containing protein 24","Q50LG9"
-0.0264130174131228,-0.0264130174131228,-2.47213429545599,0.0213299354330643,0.123032844823427,-3.68245619977186,"seq.20185.44","ODP2","Dihydrolipoyllysine-residue acetyltransferase component of pyruvate dehydrogenase complex, mitochondrial","P10515"
-0.0319108373870556,-0.0319108373870556,-2.47201806817288,0.0213353705387312,0.123032844823427,-3.68268510341888,"seq.12876.39","SPEF1","Sperm flagellar protein 1","Q9Y4P9"
-0.0470177223223734,-0.0470177223223734,-2.47040528555169,0.0214109214890742,0.123366215314501,-3.68586076932915,"seq.2891.1","CD22","B-cell receptor CD22","P20273"
-0.0635777629865863,-0.0635777629865864,-2.47006208109256,0.0214270309491232,0.123366215314501,-3.6865364086707,"seq.23632.22","SLNL1","Schlafen-like protein 1","Q499Z3"
-0.0365723448614486,-0.0365723448614486,-2.4692073609782,0.0214671990369226,0.123447574751578,-3.68821879797946,"seq.11242.33","TGM1","Protein-glutamine gamma-glutamyltransferase K","P22735"
-0.0517443042599552,-0.0517443042599552,-2.46904081136725,0.0214750342687612,0.123447574751578,-3.68854658783404,"seq.11661.11","NALP1","NACHT, LRR and PYD domains-containing protein 1","Q9C000"
0.0887453333798402,0.0887453333798402,2.46659016927453,0.0215906306253065,0.123892338994686,-3.69336830511577,"seq.25274.2","ANKR2","Ankyrin repeat domain-containing protein 2","Q9GZV1"
-0.0352926438315306,-0.0352926438315306,-2.46631302024153,0.0216037399802818,0.123892338994686,-3.69391343446543,"seq.15361.37","ANKR1","Ankyrin repeat domain-containing protein 1","Q15327"
-0.0345691100419372,-0.0345691100419372,-2.46630688964949,0.0216040300453225,0.123892338994686,-3.69392549244421,"seq.11155.16","CO6A5","Collagen alpha-5(VI) chain","A8TX70"
-0.0432914433944219,-0.0432914433944219,-2.46596114764794,0.0216203944575718,0.123892338994686,-3.69460548901793,"seq.5100.53","LIMP II","Lysosome membrane protein 2","Q14108"
-0.033199956136019,-0.033199956136019,-2.46544184108043,0.0216449955182515,0.123914943791602,-3.69562674667305,"seq.9450.18","CDKA1","Cyclin-dependent kinase 2-associated protein 1","O14519"
-0.0385758504615143,-0.0385758504615143,-2.46480329513857,0.0216752809007987,0.123914943791602,-3.69688233127473,"seq.7742.11","RN148:region 1","RING finger protein 148:region 1","Q8N7C7"
0.197373432353523,0.197373432353523,2.46480204966835,0.0216753400101924,0.123914943791602,-3.69688478008589,"seq.6267.51","STMN4","Stathmin-4","Q9H169"
0.202004166696701,0.2020041666967,2.46365901816931,0.0217296508145607,0.124128075852142,-3.69913188369126,"seq.9201.13","Transgelin-2","Transgelin-2","P37802"
-0.038068715537621,-0.038068715537621,-2.46266348061242,0.0217770563330454,0.124220361338949,-3.70108854587174,"seq.15580.2","EPHA7","Ephrin type-A receptor 7","Q15375"
0.26217722528609,0.262177225286091,2.46260402570815,0.0217798904913126,0.124220361338949,-3.70120538632043,"seq.4960.72","annexin I","Annexin A1","P04083"
0.302583157869659,0.30258315786966,2.46150955052017,0.0218321242410875,0.12442091758662,-3.70335595743128,"seq.25278.41","RHG06","Rho GTPase-activating protein 6","O43182"
-0.0333733620897833,-0.0333733620897833,-2.45957626253538,0.0219246742946127,0.124850742916744,-3.70715341600991,"seq.3404.51","TPSG1","Tryptase gamma","Q9NRR2"
0.0952430423394744,0.0952430423394744,2.4579739192343,0.0220016570685742,0.125008245091695,-3.71029953413579,"seq.6367.66","fibromodulin","fibromodulin","Q06828"
-0.0421123287387203,-0.0421123287387203,-2.45793935859173,0.0220033202540836,0.125008245091695,-3.71036737934885,"seq.24449.11","CRGA","Gamma-crystallin A","P11844"
-0.0397926988625174,-0.0397926988625174,-2.45771332320448,0.0220142007854302,0.125008245091695,-3.71081109093412,"seq.22393.130","TAP26","Thyroid transcription factor 1-associated protein 26","Q9P031"
0.200606280513434,0.200606280513434,2.45735133968993,0.0220316357652816,0.125008245091695,-3.71152162291099,"seq.4499.21","PDGF-AA","Platelet-derived growth factor subunit A","P04085"
-0.0585939502177401,-0.0585939502177401,-2.45711764248641,0.0220428986206681,0.125008245091695,-3.71198031205562,"seq.13689.2","Ornithine decarboxylase","Ornithine decarboxylase","P11926"
-0.0359699907535408,-0.0359699907535408,-2.45653491480447,0.0220710059891203,0.125008245091695,-3.71312395279369,"seq.8061.102","F171B:CD","Protein FAM171B:Cytoplasmic domain","Q6P995"
-0.0365782033245151,-0.0365782033245152,-2.45625664081524,0.0220844400172394,0.125008245091695,-3.71367002912179,"seq.23627.3","CF057","UPF0369 protein C6orf57","Q5VUM1"
-0.0432137888645507,-0.0432137888645507,-2.45576256214463,0.0221083109729818,0.125008245091695,-3.71463950732032,"seq.6932.42","ITA5","Integrin alpha-5","P08648"
0.0557683012123535,0.0557683012123535,2.45545755749572,0.0221230589325689,0.125008245091695,-3.71523793028173,"seq.18226.148","COX5A","Cytochrome c oxidase subunit 5A, mitochondrial","P20674"
-0.0504147554753787,-0.0504147554753787,-2.4554415046639,0.0221238353914511,0.125008245091695,-3.71526942496968,"seq.8037.53","DJB14:LD","DnaJ homolog subfamily B member 14:Lumenal domain","Q8TBM8"
-0.032739456704846,-0.032739456704846,-2.45480273536884,0.0221547525168947,0.125014188065323,-3.71652255681358,"seq.9412.52","Activin RIIB","Activin receptor type-2B","Q13705"
0.154835781973651,0.154835781973651,2.45471113568034,0.0221591893236928,0.125014188065323,-3.71670224106072,"seq.23542.8","GLP3L","Golgi phosphoprotein 3-like","Q9H4A5"
-0.0351182638727606,-0.0351182638727606,-2.45425540852665,0.0221812755911474,0.125042009113591,-3.71759615020899,"seq.5236.2","NR1D1","Nuclear receptor subfamily 1 group D member 1","P20393"
-0.0440795688678271,-0.0440795688678272,-2.45375704143024,0.0222054517142865,0.125081559154123,-3.71857358958098,"seq.18237.29","NRIP3","Nuclear receptor-interacting protein 3","Q9NQ35"
0.201236609295557,0.201236609295557,2.45292247432366,0.0222459918411834,0.125213154077518,-3.72021015972657,"seq.14143.8","H2B2E","Histone H2B type 2-E","Q16778"
-0.044122897695991,-0.044122897695991,-2.45147979644141,0.0223162335575882,0.125323776384581,-3.72303847612681,"seq.21562.3","SG1D1","Secretoglobin family 1D member 1","O95968"
0.144803263730311,0.144803263730311,2.45124295913713,0.0223277844197283,0.125323776384581,-3.72350269632793,"seq.21577.35","FKBP5","FK506-binding protein 5","Q13451"
0.233853953546653,0.233853953546653,2.45123209897813,0.022328314216614,0.125323776384581,-3.72352398250221,"seq.9758.17","RS4X","40S ribosomal protein S4, X isoform","P62701"
-0.0668989180477375,-0.0668989180477375,-2.45040159347014,0.0223688637407138,0.125323776384581,-3.72515163423912,"seq.8969.49","CD14","Monocyte differentiation antigen CD14","P08571"
-0.0286038270734907,-0.0286038270734907,-2.44985519870255,0.022395578738891,0.125323776384581,-3.72622230509985,"seq.23690.228","RBM41","RNA-binding protein 41","Q96IZ5"
0.231917632122379,0.231917632122379,2.44929366495052,0.0224230647392491,0.125323776384581,-3.7273224992894,"seq.18383.9","FKBP3","Peptidyl-prolyl cis-trans isomerase FKBP3","Q00688"
-0.0666106657878005,-0.0666106657878006,-2.44905880685003,0.0224345698625407,0.125323776384581,-3.72778260622237,"seq.7948.129","GLTD2","Glycolipid transfer protein domain-containing protein 2","A6NH11"
0.123295934906629,0.123295934906629,2.44893653227909,0.0224405619597592,0.125323776384581,-3.72802214251697,"seq.15466.30","CO9A1","Collagen alpha-1(IX) chain","P20849"
0.131137507254924,0.131137507254924,2.448725596795,0.022450902394578,0.125323776384581,-3.72843534980829,"seq.23534.27","RTF2","Protein RTF2 homolog","Q9BY42"
-0.0456901453724462,-0.0456901453724462,-2.44845329079144,0.0224642578517543,0.125323776384581,-3.72896874747482,"seq.14204.55","FOXJ2","Forkhead box protein J2","Q9P0K8"
0.0850066929933096,0.0850066929933096,2.44814219069845,0.0224795250053321,0.125323776384581,-3.729578094263,"seq.18880.81","Collagen Type III","Collagen Type III","P02461"
0.108771346753545,0.108771346753545,2.44809254067065,0.022481962456664,0.125323776384581,-3.72967533889351,"seq.18253.8","SSB","Single-stranded DNA-binding protein, mitochondrial","Q04837"
0.169304215435383,0.169304215435383,2.44794592406733,0.0224891616835001,0.125323776384581,-3.72996249586053,"seq.12677.164","FLII","Protein flightless-1 homolog","Q13045"
-0.0445528321451227,-0.0445528321451227,-2.44662005140056,0.0225543622886619,0.125446154802296,-3.73255884732857,"seq.3394.81","PLK-1","Serine/threonine-protein kinase PLK1","P53350"
0.0488835101409958,0.0488835101409958,2.44642143385748,0.022564144499583,0.125446154802296,-3.73294771519479,"seq.10575.31","PUF60","Poly(U)-binding-splicing factor PUF60","Q9UHX1"
-0.053046014956588,-0.053046014956588,-2.44627391090024,0.0225714127699038,0.125446154802296,-3.73323653470121,"seq.21547.6","DMP4","Dentin matrix protein 4","Q8IXL6"
-0.0659645990268722,-0.0659645990268722,-2.44597890372876,0.0225859539085551,0.125446154802296,-3.73381406803663,"seq.7208.60","MGT4C","Alpha-1,3-mannosyl-glycoprotein 4-beta-N-acetylglucosaminyltransferase C","Q9UBM8"
-0.0306539842006093,-0.0306539842006093,-2.44575139351521,0.022597173995804,0.125446154802296,-3.73425943591776,"seq.21119.1","CBR4","Carbonyl reductase family member 4","Q8N4T8"
0.189483343846858,0.189483343846858,2.44532183482605,0.0226183725589841,0.125468278221031,-3.73510026395722,"seq.21163.21","TBC13","TBC1 domain family member 13","Q9NVG8"
-0.0307763875701912,-0.0307763875701912,-2.44455740623256,0.0226561424025966,0.125555892449941,-3.73659636536563,"seq.8055.33","IDD","Integral membrane protein DGCR2/IDD","P98153"
0.0737152921766632,0.0737152921766632,2.44430517635902,0.0226686177066982,0.125555892449941,-3.73708995841294,"seq.18286.3","ZWINT","ZW10 interactor","O95229"
-0.0411401996480578,-0.0411401996480578,-2.44252667517408,0.022756763270715,0.125916080006513,-3.74056951197262,"seq.13228.75","MDM2","E3 ubiquitin-protein ligase Mdm2","Q00987"
-0.0376657607806497,-0.0376657607806497,-2.44229643085127,0.0227681977566998,0.125916080006513,-3.74101986822271,"seq.13924.13","MYZAP","Myocardial zonula adherens protein","P0CAP1"
-0.0506523012386158,-0.0506523012386158,-2.44186408683592,0.0227896833787933,0.125939349619427,-3.74186546440418,"seq.5066.134","CLM6","CMRF35-like molecule 6","Q08708"
-0.042437467124635,-0.042437467124635,-2.44133735770438,0.0228158849082953,0.125988625073155,-3.74289554711812,"seq.5487.7","SLAF7","SLAM family member 7","Q9NQ25"
0.225248551353623,0.225248551353623,2.43909367585635,0.0229278071004931,0.12651022721784,-3.74728191383607,"seq.24235.2","EHD1","EH domain-containing protein 1","Q9H4M9"
-0.058478989756402,-0.058478989756402,-2.4387487732701,0.0229450569875133,0.12651022721784,-3.74795598871834,"seq.9930.48","GABR2:CD","Gamma-aminobutyric acid type B receptor subunit 2:Cytoplasmic domain","O75899"
-0.0348991023967086,-0.0348991023967086,-2.43776637064125,0.022994256557902,0.126608687667265,-3.74987568919461,"seq.6494.60","sperm acrosome associated 5","Sperm acrosome-associated protein 5","Q96QH8"
-0.0296243230209058,-0.0296243230209058,-2.43769859662851,0.0229976543382438,0.126608687667265,-3.7500081091809,"seq.8762.38","CD70","CD70 antigen","P32970"
-0.0430377195854032,-0.0430377195854033,-2.43716478001425,0.023024432940075,0.126660446566193,-3.75105103086264,"seq.20447.11","TF2LY","Homeobox protein TGIF2LY","Q8IUE0"
-0.0481914252738847,-0.0481914252738847,-2.43624978112116,0.0230704004939167,0.126817608748234,-3.75283836660616,"seq.7128.9","VWA2","von Willebrand factor A domain-containing protein 2","Q5GFL6"
-0.0320809431212157,-0.0320809431212157,-2.43568894739792,0.0230986175444182,0.126877033369453,-3.75393369469989,"seq.9850.38","IF1AX","Eukaryotic translation initiation factor 1A, X-chromosomal","P47813"
0.171433131989343,0.171433131989343,2.43297970821333,0.0232353771448651,0.127532126512742,-3.75922289534288,"seq.7852.9","IF3M","Translation initiation factor IF-3, mitochondrial","Q9H2K0"
-0.0294000593994796,-0.0294000593994796,-2.43216670167838,0.0232765628437785,0.127662051593906,-3.7608094541425,"seq.21931.16","UB2L3/ PolyUbiquitin K48","UB2L3/PolyUbiquitin K48","P68036|P0CG47"
-0.0290755536616138,-0.0290755536616138,-2.43160531531263,0.0233050412643424,0.127722139681047,-3.76190480551879,"seq.6929.10","SIA8C","Sia-alpha-2,3-Gal-beta-1,4-GlcNAc-R:alpha 2,8-sialyltransferase","O43173"
-0.0368362332636007,-0.0368362332636007,-2.43068619273128,0.0233517368156946,0.127842270315896,-3.76369784147159,"seq.11549.6","ISL1","Insulin gene enhancer protein ISL-1","P61371"
0.0425977972257908,0.0425977972257908,2.43034961454527,0.0233688581458491,0.127842270315896,-3.76435434490363,"seq.17161.1","OST48","Dolichyl-diphosphooligosaccharide--protein glycosyltransferase 48 kDa subunit","P39656"
-0.0848553244081297,-0.0848553244081297,-2.43013898920027,0.0233795783140472,0.127842270315896,-3.76476514783493,"seq.7223.60","S100A13","Protein S100-A13","Q99584"
-0.0341749171277413,-0.0341749171277413,-2.42836343277613,0.0234701295956676,0.128156940946013,-3.76822737219286,"seq.8340.9","DB110","Beta-defensin 110","Q30KQ9"
0.0599930725868241,0.0599930725868241,2.42832116355591,0.0234722892252611,0.128156940946013,-3.76830977678016,"seq.4913.78","HCC-4","C-C motif chemokine 16","O15467"
-0.0815368261142605,-0.0815368261142606,-2.42690296523716,0.0235448548283075,0.128285237892957,-3.7710741003035,"seq.11424.4","FAAA","Fumarylacetoacetase","P16930"
-0.053313303620122,-0.053313303620122,-2.42674582000403,0.0235529083107216,0.128285237892957,-3.77138034734592,"seq.2961.1","Protein C","Vitamin K-dependent protein C","P04070"
-0.0435441751046986,-0.0435441751046985,-2.42666153975339,0.0235572286103472,0.128285237892957,-3.77154458928294,"seq.22492.108","LMO3","LIM domain only protein 3","Q8TAP4"
-0.0701004811794493,-0.0701004811794494,-2.42648683473921,0.0235661865192303,0.128285237892957,-3.77188503686221,"seq.3232.28","TrATPase","Tartrate-resistant acid phosphatase type 5","P13686"
0.0765953659502376,0.0765953659502376,2.42540774665395,0.0236215860786292,0.128451046474404,-3.77398754206725,"seq.8244.16","FUT8","Alpha-(1,6)-fucosyltransferase","Q9BYC5"
0.198216267929776,0.198216267929776,2.42520728326137,0.0236318909757409,0.128451046474404,-3.77437806738963,"seq.13594.158","GGA1","ADP-ribosylation factor-binding protein GGA1","Q9UJY5"
-0.0259366186762351,-0.0259366186762351,-2.42433287417489,0.0236768889549911,0.128549460991125,-3.77608129723966,"seq.12462.20","SETMR","Histone-lysine N-methyltransferase SETMAR","Q53H47"
-0.0391828227299824,-0.0391828227299824,-2.42417020040375,0.0236852690507725,0.128549460991125,-3.77639812449673,"seq.2631.50","IL-10 Rb","Interleukin-10 receptor subunit beta","Q08334"
-0.0306694815415707,-0.0306694815415707,-2.42280690918637,0.0237556065394783,0.12879111784118,-3.77905282007371,"seq.7121.2","SYT7","Synaptotagmin-7","O43581"
-0.0349315413696162,-0.0349315413696162,-2.42260323457939,0.0237661314746787,0.12879111784118,-3.77944935541219,"seq.18886.28","DSCL1","Down syndrome cell adhesion molecule-like protein 1","Q8TD84"
-0.0453065671333226,-0.0453065671333226,-2.42228080122917,0.0237828021147247,0.12879111784118,-3.7800770635061,"seq.8032.23","MCCD1","Mitochondrial coiled-coil domain protein 1","P59942"
0.138788408389165,0.138788408389165,2.42135073512498,0.0238309495477662,0.128856654849949,-3.78188743090102,"seq.5668.49","AGR3","Anterior gradient protein 3","Q8TD06"
-0.059341699106546,-0.059341699106546,-2.42113728052001,0.0238420123229617,0.128856654849949,-3.78230286216503,"seq.16802.31","OCAD1","OCIA domain-containing protein 1","Q9NX40"
0.249976772860305,0.249976772860305,2.42102296378249,0.0238479390029608,0.128856654849949,-3.78252533986185,"seq.12853.112","TMOD2","Tropomodulin-2","Q9NZR1"
-0.0337319237984708,-0.0337319237984708,-2.4205405025737,0.0238729669139916,0.128896337656359,-3.78346421560158,"seq.11370.20","INP5E","72 kDa inositol polyphosphate 5-phosphatase","Q9NRR6"
0.16395286496039,0.16395286496039,2.41990006633667,0.0239062273756632,0.128904867699608,-3.78471034566026,"seq.12599.10","URP2","Fermitin family homolog 3","Q86UX7"
0.181437884796249,0.181437884796249,2.41982908297266,0.0239099164672616,0.128904867699608,-3.78484844994064,"seq.21989.12","M4K5","Mitogen-activated protein kinase kinase kinase kinase 5","Q9Y4K4"
-0.0311211685515572,-0.0311211685515572,-2.4192896823831,0.0239379669724655,0.128960710467333,-3.78589782393369,"seq.6273.58","P3H1","Prolyl 3-hydroxylase 1","Q32P28"
-0.0303093921902156,-0.0303093921902157,-2.41809546084685,0.0240001784823787,0.129187204223099,-3.78822063425542,"seq.19353.25","OSTM1","Osteopetrosis-associated transmembrane protein 1","Q86WC4"
-0.0392791841541675,-0.0392791841541675,-2.41780262130742,0.0240154564031141,0.129187204223099,-3.78879011794134,"seq.9800.20","NDUB8","NADH dehydrogenase [ubiquinone] 1 beta subcomplex subunit 8, mitochondrial","O95169"
0.233959500151771,0.233959500151771,2.41654662547368,0.0240810858036664,0.129444715651124,-3.79123219420063,"seq.14146.92","H31","Histone H3.1","P68431"
-0.0690068958280618,-0.0690068958280618,-2.4151629529159,0.0241535785782539,0.129738713527556,-3.79392166571209,"seq.5651.50","PSG7","Putative pregnancy-specific beta-1-glycoprotein 7","Q13046"
-0.0558753709350607,-0.0558753709350607,-2.41425702298765,0.0242011508733162,0.129860195451962,-3.79568205582138,"seq.3192.3","Glutamate carboxypeptidase","Cytosolic non-specific dipeptidase","Q96KP4"
0.0750038339334633,0.0750038339334633,2.41405394485187,0.0242118268101546,0.129860195451962,-3.7960766218117,"seq.6382.17","MANBA","Beta-mannosidase","O00462"
-0.0378185660292066,-0.0378185660292066,-2.41347918913212,0.0242420656511653,0.129926776861282,-3.79719322586647,"seq.20553.2","P3IP1","Phosphoinositide-3-kinase-interacting protein 1","Q96FE7"
0.130289586780474,0.130289586780474,2.41281007643178,0.024277312731839,0.130020082661554,-3.79849294720006,"seq.12438.127","3MG","DNA-3-methyladenine glycosylase","P29372"
0.164775286805939,0.164775286805938,2.41098626065991,0.0243736271060616,0.130267250726586,-3.80203456510788,"seq.11910.27","DLX4","Homeobox protein DLX-4","Q92988"
-0.0469370012612144,-0.0469370012612144,-2.41057771397995,0.0243952505019354,0.130267250726586,-3.80282769750995,"seq.21614.2","GEMI6","Gem-associated protein 6","Q8WXD5"
-0.111774844023015,-0.111774844023015,-2.40988379253125,0.0244320187224632,0.130267250726586,-3.80417466347364,"seq.8479.4","MMP-10","Stromelysin-2","P09238"
0.10914940124686,0.10914940124686,2.40966138426104,0.0244438141087626,0.130267250726586,-3.80460633088959,"seq.24447.26","F221A","Protein FAM221A","A4D161"
-0.0451793764953378,-0.0451793764953379,-2.40914983682785,0.0244709639119858,0.130267250726586,-3.80559909439184,"seq.4831.4","sL-Selectin","L-Selectin","P14151"
-0.046682823813922,-0.0466828238139221,-2.40886605669368,0.0244860372336368,0.130267250726586,-3.80614977554377,"seq.21837.3","SSRB","Translocon-associated protein subunit beta","P43308"
-0.0327003926464788,-0.0327003926464788,-2.40878094711511,0.02449055960249,0.130267250726586,-3.80631492506919,"seq.8700.325","GLT11","Polypeptide N-acetylgalactosaminyltransferase 11","Q8NCW6"
-0.046495911926218,-0.046495911926218,-2.40860026207337,0.0245001630116542,0.130267250726586,-3.806665521232,"seq.17393.13","SCAD","Short-chain specific acyl-CoA dehydrogenase, mitochondrial","P16219"
-0.0338388848125803,-0.0338388848125803,-2.4085403018306,0.0245033506669585,0.130267250726586,-3.80678186301783,"seq.8850.5","PA2GC","Putative inactive group IIC secretory phospholipase A2","Q5R387"
0.203082939668008,0.203082939668008,2.40833291352658,0.0245143789674685,0.130267250726586,-3.80718424876277,"seq.9831.12","G3BP2","Ras GTPase-activating protein-binding protein 2","Q9UN86"
-0.0497235879442312,-0.0497235879442312,-2.40822624201541,0.0245200532304672,0.130267250726586,-3.80739121061717,"seq.19767.20","Cyclin E","G1/S-specific cyclin-E1","P24864"
-0.0352011244709862,-0.0352011244709861,-2.40770226388846,0.0245479432386427,0.130320435736683,-3.80840774469478,"seq.10663.42","INSI1","Insulin-induced gene 1 protein","O15503"
-0.0392977805782804,-0.0392977805782804,-2.40714416134304,0.0245776818271191,0.130383349954782,-3.80949033969134,"seq.23555.11","RAD","GTP-binding protein RAD","P55042"
0.204540277593377,0.204540277593377,2.40640415643,0.0246171644274859,0.130497826554142,-3.81092555967522,"seq.9846.32","Rho-GDI beta","Rho GDP-dissociation inhibitor 2","P52566"
-0.040900645702055,-0.040900645702055,-2.4054311134468,0.0246691698191638,0.130585248994575,-3.81281235985807,"seq.11163.7","F162B","Protein FAM162B","Q5T6X4"
0.0513382016246668,0.0513382016246668,2.40534200655844,0.0246739373062019,0.130585248994575,-3.81298512230135,"seq.15336.7","SELM","Selenoprotein M","Q8WWX9"
-0.028995397515974,-0.028995397515974,-2.40509043021794,0.0246874019912916,0.130585248994575,-3.81347286406248,"seq.3067.67","GDF-9","Growth/differentiation factor 9","O60383"
-0.0564321762779504,-0.0564321762779504,-2.40469808666345,0.0247084142601493,0.130601618232218,-3.81423345790523,"seq.3873.51","TMA","Thyroid peroxidase","P07202"
-0.041402398367113,-0.041402398367113,-2.40385261479647,0.0247537503268663,0.130636235566578,-3.81587223663746,"seq.8450.36","PACAP-38","Pituitary adenylate cyclase-activating polypeptide 38","P18509"
0.111625565012151,0.111625565012151,2.403799658268,0.0247565925275163,0.130636235566578,-3.81597487113896,"seq.16831.7","DOK1","Docking protein 1","Q99704"
-0.0273824504066495,-0.0273824504066495,-2.40335025132561,0.024780724532247,0.130636235566578,-3.81684580904986,"seq.11833.83","FRDA","Frataxin, mitochondrial","Q16595"
-0.0346494539548457,-0.0346494539548457,-2.40323990795333,0.02478665300982,0.130636235566578,-3.81705963686171,"seq.21943.170","WNT16","Protein Wnt-16","Q9UBV4"
-0.0359468660764013,-0.0359468660764013,-2.4025895152586,0.0248216236243554,0.130714961494399,-3.81831987760464,"seq.7851.30","ANR46","Ankyrin repeat domain-containing protein 46","Q86W74"
0.120815781337547,0.120815781337547,2.40229532630375,0.0248374566702898,0.130714961494399,-3.8188898508169,"seq.3817.18","KPCT","Protein kinase C theta type","Q04759"
0.178433283217722,0.178433283217722,2.40117098608477,0.0248980538398401,0.130884776063806,-3.82106781647004,"seq.5864.10","aldolase A","Fructose-bisphosphate aldolase A","P04075"
0.16962567026785,0.16962567026785,2.40103047287282,0.0249056364934145,0.130884776063806,-3.82133996356985,"seq.8901.40","14-3-3 protein gamma","14-3-3 protein gamma","P61981"
-0.053911465220676,-0.053911465220676,-2.3989871510231,0.0250161434712482,0.131370715854493,-3.82529643474902,"seq.10424.31","NPDC1","Neural proliferation differentiation and control protein 1","Q9NQX5"
-0.0336201372479297,-0.0336201372479297,-2.39865497963616,0.0250341506821087,0.131370715854493,-3.8259394302012,"seq.13554.78","REPI1","Replication initiator 1","Q9BWE0"
0.175970710871833,0.175970710871834,2.39742979516374,0.025100672165222,0.131592529939788,-3.8283106115725,"seq.9760.13","JNK2","Mitogen-activated protein kinase 9","P45984"
-0.0295090285830266,-0.0295090285830266,-2.39698240461477,0.0251250039047903,0.131592529939788,-3.8291762998829,"seq.15436.40","RAMP1","Receptor activity-modifying protein 1","O60894"
-0.0400573968449621,-0.0400573968449621,-2.39661535019127,0.0251449827450646,0.131592529939788,-3.82988646946935,"seq.19174.141","GOGA7","Golgin subfamily A member 7","Q7Z5G4"
-0.0594677310059853,-0.0594677310059853,-2.39600108242768,0.0251784502542139,0.131592529939788,-3.83107480020395,"seq.18208.3","CCNB2","G2/mitotic-specific cyclin-B2","O95067"
0.19321630851013,0.19321630851013,2.39595407886379,0.0251810128691663,0.131592529939788,-3.83116572353547,"seq.17158.17","UB2G1","Ubiquitin-conjugating enzyme E2 G1","P62253"
-0.0494115607110184,-0.0494115607110184,-2.39538809285241,0.0252118890972143,0.131592529939788,-3.83226048057079,"seq.19636.23","HLA-G","HLA class I histocompatibility antigen, alpha chain G","P17693"
-0.0315758254072247,-0.0315758254072247,-2.39506804581915,0.0252293640784014,0.131592529939788,-3.83287946376198,"seq.16852.10","NHRF3","Na(+)/H(+) exchange regulatory cofactor NHE-RF3","Q5T2W1"
-0.030184876334833,-0.030184876334833,-2.39499142232028,0.0252335494782654,0.131592529939788,-3.83302764935514,"seq.6526.77","OBP2A","Odorant-binding protein 2a","Q9NY56"
0.161894476772689,0.16189447677269,2.39472220872903,0.0252482597933686,0.131592529939788,-3.83354827149419,"seq.19240.265","HAP28","28 kDa heat- and acid-stable phosphoprotein","Q13442"
-0.0561147070803503,-0.0561147070803503,-2.3944001926278,0.0252658657256047,0.131592529939788,-3.83417096144461,"seq.7895.108","MRAP","Melanocortin-2 receptor accessory protein","Q8TCY5"
-0.0331376635764578,-0.0331376635764578,-2.39423303864589,0.0252750091803681,0.131592529939788,-3.83449417162049,"seq.7736.28","OPALI","Opalin","Q96PE5"
-0.0277549818317581,-0.0277549818317582,-2.39319536844889,0.0253318388979965,0.131723709702661,-3.83650032276389,"seq.7920.30","SIA8B","Alpha-2,8-sialyltransferase 8B","Q92186"
-0.0316136325832215,-0.0316136325832215,-2.393113126372,0.0253363480591482,0.131723709702661,-3.83665930143691,"seq.9386.42","TTC9B","Tetratricopeptide repeat protein 9B","Q8N6N2"
-0.0324764664435732,-0.0324764664435733,-2.39182946126723,0.0254068247817215,0.131995969945807,-3.83914028510961,"seq.6536.54","LAML2","Putative phospholipase B-like 2","Q8NHP8"
-0.0363221704101174,-0.0363221704101174,-2.38763238806643,0.0256385197514273,0.132911944072681,-3.8472466625448,"seq.3187.52","CRIS3","Cysteine-rich secretory protein 3","P54108"
-0.0518331928099308,-0.0518331928099308,-2.38740081833091,0.0256513598609059,0.132911944072681,-3.84769368133687,"seq.22813.5","TPT1L","TPT1-like protein","Q56UQ5"
0.0954381321606714,0.0954381321606714,2.38707526868777,0.0256694210091595,0.132911944072681,-3.84832207448247,"seq.11278.4","COL11A2","Collagen alpha-2(XI) chain","P13942"
-0.056013190057138,-0.056013190057138,-2.38679128252086,0.0256851858356792,0.132911944072681,-3.8488701984937,"seq.6992.67","HBD","Hemoglobin subunit delta","P02042"
-0.0280832658627389,-0.0280832658627389,-2.38663668032875,0.0256937719667425,0.132911944072681,-3.84916858133489,"seq.10496.11","CaCC","Calcium-activated chloride channel regulator 1","A8K7I4"
0.0667866579341879,0.0667866579341879,2.38640030907612,0.0257069044169673,0.132911944072681,-3.84962475682915,"seq.9409.11","TRYB1","Tryptase beta-1","Q15661"
-0.0419477411238971,-0.0419477411238971,-2.38633065826336,0.0257107752973631,0.132911944072681,-3.8497591716383,"seq.22065.32","IRF8","Interferon regulatory factor 8","Q02556"
-0.0487324593371969,-0.0487324593371969,-2.38461701172938,0.0258061815386731,0.133292065817711,-3.85306550598747,"seq.10613.33","CASC4","Protein CASC4","Q6P4E1"
-0.0697769897807421,-0.0697769897807421,-2.38435351718321,0.025820880358706,0.133292065817711,-3.85357377227132,"seq.9550.153","TTC17:TPR2","Tetratricopeptide repeat protein 17:Tetratricopeptide repeat 2","Q96AE7"
-0.0397773284766702,-0.0397773284766702,-2.38393337046817,0.0258443338539326,0.133318718656274,-3.85438414350814,"seq.9038.12","JTB","Protein JTB","O76095"
0.131155413183295,0.131155413183295,2.38356137286382,0.0258651159526372,0.133331563068439,-3.85510157549648,"seq.13930.3","ABC3G","DNA dC->dU-editing enzyme APOBEC-3G","Q9HC16"
0.0787733695911239,0.078773369591124,2.3827282361451,0.0259117160489653,0.133477383944105,-3.85670811812698,"seq.20432.6","PGPI","Pyroglutamyl-peptidase 1","Q9NXJ5"
-0.0383492290146697,-0.0383492290146697,-2.38180283978718,0.025963567246664,0.133650029421563,-3.85849217797056,"seq.4304.18","transcription factor MLR1, isoform CRA_b","Ligand-dependent nuclear receptor corepressor-like protein","Q8N3X6"
0.0341666654495248,0.0341666654495248,2.38128782518501,0.0259924656119068,0.133704362628927,-3.85948489127545,"seq.24683.11","GIMA7","GTPase IMAP family member 7","Q8NHV1"
0.245243723389545,0.245243723389546,2.37971211680633,0.0260810655546515,0.133885082181078,-3.86252135292811,"seq.16583.8","AP4A","Bis(5'-nucleosyl)-tetraphosphatase [asymmetrical]","P50583"
-0.0308688255973399,-0.0308688255973399,-2.37968406369324,0.0260826454618421,0.133885082181078,-3.86257540181857,"seq.20541.73","CD1B","T-cell surface glycoprotein CD1b","P29016"
0.0544206142858044,0.0544206142858044,2.37920982551002,0.0261093671618326,0.133885082181078,-3.8634890420487,"seq.20241.9","SNP23","Synaptosomal-associated protein 23","O00161"
-0.051321196471316,-0.051321196471316,-2.37904071077824,0.026118902299434,0.133885082181078,-3.86381482287186,"seq.18927.14","RET1G","Retinoic acid early transcript 1G protein","Q6H3X3"
-0.102108070103426,-0.102108070103426,-2.37903120332906,0.0261194384499235,0.133885082181078,-3.86383313751554,"seq.21217.20","PHB2","Prohibitin-2","Q99623"
0.133828494843197,0.133828494843197,2.37837954924765,0.0261562111462301,0.133979355618321,-3.86508834634689,"seq.21765.10","CYLD","Ubiquitin carboxyl-terminal hydrolase CYLD","Q9NQC7"
0.114367381985731,0.114367381985731,2.37805128253534,0.026174753227581,0.133980179968987,-3.86572057320314,"seq.8459.10","BMP-6","Bone morphogenetic protein 6","P22004"
-0.0397689847669508,-0.0397689847669508,-2.37743396089518,0.0262096553289407,0.134064686100104,-3.86690936732631,"seq.21999.61","NUCB2","Nucleobindin-2","P80303"
-0.0349532314536909,-0.0349532314536909,-2.37699130525377,0.0262347085652724,0.134098731228801,-3.86776168995285,"seq.6354.13","HPHL1","Hephaestin-like protein 1","Q6MZM0"
-0.0511557405792942,-0.0511557405792942,-2.37640295630118,0.0262680418432236,0.134102746988382,-3.86889439647193,"seq.7239.9","GST M1-1","Glutathione S-transferase Mu 1","P09488"
0.0949162724498688,0.0949162724498688,2.37617074619388,0.0262812085881982,0.134102746988382,-3.86934140855969,"seq.6557.50","LRC15","Leucine-rich repeat-containing protein 15","Q8TF66"
-0.0958408382337085,-0.0958408382337085,-2.37600363114901,0.0262906880842912,0.134102746988382,-3.86966309455116,"seq.9002.36","SPA11","Serpin A11","Q86U17"
-0.0547919932962856,-0.0547919932962856,-2.37561802138847,0.0263125735775305,0.134120523640993,-3.87040531819295,"seq.19193.18","PFD3","Prefoldin subunit 3","P61758"
-0.0324584093402356,-0.0324584093402356,-2.37451659994036,0.0263751778227688,0.134345682145466,-3.87252494787583,"seq.25110.19","EXOC7","Exocyst complex component 7","Q9UPT5"
-0.0389154884412587,-0.0389154884412587,-2.37373878547121,0.0264194710395114,0.134466765047608,-3.87402146237468,"seq.22838.39","ZN230","Zinc finger protein 230","Q9UIE0"
0.104544729983184,0.104544729983184,2.37345155307313,0.0264358450148474,0.134466765047608,-3.87457402402954,"seq.21883.17","BMP-5","Bone morphogenetic protein 5","P22003"
-0.038577177156276,-0.038577177156276,-2.3729654246132,0.0264635785612429,0.134513963830474,-3.87550912073993,"seq.23564.83","MT21C","Protein-lysine methyltransferase METTL21C","Q5VZV1"
-0.111033394608365,-0.111033394608365,-2.37226484387458,0.0265035937137238,0.134556882769555,-3.87685652975206,"seq.6462.12","TIMP-4","Metalloproteinase inhibitor 4","Q99727"
-0.0485412326565,-0.0485412326565,-2.3719645665323,0.0265207617450922,0.134556882769555,-3.87743397342233,"seq.22858.3","MK06","Mitogen-activated protein kinase 6","Q16659"
0.087334271907731,0.087334271907731,2.37123265889157,0.0265626506854006,0.134556882769555,-3.87884127581357,"seq.15667.39","BMP-4","Bone morphogenetic protein 4","P12644"
-0.0432113716097266,-0.0432113716097266,-2.37113305620728,0.0265683559087339,0.134556882769555,-3.87903277067533,"seq.7054.87","CLC2D","C-type lectin domain family 2 member D","Q9UHP7"
0.0978395460159031,0.0978395460159031,2.37098670268945,0.0265767410584704,0.134556882769555,-3.87931413946058,"seq.3390.72","PIK3CA/PIK3R1","PIK3CA/PIK3R1","P42336|P27986"
-0.0443424203771947,-0.0443424203771947,-2.37060132408107,0.0265988325238189,0.134556882769555,-3.88005499157458,"seq.11827.7","RORG","Nuclear receptor ROR-gamma","P51449"
0.112787764025385,0.112787764025385,2.37055927316101,0.0266012440761323,0.134556882769555,-3.88013582597925,"seq.10070.22","PLCG2","1-phosphatidylinositol 4,5-bisphosphate phosphodiesterase gamma-2","P16885"
-0.0344245452575046,-0.0344245452575046,-2.36882743624653,0.0267007371888942,0.134746238395775,-3.8834641950863,"seq.11546.7","CYGB","Cytoglobin","Q8WWM9"
-0.0282362311769082,-0.0282362311769082,-2.36872172632812,0.0267068212489348,0.134746238395775,-3.88366730936688,"seq.25288.16","FMO3","Dimethylaniline monooxygenase [N-oxide-forming] 3","P31513"
-0.0407038737214007,-0.0407038737214006,-2.36869727892001,0.0267082284840416,0.134746238395775,-3.88371428260215,"seq.20434.23","PC4L1","Purkinje cell protein 4-like protein 1","A6NKN8"
0.19341519857031,0.19341519857031,2.36862092919892,0.0267126237456297,0.134746238395775,-3.88386097906077,"seq.25051.104","FTO","Fat mass and obesity-associated protein","Q9C0B1"
-0.0732981268057113,-0.0732981268057113,-2.36810695951988,0.0267422290238166,0.134789142104742,-3.88484843470994,"seq.23581.131","Obestatin","Obestatin","Q9UBU3"
-0.0389120127494938,-0.0389120127494938,-2.36755526528914,0.0267740408953232,0.134789142104742,-3.8859082266653,"seq.3315.15","GPC2","Glypican-2","Q8N158"
-0.0348128425951094,-0.0348128425951094,-2.36751081451593,0.0267766055381625,0.134789142104742,-3.88599360920758,"seq.3821.28","MAPK5","MAP kinase-activated protein kinase 5","Q8IW41"
0.118685225607357,0.118685225607357,2.3659476077079,0.0268669406588407,0.135150538621318,-3.88899566482882,"seq.12396.19","HIBCH","3-hydroxyisobutyryl-CoA hydrolase, mitochondrial","Q6NVY1"
-0.0380598317145583,-0.0380598317145583,-2.36552042699171,0.0268916754822494,0.135152829873691,-3.88981583803363,"seq.13625.19","LA:HTH","Lupus La protein:HTH La-type RNA-binding domain","P05455"
-0.0429840774468763,-0.0429840774468763,-2.36421065164304,0.0269676454411216,0.135152829873691,-3.89233001647706,"seq.13464.8","NRAC","Nutritionally-regulated adipose and cardiac enriched protein homolog","Q8N912"
-0.0332401848223924,-0.0332401848223924,-2.36400538354809,0.0269795693475951,0.135152829873691,-3.89272396377707,"seq.12803.9","ZN329","Zinc finger protein 329","Q86UD4"
-0.0428987669492108,-0.0428987669492108,-2.36393152502341,0.0269838609340753,0.135152829873691,-3.89286570692654,"seq.15422.12","MYP2","Myelin P2 protein","P02689"
-0.0285795833667303,-0.0285795833667303,-2.36390695964456,0.0269852884569155,0.135152829873691,-3.89291285017954,"seq.23536.14","CS084","Uncharacterized protein C19orf84","I3L1E1"
-0.0505926719569434,-0.0505926719569433,-2.36382771110335,0.0269898941559508,0.135152829873691,-3.8930649335375,"seq.12403.30","RB39B","Ras-related protein Rab-39B","Q96DA2"
-0.0570450322559889,-0.0570450322559889,-2.36364207577434,0.0270006855837305,0.135152829873691,-3.89342116854498,"seq.11302.237","TENR","Tenascin-R","Q92752"
-0.0441439764331593,-0.0441439764331593,-2.36316803547364,0.0270282607053535,0.135152829873691,-3.89433077854633,"seq.8984.28","LRCH4: LRR5","Leucine-rich repeat and calponin homology domain-containing protein 4:Leucine-rich repeat 5","O75427"
-0.0489346677544058,-0.0489346677544058,-2.36297889054354,0.027039270576449,0.135152829873691,-3.8946936881524,"seq.11232.46","Holo-TC I","Transcobalamin-1","P20061"
-0.0614786299052214,-0.0614786299052214,-2.362624044654,0.0270599368120262,0.135152829873691,-3.89537447919544,"seq.10449.31","TMM46","Protein shisa-2 homolog","Q6UWI4"
0.254639724394031,0.254639724394031,2.362428038755,0.0270713584326505,0.135152829873691,-3.89575050107012,"seq.13477.65","LT4R1","Leukotriene B4 receptor 1","Q15722"
-0.0376219054894801,-0.0376219054894801,-2.36149782772681,0.0271256240330655,0.135331056520886,-3.89753478479873,"seq.5107.7","Notch 1","Neurogenic locus notch homolog protein 1","P46531"
-0.0324896754550629,-0.0324896754550629,-2.36059928195108,0.0271781374040539,0.135469855222963,-3.89925793308221,"seq.21339.19","ALAT2","Alanine aminotransferase 2","Q8TD30"
-0.0550181208437053,-0.0550181208437053,-2.36035612457917,0.0271923642310215,0.135469855222963,-3.8997241708219,"seq.21282.21","TNIP1","TNFAIP3-interacting protein 1","Q15025"
-0.0366234471664788,-0.0366234471664788,-2.35995953865078,0.0272155826685637,0.135469855222963,-3.90048453608737,"seq.5031.10","SPTA2","Spectrin alpha chain, non-erythrocytic 1","Q13813"
0.0415231890238259,0.0415231890238259,2.3597512091826,0.0272277867885362,0.135469855222963,-3.90088393102591,"seq.6521.35","NPTX2","Neuronal pentraxin-2","P47972"
0.0333755967102963,0.0333755967102963,2.35914165210254,0.0272635240917139,0.135555134450548,-3.90205241144552,"seq.3290.50","CD109","CD109 antigen","Q6YHK3"
-0.0315163871495855,-0.0315163871495855,-2.35835226899655,0.0273098684170763,0.135555138309947,-3.90356533935855,"seq.20969.114","RYBP","RING1 and YY1-binding protein","Q8N488"
0.188173932631191,0.188173932631191,2.35819305926743,0.0273192243260545,0.135555138309947,-3.9038704434354,"seq.11098.1","PDXK","Pyridoxal kinase","O00764"
-0.0396239437785407,-0.0396239437785407,-2.35800428930746,0.0273303211529283,0.135555138309947,-3.90423217983283,"seq.5384.67","BRF-1","Transcription factor IIIB 90 kDa subunit","Q92994"
0.169217704724324,0.169217704724324,2.35786461529246,0.0273385345474309,0.135555138309947,-3.90449982347384,"seq.4903.72","Calcineurin","Calcineurin","Q08209|P63098"
-0.0500236234541883,-0.0500236234541882,-2.35755346893464,0.0273568393694557,0.135555138309947,-3.90509600882951,"seq.23593.14","M21D2","Protein MB21D2","Q8IYB1"
0.100013113934869,0.100013113934869,2.35724312542403,0.0273751081893596,0.135555138309947,-3.90569060916728,"seq.19601.15","ASB9","Ankyrin repeat and SOCS box protein 9","Q96DX5"
-0.0313754217359441,-0.0313754217359441,-2.35560930658341,0.02747147047633,0.135886979854991,-3.90882014294721,"seq.21135.16","SF3B6","Splicing factor 3B subunit 6","Q9Y3B4"
0.0428801541905059,0.042880154190506,2.35547495337282,0.0274794084656684,0.135886979854991,-3.90907743516484,"seq.15467.10","CTHR1","Collagen triple helix repeat-containing protein 1","Q96CG8"
0.234512561919739,0.234512561919739,2.35405384488702,0.0275635010583645,0.136124907173562,-3.91179838353755,"seq.17764.108","RHOC","Rho-related GTP-binding protein RhoC","P08134"
-0.0301069449393794,-0.0301069449393794,-2.35403068451837,0.0275648735064038,0.136124907173562,-3.91184271979978,"seq.22001.23","PADI2","Protein-arginine deiminase type-2","Q9Y2J8"
-0.0401436062641351,-0.0401436062641351,-2.35313620945444,0.0276179268343652,0.136294562420913,-3.91355482847779,"seq.16836.1","FHR3","Complement factor H-related protein 3","Q02985"
-0.0476549265043865,-0.0476549265043865,-2.35245401632734,0.0276584523360548,0.136341611630351,-3.91486034865139,"seq.25466.84","KMO","Kynurenine 3-monooxygenase","O15229"
-0.0533364269245513,-0.0533364269245513,-2.35232167189966,0.027666320551234,0.136341611630351,-3.91511359140064,"seq.21498.3","AL7A1","Alpha-aminoadipic semialdehyde dehydrogenase","P49419"
-0.03031246853473,-0.03031246853473,-2.35199810732208,0.027685565961284,0.136341611630351,-3.91573270051527,"seq.12493.42","OTUB2","Ubiquitin thioesterase OTUB2","Q96DC9"
-0.0341375782036148,-0.0341375782036148,-2.35171725109721,0.0277022810844492,0.136341611630351,-3.916270050145,"seq.4143.74","Lymphotactin","Lymphotactin","P47992"
-0.0421830799063311,-0.0421830799063311,-2.35127275101549,0.0277287544143466,0.136379818438713,-3.91712041389357,"seq.15637.38","SORC3","VPS10 domain-containing receptor SorCS3","Q9UPU3"
-0.037293732308955,-0.037293732308955,-2.35048013430216,0.0277760184344752,0.136520160734248,-3.9186365139154,"seq.16918.198","TLR3","Toll-like receptor 3","O15455"
0.0549030553974196,0.0549030553974197,2.34886259378398,0.0278727028222862,0.136903053148008,-3.92172956214732,"seq.22385.2","MUM1","PWWP domain-containing protein MUM1","Q2TAK8"
-0.0314672489665141,-0.0314672489665141,-2.34697756289258,0.0279857660192169,0.1373658239152,-3.92533249619731,"seq.2333.72","TGF-b1","Transforming growth factor beta-1","P01137"
-0.0616022642017354,-0.0616022642017354,-2.3462310887023,0.028030655551078,0.137477364198789,-3.92675878323096,"seq.14314.6","PPIL2","Peptidyl-prolyl cis-trans isomerase-like 2","Q13356"
0.164997241253279,0.164997241253279,2.34597265172737,0.0280462121777472,0.137477364198789,-3.92725251502983,"seq.3903.49","Sorting nexin 4","Sorting nexin-4","O95219"
-0.028185843319741,-0.028185843319741,-2.3454177743093,0.0280796398588485,0.137477461666343,-3.9283124724278,"seq.7825.7","ABD12","Monoacylglycerol lipase ABHD12","Q8N2K0"
0.0705602549311945,0.0705602549311945,2.34534620729373,0.0280839539609253,0.137477461666343,-3.92844917274644,"seq.23649.6","KLHL2","Kelch-like protein 2","O95198"
0.170818577319539,0.170818577319539,2.34406325786877,0.0281613943024051,0.137764028906195,-3.93089931331263,"seq.19364.163","PCNA","Proliferating cell nuclear antigen","P12004"
0.0581262087405069,0.0581262087405069,2.34297949648377,0.028226964234962,0.137917543567881,-3.93296842398703,"seq.15521.4","Alcadein alpha-1","Calsyntenin-1","O94985"
-0.0430430048763565,-0.0430430048763565,-2.34291917300084,0.0282306180550526,0.137917543567881,-3.93308357635755,"seq.5404.53","DR6","Tumor necrosis factor receptor superfamily member 21","O75509"
0.126871977237222,0.126871977237222,2.34222712775513,0.028272566638727,0.138029965324636,-3.93440450432313,"seq.21415.212","MAP3K3","Mitogen-activated protein kinase kinase kinase 3","Q99759"
-0.045735331336605,-0.045735331336605,-2.34146275872032,0.0283189657002704,0.138037702253157,-3.93586320680604,"seq.6463.59","OX26","Orexigenic neuropeptide QRFP","P83859"
-0.068459609007084,-0.0684596090070841,-2.34143347728879,0.0283207445447676,0.138037702253157,-3.93591908106518,"seq.9233.71","TFPI -2","Tissue factor pathway inhibitor 2","P48307"
-0.0354294492536033,-0.0354294492536034,-2.34126527480717,0.0283309648196904,0.138037702253157,-3.93624003365118,"seq.12847.27","MCE1","mRNA-capping enzyme","O60942"
-0.0466414571574761,-0.0466414571574761,-2.3406143080617,0.0283705506249496,0.138138238814467,-3.93748203387979,"seq.11422.2","DLX3","Homeobox protein DLX-3","O60479"
0.134492302276073,0.134492302276073,2.33906054138646,0.0284652418425257,0.138506774225748,-3.94044567655578,"seq.3194.36","GPVI","Platelet glycoprotein VI","Q9HCN6"
0.157084317527205,0.157084317527205,2.33870818361493,0.0284867559214665,0.138518988600113,-3.94111759661778,"seq.15427.35","LOXL3","Lysyl oxidase homolog 3","P58215"
-0.0404165140205931,-0.0404165140205931,-2.33837864125879,0.028506890461202,0.138524483047801,-3.94174595433002,"seq.11101.18","TLR4","Toll-like receptor 4","O00206"
-0.063623402669974,-0.063623402669974,-2.33776395729619,0.0285444816486403,0.138614741330406,-3.9429178660217,"seq.3026.5","Calpastatin","Calpastatin","P20810"
-0.0776536087641665,-0.0776536087641665,-2.33710194456237,0.0285850181489548,0.138719172628317,-3.94417980412566,"seq.13119.26","protein Z inhibitor","Protein Z-dependent protease inhibitor","Q9UK55"
-0.0298890633090137,-0.0298890633090137,-2.33511884398994,0.0287067643059582,0.139166861411714,-3.9479587319941,"seq.18892.48","GPC4","Glypican-4","O75487"
0.10141030299918,0.10141030299918,2.33468847507519,0.028733248225096,0.139166861411714,-3.94877857316755,"seq.9869.28","NF-kappa-B p105","Nuclear factor NF-kappa-B p105 subunit","P19838"
-0.0370267865614997,-0.0370267865614997,-2.33466734936494,0.0287345488303786,0.139166861411714,-3.94881881473335,"seq.25898.4","CHID1","Chitinase domain-containing protein 1","Q9BWS9"
-0.027792797001355,-0.027792797001355,-2.3335151735162,0.0288055644930439,0.139341836955395,-3.95101321879908,"seq.23334.21","LCE3C","Late cornified envelope protein 3C","Q5T5A8"
-0.0309274588254742,-0.0309274588254742,-2.33313668939135,0.0288289279218742,0.139341836955395,-3.9517339274249,"seq.8834.58","Calnexin","Calnexin","P27824"
0.195704084635796,0.195704084635796,2.33312303349026,0.0288297712113744,0.139341836955395,-3.95175992964491,"seq.21390.68","L-dopachrome tautomerase","L-dopachrome tautomerase","P40126"
-0.0832372110474461,-0.0832372110474461,-2.3328417883246,0.0288471439107821,0.139341836955395,-3.95229542855961,"seq.3052.8","Fas ligand, soluble","Tumor necrosis factor ligand superfamily member 6, soluble form","P48023"
-0.0416803021497278,-0.0416803021497278,-2.33237204832836,0.0288761814887593,0.139389726405011,-3.95318974032961,"seq.6003.28","NEUR1","Sialidase-1","Q99519"
-0.0333136647751134,-0.0333136647751134,-2.33162254746285,0.0289225683988128,0.139400708286398,-3.95461644843451,"seq.22529.31","PHF6","PHD finger protein 6","Q8IWS0"
-0.0600927699801252,-0.0600927699801251,-2.33089678964222,0.0289675510070019,0.139400708286398,-3.95599769713609,"seq.11192.168","TINAL","Tubulointerstitial nephritis antigen-like","Q9GZM7"
0.111519911168336,0.111519911168336,2.33067228094268,0.0289814790962379,0.139400708286398,-3.95642492537466,"seq.8402.22","CYTL1","Cytokine-like protein 1","Q9NRR1"
-0.0310256863707523,-0.0310256863707523,-2.33064350272148,0.0289832648862134,0.139400708286398,-3.95647968702024,"seq.23619.235","L10K","Leydig cell tumor 10 kDa protein homolog","Q9UNZ5"
0.0991628738788724,0.0991628738788724,2.33050604810293,0.0289917958224862,0.139400708286398,-3.95674124172643,"seq.4982.54","Elafin","Elafin","P19957"
-0.03400602376512,-0.03400602376512,-2.3304249129991,0.028996832445179,0.139400708286398,-3.95689562481062,"seq.20575.82","CLC9A","C-type lectin domain family 9 member A","Q6UXN8"
0.210558927012263,0.210558927012263,2.33017534109321,0.0290123301509762,0.139400708286398,-3.9573704874731,"seq.14623.26","SUMO3","Small ubiquitin-related modifier 3","P55854"
-0.0361317153215372,-0.0361317153215372,-2.32904283730882,0.0290827509630482,0.139647016976059,-3.95952492681466,"seq.6936.7","PMEPA","Protein TMEPAI","Q969W9"
0.148350386788272,0.148350386788273,2.32795171948145,0.0291507466486261,0.139881364267173,-3.96160003682384,"seq.3210.1","METAP1","Methionine aminopeptidase 1","P53582"
0.208248783458107,0.208248783458107,2.32689299543057,0.0292168630325661,0.140034479342169,-3.96361297831402,"seq.2811.27","Angiopoietin-1","Angiopoietin-1","Q15389"
-0.0313441906568845,-0.0313441906568845,-2.32682556340599,0.029221078759698,0.140034479342169,-3.96374116741215,"seq.9333.59","ERP27","Endoplasmic reticulum resident protein 27","Q96DN0"
0.20127698462326,0.20127698462326,2.32576449789104,0.0292874881563769,0.140260513253503,-3.96575797024603,"seq.12993.21","NPL4","Nuclear protein localization protein 4 homolog","Q8TAT6"
0.14531999041632,0.14531999041632,2.32544079431317,0.0293077754853964,0.140265512483949,-3.96637313380615,"seq.16606.85","Aldose reductase","Aldose reductase","P15121"
-0.0426232920899006,-0.0426232920899006,-2.32503251317805,0.0293333818881143,0.140295945264085,-3.96714895401722,"seq.8257.71","NEU1","Oxytocin-neurophysin 1","P01178"
0.0287874704263943,0.0287874704263943,2.32385426573857,0.0294073938155101,0.140433971124258,-3.96938741051766,"seq.20203.45","C1s","Complement C1s subcomponent","P09871"
0.133396721881653,0.133396721881653,2.32372578762149,0.0294154745504619,0.140433971124258,-3.96963145413961,"seq.23700.42","ABCF3","ATP-binding cassette sub-family F member 3","Q9NUQ8"
-0.0436800504660228,-0.0436800504660228,-2.32313912614959,0.0294523989842072,0.140433971124258,-3.97074571127902,"seq.9484.75","Desmoglein-2","Desmoglein-2","Q14126"
0.0457208173356621,0.0457208173356621,2.32308774533801,0.0294556349126956,0.140433971124258,-3.97084329170908,"seq.15644.1","Biotinidase","Biotinidase","P43251"
-0.0350794065559721,-0.0350794065559721,-2.32304109111732,0.0294585734461505,0.140433971124258,-3.97093189445083,"seq.6568.18","HECA2:ECD","HEPACAM family member 2:Isoform 2, Extracellular domain","A8MVW5"
0.176339563507207,0.176339563507207,2.32066988389481,0.0296082793510532,0.141055390973743,-3.97543372193776,"seq.3351.1","CAMK2B","Calcium/calmodulin-dependent protein kinase type II subunit beta","Q13554"
0.0842622138557299,0.0842622138557299,2.31963005185924,0.0296741487953423,0.141190723991932,-3.97740700419361,"seq.20105.7","Myosin light polypeptide 6","Myosin light polypeptide 6","P60660"
-0.042222420822453,-0.042222420822453,-2.31960989093813,0.0296754272404499,0.141190723991932,-3.9774452581406,"seq.14022.17","IL-17B","Interleukin-17B","Q9UHF5"
0.089592214295131,0.089592214295131,2.3189210220138,0.0297191401745516,0.14130646623112,-3.97875221794354,"seq.11177.16","K2C5","Keratin, type II cytoskeletal 5","P13647"
-0.0555308601549814,-0.0555308601549814,-2.3185822338002,0.0297406600002852,0.141316604134341,-3.97939489912106,"seq.9094.5","CLC4C","C-type lectin domain family 4 member C","Q8WTT0"
-0.103488176255188,-0.103488176255188,-2.31754738951776,0.0298064817920957,0.141481885223508,-3.98135764581051,"seq.9254.18","FCERA","High affinity immunoglobulin epsilon receptor subunit alpha","P12319"
-0.0277693955435463,-0.0277693955435463,-2.31742516520724,0.029814264741845,0.141481885223508,-3.98158942854287,"seq.13591.31","PRI1","DNA primase small subunit","P49642"
-0.0635521983346691,-0.0635521983346691,-2.31672379997793,0.0298589620164573,0.141559987300745,-3.98291933433476,"seq.9506.10","Apo L1","Apolipoprotein L1","O14791"
0.175198671674487,0.175198671674487,2.31652531647697,0.0298716223085746,0.141559987300745,-3.98329564789458,"seq.12411.60","MAX","Protein max","P61244"
-0.150127183618376,-0.150127183618377,-2.31625264851193,0.0298890224871144,0.141559987300745,-3.9838125791139,"seq.2754.50","C3","Complement C3","P01024"
0.22027227214906,0.22027227214906,2.31512058807147,0.0299613637859765,0.141559987300745,-3.98595837438953,"seq.12546.1","SMTN","Smoothelin","P53814"
0.0571421998775495,0.0571421998775495,2.31490118334698,0.0299754028085893,0.141559987300745,-3.98637417743295,"seq.12338.27","EGFLA","Pikachurin","Q63HQ2"
-0.0301044610027271,-0.0301044610027271,-2.31437566860656,0.0300090533698423,0.141559987300745,-3.98737000498202,"seq.12533.135","CYH2","Cytohesin-2","Q99418"
0.0585505870644663,0.0585505870644663,2.31412133758719,0.0300253515094082,0.141559987300745,-3.98785190185458,"seq.25225.14","FHL17","Ferritin heavy polypeptide-like 17","Q9BXU8"
0.214397716862727,0.214397716862727,2.31400302094865,0.0300329362864749,0.141559987300745,-3.98807607281291,"seq.18309.18","CISY","Citrate synthase, mitochondrial","O75390"
-0.0262108162484402,-0.0262108162484402,-2.31397301830406,0.0300348599076019,0.141559987300745,-3.98813291680948,"seq.12873.11","LEUK","Leukosialin","P16150"
-0.0304701826431287,-0.0304701826431287,-2.31392717689656,0.0300377992498798,0.141559987300745,-3.98821976858176,"seq.21549.144","TECTB","Beta-tectorin","Q96PL2"
0.112045710801552,0.112045710801552,2.31382495643768,0.030044354555392,0.141559987300745,-3.98841343312798,"seq.15604.18","JNK2","Mitogen-activated protein kinase 9","P45984"
-0.0521418911504741,-0.0521418911504742,-2.31289572167869,0.0301040056897004,0.141623124480177,-3.99017370153328,"seq.12008.3","CD7","T-cell antigen CD7","P09564"
-0.032786195388907,-0.032786195388907,-2.31280450363458,0.0301098671702758,0.141623124480177,-3.99034647456755,"seq.6969.14","WFDC5","WAP four-disulfide core domain protein 5","Q8TCV5"
0.17644924580311,0.17644924580311,2.31244032116402,0.0301332791963738,0.141623124480177,-3.99103621905812,"seq.8307.47","CK068","UPF0696 protein C11orf68","Q9H3H3"
0.0501944984666215,0.0501944984666215,2.31236825944189,0.0301379137704223,0.141623124480177,-3.99117269274568,"seq.19272.9","PEF1","Peflin","Q9UBV8"
0.0652993995652945,0.0652993995652945,2.31210418274946,0.0301549031682308,0.141623124480177,-3.99167279079667,"seq.13545.97","EIF1A","Probable RNA-binding protein EIF1AD","Q8N9N8"
0.0982869063307783,0.0982869063307783,2.31143403960008,0.030198056282715,0.141734470215525,-3.99294172556172,"seq.19127.1","HSPB6","Heat shock protein beta-6","O14558"
-0.0799816364689153,-0.0799816364689153,-2.31085669447602,0.0302352791314328,0.141755536808566,-3.99403476519135,"seq.2841.13","sFRP-3","Secreted frizzled-related protein 3","Q92765"
-0.0278233725023405,-0.0278233725023405,-2.31076119150734,0.0302414404907835,0.141755536808566,-3.99421555702153,"seq.12665.16","ILF2","Interleukin enhancer-binding factor 2","Q12905"
0.279442083420406,0.279442083420406,2.30955951775854,0.030319064634766,0.142028060490238,-3.99648999598541,"seq.9090.9","SYTL4:C2 1","Synaptotagmin-like protein 4:Ca2+-dependent membrane-targeting module 1","Q96C24"
-0.0421194751181292,-0.0421194751181292,-2.30913722746187,0.0303463864985211,0.142064747069827,-3.99728910467031,"seq.5729.27","SOST","Sclerostin","Q9BQB4"
-0.0450880968911323,-0.0450880968911323,-2.30839650017897,0.0303943654723936,0.142142093414507,-3.99869058325876,"seq.11264.33","XDH","Xanthine dehydrogenase/oxidase","P47989"
-0.0306158739426266,-0.0306158739426266,-2.30806769440088,0.0304156853975732,0.142142093414507,-3.99931260601237,"seq.9445.44","CS018","Uncharacterized protein C19orf18","Q8NEA5"
0.0441826669311891,0.0441826669311891,2.30797942545637,0.0304214111300084,0.142142093414507,-3.9994795807822,"seq.9168.31","Eotaxin-3","C-C motif chemokine 26","Q9Y258"
-0.0491866337597977,-0.0491866337597977,-2.30642690767501,0.0305222796440671,0.142522034801797,-4.00241577910291,"seq.6570.1","CODA1","Collagen alpha-1(XIII) chain","Q5TAT6"
-0.0700889028695972,-0.0700889028695972,-2.30604619015772,0.030547061929966,0.142546436880616,-4.00313562692977,"seq.5610.32","CJ038","Protein FAM171A1","Q5VUB5"
-0.0288305116485881,-0.0288305116485881,-2.30396074697724,0.0306831381812918,0.143089823546664,-4.00707742603633,"seq.6399.52","D107A","Beta-defensin 107","Q8IZN7"
-0.0282660518050998,-0.0282660518050997,-2.30354547918742,0.0307103007903989,0.143124924847326,-4.00786208427654,"seq.10563.13","LYSM3","LysM and putative peptidoglycan-binding domain-containing protein 3","Q7Z3D4"
-0.0450210223323092,-0.0450210223323092,-2.30146607181176,0.0308466459297236,0.14362963191779,-4.01178987378216,"seq.3346.72","AURKB","Aurora kinase B","Q96GD4"
-0.0769147933758513,-0.0769147933758513,-2.30122713417984,0.0308623483275502,0.14362963191779,-4.01224106386884,"seq.20075.130","MAGE-4","Melanoma-associated antigen 4","P43358"
0.216813347128117,0.216813347128117,2.3009934784097,0.0308777106894193,0.14362963191779,-4.0126822524303,"seq.9855.10","Rho A","Transforming protein RhoA","P61586"
-0.0449848705850371,-0.0449848705850371,-2.30022875367763,0.030928038639707,0.143771985742872,-4.01412601327932,"seq.5268.49","MMP-16","Matrix metalloproteinase-16","P51512"
-0.0594144041914165,-0.0594144041914165,-2.29886775008182,0.031017794547621,0.143972617845795,-4.01669479174786,"seq.9082.25","SE1L2","Protein sel-1 homolog 2","Q5TEA6"
-0.0447881892885889,-0.0447881892885889,-2.29870999238419,0.0310282138055878,0.143972617845795,-4.01699248581484,"seq.10438.19","CSF2R","Granulocyte-macrophage colony-stimulating factor receptor subunit alpha","P15509"
-0.0492500996023814,-0.0492500996023814,-2.29852228812777,0.0310406150850565,0.143972617845795,-4.01734667375451,"seq.7751.121","SARP-1","Secreted frizzled-related protein 2","Q96HF1"
0.116904440896202,0.116904440896202,2.29837716053859,0.0310502065103018,0.143972617845795,-4.01762050965524,"seq.4328.2","BOC","Brother of CDO","Q9BWV1"
0.187908004035179,0.187908004035179,2.29779962381688,0.0310884025610949,0.144005612633925,-4.01871013754844,"seq.3474.19","Thrombospondin-1","Thrombospondin-1","P07996"
0.205403695074795,0.205403695074796,2.29736485610904,0.0311171847797052,0.144005612633925,-4.01953029516276,"seq.10364.6","SMAD2","Mothers against decapentaplegic homolog 2","Q15796"
-0.0438688349125925,-0.0438688349125925,-2.29733395365656,0.0311192314922518,0.144005612633925,-4.0195885867712,"seq.6238.55","PSG8","Pregnancy-specific beta-1-glycoprotein 8","Q9UQ74"
-0.0251404892179044,-0.0251404892179044,-2.29680736404686,0.0311541271949858,0.144005612633925,-4.02058182426304,"seq.12430.78","PAIP1","Polyadenylate-binding protein-interacting protein 1","Q9H074"
0.0571620984734997,0.0571620984734997,2.29677753068915,0.0311561052440252,0.144005612633925,-4.02063809087135,"seq.5742.14","PPA6","Lysophosphatidic acid phosphatase type 6","Q9NPH0"
-0.0540346593029792,-0.0540346593029792,-2.29630387321521,0.0311875256796618,0.144059489657196,-4.02153136310681,"seq.21836.9","SSR1","Somatostatin receptor type 1","P30872"
0.17994333232431,0.17994333232431,2.29480137101089,0.0312873872574447,0.144406021475661,-4.02436419001708,"seq.11441.11","PYGL","Glycogen phosphorylase, liver form","P06737"
-0.0285029133181196,-0.0285029133181196,-2.29457933157366,0.0313021695611941,0.144406021475661,-4.02478272814871,"seq.25125.7","STAC","SH3 and cysteine-rich domain-containing protein","Q99469"
-0.0629032257157683,-0.0629032257157683,-2.29365419826619,0.0313638292166988,0.144574525576663,-4.02652631126712,"seq.3360.50","Chk2","Serine/threonine-protein kinase Chk2","O96017"
-0.0688289106307148,-0.0688289106307148,-2.29343635384478,0.0313783645853041,0.144574525576663,-4.02693681623852,"seq.6935.123","BAMBI:CD","BMP and activin membrane-bound inhibitor homolog:Cytoplasmic domain","Q13145"
-0.0324744357617305,-0.0324744357617305,-2.29304347598163,0.0314045943959188,0.144603972553286,-4.02767709291011,"seq.11480.1","Aldehyde dehydrogenase, class 3","Aldehyde dehydrogenase, dimeric NADP-preferring","P30838"
0.177056134774287,0.177056134774287,2.29241843795293,0.0314463653114683,0.144625496576846,-4.02885465495676,"seq.7761.125","CHKB","Choline/ethanolamine kinase","Q9Y259"
-0.0481072928962127,-0.0481072928962127,-2.2923797551356,0.0314489521298258,0.144625496576846,-4.02892752631704,"seq.11351.233","NHEJ1","Non-homologous end-joining factor 1","Q9H9Q4"
-0.0358767932187683,-0.0358767932187683,-2.29202939010753,0.0314723907957223,0.144632239694282,-4.0295875156407,"seq.5349.69","DLL1","Delta-like protein 1","O00548"
0.186023719970278,0.186023719970278,2.29176477599978,0.0314901034977123,0.144632239694282,-4.03008593326634,"seq.18327.6","SNX5","Sorting nexin-5","Q9Y5X3"
-0.0396724307673539,-0.0396724307673539,-2.29028057358193,0.0315896219083748,0.144961753710708,-4.03288086866188,"seq.6578.29","TNMD","Tenomodulin","Q9H2S6"
-0.0426565673508402,-0.0426565673508402,-2.28967327336784,0.0316304253150688,0.144961753710708,-4.03402416887533,"seq.21946.79","IL-6/ IL-6 sRa Complex","IL-6/IL-6 sRa Complex","P05231|P08887"
0.0897804930154447,0.0897804930154447,2.28962391141952,0.0316337439721538,0.144961753710708,-4.03411708923495,"seq.22547.17","RBMS1","RNA-binding motif, single-stranded-interacting protein 1","P29558"
-0.052320075344768,-0.052320075344768,-2.28931297361548,0.0316546559764006,0.144961753710708,-4.03470237925236,"seq.18399.1","AKA7A","A-kinase anchor protein 7 isoforms alpha and beta","O43687"
0.16885616384446,0.16885616384446,2.28921443545056,0.0316612857603852,0.144961753710708,-4.03488785118242,"seq.5813.58","Epo","Erythropoietin","P01588"
-0.0579036702720355,-0.0579036702720354,-2.28841490054515,0.0317151265337197,0.145056056276354,-4.03639258188662,"seq.2837.3","Met","Hepatocyte growth factor receptor","P08581"
-0.0371816508490073,-0.0371816508490073,-2.28831760900645,0.0317216838667181,0.145056056276354,-4.0365756632404,"seq.23358.42","F118A","Protein FAM118A","Q9NWS6"
-0.0784867255398008,-0.0784867255398008,-2.28761300064415,0.031769210630795,0.145139939843431,-4.03790143889968,"seq.15565.102","CA125","Mucin-16","Q8WXI7"
-0.0386923597123339,-0.0386923597123339,-2.28745536338302,0.0317798523789431,0.145139939843431,-4.03819801134416,"seq.6228.58","sperm acrosome associated 1","Sperm acrosome membrane-associated protein 1","Q9HBV2"
0.155225553321765,0.155225553321765,2.2868696216022,0.031819423086841,0.145192363051619,-4.03929989237975,"seq.21382.70","RNZ1","Zinc phosphodiesterase ELAC protein 1","Q9H777"
0.16498962643666,0.16498962643666,2.28669587117307,0.0318311697292478,0.145192363051619,-4.03962671343386,"seq.11378.37","KSYK:SH2, 1 and 2","Tyrosine-protein kinase SYK:Src Homology domain","P43405"
-0.0442604162456568,-0.0442604162456568,-2.28629194887158,0.0318584927853634,0.145226112515643,-4.04038642408918,"seq.17335.18","VAMP2","Vesicle-associated membrane protein 2","P63027"
-0.0350929069908266,-0.0350929069908266,-2.28584918814858,0.0318884676682586,0.145271900521211,-4.04121908846425,"seq.19311.15","CRBS","Beta-crystallin S","P22914"
-0.0354748068072446,-0.0354748068072446,-2.28500983674269,0.0319453624874242,0.145440191861858,-4.04279731645372,"seq.20453.9","NSE1","Non-structural maintenance of chromosomes element 1 homolog","Q8WV22"
-0.0759474584751477,-0.0759474584751477,-2.2836408321425,0.0320383585505843,0.145682880680739,-4.04537068259528,"seq.20211.75","GBP5","Guanylate-binding protein 5","Q96PP8"
0.0803307302719029,0.0803307302719029,2.28310230571595,0.032075008237198,0.145682880680739,-4.04638270927731,"seq.13988.67","NMRL1","NmrA-like family domain-containing protein 1","Q9HBL8"
-0.0406359125576145,-0.0406359125576145,-2.28303711802338,0.032079447216815,0.145682880680739,-4.04650520337679,"seq.12751.26","ZHX1","Zinc fingers and homeoboxes protein 1","Q9UKY1"
0.0863683163982173,0.0863683163982173,2.28255953521448,0.0321119855171553,0.145682880680739,-4.04740256279644,"seq.13076.4","FXR1","Fragile X mental retardation syndrome-related protein 1","P51114"
0.101928410869226,0.101928410869226,2.28224564233904,0.032133387843375,0.145682880680739,-4.04799229220554,"seq.12783.29","HNRPM","Heterogeneous nuclear ribonucleoprotein M","P52272"
0.0311413424739419,0.0311413424739419,2.28218803469893,0.0321373171512151,0.145682880680739,-4.04810051771075,"seq.23657.102","HNRLL","Heterogeneous nuclear ribonucleoprotein L-like","Q8WVV9"
-0.0725511518967591,-0.0725511518967591,-2.28216959681162,0.0321385748572682,0.145682880680739,-4.04813515598387,"seq.3070.1","IL-2","Interleukin-2","P60568"
0.0660590390209738,0.0660590390209738,2.28151935420076,0.0321829587133998,0.145740515538373,-4.04935662166017,"seq.5620.13","AMD","Peptidyl-glycine alpha-amidating monooxygenase","P19021"
0.065171833967637,0.065171833967637,2.28139755486986,0.0321912786413473,0.145740515538373,-4.04958539501137,"seq.11150.3","Collagen a1(VI)","Collagen alpha-1(VI) chain","P12109"
0.0716139749130318,0.0716139749130318,2.27990765906267,0.0322932103273607,0.146040519147768,-4.05238322796714,"seq.23588.9","HSDL2","Hydroxysteroid dehydrogenase-like protein 2","Q6YN16"
0.061552727113308,0.061552727113308,2.27964508657998,0.0323112048366285,0.146040519147768,-4.05287618846099,"seq.15385.116","FABP2","Fatty acid-binding protein, intestinal","P12104"
-0.0237672802211131,-0.0237672802211131,-2.27940000248515,0.0323280091032348,0.146040519147768,-4.05333628417312,"seq.8702.42","OSCAR","Osteoclast-associated immunoglobulin-like receptor","Q8IYS5"
-0.0366986186316259,-0.0366986186316259,-2.27925891197538,0.0323376866380158,0.146040519147768,-4.05360113915796,"seq.12785.49","KAISO","Transcriptional regulator Kaiso","Q86T24"
0.072102726382561,0.0721027263825609,2.27781956178469,0.0324365643705898,0.14631318737861,-4.05630250766008,"seq.8974.172","COFA1","Collagen alpha-1(XV) chain","P39059"
-0.0644757529362454,-0.0644757529362454,-2.27779564425654,0.0324382097412311,0.14631318737861,-4.05634738710919,"seq.5957.30","Somatostatin-28","Somatostatin-28","P61278"
-0.0430000881242725,-0.0430000881242726,-2.27707475384775,0.0324878381090513,0.146446414333256,-4.05769994729663,"seq.6576.1","ART4","Ecto-ADP-ribosyltransferase 4","Q93070"
-0.036259359410505,-0.036259359410505,-2.27628092073795,0.0325425682983781,0.146571198281222,-4.05918905907458,"seq.11429.80","hnRNP C1/C2","Heterogeneous nuclear ribonucleoproteins C1/C2","P07910"
-0.050862667295112,-0.050862667295112,-2.27583223862952,0.0325735395593039,0.146571198281222,-4.06003057739897,"seq.6351.55","CD79B","B-cell antigen receptor complex-associated protein beta chain","P40259"
0.254170276874032,0.254170276874032,2.27579884125634,0.0325758459618026,0.146571198281222,-4.06009321118989,"seq.17140.57","PDGFD","Platelet-derived growth factor D","Q9GZP0"
-0.0280257290703139,-0.0280257290703139,-2.27422450730965,0.0326847378655098,0.146970422147872,-4.06304508889241,"seq.24708.7","DHRS3","Short-chain dehydrogenase/reductase 3","O75911"
-0.043714639377692,-0.043714639377692,-2.27388647290684,0.0327081619780833,0.146985075621609,-4.06367873892634,"seq.5751.14","HCCR-1","LETM1 domain-containing protein 1","Q6P1Q0"
-0.025961788277386,-0.025961788277386,-2.27354578051505,0.0327317857834565,0.147000607871605,-4.0643173124178,"seq.23002.27","NXPH1","Neurexophilin-1","P58417"
-0.0602060745331022,-0.0602060745331022,-2.27279379183303,0.0327839842565592,0.147079293410853,-4.06572658549809,"seq.22797.20","TAF12","Transcription initiation factor TFIID subunit 12","Q16514"
-0.0709748275770004,-0.0709748275770004,-2.27271205147496,0.0327896627510818,0.147079293410853,-4.06587975456963,"seq.5861.78","3HAO","3-hydroxyanthranilate 3,4-dioxygenase","P46952"
0.0781959983088575,0.0781959983088575,2.2707649361688,0.0329251943708072,0.147478639216062,-4.06952734555348,"seq.8398.277","RAR-responsive protein TIG1","Retinoic acid receptor responder protein 1","P49788"
-0.0386085230770824,-0.0386085230770824,-2.27041428858941,0.0329496559390996,0.147478639216062,-4.07018401862142,"seq.7754.11","JAG1:CD","Protein jagged-1:Cytoplasmic domain","P78504"
-0.0344120600486464,-0.0344120600486464,-2.27028340869296,0.0329587905177,0.147478639216062,-4.07042910702374,"seq.5854.60","tau","Microtubule-associated protein tau","P10636"
-0.0486205258357542,-0.0486205258357542,-2.26984086319284,0.0329896944824772,0.147478639216062,-4.07125776201276,"seq.5352.11","HVEM","Tumor necrosis factor receptor superfamily member 14","Q92956"
-0.0356348715099127,-0.0356348715099127,-2.26975266148501,0.0329958569693927,0.147478639216062,-4.07142290545801,"seq.7066.199","F209B","Protein FAM209B","Q5JX69"
-0.0311147278220545,-0.0311147278220545,-2.26958025542045,0.0330079056898168,0.147478639216062,-4.07174569646552,"seq.7179.69","NFASC","Neurofascin","O94856"
-0.0415379400877837,-0.0415379400877837,-2.2692336339134,0.0330321417327535,0.147478639216062,-4.07239462011887,"seq.15492.1","CRIM1:ECD","Cysteine-rich motor neuron 1 protein:Extracellular domain","Q9NZV1"
0.278073453836888,0.278073453836888,2.26911333805469,0.0330405567073439,0.147478639216062,-4.07261981632536,"seq.19297.4","G6PD","Glucose-6-phosphate 1-dehydrogenase","P11413"
-0.0463289808247282,-0.0463289808247281,-2.26838902888671,0.0330912651801665,0.147551595052609,-4.07397558078381,"seq.22469.103","HMX2","Homeobox protein HMX2","A2RU54"
-0.03741003781521,-0.03741003781521,-2.26830164666577,0.0330973875581034,0.147551595052609,-4.07413912498449,"seq.8383.20","CK094","Uncharacterized protein C11orf94","C9JXX5"
-0.0286999688295371,-0.0286999688295371,-2.26703438170189,0.0331862939162958,0.147805657552289,-4.0765104933536,"seq.19575.4","EPO-R","Erythropoietin receptor","P19235"
0.232384305489079,0.232384305489079,2.2668760005845,0.0331974206223408,0.147805657552289,-4.07680680605094,"seq.12469.19","MARE1","Microtubule-associated protein RP/EB family member 1","Q15691"
-0.057502918543558,-0.057502918543558,-2.26662287875296,0.0332152101894154,0.147805657552289,-4.07728034095254,"seq.19596.18","BRF-1","Transcription factor IIIB 90 kDa subunit","Q92994"
-0.0298387804597349,-0.0298387804597349,-2.26550276360604,0.0332940370623919,0.148066037918105,-4.07937543424227,"seq.11247.20","NAGS","N-acetylglutamate synthase, mitochondrial","Q8N159"
-0.0620258101919219,-0.062025810191922,-2.26493403314874,0.0333341261365786,0.148153930127757,-4.08043895666894,"seq.6997.32","RAB26","Ras-related protein Rab-26","Q9ULW5"
0.25548932024191,0.25548932024191,2.26381021286927,0.0334134722776212,0.148261142535697,-4.08254000575472,"seq.5248.68","Cyclophilin F","Peptidyl-prolyl cis-trans isomerase F, mitochondrial","P30405"
0.191733935015164,0.191733935015164,2.26374251223555,0.0334182577065924,0.148261142535697,-4.0826665554329,"seq.23378.29","CGBP1","CGG triplet repeat-binding protein 1","Q9UFW8"
0.0897255897983331,0.0897255897983331,2.26372819578476,0.0334192697470366,0.148261142535697,-4.082693316214,"seq.25233.2","MPI","Mannose-6-phosphate isomerase","P34949"
-0.0310084064616567,-0.0310084064616567,-2.26316350896658,0.0334592101784545,0.148348043181724,-4.08374876348295,"seq.14064.21","PGRP-S","Peptidoglycan recognition protein 1","O75594"
0.0576020607879493,0.0576020607879493,2.2626008011603,0.0334990539388028,0.148434409823668,-4.08480034894266,"seq.19112.2","TCAL3","Transcription elongation factor A protein-like 3","Q969E4"
0.201372252885791,0.201372252885791,2.26204585457382,0.0335383905267775,0.14851842560734,-4.08583727098522,"seq.25298.53","KDM4C","Lysine-specific demethylase 4C","Q9H3R0"
-0.0335146544329783,-0.0335146544329783,-2.26151389112384,0.0335761375294064,0.148595304463779,-4.08683110031531,"seq.9457.3","CAV2","Caveolin-2","P51636"
-0.0658776061021114,-0.0658776061021114,-2.26031880081245,0.033661079940104,0.148847760322019,-4.08906327171673,"seq.5193.51","K-ras","GTPase KRas","P01116"
-0.0337248355620575,-0.0337248355620575,-2.26004487703879,0.033680576969207,0.148847760322019,-4.08957479888261,"seq.13457.33","ELF5","ETS-related transcription factor Elf-5","Q9UKW6"
-0.0671257537072157,-0.0671257537072157,-2.25957741271703,0.0337138733854365,0.148847760322019,-4.09044765586942,"seq.22818.4","TXTP","Tricarboxylate transport protein, mitochondrial","P53007"
-0.0644143143992092,-0.0644143143992092,-2.25956349490613,0.0337148651792636,0.148847760322019,-4.09047364170872,"seq.9638.2","TIGIT","T-cell immunoreceptor with Ig and ITIM domains","Q495A1"
0.17144826883851,0.17144826883851,2.25927211990149,0.0337356348937602,0.148849299479793,-4.09101764288362,"seq.11683.19","GGA3","ADP-ribosylation factor-binding protein GGA3","Q9NZ52"
-0.0515937425293459,-0.0515937425293459,-2.25856653302407,0.0337859786855517,0.148965949126065,-4.09233480233019,"seq.17343.6","SNPH","Syntaphilin","O15079"
-0.0383299587995948,-0.0383299587995948,-2.2583289333845,0.0338029468863372,0.148965949126065,-4.09277828549978,"seq.13129.40","LDLR","Low-density lipoprotein receptor","P01130"
-0.0404323254069246,-0.0404323254069247,-2.25700635504003,0.0338975410107263,0.149260629789918,-4.09524636570837,"seq.11282.16","Macrophage scavenger receptor:ECD","Macrophage scavenger receptor types I and II:Extracellular domain","P21757"
0.0647678164473293,0.0647678164473293,2.25677636422865,0.0339140151395328,0.149260629789918,-4.09567546247942,"seq.21708.149","FCGRN","IgG receptor FcRn large subunit p51","P55899"
0.125934810566622,0.125934810566623,2.256450866264,0.0339373428724386,0.149260629789918,-4.09628270155515,"seq.25105.87","EIF2A","Eukaryotic translation initiation factor 2A","Q9BY44"
-0.0311142619748421,-0.0311142619748421,-2.25625028901084,0.0339517250914645,0.149260629789918,-4.09665686516123,"seq.22034.61","ZBT16","Zinc finger and BTB domain-containing protein 16","Q05516"
0.0930350623951756,0.0930350623951755,2.2555770109306,0.0340000425478771,0.149335008809612,-4.09791266921273,"seq.9886.28","XRCC4","DNA repair protein XRCC4","Q13426"
0.181954654719844,0.181954654719844,2.25511825571951,0.0340330007720774,0.149335008809612,-4.09876820943008,"seq.19229.92","HOME1","Homer protein homolog 1","Q86YM7"
-0.0579656279546131,-0.0579656279546131,-2.25482851076958,0.0340538318389011,0.149335008809612,-4.09930850365299,"seq.22482.87","K1C14","Keratin, type I cytoskeletal 14","P02533"
0.129804753521854,0.129804753521854,2.25467253723051,0.0340650502885071,0.149335008809612,-4.09959933324155,"seq.6086.15","CRDL2","Chordin-like protein 2","Q6WN34"
0.0634905585749102,0.0634905585749102,2.2545886902196,0.0340710824050466,0.149335008809612,-4.09975566990271,"seq.10514.5","PGD2 synthase","Prostaglandin-H2 D-isomerase","P41222"
0.105176567589625,0.105176567589625,2.25415071640948,0.0341026069158243,0.149348649308093,-4.10057223350662,"seq.19617.5","LTB4DH","Prostaglandin reductase 1","Q14914"
-0.034013720402989,-0.034013720402989,-2.2539762274222,0.0341151736998181,0.149348649308093,-4.10089752527343,"seq.20390.4","HMGN3","High mobility group nucleosome-binding domain-containing protein 3","Q15651"
-0.0397625921572902,-0.0397625921572902,-2.25316298184328,0.034173799740173,0.149487019480746,-4.10241341407055,"seq.12664.19","PTN13","Tyrosine-protein phosphatase non-receptor type 13","Q12923"
0.0439383544353989,0.0439383544353989,2.25296898603751,0.0341877982541368,0.149487019480746,-4.10277497155804,"seq.3366.51","ECM1","Extracellular matrix protein 1","Q16610"
-0.0365437377618675,-0.0365437377618675,-2.25216035769757,0.0342462042425081,0.149652627532159,-4.10428183401044,"seq.25904.17","DOCK2","Dedicator of cytokinesis protein 2","Q92608"
-0.0647180619855978,-0.0647180619855978,-2.25010480519311,0.034395083166888,0.150213158300447,-4.10811079224161,"seq.22821.50","UNG","Uracil-DNA glycosylase","P13051"
-0.0367501380872179,-0.0367501380872179,-2.24955415854438,0.0344350652392432,0.150297718879547,-4.10913613208602,"seq.19119.10","DDIT3","DNA damage-inducible transcript 3 protein","P35638"
-0.0414961626873903,-0.0414961626873903,-2.24899922358449,0.0344754015110841,0.150383723288026,-4.11016929822606,"seq.8285.64","PACA","Pituitary adenylate cyclase-activating polypeptide","P18509"
-0.0336422080970415,-0.0336422080970415,-2.2479096412865,0.0345547246510025,0.150408055728664,-4.11219739539873,"seq.12647.52","SETD2","Histone-lysine N-methyltransferase SETD2","Q9BYW2"
0.0836267716291408,0.0836267716291407,2.24735871272559,0.0345948962762524,0.150408055728664,-4.11322263370697,"seq.23246.67","BL1S1","Biogenesis of lysosome-related organelles complex 1 subunit 1","P78537"
0.181989185682151,0.181989185682151,2.24690674113956,0.0346278840877834,0.150408055728664,-4.11406360273275,"seq.17757.86","CAB39","Calcium-binding protein 39","Q9Y376"
-0.0579769557282779,-0.057976955728278,-2.24688951616904,0.0346291418440988,0.150408055728664,-4.11409565058737,"seq.3059.50","BAFF","Tumor necrosis factor ligand superfamily member 13B","Q9Y275"
-0.0297144392636192,-0.0297144392636192,-2.24677359913653,0.0346376071136923,0.150408055728664,-4.11431131558795,"seq.9170.24","IL-17","Interleukin-17A","Q16552"
-0.044066377551074,-0.044066377551074,-2.24676462540439,0.0346382625322255,0.150408055728664,-4.11432801103141,"seq.20411.52","TTC33","Tetratricopeptide repeat protein 33","Q6PID6"
-0.033148962621792,-0.033148962621792,-2.24674510844412,0.0346396880402739,0.150408055728664,-4.11436432178903,"seq.12790.10","CCD51","Coiled-coil domain-containing protein 51","Q96ER9"
0.0547091434827333,0.0547091434827333,2.24626971902944,0.0346744267251987,0.150408055728664,-4.11524870946022,"seq.15417.3","Maspin","Serpin B5","P36952"
-0.0678715627365331,-0.0678715627365331,-2.24619046084142,0.0346802215357729,0.150408055728664,-4.11539614552437,"seq.4971.1","CATZ","Cathepsin Z","Q9UBR2"
0.206478785467599,0.206478785467599,2.2460932642506,0.0346873290821627,0.150408055728664,-4.11557694615279,"seq.5272.55","SHC1:SH2","SHC-transforming protein 1:Src Homology domain","P29353"
0.0658659940629061,0.0658659940629061,2.24563808598018,0.0347206318616962,0.150462952223486,-4.11642358261262,"seq.15594.47","HTRA1","Serine protease HTRA1","Q92743"
-0.0343460740444588,-0.0343460740444588,-2.24524387982322,0.0347494971849399,0.150498565051115,-4.11715672340857,"seq.17357.33","SPCS","O-phosphoseryl-tRNA(Sec) selenium transferase","Q9HD40"
0.28232195429457,0.282321954294569,2.24294810504619,0.0349180374308632,0.151138702395227,-4.12142477971677,"seq.19124.9","UBCP1","Ubiquitin-like domain-containing CTD phosphatase 1","Q8WVY7"
0.0458825146667888,0.0458825146667888,2.2419839849059,0.0349890382265523,0.151232243956069,-4.1232163510492,"seq.5307.12","Coagulation Factor IXab","Coagulation factor IXab","P00740"
-0.0509761111089618,-0.0509761111089618,-2.24140520058871,0.035031724799045,0.151232243956069,-4.12429164184732,"seq.13240.170","SHAN1","SH3 and multiple ankyrin repeat domains protein 1","Q9Y566"
-0.0467688525591139,-0.0467688525591139,-2.24118921923914,0.0350476660231994,0.151232243956069,-4.12469285678654,"seq.7115.5","Semenogelin","Semenogelin-1","P04279"
-0.0350145897151725,-0.0350145897151725,-2.2411540200836,0.0350502646399432,0.151232243956069,-4.12475824173891,"seq.13688.2","CAPSL","Calcyphosin-like protein","Q8WWF8"
-0.122333270246578,-0.122333270246578,-2.24092691721194,0.0350670349779222,0.151232243956069,-4.1251800860888,"seq.4811.33","ITI heavy chain H4","Inter-alpha-trypsin inhibitor heavy chain H4","Q14624"
0.131252286665544,0.131252286665544,2.24085598365193,0.035072274540283,0.151232243956069,-4.12531183991475,"seq.4911.49","Glutathione S-transferase Pi","Glutathione S-transferase P","P09211"
0.359668125514156,0.359668125514156,2.24068530605386,0.0350848846933341,0.151232243956069,-4.12562885016129,"seq.3848.14","GAPDH, liver","Glyceraldehyde-3-phosphate dehydrogenase","P04406"
-0.0784220296261265,-0.0784220296261265,-2.24000634239511,0.0351350893552634,0.151359140845458,-4.12688978195562,"seq.18866.8","CANB2","Calcineurin subunit B type 2","Q96LZ3"
-0.0297818472373353,-0.0297818472373353,-2.23925244412492,0.0351909115095755,0.151510073238804,-4.1282895966987,"seq.9050.170","CA063","Arginine/serine-rich protein 1","Q9BUV0"
-0.0275658211895635,-0.0275658211895635,-2.23819717955689,0.0352691837903637,0.151757426592657,-4.13024848164763,"seq.12363.70","TRIB2","Tribbles homolog 2","Q92519"
-0.0287107776234634,-0.0287107776234634,-2.23733845062865,0.035332995277572,0.151942302406031,-4.13184210961217,"seq.22950.6","BT3A3","Butyrophilin subfamily 3 member A3","O00478"
-0.039810006011204,-0.039810006011204,-2.23656691936629,0.0353904167413495,0.152099497421991,-4.13327358827109,"seq.10847.1","SIG15","Sialic acid-binding Ig-like lectin 15","Q6ZMC9"
0.115732019776147,0.115732019776147,2.23592871034975,0.0354379798014086,0.152212201162986,-4.13445746964324,"seq.18435.40","UBX2B","UBX domain-containing protein 2B","Q14CS0"
-0.0281989847791221,-0.0281989847791221,-2.23560975202982,0.0354617722241254,0.152212201162986,-4.13504905947278,"seq.8273.84","IL31R","Interleukin-31 receptor subunit alpha","Q8NI17"
-0.0370540440927148,-0.0370540440927148,-2.23537506290221,0.0354792879374281,0.152212201162986,-4.13548431660113,"seq.20993.13","BEND6","BEN domain-containing protein 6","Q5SZJ8"
-0.0497462675973683,-0.0497462675973683,-2.23492154169998,0.0355131581947136,0.152267888283098,-4.13632534069431,"seq.21440.9","ADAM-8","ADAM 8","P78325"
-0.0272113878812633,-0.0272113878812633,-2.2345836577441,0.0355384114491792,0.152286584981227,-4.1369518535804,"seq.12856.14","TM237","Transmembrane protein 237","Q96Q45"
0.139838186200674,0.139838186200674,2.23397254015402,0.0355841275221737,0.152305671232769,-4.13808485161218,"seq.19195.85","RS5","40S ribosomal protein S5","P46782"
-0.0259079208917536,-0.0259079208917536,-2.23394886113343,0.0355858999623712,0.152305671232769,-4.13812874804736,"seq.4468.21","SPHK2","Sphingosine kinase 2","Q9NRA0"
0.145774927512407,0.145774927512407,2.23348471706971,0.0356206586468769,0.152305671232769,-4.13898912437236,"seq.11171.25","filamin A:CH2","Filamin-A:Calponin Homology 2","P21333"
-0.0416655152084132,-0.0416655152084132,-2.2332398778826,0.0356390065301741,0.152305671232769,-4.13944293343335,"seq.18202.22","CD37","Leukocyte antigen CD37","P11049"
-0.048034160045097,-0.048034160045097,-2.2330173517058,0.0356556897655534,0.152305671232769,-4.13985535817598,"seq.3486.58","b-ECGF","Fibroblast growth factor 1","P05230"
-0.0381505479183255,-0.0381505479183255,-2.23258150035529,0.0356883870002877,0.152305671232769,-4.14066307971165,"seq.18290.6","Annexin A8","Annexin A8","P13928"
-0.0482864739296297,-0.0482864739296297,-2.23257156774046,0.0356891324551474,0.152305671232769,-4.1406814857169,"seq.13699.6","PSA","Prostate-specific antigen","P07288"
-0.0565598803299693,-0.0565598803299694,-2.23213334362954,0.0357220358073068,0.152356886483007,-4.14149350201144,"seq.16609.106","KIRR2","Kin of IRRE-like protein 2","Q6UWL6"
0.149944349779809,0.149944349779809,2.23101149868662,0.0358063934711458,0.152420617686204,-4.14357178956495,"seq.14038.130","CYTF","Cystatin-F","O76096"
-0.0576373731731378,-0.0576373731731378,-2.2309266199194,0.035812783335797,0.152420617686204,-4.14372900595593,"seq.12030.82","Desmin","Desmin","P17661"
-0.0648922346427258,-0.0648922346427258,-2.23067726376002,0.0358315614267138,0.152420617686204,-4.14419085318586,"seq.3471.49","STK16","Serine/threonine-protein kinase 16","O75716"
-0.0328775585136555,-0.0328775585136555,-2.23061569318845,0.0358361994569579,0.152420617686204,-4.1443048866559,"seq.12794.6","NALP4","NACHT, LRR and PYD domains-containing protein 4","Q96MN2"
-0.0350311978688534,-0.0350311978688534,-2.23050094952592,0.0358448444028681,0.152420617686204,-4.14451739551397,"seq.5122.92","Semaphorin-6A","Semaphorin-6A","Q9H2E6"
-0.0342734727005327,-0.0342734727005327,-2.2302006161225,0.0358674809138008,0.152420617686204,-4.14507358974336,"seq.9400.40","Galectin-7","Galectin-7","P47929"
0.0665440065959499,0.06654400659595,2.22999009727988,0.0358833557346037,0.152420617686204,-4.14546342618939,"seq.5115.31","RELT","Tumor necrosis factor receptor superfamily member 19L","Q969Z4"
0.188300801869539,0.188300801869539,2.22873358021528,0.0359782401938797,0.152596175465727,-4.14778974755465,"seq.13950.9","C43BP:START domain","Collagen type IV alpha-3-binding protein:StAR-related lipid-transfer domain, isoform 2","Q9Y5P4"
-0.0267087578955771,-0.0267087578955771,-2.22854648914056,0.0359923876574404,0.152596175465727,-4.1481360580335,"seq.5265.12","GRB2-related adapter protein 2","GRB2-related adapter protein 2","O75791"
-0.0775056146872266,-0.0775056146872266,-2.22815923949621,0.0360216867917412,0.152596175465727,-4.14885280895742,"seq.10753.31","ADAM7","Disintegrin and metalloproteinase domain-containing protein 7","Q9H2U9"
-0.0579893601968235,-0.0579893601968235,-2.22760735372367,0.0360634796895167,0.152596175465727,-4.14987414496677,"seq.5452.71","ASGR1","Asialoglycoprotein receptor 1","P07306"
-0.0319833125508001,-0.0319833125508001,-2.22758484993666,0.0360651847786497,0.152596175465727,-4.14991578774537,"seq.22842.85","ZNF69","Zinc finger protein 69","Q9UC07"
-0.0362470980843605,-0.0362470980843605,-2.22735358724792,0.0360827115647363,0.152596175465727,-4.15034371903132,"seq.19786.26","MEP1A","Meprin A subunit alpha","Q16819"
0.0912142868608901,0.0912142868608901,2.22716853597616,0.036096741685911,0.152596175465727,-4.15068611993993,"seq.4153.11","alpha-1-antichymotrypsin complex","Alpha-1-antichymotrypsin complex","P01011"
-0.0339254009522036,-0.0339254009522035,-2.22694520747203,0.0361136804936599,0.152596175465727,-4.15109932139421,"seq.7822.11","HRSL2","HRAS-like suppressor 2","Q9NWW9"
-0.0556740089580827,-0.0556740089580827,-2.22685541005569,0.0361204933989344,0.152596175465727,-4.15126545681621,"seq.23382.30","VCX3","Variable charge X-linked protein 3","Q9NNX9"
-0.0514177036252277,-0.0514177036252278,-2.22667693878274,0.036134037433646,0.152596175465727,-4.1515956363826,"seq.19247.1","UB2D1","Ubiquitin-conjugating enzyme E2 D1","P51668"
-0.0675145107974102,-0.0675145107974103,-2.22578520112642,0.0362017798306541,0.152793730854452,-4.15324513907512,"seq.8306.54","TMG1:CD","Transmembrane gamma-carboxyglutamic acid protein 1:Cytoplasmic domain","O14668"
-0.0487964299359834,-0.0487964299359835,-2.22518118454251,0.0362477305450786,0.152861164491875,-4.15436218895215,"seq.5666.64","IL-1 sRII","Interleukin-1 receptor type 2","P27930"
-0.057994132962691,-0.057994132962691,-2.22502396155586,0.0362597000146044,0.152861164491875,-4.15465292091969,"seq.23156.146","Caspase-10:region 2","Caspase-10:region 2","Q92851"
0.133041062563001,0.133041062563001,2.22250362867663,0.036452065204164,0.153517413978368,-4.15931167019007,"seq.13504.147","HNRPR","Heterogeneous nuclear ribonucleoprotein R","O43390"
-0.0957385027404644,-0.0957385027404644,-2.22243273118786,0.0364574898609624,0.153517413978368,-4.15944267346557,"seq.17455.42","FOLR1","Folate receptor alpha","P15328"
0.144814199925676,0.144814199925676,2.2221455848325,0.0364794681046103,0.153521271948328,-4.15997323097642,"seq.3739.72","gpIIbIIIa","Integrin alpha-IIb: beta-3 complex","P08514|P05106"
-0.0526847607815,-0.0526847607815,-2.22123344864468,0.0365493630771234,0.153707329220805,-4.16165828817583,"seq.3040.59","MIP-1a","C-C motif chemokine 3","P10147"
0.0517479242961859,0.0517479242961859,2.22101847323243,0.0365658538714332,0.153707329220805,-4.16205536449614,"seq.10980.11","ACES","Acetylcholinesterase","P22303"
-0.0445475358284548,-0.0445475358284547,-2.2203171535895,0.0366196992038891,0.153832098868751,-4.16335058722714,"seq.6507.16","NCAM2","Neural cell adhesion molecule 2","O15394"
0.139918177221569,0.139918177221569,2.22008232136775,0.0366377450454318,0.153832098868751,-4.16378422604061,"seq.10363.13","SMAD3","Mothers against decapentaplegic homolog 3","P84022"
-0.0433807657649756,-0.0433807657649756,-2.21975833796488,0.036662655029696,0.153848067076255,-4.16438244282261,"seq.25111.24","RAD18","E3 ubiquitin-protein ligase RAD18","Q9NS91"
-0.0385663298878603,-0.0385663298878603,-2.21815836451635,0.0367858972697534,0.154276412657786,-4.16733589064173,"seq.8838.10","CASC4","Protein CASC4","Q6P4E1"
-0.0410550972309269,-0.0410550972309269,-2.21755260824153,0.0368326553734146,0.154383683160908,-4.16845372528129,"seq.23537.4","SP6","Transcription factor Sp6","Q3SY56"
-0.0348657762729353,-0.0348657762729353,-2.21704362599689,0.036871985245614,0.154459712905334,-4.16939282787843,"seq.6606.61","KISS1","Metastasis-suppressor KiSS-1","Q15726"
-0.0342016339312359,-0.0342016339312359,-2.21647428085179,0.0369160246403451,0.154555372546511,-4.17044314156846,"seq.6231.46","STC2","Stanniocalcin-2","O76061"
-0.0277870125683425,-0.0277870125683425,-2.21617033619545,0.0369395546016432,0.154565105333741,-4.17100378098804,"seq.19511.8","DCNL2","DCN1-like protein 2","Q6PH85"
-0.0340310620820847,-0.0340310620820847,-2.21535890294349,0.0370024386556205,0.154739400665988,-4.17250026661668,"seq.12452.32","SV422","Histone-lysine N-methyltransferase SUV420H2","Q86Y97"
-0.0307530988093097,-0.0307530988093097,-2.21380043804664,0.0371234884657467,0.1551565982952,-4.17537348918351,"seq.19145.4","MREG","Melanoregulin","Q8N565"
0.105443691087754,0.105443691087754,2.21249084601872,0.0372254855412904,0.155388447704507,-4.1777868905709,"seq.3405.6","UFC1","Ubiquitin-fold modifier-conjugating enzyme 1","Q9Y3C8"
-0.0252970576222551,-0.0252970576222551,-2.2123054291124,0.0372399472047392,0.155388447704507,-4.17812851555646,"seq.14036.116","MPDZ","Multiple PDZ domain protein","O75970"
-0.0336168751067664,-0.0336168751067664,-2.21210019151109,0.0372559607369055,0.155388447704507,-4.17850663834362,"seq.11365.17","TEN4","Teneurin-4","Q6N022"
-0.026325931142538,-0.026325931142538,-2.21179273955337,0.0372799611726888,0.155388447704507,-4.17907303565914,"seq.19564.61","IRF4","Interferon regulatory factor 4","Q15306"
-0.0428771001769027,-0.0428771001769027,-2.21172113393769,0.0372855528927402,0.155388447704507,-4.17920494250806,"seq.10713.151","CLM7","CMRF35-like molecule 7","A8K4G0"
-0.0396151977602362,-0.0396151977602362,-2.21082765811382,0.0373553889222207,0.155590531345181,-4.1808506127127,"seq.3472.40","Survivin","Baculoviral IAP repeat-containing protein 5","O15392"
0.18386245613399,0.183862456133991,2.20906003936963,0.0374938997035689,0.15607826095906,-4.18410509790973,"seq.3503.4","Integrin a1b1","Integrin alpha-I: beta-1 complex","P56199|P05556"
-0.0398740759498742,-0.0398740759498742,-2.20822684267234,0.0375593505423757,0.156261476086402,-4.18563857939474,"seq.21508.7","SIA8A","Alpha-N-acetylneuraminide alpha-2,8-sialyltransferase","Q92185"
-0.0350374219072155,-0.0350374219072155,-2.20683557579666,0.0376688710510682,0.156627724524379,-4.18819835633862,"seq.14065.11","CD5:CD","T-cell surface glycoprotein CD5:Cytoplasmic domain","P06127"
-0.0434098910972675,-0.0434098910972675,-2.20619319557095,0.0377195369092176,0.156748976357632,-4.1893799179213,"seq.22531.44","PITX2","Pituitary homeobox 2","Q99697"
-0.0319389277138217,-0.0319389277138217,-2.20567778699628,0.037760232937456,0.156828682553343,-4.19032777576481,"seq.9302.90","G45IP","Growth arrest and DNA damage-inducible proteins-interacting protein 1","Q8TAE8"
-0.0593707596465713,-0.0593707596465713,-2.20432570516273,0.0378671809999769,0.157132163048646,-4.19281363946649,"seq.19317.114","Prostatic acid phosphatase","Prostatic acid phosphatase","P15309"
-0.0289578985562885,-0.0289578985562885,-2.20413416423959,0.0378823538542962,0.157132163048646,-4.19316571751279,"seq.7693.13","TRAIL R2","Tumor necrosis factor receptor superfamily member 10B","O14763"
-0.0400273193410723,-0.0400273193410723,-2.20393703183792,0.0378979753929921,0.157132163048646,-4.19352805307036,"seq.6545.58","PRIO","Major prion protein","P04156"
-0.029439929986419,-0.029439929986419,-2.20361178932649,0.0379237616462193,0.157149686548774,-4.1941258138431,"seq.23699.61","ODO2","Dihydrolipoyllysine-residue succinyltransferase component of 2-oxoglutarate dehydrogenase complex, mitochondrial","P36957"
-0.0518052076588766,-0.0518052076588766,-2.2030260434521,0.0379702415623223,0.157235380663492,-4.19520220980697,"seq.25073.13","UBE4A","Ubiquitin conjugation factor E4 A","Q14139"
0.191361840628214,0.191361840628214,2.20204956965484,0.0380478412426772,0.157235380663492,-4.19699622091905,"seq.3481.87","XPNPEP1","Xaa-Pro aminopeptidase 1","Q9NQW7"
-0.030323410613719,-0.030323410613719,-2.20145582139674,0.038095096268775,0.157235380663492,-4.19808682728424,"seq.2761.49","FGF-18","Fibroblast growth factor 18","O76093"
-0.0408001707001461,-0.0408001707001461,-2.201432167716,0.0380969799112357,0.157235380663492,-4.19813027085586,"seq.20584.4","nectin-1 gamma:ECD","Nectin-1, isoform gamma:Extracellular domain","Q15223"
0.179358080243503,0.179358080243503,2.20141235105229,0.0380985580608378,0.157235380663492,-4.19816666693433,"seq.3441.64","GSK-3 alpha","Glycogen synthase kinase-3 alpha","P49840"
0.0415510014694111,0.0415510014694111,2.20118334560892,0.0381167997830759,0.157235380663492,-4.19858725232456,"seq.24693.5","CLIC3","Chloride intracellular channel protein 3","O95833"
0.0909903291881797,0.0909903291881797,2.20114857503602,0.0381195701699825,0.157235380663492,-4.19865110860292,"seq.14009.65","TNFAIP3","Tumor necrosis factor alpha-induced protein 3","P21580"
-0.0320415815344953,-0.0320415815344953,-2.20103291170362,0.038128787097789,0.157235380663492,-4.19886352007978,"seq.7122.31","LGR5","Leucine-rich repeat-containing G-protein coupled receptor 5","O75473"
0.0605388791792928,0.0605388791792928,2.20090997355133,0.0381385859532246,0.157235380663492,-4.19908928368043,"seq.12620.3","Septin-11","Septin-11","Q9NVA2"
-0.0504606880692547,-0.0504606880692547,-2.20036136239868,0.038182341149703,0.157326786116555,-4.20009665491051,"seq.7959.34","CADH7","Cadherin-7","Q9ULB5"
0.197923369406662,0.197923369406662,2.19676530067971,0.0384702782538171,0.158275446700479,-4.20669584267476,"seq.17744.31","RB11A","Ras-related protein Rab-11A","P62491"
-0.0512820529128176,-0.0512820529128176,-2.19639042045404,0.038500407945421,0.158275446700479,-4.2073833936639,"seq.18413.24","ARL4D","ADP-ribosylation factor-like protein 4D","P49703"
0.155811490090192,0.155811490090192,2.19630445686956,0.0385073199822318,0.158275446700479,-4.20754104502915,"seq.23243.120","RS25","40S ribosomal protein S25","P62851"
0.0959239120778445,0.0959239120778445,2.1961406335089,0.038520495570057,0.158275446700479,-4.2078414749914,"seq.3348.49","BMP-1","Bone morphogenetic protein 1","P13497"
0.057335242568982,0.057335242568982,2.19613253169116,0.038521147269399,0.158275446700479,-4.2078563322609,"seq.12987.12","SRSF7","Serine/arginine-rich splicing factor 7","Q16629"
-0.0288672385286353,-0.0288672385286353,-2.19534657872024,0.0385844157880055,0.158446088269731,-4.20929746114883,"seq.22033.7","WASP","Wiskott-Aldrich syndrome protein","P42768"
-0.0318727566165769,-0.0318727566165769,-2.19492164608551,0.038618661690785,0.158497424022597,-4.21007648304628,"seq.8104.21","IL-10 Ra:ECD","Interleukin-10 receptor subunit alpha:Extracellular domain","Q13651"
-0.0370331335478953,-0.0370331335478953,-2.19407174804655,0.0386872387748118,0.158689523595725,-4.21163429712668,"seq.19273.3","Glutathione reductase","Glutathione reductase, mitochondrial","P00390"
-0.0961270812132445,-0.0961270812132445,-2.19192402061141,0.0388610278290143,0.159220917650965,-4.21556923451862,"seq.9259.35","DR6","Tumor necrosis factor receptor superfamily member 21","O75509"
-0.0336889557712254,-0.0336889557712254,-2.19176072280099,0.0388742703882022,0.159220917650965,-4.21586831790551,"seq.8828.21","ESRP1","Epithelial splicing regulatory protein 1","Q6NXG1"
-0.0582986284405299,-0.0582986284405299,-2.1915116428244,0.0388944772841338,0.159220917650965,-4.2163244856187,"seq.6423.66","C1QL2","Complement C1q-like protein 2","Q7Z5L3"
-0.0412821672888096,-0.0412821672888096,-2.19139227626615,0.0389041644033981,0.159220917650965,-4.21654308301517,"seq.16605.2","C1T9A","Complement C1q and tumor necrosis factor-related protein 9A","P0C862"
-0.0576366486690304,-0.0576366486690304,-2.19060929294999,0.0389677611284549,0.159314670255109,-4.21797678029449,"seq.15321.8","CPLX2","Complexin-2","Q6PUV4"
-0.0902268261121819,-0.0902268261121819,-2.19057208402786,0.0389707857133844,0.159314670255109,-4.21804490425498,"seq.23029.3","SH3G3","Endophilin-A3","Q99963"
0.071164355556475,0.0711643555564751,2.19005758665612,0.0390126292306943,0.15932229235328,-4.21898679572787,"seq.21770.18","B3GA1","Galactosylgalactosylxylosylprotein 3-beta-glucuronosyltransferase 1","Q9P2W7"
0.20418486925758,0.20418486925758,2.18995414830942,0.0390210466708955,0.15932229235328,-4.21917614339529,"seq.17766.5","NCF-1","Neutrophil cytosol factor 1","P14598"
-0.0462710905816569,-0.0462710905816569,-2.18966520222485,0.0390445687778448,0.15932229235328,-4.21970503933311,"seq.21636.63","NCBP2","Nuclear cap-binding protein subunit 2","P52298"
-0.0681447005616557,-0.0681447005616557,-2.1894747258399,0.039060081826768,0.15932229235328,-4.22005366875974,"seq.12501.10","TBCA","Tubulin-specific chaperone A","O75347"
-0.0251591458977059,-0.0251591458977059,-2.18897544093114,0.0391007717930324,0.159372227295065,-4.22096741883257,"seq.3835.11","TLR2","Toll-like receptor 2","O60603"
-0.205086250154773,-0.205086250154773,-2.18850233633784,0.0391393635686262,0.159372227295065,-4.22183313238629,"seq.24286.48","MEIG1","Meiosis expressed gene 1 protein homolog","Q5JSS6"
0.0591589741262173,0.0591589741262173,2.18837905625112,0.0391494253533704,0.159372227295065,-4.22205869752843,"seq.22094.15","CB073","Uncharacterized protein C2orf73","Q8N5S3"
-0.036718772492511,-0.036718772492511,-2.1881751179629,0.0391660753828125,0.159372227295065,-4.22243182478283,"seq.8074.32","TMM70","Transmembrane protein 70, mitochondrial","Q9BUB7"
-0.0333445586736716,-0.0333445586736716,-2.18798444902808,0.0391816478683985,0.159372227295065,-4.2227806541116,"seq.2732.58","NANOG","Homeobox protein NANOG","Q9H9S0"
0.212613241500594,0.212613241500594,2.18711252223368,0.0392529321213757,0.159573130079592,-4.2243755976944,"seq.8963.8","Vti1-rp1","Vesicle transport through interaction with t-SNAREs homolog 1B","Q9UEU0"
-0.0561735223902829,-0.0561735223902829,-2.18606065681135,0.0393390834809002,0.159834213763813,-4.22629914443533,"seq.15582.25","FCN1","Ficolin-1","O00602"
0.105206373083259,0.105206373083259,2.18494692889199,0.0394304881217779,0.160062071904586,-4.22833517073979,"seq.12685.57","HOME2","Homer protein homolog 2","Q9NSB8"
-0.0480923302652507,-0.0480923302652507,-2.18466489675418,0.0394536652339979,0.160062071904586,-4.22885065295095,"seq.7925.18","CL070","Single-pass membrane and coiled-coil domain-containing protein 2","A6NFE2"
0.200798608089552,0.200798608089552,2.18457515010246,0.0394610431077707,0.160062071904586,-4.22901467777106,"seq.3810.50","FGR","Tyrosine-protein kinase Fgr","P09769"
0.235453365831391,0.235453365831391,2.18425467964345,0.0394873984675857,0.160079892897793,-4.22960034791761,"seq.13062.4","GMFG","Glia maturation factor gamma","O60234"
-0.0551443641668042,-0.0551443641668042,-2.18332173094643,0.0395642145119938,0.160234034381081,-4.23130502714546,"seq.14216.35","DDX46","Probable ATP-dependent RNA helicase DDX46","Q7L014"
0.260982996727228,0.260982996727228,2.1832589687331,0.039569387005892,0.160234034381081,-4.23141968912554,"seq.17697.2","OVCA2","Esterase OVCA2","Q8WZ82"
-0.0467044526108167,-0.0467044526108167,-2.18271418805001,0.0396143103550911,0.160326878499866,-4.23241487451336,"seq.12980.31","RBM22","Pre-mRNA-splicing factor RBM22","Q9NW64"
-0.0415220843352577,-0.0415220843352577,-2.1811777676887,0.0397412543854834,0.160751389131958,-4.2352206894395,"seq.12957.62","UCR6","Cytochrome b-c1 complex subunit 7","P14927"
0.046029544557025,0.046029544557025,2.18060556522437,0.0397886255961003,0.160768130200217,-4.23626532185757,"seq.9848.22","Cyclin H","Cyclin-H","P51946"
-0.0512653365984872,-0.0512653365984872,-2.18058096598499,0.0397906632504866,0.160768130200217,-4.23631022711258,"seq.5359.65","PIM1","Serine/threonine-protein kinase pim-1","P11309"
-0.0498190262274003,-0.0498190262274003,-2.18013838227326,0.0398273403812397,0.160768130200217,-4.2371180960976,"seq.15622.13","OBCAM","Opioid-binding protein/cell adhesion molecule","Q14982"
-0.032511438051075,-0.032511438051075,-2.18006266452835,0.0398336182112212,0.160768130200217,-4.23725629669285,"seq.21161.16","MRM2","rRNA methyltransferase 2, mitochondrial","Q9UI43"
-0.0589956486204394,-0.0589956486204394,-2.17923936794915,0.0399019363213042,0.16092909712684,-4.23875878406699,"seq.10940.25","SRCA","Sarcalumenin","Q86TD4"
-0.0339541000105875,-0.0339541000105875,-2.17905009021678,0.0399176577864352,0.16092909712684,-4.23910415756393,"seq.10830.5","K0494:N-term","EF-hand calcium-binding domain-containing protein 14:N-term","O75071"
-0.0656814548802833,-0.0656814548802834,-2.17855521687771,0.0399587885945788,0.161005865155271,-4.24000705741212,"seq.20527.47","SEM5B","Semaphorin-5B","Q9P283"
-0.0347834705767621,-0.0347834705767621,-2.17769874491043,0.0400300638383934,0.161128119757317,-4.24156938393139,"seq.8245.27","sICAM-5","Intercellular adhesion molecule 5","Q9UMF0"
-0.0770619224312763,-0.0770619224312763,-2.1776593945576,0.0400333413198657,0.161128119757317,-4.24164115504247,"seq.15384.15","KLOTHO","Klotho","Q9UEF7"
0.123672651154757,0.123672651154757,2.17608894471878,0.0401643420054262,0.161566131074667,-4.24450481540389,"seq.21483.155","KAP0","cAMP-dependent protein kinase type I-alpha regulatory subunit","P10644"
-0.0223323733684423,-0.0223323733684423,-2.17582377522399,0.0401864996074044,0.161566131074667,-4.24498821111621,"seq.7009.6","CD72","B-cell differentiation antigen CD72","P21854"
-0.0474316013545822,-0.0474316013545822,-2.17520997873713,0.0402378309451478,0.16168332401278,-4.24610699703364,"seq.18332.17","CPLX1","Complexin-1","O14810"
0.102062523487984,0.102062523487984,2.17463971641884,0.0402855746761205,0.161785980062944,-4.24714624919132,"seq.24952.28","FUBP3","Far upstream element-binding protein 3","Q96I24"
-0.0408067900223975,-0.0408067900223975,-2.17387831831405,0.0403494006058971,0.161914161471919,-4.24853355483773,"seq.7892.132","K1467:N-term","Protein FAM234B:N-term","A2RU67"
-0.0264210669056129,-0.0264210669056129,-2.17372910427423,0.0403619195218104,0.161914161471919,-4.24880539353883,"seq.11838.130","FA38A","Piezo-type mechanosensitive ion channel component 1","Q92508"
-0.0420825727435752,-0.0420825727435752,-2.17130814421881,0.0405655270449312,0.162641433790156,-4.25321422208553,"seq.7050.5","NEGR1","Neuronal growth regulator 1","Q7Z3B1"
-0.0431033800839207,-0.0431033800839207,-2.17067095350726,0.0406192701551211,0.162767377768377,-4.25437408666511,"seq.3078.1","PlGF","Placenta growth factor","P49763"
-0.0690076396040445,-0.0690076396040446,-2.16940323018185,0.0407263862298999,0.16310693913722,-4.25668104107588,"seq.11223.1","TM154","Transmembrane protein 154","Q6P9G4"
0.200341932271166,0.200341932271166,2.1681642264919,0.0408313222434788,0.163356717474074,-4.25893488947315,"seq.23915.18","Rab-7","Ras-related protein Rab-7","P51149"
0.0679331421576321,0.0679331421576321,2.16795009161482,0.0408494828958116,0.163356717474074,-4.25932433370099,"seq.14711.27","Cystatin M","Cystatin-M","Q15828"
0.19746954470803,0.19746954470803,2.16787341084775,0.0408559879208722,0.163356717474074,-4.25946378592463,"seq.3872.2","TCTP","Translationally-controlled tumor protein","P13693"
-0.0959063547911036,-0.0959063547911036,-2.16717153908856,0.0409155729988195,0.163505269511182,-4.26074006673093,"seq.13055.53","PSD1","PH and SEC7 domain-containing protein 1","A5PKW4"
-0.0389416672839098,-0.0389416672839098,-2.1644188044098,0.0411500236661211,0.164289912769137,-4.265743042595,"seq.13650.11","KCIP1","Kv channel-interacting protein 1","Q9NZI2"
-0.0503509809772282,-0.0503509809772282,-2.16411096241181,0.0411763178980126,0.164289912769137,-4.26630227568588,"seq.22505.24","NAKD2","NAD kinase 2, mitochondrial","Q4G0N4"
0.236677108180927,0.236677108180927,2.16394119316881,0.0411908251782983,0.164289912769137,-4.26661066044964,"seq.19173.5","ZFAN1","AN1-type zinc finger protein 1","Q8TCF1"
-0.031638820473007,-0.031638820473007,-2.1636566268746,0.0412151525582838,0.164289912769137,-4.26712753812661,"seq.17671.58","ING4","Inhibitor of growth protein 4","Q9UNL4"
0.0978014929163856,0.0978014929163856,2.16319510945821,0.0412546349603514,0.164289912769137,-4.26796573072273,"seq.3050.7","vWF","von Willebrand factor","P04275"
-0.0452600039158342,-0.0452600039158342,-2.16304582545235,0.0412674133831724,0.164289912769137,-4.26823683053299,"seq.5736.1","TRML2","Trem-like transcript 2 protein","Q5T2D2"
-0.0571050347566306,-0.0571050347566306,-2.16259989270559,0.0413056056554524,0.164289912769137,-4.26904657224301,"seq.22467.94","HHLA3","HERV-H LTR-associating protein 3","Q9XRX5"
0.182470213752581,0.182470213752581,2.16256473037372,0.0413086185192272,0.164289912769137,-4.26911041673794,"seq.12652.37","SAHH2","Adenosylhomocysteinase 2","O43865"
-0.0315261806648659,-0.0315261806648659,-2.16225837009239,0.0413348772186137,0.164289912769137,-4.26966664875236,"seq.10704.91","LRMP","Lymphoid-restricted membrane protein","Q12912"
-0.0838487630034716,-0.0838487630034716,-2.16222991983523,0.0413373165068731,0.164289912769137,-4.26971830084101,"seq.11118.107","RAB17","Ras-related protein Rab-17","Q9H0T7"
-0.0283075871846874,-0.0283075871846874,-2.16122252767176,0.0414237728437648,0.164543803955423,-4.27154695970791,"seq.11207.3","Macrophage scavenger receptor:CD","Macrophage scavenger receptor types I and II:Cytoplasmic domain","P21757"
-0.0388127313869889,-0.0388127313869889,-2.15922885690148,0.0415953549617732,0.164983482604755,-4.27516431902159,"seq.21692.12","CD8A/CD8B Complex","CD8A/CD8B Complex","P01732|P10966"
-0.0783763925641817,-0.0783763925641817,-2.15901709055806,0.0416136179414355,0.164983482604755,-4.27554842495966,"seq.9319.59","TMED4","Transmembrane emp24 domain-containing protein 4","Q7Z7H5"
0.174045386735366,0.174045386735365,2.15887480103351,0.0416258932237824,0.164983482604755,-4.27580649872561,"seq.4272.46","PHI","Glucose-6-phosphate isomerase","P06744"
0.108591941323035,0.108591941323035,2.15863867485472,0.0416462709844937,0.164983482604755,-4.27623474177285,"seq.25053.1","DC1L2","Cytoplasmic dynein 1 light intermediate chain 2","O43237"
-0.0402099066253955,-0.0402099066253955,-2.15862287872278,0.0416476345167717,0.164983482604755,-4.2762633888591,"seq.7976.19","FRS1L","DOMON domain-containing protein FRRS1L","Q9P0K9"
0.118421319297543,0.118421319297543,2.15757791856834,0.0417379257103345,0.16525135279882,-4.27815817423675,"seq.2985.35","Gro-a","Growth-regulated alpha protein","P09341"
-0.0717801469542316,-0.0717801469542316,-2.15695684953,0.0417916736960015,0.165333788830674,-4.27928405163525,"seq.6961.14","IGFL3","Insulin growth factor-like family member 3","Q6UXB1"
0.0717104125469994,0.0717104125469994,2.1568132243859,0.0418041120613159,0.165333788830674,-4.27954438606558,"seq.4355.13","DAPK2","Death-associated protein kinase 2","Q9UIK4"
0.140536744901308,0.140536744901308,2.15588102097281,0.0418849249047648,0.165563567044919,-4.28123382040501,"seq.4332.6","CLC1B","C-type lectin domain family 1 member B","Q9P126"
-0.0324238430130104,-0.0324238430130104,-2.15512012594311,0.0419509914720705,0.165734838395622,-4.28261243971881,"seq.7201.5","ISCU","Iron-sulfur cluster assembly enzyme ISCU, mitochondrial","Q9H1K1"
-0.0336970942432921,-0.0336970942432921,-2.15485560027711,0.0419739815776679,0.165735835167726,-4.28309164340612,"seq.4184.43","4EBP2","Eukaryotic translation initiation factor 4E-binding protein 2","Q13542"
-0.0456429600734136,-0.0456429600734136,-2.1544548670731,0.042008831230233,0.165783633371504,-4.28381752201633,"seq.22576.1","DC-SIGN","CD209 antigen","Q9NNX6"
-0.0327914597328362,-0.0327914597328362,-2.15413110061286,0.042037006556706,0.165800371316156,-4.28440392066483,"seq.3758.68","Activated Protein C","Activated Protein C","P04070"
0.0641777486852659,0.064177748685266,2.15350138124109,0.0420918558470685,0.165800371316156,-4.28554429000439,"seq.24222.10","NELFA","Negative elongation factor A","Q9H3P2"
0.199177769457261,0.199177769457261,2.15335772360208,0.0421043776364317,0.165800371316156,-4.28580441158874,"seq.9223.11","ARMET","Mesencephalic astrocyte-derived neurotrophic factor","P55145"
-0.0308618560114387,-0.0308618560114387,-2.15294266375945,0.0421405748401219,0.165800371316156,-4.28655589891702,"seq.7003.4","GLT10","Polypeptide N-acetylgalactosaminyltransferase 10","Q86SR1"
0.159823028253978,0.159823028253978,2.15236667628866,0.0421908529902793,0.165800371316156,-4.2875985975971,"seq.18403.25","AMPD2","AMP deaminase 2","Q01433"
0.083475102157959,0.083475102157959,2.15213428997293,0.0422111533904352,0.165800371316156,-4.28801923043178,"seq.20546.71","R4RL1","Reticulon-4 receptor-like 1","Q86UN2"
-0.0415855840511237,-0.0415855840511237,-2.15206630112515,0.0422170943079578,0.165800371316156,-4.28814228862674,"seq.15416.54","LYG2","Lysozyme g-like protein 2","Q86SG7"
-0.033432744652334,-0.033432744652334,-2.15187375729559,0.0422339230279982,0.165800371316156,-4.28849077461639,"seq.23683.79","TRI55","Tripartite motif-containing protein 55","Q9BYV6"
-0.0365836781015717,-0.0365836781015718,-2.15153237913074,0.0422637750461301,0.165800371316156,-4.28910858658935,"seq.9383.24","CH3L2","Chitinase-3-like protein 2","Q15782"
-0.0506165138879225,-0.0506165138879225,-2.15132110044314,0.0422822599711803,0.165800371316156,-4.28949091792529,"seq.20547.5","ACHB3","Neuronal acetylcholine receptor subunit beta-3","Q05901"
-0.0795241523507396,-0.0795241523507396,-2.15131465116129,0.0422828243381929,0.165800371316156,-4.28950258820398,"seq.8989.40","SCUB1","Signal peptide, CUB and EGF-like domain-containing protein 1","Q8IWY4"
0.197152421532863,0.197152421532863,2.15127799245881,0.0422860324155211,0.165800371316156,-4.28956892341593,"seq.24647.3","ABEC2","C->U-editing enzyme APOBEC-2","Q9Y235"
-0.0400241495377668,-0.0400241495377668,-2.15063339003093,0.0423424787632797,0.165932434250293,-4.29073523370675,"seq.8347.222","DB129","Beta-defensin 129","Q9H1M3"
-0.0414655892141533,-0.0414655892141533,-2.15018807873089,0.0423815133289257,0.165996158331295,-4.29154082375046,"seq.25951.17","PRAME","Preferentially expressed antigen of melanoma","P78395"
0.134459877774701,0.134459877774701,2.14968129624095,0.0424259757449223,0.166081061871503,-4.29245748575178,"seq.13393.46","DERL1","Derlin-1","Q9BUN8"
0.221283324687675,0.221283324687675,2.14881791025596,0.0425018215582522,0.166251701413875,-4.29401884297162,"seq.3636.37","OLR1","Oxidized low-density lipoprotein receptor 1","P78380"
-0.0374864143489698,-0.0374864143489698,-2.14849044978558,0.0425306199246304,0.166251701413875,-4.29461091916526,"seq.24251.44","RP25L","Ribonuclease P protein subunit p25-like protein","Q8N5L8"
0.0431309775896941,0.0431309775896941,2.14840665639251,0.0425379919243897,0.166251701413875,-4.2947624152305,"seq.4876.32","Coagulation Factor IX","Coagulation factor IX","P00740"
-0.0336656214041135,-0.0336656214041135,-2.1471826582713,0.0426458086126797,0.166518558348257,-4.29697492898469,"seq.7826.1","DCLK3","Serine/threonine-protein kinase DCLK3","Q9C098"
-0.0673725456264235,-0.0673725456264236,-2.14711288963148,0.0426519616457945,0.166518558348257,-4.29710101880401,"seq.4993.16","GSTA3","Glutathione S-transferase A3","Q16772"
-0.0546587035500649,-0.054658703550065,-2.14685228091791,0.0426749523187052,0.166519126044455,-4.29757198188698,"seq.13669.6","FGFR-3:ECD","Fibroblast growth factor receptor 3:Extracellular domain","P22607"
-0.0339570075060281,-0.0339570075060281,-2.1465500765419,0.0427016265145443,0.166534058675502,-4.29811806843919,"seq.12891.1","MILK2","MICAL-like protein 2","Q8IY33"
-0.042238635099543,-0.042238635099543,-2.1457452989206,0.0427727338773394,0.166678263815631,-4.29957206516228,"seq.2649.77","sICAM-3","Intercellular adhesion molecule 3","P32942"
-0.0619918017571965,-0.0619918017571965,-2.14561409301971,0.042784336891075,0.166678263815631,-4.29980908188561,"seq.18938.3","VLDLR","Very low-density lipoprotein receptor","P98155"
0.13708745700859,0.13708745700859,2.14489391118171,0.0428480757284916,0.16683740597488,-4.30110988462703,"seq.17739.1","HCDH","Hydroxyacyl-coenzyme A dehydrogenase, mitochondrial","Q16836"
0.21657254406139,0.216572544061391,2.14363162140153,0.0429599996998837,0.166970516833303,-4.30338916140583,"seq.22381.1","LACB2","Endoribonuclease LACTB2","Q53H82"
0.301216992640377,0.301216992640377,2.14330317179271,0.0429891656466404,0.166970516833303,-4.30398208855327,"seq.17837.5","CLIC2","Chloride intracellular channel protein 2","O15247"
-0.0767868413457161,-0.076786841345716,-2.14322757254109,0.0429958812990499,0.166970516833303,-4.30411855418651,"seq.18270.10","TAF10","Transcription initiation factor TFIID subunit 10","Q12962"
-0.0401161649470227,-0.0401161649470226,-2.14298148046043,0.0430177487636635,0.166970516833303,-4.30456275781848,"seq.19492.5","KAAG1","Kidney-associated antigen 1","Q9UBP8"
-0.027984897317798,-0.027984897317798,-2.14270054245373,0.0430427248499458,0.166970516833303,-4.30506981858658,"seq.15405.23","IFNA4","Interferon alpha-4","P05014"
0.304468463257044,0.304468463257044,2.14261929905465,0.04304995002546,0.166970516833303,-4.30521644545977,"seq.6925.26","SNX8","Sorting nexin-8","Q9Y5X2"
-0.038041724278967,-0.038041724278967,-2.14246720562019,0.0430634790074386,0.166970516833303,-4.30549093163434,"seq.14026.24","IL-17F","Interleukin-17F","Q96PD4"
-0.0339531968430033,-0.0339531968430033,-2.14244427002942,0.0430655195015241,0.166970516833303,-4.30553232286372,"seq.3373.5","Granzyme H","Granzyme H","P20718"
0.171194279728438,0.171194279728438,2.14017757576719,0.043267609153465,0.167600523913229,-4.30962153202563,"seq.21827.7","RHOQ","Rho-related GTP-binding protein RhoQ","P17081"
0.211194051207466,0.211194051207466,2.13985342390647,0.0432965789998709,0.167600523913229,-4.31020608346645,"seq.19263.147","IF4E","Eukaryotic translation initiation factor 4E","P06730"
0.135111569584448,0.135111569584449,2.13980506926534,0.0433009020105242,0.167600523913229,-4.31029327766887,"seq.3419.49","CAMK2D","Calcium/calmodulin-dependent protein kinase type II subunit delta","Q13557"
-0.0419113986182405,-0.0419113986182404,-2.13959164505125,0.043319987248254,0.167600523913229,-4.31067811369813,"seq.10012.5","SPDEF","SAM pointed domain-containing Ets transcription factor","O95238"
-0.0328688892419632,-0.0328688892419632,-2.13770667009064,0.0434888784773484,0.168164687120102,-4.31407591495632,"seq.13588.11","ANXA9","Annexin A9","O76027"
-0.031960451908117,-0.031960451908117,-2.13696066130619,0.0435558835119218,0.168334482989607,-4.31542010625643,"seq.22391.34","SP30L","Histone deacetylase complex subunit SAP30L","Q9HAJ7"
-0.0497447492144976,-0.0497447492144976,-2.13666894131919,0.0435821105031551,0.168346583708266,-4.31594565638145,"seq.10752.8","CDYL2","Chromodomain Y-like protein 2","Q8N8U2"
0.244924588734139,0.244924588734139,2.13627407409514,0.0436176335687383,0.168394560954732,-4.31665695711188,"seq.23521.29","NDK7","Nucleoside diphosphate kinase 7","Q9Y5B8"
0.0365910998271179,0.0365910998271179,2.13501959102304,0.0437306625150236,0.168588621666554,-4.31891616873538,"seq.21796.43","Glutathione peroxidase 3","Glutathione peroxidase 3","P22352"
-0.030187033568456,-0.030187033568456,-2.13479778100567,0.0437506750190305,0.168588621666554,-4.31931553805077,"seq.3421.54","CD30 Ligand","Tumor necrosis factor ligand superfamily member 8","P32971"
-0.0264338436997817,-0.0264338436997817,-2.1347535371894,0.0437546678429213,0.168588621666554,-4.31939519585787,"seq.19116.1","MUTED","Biogenesis of lysosome-related organelles complex 1 subunit 5","Q8TDH9"
-0.0484626232799134,-0.0484626232799134,-2.13468984924913,0.0437604159957636,0.168588621666554,-4.31950985950722,"seq.18842.24","UB2D2","Ubiquitin-conjugating enzyme E2 D2","P62837"
0.135617456781883,0.135617456781883,2.13423220693362,0.0438017404882787,0.168658682735903,-4.32033373180164,"seq.24685.12","SNX11","Sorting nexin-11","Q9Y5W9"
-0.0397975858266731,-0.0397975858266731,-2.1335349473281,0.0438647696539685,0.168799196411996,-4.32158875293456,"seq.6986.17","HS3SB","Heparan sulfate glucosamine 3-O-sulfotransferase 3B1","Q9Y662"
0.0567772692997985,0.0567772692997986,2.1333163251249,0.0438845489368546,0.168799196411996,-4.32198220294241,"seq.7953.20","SLAF1","Signaling lymphocytic activation molecule","Q13291"
-0.0468877996476496,-0.0468877996476496,-2.13303290387696,0.0439102026989746,0.168808790861195,-4.32249223105698,"seq.21940.12","WN10B","Protein Wnt-10b","O00744"
-0.0523918391882909,-0.0523918391882909,-2.13028145039313,0.0441599519997241,0.169679436017917,-4.32744126812054,"seq.3326.58","Nectin-like protein 2","Cell adhesion molecule 1","Q9BY67"
0.0392423352518739,0.0392423352518739,2.12998248719612,0.0441871657368966,0.169694547447966,-4.32797875988587,"seq.6603.18","KALM","Anosmin-1","P23352"
0.22903102149179,0.22903102149179,2.12863893184767,0.0443096520288537,0.170005704938812,-4.33039366144079,"seq.9742.59","BAT1","Spliceosome RNA helicase DDX39B","Q13838"
0.191563582786932,0.191563582786933,2.12858214281367,0.0443148359697823,0.170005704938812,-4.33049571175152,"seq.15322.35","CRADD","Death domain-containing protein CRADD","P78560"
0.0393903375212898,0.0393903375212898,2.12681391699826,0.0444765203079301,0.170536221212258,-4.33367232937848,"seq.3616.3","GNS","N-acetylglucosamine-6-sulfatase","P15586"
0.262975935779998,0.262975935779997,2.12521705544658,0.0446229911688605,0.170960144930554,-4.33653959625384,"seq.17148.7","BLVRB","Flavin reductase (NADPH)","P30043"
-0.052901580806181,-0.052901580806181,-2.12459277660337,0.0446803705218645,0.170960144930554,-4.33766014274864,"seq.21255.2","RGS16","Regulator of G-protein signaling 16","O15492"
-0.067971906808769,-0.067971906808769,-2.12451455098928,0.0446875651511228,0.170960144930554,-4.3378005381563,"seq.23706.13","TR61B","tRNA (adenine(58)-N(1))-methyltransferase, mitochondrial","Q9BVS5"
-0.0350665563319049,-0.0350665563319049,-2.12445009988044,0.0446934936833938,0.170960144930554,-4.33791620921144,"seq.24982.33","MPP5","MAGUK p55 subfamily member 5","Q8N3R9"
0.268905562018687,0.268905562018687,2.12433205369624,0.044704353990621,0.170960144930554,-4.33812806188763,"seq.9843.5","ACTN1","Alpha-actinin-1","P12814"
-0.0491696917927133,-0.0491696917927133,-2.12309620529419,0.0448181952330103,0.171292204930183,-4.34034552241661,"seq.7878.2","SC61B","Protein transport protein Sec61 subunit beta","P60468"
0.179704137622904,0.179704137622904,2.12280977459331,0.0448446172307305,0.171292204930183,-4.34085933832864,"seq.5440.26","Troponin I, skeletal, fast twitch","Troponin I, fast skeletal muscle","P48788"
0.0631395636888869,0.0631395636888869,2.12262483424265,0.0448616846222692,0.171292204930183,-4.34119107069005,"seq.11643.73","DTX3L","E3 ubiquitin-protein ligase DTX3L","Q8TDB6"
-0.0550714362456679,-0.0550714362456679,-2.12224406084253,0.0448968430432722,0.171336695781367,-4.34187401386179,"seq.19760.26","CBPA1","Carboxypeptidase A1","P15085"
0.0486813904644272,0.0486813904644272,2.12174310179908,0.0449431364550148,0.171423611523078,-4.34277239501158,"seq.4564.2","PLXC1","Plexin-C1","O60486"
-0.025446219167828,-0.025446219167828,-2.12037314394147,0.0450699529261534,0.171780550858617,-4.3452284561199,"seq.17855.28","RGS4","Regulator of G-protein signaling 4","P49798"
-0.0425467322234627,-0.0425467322234627,-2.11996235646858,0.0451080420115028,0.171780550858617,-4.34596471188844,"seq.9487.60","Growth hormone-releasing factor","Somatoliberin","P01286"
0.0359694392670429,0.0359694392670429,2.11993691401116,0.0451104020414812,0.171780550858617,-4.34601030939096,"seq.21705.33","METRL","Meteorin-like protein","Q641Q3"
-0.0226503286098145,-0.0226503286098145,-2.11950036519632,0.0451509133931908,0.171780550858617,-4.34679262778734,"seq.5747.67","Osteocalcin","Osteocalcin","P02818"
0.0862700945877816,0.0862700945877816,2.11946116419661,0.0451545528117862,0.171780550858617,-4.34686287282747,"seq.9328.55","MICB","MHC class I polypeptide-related sequence B","Q29980"
-0.0257226534259204,-0.0257226534259204,-2.11890098611902,0.0452065885296252,0.171815485764933,-4.34786657310346,"seq.7947.19","AP4AT","AP-4 complex accessory subunit tepsin","Q96N21"
-0.0547000504683788,-0.0547000504683788,-2.11885481706829,0.0452108796401622,0.171815485764933,-4.3479492887772,"seq.22576.2","DC-SIGN","CD209 antigen","Q9NNX6"
-0.0978804320333314,-0.0978804320333314,-2.11732372213334,0.0453533924340092,0.172267262872065,-4.35069169695577,"seq.13565.2","p130","Retinoblastoma-like protein 2","Q08999"
-0.033412509746415,-0.033412509746415,-2.1169207812055,0.0453909648218864,0.172320178430589,-4.35141320338229,"seq.24289.1","CG053","Coiled-coil domain-containing transmembrane protein C7orf53","Q8N8F7"
0.0539879803798896,0.0539879803798897,2.1161575208721,0.0454622120229728,0.172435676357778,-4.3527796490578,"seq.22533.95","PP1RA","Serine/threonine-protein phosphatase 1 regulatory subunit 10","Q96QC0"
-0.0894666632048575,-0.0894666632048575,-2.11608804658367,0.0454687021483947,0.172435676357778,-4.35290401092958,"seq.5246.64","cGMP-stimulated PDE","cGMP-dependent 3',5'-cyclic phosphodiesterase","O00408"
-0.0238068927531083,-0.0238068927531083,-2.11467583872118,0.0456008078922851,0.172796079140046,-4.35543133604945,"seq.12507.16","IP3KC","Inositol-trisphosphate 3-kinase C","Q96DU7"
-0.0738302557916677,-0.0738302557916677,-2.11456546055797,0.0456111477933117,0.172796079140046,-4.3556288247098,"seq.2741.22","Siglec-6","Sialic acid-binding Ig-like lectin 6","O43699"
0.103894854967017,0.103894854967017,2.11215404643246,0.0458375682756852,0.173563654629335,-4.3599416237071,"seq.22488.17","KLF9","Krueppel-like factor 9","Q13886"
-0.0281539467256199,-0.0281539467256199,-2.11071984664706,0.0459727112266706,0.173897108108242,-4.3625051341297,"seq.11566.48","Keratin 72","Keratin, type II cytoskeletal 72","Q14CN4"
-0.0319299400687653,-0.0319299400687653,-2.11052145516591,0.0459914335684427,0.173897108108242,-4.36285965115871,"seq.15298.199","NETO1","Neuropilin and tolloid-like protein 1","Q8TDF5"
-0.0463237125028447,-0.0463237125028446,-2.11046031684641,0.0459972046141708,0.173897108108242,-4.36296889824646,"seq.14756.29","sICAM-2","Intercellular adhesion molecule 2","P13598"
-0.0654649090050385,-0.0654649090050385,-2.10949556665247,0.046088356673974,0.174151390252253,-4.36469251702903,"seq.11666.72","RGS8","Regulator of G-protein signaling 8","P57771"
0.0858429510938667,0.0858429510938667,2.1082480111608,0.0462064693810085,0.174469040240287,-4.36692061918541,"seq.10670.26","Semaphorin 3E","Semaphorin-3E","O15041"
-0.0686140680103453,-0.0686140680103453,-2.1081021860884,0.0462202931408965,0.174469040240287,-4.36718100191777,"seq.2917.3","sRANKL","Tumor necrosis factor ligand superfamily member 11","O14788"
-0.0631278211400033,-0.0631278211400033,-2.10765552453186,0.0462626583645336,0.174537362513522,-4.36797847867337,"seq.17768.50","HAOX1","Hydroxyacid oxidase 1","Q9UJM8"
-0.0290546807566378,-0.0290546807566378,-2.10736305002781,0.0462904180466298,0.174537362513522,-4.36850060658161,"seq.24486.1","B-cell CLL 11A","B-cell lymphoma/leukemia 11A","Q9H165"
-0.0756728604290787,-0.0756728604290787,-2.1071544192825,0.0463102289890455,0.174537362513522,-4.36887302651111,"seq.22123.15","DLX2","Homeobox protein DLX-2","Q07687"
-0.0477323617965393,-0.0477323617965393,-2.10672113200892,0.0463513969537458,0.174602238964265,-4.36964639522666,"seq.13229.20","MDM4","Protein Mdm4","O15151"
0.0830694987515472,0.0830694987515472,2.1061894593179,0.0464019577086519,0.17470241205494,-4.37059522640897,"seq.2973.15","CD36 ANTIGEN","Platelet glycoprotein 4","P16671"
-0.0446201633973691,-0.0446201633973691,-2.10557798508662,0.0464601685985552,0.174799198481234,-4.37168627588906,"seq.8242.9","CLC2L","C-type lectin domain family 2 member L","P0C7M8"
-0.0348306124263184,-0.0348306124263184,-2.10510731694354,0.0465050197188391,0.174799198481234,-4.3725259425822,"seq.3361.26","CLC4K","C-type lectin domain family 4 member K","Q9UJ71"
-0.0303153708610645,-0.0303153708610645,-2.10488860889576,0.0465258741658857,0.174799198481234,-4.37291607282817,"seq.9728.4","CIP1","E3 ubiquitin-protein ligase CCNB1IP1","Q9NPC3"
0.0807840198493283,0.0807840198493283,2.10433770343884,0.0465784418031121,0.174799198481234,-4.37389865560551,"seq.14208.3","RET7","Retinoid-binding protein 7","Q96R05"
0.199169293044721,0.19916929304472,2.10415361666513,0.0465960193208209,0.174799198481234,-4.37422695058031,"seq.9999.1","IRF6","Interferon regulatory factor 6","O14896"
-0.0344121337967307,-0.0344121337967307,-2.10410408147035,0.0466007502031167,0.174799198481234,-4.3743152869388,"seq.4533.76","ATS15","A disintegrin and metalloproteinase with thrombospondin motifs 15","Q8TE58"
-0.031655007634215,-0.031655007634215,-2.10400424760689,0.0466102861935043,0.174799198481234,-4.37449331696043,"seq.17326.44","DUS23","Dual specificity protein phosphatase 23","Q9BVJ7"
0.158266625716794,0.158266625716794,2.10390765144439,0.0466195145901385,0.174799198481234,-4.37466556796304,"seq.12571.14","ARL3","ADP-ribosylation factor-like protein 3","P36405"
-0.0294428703751408,-0.0294428703751409,-2.10347875526621,0.0466605093576752,0.174862957690537,-4.37543031532787,"seq.16877.19","MSRB2","Methionine-R-sulfoxide reductase B2, mitochondrial","Q9Y3D2"
0.247243557644983,0.247243557644983,2.10251929752987,0.0467523334228122,0.175069977489048,-4.37714070993339,"seq.17802.4","SIAS","Sialic acid synthase","Q9NR45"
-0.0861518056879226,-0.0861518056879226,-2.10198227170415,0.046803799755381,0.175069977489048,-4.37809782204214,"seq.9022.49","DB132","Beta-defensin 132","Q7Z7B7"
-0.034177820277979,-0.034177820277979,-2.10170173158039,0.0468307057683128,0.175069977489048,-4.37859774883851,"seq.7265.32","OSTN","Osteocrin","P61366"
-0.0448220905017231,-0.0448220905017231,-2.10158698222441,0.046841715135988,0.175069977489048,-4.37880222114922,"seq.18170.46","P5CR1","Pyrroline-5-carboxylate reductase 1, mitochondrial","P32322"
-0.0292761129105037,-0.0292761129105037,-2.1013861966255,0.0468609846429921,0.175069977489048,-4.37915998388754,"seq.9907.216","Tankyrase-1","Tankyrase-1","O95271"
-0.0440979697914782,-0.0440979697914782,-2.10119700100449,0.0468791483608501,0.175069977489048,-4.37949707460932,"seq.24914.10","EZH2","Enhancer of zeste homolog 2","Q15910"
0.0985932782120691,0.0985932782120691,2.10114773395675,0.0468838792781757,0.175069977489048,-4.3795848506225,"seq.23680.1","MCPIP","MCP-1 Induced Protein","Q5D1E8"
-0.0306685619258627,-0.0306685619258627,-2.10028498864045,0.0469667947084002,0.175152706742227,-4.38112172778871,"seq.7092.7","PDILT","Protein disulfide-isomerase-like protein of the testis","Q8N807"
0.0657728214540242,0.0657728214540242,2.10001795225821,0.0469924852852657,0.175152706742227,-4.38159733584489,"seq.10447.18","PABP3","Polyadenylate-binding protein 3","Q9H361"
-0.0278129049176834,-0.0278129049176834,-2.09932205479269,0.0470594942296927,0.175152706742227,-4.38283658232349,"seq.7099.33","FSTL5","Follistatin-related protein 5","Q8N475"
0.0803775732671793,0.0803775732671793,2.09929791678487,0.0470618200495777,0.175152706742227,-4.38287956210959,"seq.13566.2","SSU72","RNA polymerase II subunit A C-terminal domain phosphatase SSU72","Q9NP77"
-0.0273704114325103,-0.0273704114325103,-2.09929135526064,0.0470624523036488,0.175152706742227,-4.38289124540739,"seq.21144.160","SGK1","Serine/threonine-protein kinase Sgk1","O00141"
-0.0906352349011294,-0.0906352349011295,-2.09920619169122,0.0470706591694593,0.175152706742227,-4.38304288347601,"seq.4900.8","C3a","C3a anaphylatoxin","P01024"
0.226075009243483,0.226075009243483,2.09916901277371,0.0470742423525893,0.175152706742227,-4.38310908114511,"seq.25284.47","UBA6","Ubiquitin-like modifier-activating enzyme 6","A0AVT1"
0.0412885358291451,0.0412885358291452,2.09765767018915,0.0472201079006824,0.175605799228609,-4.38579938976353,"seq.4920.10","Lysozyme","Lysozyme C","P61626"
0.167500194918526,0.167500194918527,2.09659272111792,0.0473231335768744,0.175899194615929,-4.38769430696248,"seq.13130.150","HXK2","Hexokinase-2","P52789"
0.190046378236727,0.190046378236727,2.09498437296583,0.0474791110461591,0.176350544472804,-4.3905549045133,"seq.8303.102","MYG1","UPF0160 protein MYG1, mitochondrial","Q9HB07"
-0.0378154481977154,-0.0378154481977154,-2.09470907978995,0.0475058551057685,0.176350544472804,-4.39104439232548,"seq.21679.16","CAD20","Cadherin-20","Q9HBT6"
0.165385266637934,0.165385266637934,2.094438315643,0.0475321723542181,0.176350544472804,-4.39152578536799,"seq.11368.32","KAD2","Adenylate kinase 2, mitochondrial","P54819"
-0.0292483597320653,-0.0292483597320652,-2.09434403658194,0.0475413389887584,0.176350544472804,-4.39169339487039,"seq.17857.6","ACADL","Long-chain specific acyl-CoA dehydrogenase, mitochondrial","P28330"
0.133295059604937,0.133295059604937,2.09271554669952,0.0476999253006805,0.176848807485585,-4.39458773228281,"seq.23967.8","PA1","PAXIP1-associated protein 1","Q9BTK6"
-0.0369021392289256,-0.0369021392289256,-2.09203109426093,0.047766720351018,0.177006418219914,-4.39580377010769,"seq.10981.56","NRG3","Pro-neuregulin-3, membrane-bound isoform","P56975"
-0.0321001548926612,-0.0321001548926612,-2.09164740896342,0.0478042004835686,0.177055293356063,-4.39648533135374,"seq.22377.27","IER2","Immediate early response gene 2 protein","Q9BTL4"
-0.0420842441004427,-0.0420842441004427,-2.09120238879311,0.0478477050973283,0.17712642074882,-4.39727574044752,"seq.7247.1","GORAB","RAB6-interacting golgin","Q5T7V8"
-0.023092949190549,-0.023092949190549,-2.0905500453429,0.0479115414994794,0.177272703548074,-4.39843417730819,"seq.25124.21","ZBT7A","Zinc finger and BTB domain-containing protein 7A","O95365"
-0.0259324203233692,-0.0259324203233692,-2.09012869448509,0.047952814205029,0.177299693191359,-4.39918228717427,"seq.9981.18","K1467:C-term","Protein FAM234B:C-term","A2RU67"
0.170537192366436,0.170537192366436,2.08997900386684,0.0479674845621294,0.177299693191359,-4.39944803909503,"seq.21445.40","Neddylin","Ubiquitin-like protein Nedd8","Q15843"
-0.0632203693428098,-0.0632203693428099,-2.08946536043429,0.0480178545190838,0.177395915656159,-4.40035983465793,"seq.2436.49","CXCL16, soluble","C-X-C motif chemokine 16","Q9H2A7"
-0.0897475519889995,-0.0897475519889995,-2.08893029969484,0.0480703751345639,0.177499981943179,-4.40130948978973,"seq.21899.36","inhibin A","inhibin A","P05111|P08476"
0.204484295312528,0.204484295312529,2.08786474911382,0.0481751210197099,0.17777459607588,-4.40320020261488,"seq.18186.15","SYTC","Threonine--tRNA ligase, cytoplasmic","P26639"
0.243766355850612,0.243766355850612,2.08767774759284,0.0481935247422059,0.17777459607588,-4.40353195149524,"seq.13959.7","LAP","Cytosol aminopeptidase","P28838"
-0.0394894708147767,-0.0394894708147767,-2.08722655566707,0.0482379546494577,0.177778912012642,-4.40433230381752,"seq.21319.196","MRM1","rRNA methyltransferase 1, mitochondrial","Q6IN84"
-0.0577119070190688,-0.0577119070190688,-2.08717052356637,0.0482434748197292,0.177778912012642,-4.4044316889612,"seq.11294.7","TMCC3:region 2","Transmembrane and coiled-coil domains protein 3:region 2","Q9ULS5"
-0.0422740153969285,-0.0422740153969285,-2.08635219392503,0.0483241595181491,0.177800374629227,-4.40588297137048,"seq.21718.150","HYAL4","Hyaluronidase-4","Q2M3T9"
0.0462794275796145,0.0462794275796145,2.08601232868404,0.0483577046557808,0.177800374629227,-4.40648559988511,"seq.8028.22","SPINK5","Serine protease inhibitor Kazal-type 5","Q9NQ38"
0.172557517081213,0.172557517081213,2.08577734785818,0.0483809097592315,0.177800374629227,-4.40690221523998,"seq.6368.9","CST1L","Cystatin-like 1","Q9H114"
-0.0348604245555784,-0.0348604245555784,-2.08533841933563,0.0484242820599125,0.177800374629227,-4.40768034074117,"seq.20530.2","SEM6D","Semaphorin-6D","Q8NFY4"
-0.0247758859634315,-0.0247758859634315,-2.08523213439312,0.0484347897399029,0.177800374629227,-4.40786874449543,"seq.6921.24","B4GT3","Beta-1,4-galactosyltransferase 3","O60512"
-0.0351567018540122,-0.0351567018540122,-2.08512134218768,0.0484457451963659,0.177800374629227,-4.40806513110473,"seq.21638.5","PPIL3","Peptidyl-prolyl cis-trans isomerase-like 3","Q9H2H8"
-0.027938394808778,-0.027938394808778,-2.08505720467756,0.0484520883145861,0.177800374629227,-4.4081788159445,"seq.11690.47","APC7","Anaphase-promoting complex subunit 7","Q9UJX3"
0.0362704874062022,0.0362704874062022,2.08485569956974,0.0484720217528875,0.177800374629227,-4.40853597196775,"seq.6290.3","UTS2B","Urotensin-2B","Q765I0"
-0.0441590090201135,-0.0441590090201135,-2.08457749638081,0.0484995544444298,0.177800374629227,-4.40902903284088,"seq.8888.33","CX068","Small integral membrane protein 9","A6NGZ8"
0.206622609848198,0.206622609848198,2.08452005200625,0.0485052412356469,0.177800374629227,-4.40913083629428,"seq.17320.19","ADPPT","L-aminoadipate-semialdehyde dehydrogenase-phosphopantetheinyl transferase","Q9NRN7"
-0.097857279615297,-0.097857279615297,-2.08417707714294,0.0485392069686207,0.177800374629227,-4.40973862039987,"seq.4148.49","PAPP-A","Pappalysin-1","Q13219"
0.138086111322694,0.138086111322694,2.08409268668713,0.0485475676490571,0.177800374629227,-4.40988815804419,"seq.4460.8","PDPK1","3-phosphoinositide-dependent protein kinase 1","O15530"
-0.0540763591770514,-0.0540763591770514,-2.08343373094353,0.0486128956735228,0.177800374629227,-4.41105567050412,"seq.11147.17","TRML1:ITIM","Trem-like transcript 1 protein:immunoreceptor tyrosine-based inhibition motif","Q86YW5"
0.101557758271041,0.101557758271041,2.0832282933601,0.0486332785798186,0.177800374629227,-4.41141960630025,"seq.17391.10","SPF45","Splicing factor 45","Q96I25"
0.0632911804471142,0.0632911804471143,2.08304205128292,0.0486517635775381,0.177800374629227,-4.41174951616835,"seq.4160.49","MMP-2","72 kDa type IV collagenase","P08253"
-0.0400942384789813,-0.0400942384789813,-2.08260378330566,0.0486952876047501,0.177800374629227,-4.4125257875536,"seq.11872.9","PCDGD","Protocadherin gamma-B1","Q9Y5G3"
-0.0251401675694109,-0.0251401675694109,-2.08254730782591,0.0487008986722175,0.177800374629227,-4.41262581039109,"seq.22992.6","MARE3","Microtubule-associated protein RP/EB family member 3","Q9UPY8"
0.144092720630722,0.144092720630722,2.08253088292723,0.0487025306610222,0.177800374629227,-4.41265489993035,"seq.24411.144","LRSM1","E3 ubiquitin-protein ligase LRSAM1","Q6UWE0"
-0.0371218656860559,-0.0371218656860559,-2.08242788664913,0.0487127655555723,0.177800374629227,-4.4128373093754,"seq.7142.5","CBPN","Carboxypeptidase N catalytic chain","P15169"
-0.0460385834163515,-0.0460385834163515,-2.08171762706473,0.048783397554597,0.177969061449178,-4.41409503526498,"seq.22516.30","NRL","Neural retina-specific leucine zipper protein","P54845"
0.131608732295279,0.131608732295279,2.08099219081875,0.0488556334274734,0.178026080891107,-4.41537933876131,"seq.21539.139","SYT6","Synaptotagmin-6","Q5T7P8"
[truncated: 5,290 more rows]
[truncated: 3 more columns]
