# Supplementary material for: Unveiling mechanisms underlying kidney function changes during sex hormone therapy
Source: J Clin Invest. 2025 Mar 25;135(9):e190850. doi: 10.1172/JCI190850 (PMC12043095; doi:10.1172/JCI190850)
Supplement: Supplemental data set 3 [file jci-135-190850-s236.xlsx]

## Sheet: Sheet0
© 2000-2024 QIAGEN. All rights reserved.
Ingenuity Canonical Pathways	-log(p-value)	Ratio	z-score	Molecules
Selenoamino acid metabolism	6.22	0.548	-2.668	GNMT,MAT1A,NNMT,PAPSS1,RPL11,RPL12,RPL26L1,RPL38,RPL5,RPS12,RPS14,RPS19,RPS20,RPS25,RPS3A,RPS4X,RPS5
Eukaryotic Translation Elongation	5.65	0.583	-3.742	EEF1A1,RPL11,RPL12,RPL26L1,RPL38,RPL5,RPS12,RPS14,RPS19,RPS20,RPS25,RPS3A,RPS4X,RPS5
Eukaryotic Translation Termination	5.07	0.565	-3.606	RPL11,RPL12,RPL26L1,RPL38,RPL5,RPS12,RPS14,RPS19,RPS20,RPS25,RPS3A,RPS4X,RPS5
Response of EIF2AK4 (GCN2) to amino acid deficiency	4.39	0.483	-3.742	EIF2S2,RPL11,RPL12,RPL26L1,RPL38,RPL5,RPS12,RPS14,RPS19,RPS20,RPS25,RPS3A,RPS4X,RPS5
Eukaryotic Translation Initiation	4.2	0.432	-4	EIF2S2,EIF3B,EIF3J,RPL11,RPL12,RPL26L1,RPL38,RPL5,RPS12,RPS14,RPS19,RPS20,RPS25,RPS3A,RPS4X,RPS5
SRP-dependent cotranslational protein targeting to membrane	4.18	0.467	-3.742	RPL11,RPL12,RPL26L1,RPL38,RPL5,RPS12,RPS14,RPS19,RPS20,RPS25,RPS3A,RPS4X,RPS5,SSR1
Nonsense-Mediated Decay (NMD)	3.7	0.448	-3.606	RPL11,RPL12,RPL26L1,RPL38,RPL5,RPS12,RPS14,RPS19,RPS20,RPS25,RPS3A,RPS4X,RPS5
EIF2 Signaling	3.55	0.313	-1.604	AKT2,ATF5,EIF2A,EIF2S2,EIF3B,EIF3J,HNRNPA1,KRAS,PIK3C2A,PIK3CG,RALA,RALB,RAP2A,RPL11,RPL12,RPL26L1,RPL38,RPL5,RPS12,RPS14,RPS19,RPS20,RPS25,RPS3A,RPS4X,RPS5
Agranulocyte Adhesion and Diapedesis	3.03	0.282	#NUM!	AOC3,C5,CCL15,CCL17,CCL23,CCL25,CCL8,CDH5,CXCL13,CXCL14,CXCL16,CXCL3,EZR,ICAM2,IL1R1,IL1RN,MMP17,MMP2,MMP7,MYL4,MYL5,PECAM1,PODXL2,SELE,SELL,SELP,SELPLG,VCAM1,XCL1
Granulocyte Adhesion and Diapedesis	2.96	0.279	#NUM!	C5,CCL15,CCL17,CCL23,CCL25,CCL8,CDH5,CXCL13,CXCL14,CXCL16,CXCL3,EZR,ICAM2,IL1R1,IL1RAP,IL1RL1,IL1RN,MMP17,MMP2,MMP7,PECAM1,SDC3,SELE,SELL,SELP,SELPLG,TNFRSF1B,VCAM1,XCL1
Immunoregulatory interactions between a Lymphoid and a non-Lymphoid cell	2.83	0.277	1.89	B2M,C3,CD200R1,CD300A,CD300C,CD300E,CD300LG,COL2A1,COL3A1,CXADR,ICAM2,ICAM4,JAML,KIR3DL2,LAIR2,LILRA3,LILRA4,LILRA5,LILRB1,LILRB3,LILRB5,OSCAR,PILRA,SELL,SLAMF7,TREM2,TREML1,VCAM1
Processing and activation of SUMO	2.81	0.714	-2.236	SENP2,SUMO2,SUMO3,SUMO4,UBA2
DHCR24 Signaling Pathway	2.75	0.284	-1	AHSG,AKT2,ALB,APOA1,APOC1,APOL1,C3,C9,HPX,KRAS,NFKB1,NLGN1,PDGFC,PIK3C2A,PIK3CG,POMC,PRKCZ,RALA,RALB,RAP2A,RBP4,SAA4,SCARB1,SERPINF1,VCAM1
Acute Phase Response Signaling	2.71	0.255	-1.706	AHSG,AKT2,ALB,APCS,APOA1,C1R,C3,C5,C9,CFB,CRP,HAMP,HPX,HRG,IL1R1,IL1RAP,IL1RN,ITIH2,KRAS,MAP2K3,NFKB1,NFKBIB,OSM,PIK3CG,RALA,RALB,RAP2A,RBP4,SAA4,SERPINA3,SERPIND1,SERPINF1,SERPING1,TNFRSF1B,VWF
Regulation of Insulin-like Growth Factor (IGF) transport and uptake by IGFBPs	2.65	0.277	1.961	AHSG,ALB,APOA1,APOA5,APOL1,C3,FSTL1,GAS6,GZMH,IGF2,IGFBP1,IGFBP5,ITIH2,KLK3,MATN3,MFGE8,MMP2,MXRA8,NUCB1,PAPPA,PDIA6,PENK,PROC,SCG3,SERPIND1,TNC
Major pathway of rRNA processing in the nucleolus and cytosol	2.52	0.351	-3.606	RPL11,RPL12,RPL26L1,RPL38,RPL5,RPS12,RPS14,RPS19,RPS20,RPS25,RPS3A,RPS4X,RPS5
Role of JAK2 in Hormone-like Cytokine Signaling	2.19	0.325	2.309	BCL2L1,GH1,GHR,LEP,LEPR,PDGFC,POMC,PRL,PROK1,PTPN1,PTPN6,SIRPA,VEGFD
eNOS Signaling	2.1	0.288	-0.775	AKT2,CCNA2,CHRNA5,CNGB1,FLT4,HSPA1A/HSPA1B,NOSIP,PDGFC,PIK3C2A,PIK3CG,PLCG1,PLCG2,PRKAR1A,PRKCZ,PROK1,STUB1,VEGFD
Post-translational protein phosphorylation	2.1	0.269	1.528	AHSG,ALB,APOA1,APOA5,APOL1,C3,FSTL1,GAS6,IGFBP1,IGFBP5,ITIH2,MATN3,MFGE8,MXRA8,NUCB1,PDIA6,PENK,PROC,SCG3,SERPIND1,TNC
Complement cascade	2.08	0.3	-2.324	C1R,C3,C5,C7,C9,CD46,CFB,CFHR1,CFHR5,CR1,CRP,FCN1,FCN3,PROS1,SERPING1
MSP-RON Signaling in Cancer Cells Pathway	2.08	0.258	-1.225	AKT2,BRAF,CREBBP,CSF2RB,ETS2,FLNA,HGFAC,KLK3,KLK4,KRAS,MET,MST1,NFKB1,PDGFC,PIK3C2A,PIK3CG,PLAUR,PROK1,RALA,RALB,RAP2A,SMAD2,VEGFD,YWHAH
mTOR Signaling	2.08	0.255	-1.897	AKT2,EIF3B,EIF3J,KRAS,PDGFC,PIK3C2A,PIK3CG,PLD5,PRKCZ,PROK1,RAC3,RALA,RALB,RAP2A,RHOT1,RPS12,RPS14,RPS19,RPS20,RPS25,RPS3A,RPS4X,RPS5,RPS6KA1,VEGFD
VEGF Signaling	2	0.277	-1	ACTN4,AKT2,BCL2L1,EIF2S2,ELAVL1,FLT4,KRAS,PDGFC,PIK3C2A,PIK3CG,PLCG1,PLCG2,PROK1,PTPN6,RALA,RALB,RAP2A,VEGFD
BER (Base Excision Repair) Pathway	1.96	0.36	-2.333	ARL6IP5,HMGB1,MAP2K3,MAP2K5,MBD4,MPG,NEIL1,PNKP,XRCC1
Macropinocytosis Signaling	1.87	0.292	-1.508	ACTN4,ARF6,CD14,KRAS,MET,PDGFC,PIK3C2A,PIK3CG,PLCG1,PLCG2,PRKCZ,RALA,RALB,RAP2A
OAS antiviral response	1.86	0.75	#NUM!	FLNA,OAS1,RIGI
ERCC6 (CSB) and EHMT2 (G9a) positively regulate rRNA expression	1.84	0.571	-1	EHMT2,H2BC12,H2BC21,RBBP4
Pulmonary Healing Signaling Pathway	1.81	0.231	1.616	BRAF,CELA1,CELA2A,ETV5,FGF7,FGFR1,FZD2,FZD5,FZD8,JAG1,KRAS,MMP17,MMP2,MMP7,NFKB1,NOTCH1,NOTCH2,NOTCH3,PDGFC,PECAM1,PRKCZ,PROK1,RALA,RALB,RAP2A,SMAD1,TNFRSF1B,VEGFD,WNT5B,YAP1,YES1
Ovarian Cancer Signaling	1.79	0.25	0	ABL1,AKT2,BRAF,CGA,FZD2,FZD5,FZD8,HDAC6,KRAS,LHCGR,MMP2,MMP7,PDGFC,PIK3C2A,PIK3CG,PRKAR1A,PROK1,RALA,RALB,RAP2A,VEGFD,WNT5B
HIF1α Signaling	1.77	0.229	-0.898	AKT2,BRAF,CAMK1,CAMK1D,CREBBP,EGLN2,FLT4,HSPA1A/HSPA1B,IGF2,KRAS,LDHB,MAP2K3,MAP2K5,MET,MMP17,MMP2,MMP7,PDGFC,PIK3C2A,PIK3CG,PLCG1,PLCG2,PRKCZ,PROK1,RAC3,RACK1,RALA,RALB,RAP2A,RORC,STUB1,VEGFD
Regulation of the Epithelial-Mesenchymal Transition Pathway	1.77	0.237	#NUM!	AKT2,BRAF,FGF7,FGFR1,FGFR3,FGFRL1,FZD2,FZD5,FZD8,GAB1,JAG1,KRAS,MAP2K3,MAP2K5,MET,MMP2,NFKB1,NOTCH1,NOTCH2,NOTCH3,PIK3C2A,PIK3CG,RALA,RALB,RAP2A,SMAD2,WNT5B
Hepatic Fibrosis / Hepatic Stellate Cell Activation	1.74	0.232	#NUM!	BAMBI,CD14,COL2A1,COL3A1,CXCL3,ECE1,FGFR1,FLT4,IFNAR1,IGF2,IGFBP5,IL10RA,IL1R1,IL1RAP,IL1RL1,LEP,LEPR,MET,MMP2,MYL4,MYL5,NFKB1,PDGFC,PROK1,SMAD2,TIMP2,TNFRSF1B,VCAM1,VEGFD
LXR/RXR Activation	1.73	0.247	-1.091	AHSG,ALB,APOA1,APOA5,APOC1,APOL1,ARG2,C3,C9,CD14,HADH,HPX,IL1R1,IL1RAP,IL1RL1,IL1RN,NFKB1,RBP4,SAA4,SERPINF1,TLR3,TNFRSF1B
Glycosaminoglycan metabolism	1.73	0.289	1.387	AGRN,B3GAT1,B4GALT2,B4GALT6,BGN,FMOD,HSPG2,LUM,LYVE1,PAPSS1,SDC3,ST3GAL2,ST3GAL6
Complement System	1.73	0.333	-0.378	C1R,C3,C5,C7,C9,CD46,CFB,CR1,SERPING1
Hepatic Fibrosis Signaling Pathway	1.69	0.207	-0.577	AKT2,BAMBI,BRAF,COL2A1,COL3A1,CREBBP,CSNK1G2,FGFR1,FLT4,FZD2,FZD5,FZD8,IL1R1,IL1RAP,IL1RL1,IL1RN,KRAS,LEP,LEPR,MAP2K3,MAP2K5,MYL12A,MYL12B,MYL4,MYL5,NFKB1,NFKBIB,PDCD4,PDGFC,PDK1,PIK3C2A,PIK3CG,PLCG1,PLCG2,PRKAR1A,PRKCZ,PROK1,RAC3,RALA,RALB,RAP2A,RHOT1,SIRT3,SMAD2,TFRC,TIRAP,TNFRSF1B,TTN,VCAM1,VEGFD,WNT5B,YAP1
Metabolism of Angiotensinogen to Angiotensins	1.67	0.4	-0.816	CMA1,CPB1,CTSD,CTSZ,GZMH,REN
Glioma Signaling	1.67	0.257	-1.807	ABL1,AKT2,CAMK1,CAMK1D,CDKN2D,HDAC6,IGF2,IGF2R,KRAS,PDGFC,PIK3C2A,PIK3CG,PLCG1,PLCG2,PRKCZ,RALA,RALB,RAP2A
SPINK1 General Cancer Pathway	1.67	0.312	0	AKT2,KRAS,PIK3C2A,PIK3CG,PRSS1,PRSS2,PRSS3,RALA,RALB,RAP2A
Neutrophil degranulation	1.66	0.201	0.508	AHSG,AOC1,ARL8A,AZU1,B2M,BST1,C3,CD14,CD300A,CD33,CD68,CD93,CLEC12A,CLEC4C,CR1,CTSD,CTSH,CTSZ,DYNC1LI1,EEF1A1,ERP44,FCGR2A,FCN1,GM2A,GNS,GUSB,HEXB,HMGB1,HSPA1A/HSPA1B,IGF2R,JUP,LAMTOR3,LILRA3,LILRB3,MCEMP1,NFKB1,OSCAR,PDAP1,PECAM1,PGRMC1,PIGR,PLAUR,PRG3,PRSS2,PRSS3,PSMA2,PTGES2,PTPN6,RAB31,RAB3D,RETN,RNASE2,RNASET2,SELL,SERPINA3,SIRPA,SIRPB1,SLPI,STOM,TIMP2,TNFAIP6,TNFRSF1B
Neurotrophin/TRK Signaling	1.63	0.275	-2.673	BDNF,CREBBP,GAB1,KLK3,KRAS,MAP2K3,MAP2K5,PIK3C2A,PIK3CG,PLCG1,RALA,RALB,RAP2A,RPS6KA1
Virus Entry via Endocytic Pathways	1.62	0.268	#NUM!	ABL1,B2M,CXADR,FLNA,KRAS,PIK3C2A,PIK3CG,PLCG1,PLCG2,PRKCZ,RAC3,RALA,RALB,RAP2A,TFRC
Transcription from mitochondrial promoters	1.6	1	#NUM!	TFAM,TFB2M
NAD Biosynthesis from 2-amino-3-carboxymuconate Semialdehyde	1.6	1	#NUM!	NMNAT1,QPRT
Branched-chain α-keto acid Dehydrogenase Complex	1.6	1	#NUM!	DBT,DLD
Fatty Acid β-oxidation III (Unsaturated, Odd Number)	1.6	1	#NUM!	ECI1,ECI2
WNT/Ca+ pathway	1.57	0.303	0	CREBBP,FZD2,FZD5,FZD8,NFKB1,PDIA3,PLCG1,PLCG2,ROR1,WNT5B
Melanocyte Development and Pigmentation Signaling	1.56	0.269	-1.387	CREBBP,KRAS,PIK3C2A,PIK3CG,PLCG1,PLCG2,POMC,PRKAR1A,PTPN6,RALA,RALB,RAP2A,RPS6KA1,TYRP1
Activation of Matrix Metalloproteinases	1.52	0.31	-0.333	CMA1,CTSV,MMP17,MMP2,MMP7,PRSS1,PRSS2,SPOCK3,TIMP2
NF-κB Signaling	1.45	0.223	-0.962	AKT2,BRAF,CREBBP,FADD,FGFR1,FGFR3,FLT4,GH1,GHR,IGF2R,IL1R1,IL1RN,KRAS,LTBR,NFKB1,NFKBIB,PIK3C2A,PIK3CG,PLCG2,PRKCZ,RALA,RALB,RAP2A,TIRAP,TLR3,TLR5,TNFRSF1B
P2Y Purigenic Receptor Signaling Pathway	1.43	0.259	-2.673	AKT2,CREBBP,KRAS,NFKB1,PDIA3,PIK3C2A,PIK3CG,PLCG1,PLCG2,PRKAR1A,PRKCZ,RALA,RALB,RAP2A
Estrogen Receptor Signaling	1.43	0.212	-1.859	AKT2,ARG2,CREBBP,DLG4,IGF2,IGF2R,KRAS,LEP,LEPR,MDK,MMP17,MMP2,MMP7,MYL12A,MYL12B,MYL4,MYL5,NFKB1,NOTCH1,PDGFC,PDIA3,PGR,PIK3C2A,PIK3CG,PLCG1,PLCG2,PRKAR1A,PRKCZ,PROK1,RALA,RALB,RAP2A,SRA1,TFAM,VEGFD
SUMOylation of transcription factors	1.4	0.444	-1	FOXL2,PIAS4,SUMO2,SUMO3
Activated PKN1 stimulates transcription of AR regulated genes KLK2 and KLK3	1.4	0.444	-2	H2BC12,H2BC21,KLK3,PKN1
Mitochondrial Fatty Acid Beta-Oxidation	1.4	0.444	-1	ACBD6,ECI1,HADH,THEM4
ERBB4 Signaling	1.39	0.275	-1.265	KRAS,NRG3,PIK3C2A,PIK3CG,PLCG1,PLCG2,PRKCZ,RALA,RALB,RAP2A,YAP1
Fatty Acid β-oxidation I	1.38	0.385	-1.342	ECI1,ECI2,HADH,IVD,SCP2
Class A/1 (Rhodopsin-like receptors)	1.35	0.225	-0.626	C3,C5,CCL17,CCL23,CCL25,CGA,CXCL13,CXCL16,CXCL3,ECE1,INSL3,KEL,LHCGR,MLN,NMB,NPS,OXT,PENK,POMC,PROK1,PROK2,UTS2B,XCL1
Growth Hormone Signaling	1.31	0.268	-0.632	GH1,GHR,IGF2,PIK3C2A,PIK3CG,PLCG1,PLCG2,PRKCZ,PRL,PTPN6,RPS6KA1
Regulation of eIF4 and p70S6K Signaling	1.31	0.23	-1.414	AKT2,EIF2A,EIF2S2,EIF3B,EIF3J,KRAS,PIK3C2A,PIK3CG,PRKCZ,RALA,RALB,RAP2A,RPS12,RPS14,RPS19,RPS20,RPS25,RPS3A,RPS4X,RPS5
JAK/STAT Signaling	1.31	0.261	-0.577	AKT2,BCL2L1,KRAS,NFKB1,PIAS4,PIK3C2A,PIK3CG,PTPN1,PTPN6,RALA,RALB,RAP2A
Pre-NOTCH Expression and Processing	1.29	0.296	-0.707	CREBBP,H2BC12,H2BC21,NOTCH1,NOTCH2,NOTCH3,POGLUT1,ST3GAL6
Xenobiotic Metabolism General Signaling Pathway	1.28	0.236	-0.243	AKT2,CREBBP,CUL3,GSTA1,GSTA2,GSTT1,KRAS,MAP2K3,MAP2K5,NQO2,PIK3C2A,PIK3CG,PRKCZ,RALA,RALB,RAP2A,UGT1A6
Systemic Lupus Erythematosus in T Cell Signaling Pathway	1.28	0.217	0.392	AKT2,B2M,BCL6,CD28,CD86,CREBBP,EZR,ICOSLG/LOC102723996,KRAS,LEP,LEPR,MAP2K3,MAP2K5,PDK1,PIK3C2A,PIK3CG,PLCG1,RAB4A,RAC3,RALA,RALB,RAP2A,RHOT1,RORC,SELPLG,YES1
Cell surface interactions at the vascular wall	1.27	0.221	-0.209	ATP1B1,CD48,CXADR,F11R,GAS6,GP6,IGHM,IGLL1/IGLL5,JAML,KRAS,PECAM1,PLCG1,PROC,PROS1,PSG4,PTPN6,SDC3,SELE,SELL,SELP,SELPLG,SIRPA,YES1
Bile Acid Biosynthesis, Neutral Pathway	1.27	0.5	#NUM!	AKR1C4,AKR1D1,SCP2
Cancer Drug Resistance by Drug Efflux	1.27	0.281	-1	AKT2,BRAF,KRAS,NFKB1,PDK1,PIK3CG,RALA,RALB,RAP2A
Leptin Signaling in Obesity	1.25	0.27	0	AKT2,LEP,LEPR,PDIA3,PIK3C2A,PIK3CG,PLCG1,PLCG2,POMC,PRKAR1A
Receptor-type tyrosine-protein phosphatases	1.25	0.357	2.236	IL1RAP,PTPRS,SLITRK1,SLITRK2,SLITRK5
Glioma Invasiveness Signaling	1.25	0.262	-0.632	KRAS,MMP2,PIK3C2A,PIK3CG,PLAUR,RAC3,RALA,RALB,RAP2A,RHOT1,TIMP2
AMPK Signaling	1.24	0.223	-2.183	ADIPOQ,AKT2,ARID1A,CCNA2,CHRNA5,CREBBP,EEF2K,ELAVL1,ILKAP,LEP,MAP2K3,PCK2,PFKFB3,PFKM,PIK3C2A,PIK3CG,PPM1F,PPM1M,PRKAR1A,RAB22A,RAB2A
Peptide hormone biosynthesis	1.23	0.4	1	CGA,INHA,INHBA,POMC
Coagulation System	1.21	0.286	1.414	F7,F9,PLAUR,PROC,PROS1,SERPIND1,TFPI,VWF
Dendritic Cell Maturation	1.21	0.216	-1.043	AKT2,B2M,CD83,CD86,COL2A1,COL3A1,CREBBP,FCGR2A,IFNAR1,IGHM,IL1RN,LEP,LEPR,LTBR,NFKB1,NFKBIB,PDIA3,PIK3C2A,PIK3CG,PLCG1,PLCG2,TLR3,TNFRSF1B,TREM2
Role of Macrophages, Fibroblasts and Endothelial Cells in Rheumatoid Arthritis	1.2	0.199	#NUM!	AKT2,C5,CREBBP,CSNK1G2,DKK3,FZD2,FZD5,FZD8,IGHM,IL1R1,IL1RAP,IL1RL1,IL1RN,KRAS,LTBR,MAP2K3,NFKB1,NFKBIB,OSM,PDGFC,PDIA3,PIK3C2A,PIK3CG,PLCG1,PLCG2,PRKCZ,PROK1,PRSS1,PRSS2,PRSS3,RALA,RALB,RAP2A,SELE,SFRP4,TLR3,TLR5,TNFRSF1B,VCAM1,VEGFD,WNT5B
Acute Myeloid Leukemia Signaling	1.2	0.241	-2.496	AKT2,BRAF,CSF2RB,FLT3,JUP,KRAS,MAP2K3,MAP2K5,NFKB1,PIK3C2A,PIK3CG,RALA,RALB,RAP2A
Formation of Fibrin Clot (Clotting Cascade)	1.19	0.273	-1.667	F7,F9,GP1BB,PROC,PROS1,SERPIND1,SERPING1,TFPI,VWF
Systemic Lupus Erythematosus Signaling	1.19	0.214	#NUM!	AKT2,C5,C7,C9,CD28,CD86,FCGR2A,IFNA14,IFNA7,IGHM,IL1RN,KRAS,PIK3C2A,PIK3CG,PLCG1,PLCG2,PRPF18,PTPN6,RALA,RALB,RAP2A,SNRPD2,SNRPE,TNFRSF13C,TXNL4A
Epithelial-Mesenchymal Transition (EMT) during gastrulation	1.18	0.667	#NUM!	FGFR1,OCLN
Sphingosine and Sphingosine-1-phosphate Metabolism	1.18	0.667	#NUM!	ASAH2,NAAA
Ceramide Degradation	1.18	0.667	#NUM!	ASAH2,NAAA
Myelination Signaling Pathway	1.15	0.2	0.493	ACVRL1,ADAM22,AKT2,ARF6,BDNF,BRAF,CNTN6,CREBBP,DAG1,FGFR1,FGFR3,FGFRL1,FZD2,FZD5,FZD8,HDAC6,IGF2R,KLK3,KRAS,MPZ,NFKB1,NOTCH1,NOTCH2,PDGFC,PDK1,PIK3C2A,PIK3CG,PLCG1,PLCG2,PRKAR1A,RALA,RALB,RAP2A,SMAD1,SMAD2,WNT5B,YES1
IL-33 Signaling Pathway	1.15	0.212	-1.877	AKT2,BCL2L1,CCL17,CELA1,CELA2A,CMA1,CREBBP,H2BC12,ICAM2,ICAM4,IL1RAP,IL1RL1,IL1RN,MACROH2A1,MMP2,NFKB1,NFKBIB,PIK3C2A,PIK3CG,PLCG2,PRKAR1A,RPS6KA1,SELE,TPSG1,VCAM1
O-linked glycosylation	1.14	0.241	1.387	ADAMTS6,B3GLCT,B4GALT6,CHST4,DAG1,GALNT10,GALNT3,LARGE1,SPON2,ST3GAL2,ST6GALNAC3,THBS2,THSD7A
Axonal Guidance Signaling	1.13	0.19	#NUM!	ABL1,ABLIM3,ADAM11,ADAM22,ADAMTS6,AKT2,BDNF,EFNA2,EPHA2,EPHA4,EPHA5,EPHA6,EPHB2,EPHB6,FZD2,FZD5,FZD8,HHIP,KEL,KRAS,MEP1A,MET,MMP17,MMP2,MMP7,MYL12A,MYL12B,MYL4,MYL5,NTN1,NTNG1,PAPPA,PDGFC,PDIA3,PFN2,PIK3C2A,PIK3CG,PLCG1,PLCG2,PLXNC1,PRKAR1A,PRKCZ,PROK1,RAC3,RALA,RALB,RAP2A,SEMA4A,SEMA4B,SEMA6D,SLIT1,UNC5D,VEGFD,WAS,WNT5B
Integrin Signaling	1.13	0.212	-1.633	ABL1,ACTN4,AKT2,ARF6,ARHGAP26,BRAF,CAPNS1,ILKAP,KRAS,MYL12A,MYL12B,MYL5,PFN2,PIK3C2A,PIK3CG,PLCG1,PLCG2,RAC3,RALA,RALB,RAP2A,RHOT1,TTN,WAS
Reversible hydration of carbon dioxide	1.09	0.364	1	CA12,CA2,CA4,CA6
Resolution of Abasic Sites (AP sites)	1.09	0.3	-0.816	MBD4,MPG,MUTYH,NEIL1,PNKP,XRCC1
HEY1 Signaling Pathway	1.08	0.218	0.229	ACVRL1,AKT2,BPNT2,DLL4,GAB1,JAG1,MMP17,MMP2,MMP7,NOTCH1,NOTCH2,NOTCH3,PDGFC,PIK3C2A,PIK3CG,PROK1,SMAD1,SMAD2,VEGFD
LGI-ADAM interactions	1.08	0.429	#NUM!	ADAM11,ADAM22,DLG4
Nucleosome assembly	1.08	0.429	#NUM!	H2BC12,H2BC21,RBBP4
NAD biosynthesis II (from tryptophan)	1.08	0.429	#NUM!	HAAO,NMNAT1,QPRT
Ceramide Signaling	1.06	0.244	0.302	AKT2,CTSD,KRAS,NFKB1,PIK3C2A,PIK3CG,PRKCZ,RALA,RALB,RAP2A,TNFRSF1B
GDNF Family Ligand-Receptor Interactions	1.06	0.244	-1.508	DOK1,GAB1,GFRA2,KRAS,PIK3C2A,PIK3CG,PLCG1,PLCG2,RALA,RALB,RAP2A
Transcriptional Regulatory Network in Embryonic Stem Cells	1.06	0.215	0.894	AKT2,FGFR1,FGFR3,FGFRL1,FZD2,FZD5,FZD8,IGF2,IGF2R,INHBA,ISL1,KRAS,PIK3C2A,PIK3CG,RALA,RALB,RAP2A,SMAD1,SMAD2,WNT5B
Cellular Effects of Sildenafil (Viagra)	1.06	0.25	#NUM!	MYL12A,MYL12B,MYL4,MYL5,PDE2A,PDE4A,PDIA3,PLCG1,PLCG2,PRKAR1A
DAP12 interactions	1.05	0.267	-0.707	B2M,CD300E,GRAP2,KRAS,PLCG1,PLCG2,SIRPB1,TREM2
Antiproliferative Role of Somatostatin Receptor 2	1.05	0.267	-1.414	BRAF,KRAS,PIK3C2A,PIK3CG,PTPN6,RALA,RALB,RAP2A
Melanoma Signaling	1.05	0.267	-1.414	AKT2,BRAF,KRAS,PIK3C2A,PIK3CG,RALA,RALB,RAP2A
IL-27 Signaling Pathway	1.05	0.221	-1.698	AKT2,B2M,C5,CD28,ENTPD1,IFNAR1,IL1R1,IL1RAP,IL1RL1,IL27RA,NFKB1,PIK3C2A,PIK3CG,RORC,TLR3,TLR5,TNFRSF1B
Th1 Pathway	1.05	0.23	1.604	CD28,CD86,DLL4,HAVCR2,ICOSLG/LOC102723996,IFNAR1,IL10RA,IL27RA,NFKB1,NOTCH1,NOTCH2,NOTCH3,PIK3C2A,PIK3CG
ROBO SLIT Signaling Pathway	1.04	0.216	1.606	ABL1,AKT2,ARF6,FLT4,MMP2,MMP7,MYL12A,MYL12B,MYL5,NRXN1,NRXN3,NTN1,PDGFC,PRKAR1A,PROK1,ROBO4,SLIT1,VEGFD,YES1
Thrombin Signaling	1.04	0.212	-3	AKT2,ARHGEF10,CAMK1,CAMK1D,KRAS,MYL12A,MYL12B,MYL4,MYL5,NFKB1,PDIA3,PIK3C2A,PIK3CG,PLCG1,PLCG2,PRKCZ,RAC3,RALA,RALB,RAP2A,RHOT1
Activin Inhibin Signaling Pathway	1.04	0.203	-1.89	AKT2,BAMBI,COL2A1,COL3A1,CREBBP,HAMP,IGHM,IL1R1,IL1RAP,IL1RL1,IL1RN,INHA,INHBA,KL,MAP2K3,MAP2K5,MAX,MMP2,MMP7,NFKB1,PIK3C2A,PIK3CG,PRL,SMAD1,SMAD2,TLR3,TLR5,TNFRSF1B
ID1 Signaling Pathway	1.03	0.205	-0.784	ACVRL1,AKT2,BCL2L1,BRAF,CHRNA5,CREBBP,CUL3,FGFR1,FGFR3,FGFRL1,IGF2,KRAS,MMP2,NFKB1,PDGFC,PIK3C2A,PIK3CG,PROK1,RALA,RALB,RAP2A,SMAD1,SMAD2,TNFRSF1B,VEGFD,YES1
SUMOylation of intracellular receptors	1.03	0.312	-2.236	NR3C2,PGR,PIAS4,SUMO2,SUMO3
TREM1 Signaling	1.01	0.239	-1.508	AKT2,CD83,CD86,CXCL3,DEFB4A/DEFB4B,IL1RL1,NFKB1,PLCG1,PLCG2,TLR3,TLR5
Notch Signaling	0.999	0.286	2.449	CNTN1,DLL4,JAG1,NOTCH1,NOTCH2,NOTCH3
Neuropathic Pain Signaling in Dorsal Horn Neurons	0.997	0.244	-3.162	BDNF,CAMK1,CAMK1D,PDIA3,PIK3C2A,PIK3CG,PLCG1,PLCG2,PRKAR1A,PRKCZ
Activation of NMDA receptors and postsynaptic events	0.99	0.25	-0.816	CAMK1,CAMKK1,DLG3,DLG4,KPNA2,KRAS,PPM1F,PRKAR1A,RPS6KA1
Inhibition of Matrix Metalloproteases	0.988	0.269	0.816	HSPG2,MMP17,MMP2,MMP7,TFPI2,THBS2,TIMP2
Lymphotoxin β Receptor Signaling	0.986	0.258	-1.633	AKT2,BCL2L1,CREBBP,LTBR,NFKB1,PIK3C2A,PIK3CG,VCAM1
Immunogenic Cell Death Signaling Pathway	0.983	0.228	-0.277	DAPK3,EIF2A,FADD,GZMH,GZMK,HMGB1,HSPA1A/HSPA1B,IFNA14,IFNAR1,NFKB1,PDIA3,TLR3,TNFRSF1B
Production of Nitric Oxide and Reactive Oxygen Species in Macrophages	0.975	0.205	-2.4	AKT2,ALB,APOA1,APOC1,APOL1,ARG2,CREBBP,NCF4,NFKB1,NFKBIB,PIK3C2A,PIK3CG,PLCG1,PLCG2,PPP1R14A,PRKCZ,PTPN6,RAC3,RBP4,RHOT1,SAA4,SIRPA,TNFRSF1B
Synthesis, secretion, and deacylation of Ghrelin	0.971	0.333	1	BCHE,GH1,LEP,PLA2G7
Extrinsic Prothrombin Activation Pathway	0.971	0.333	1	F7,PROC,PROS1,TFPI
Gα12/13 Signaling	0.967	0.215	-2	AKT2,CDH11,CDH15,CDH5,KRAS,MYL12A,MYL12B,MYL4,MYL5,NFKB1,NFKBIB,PIK3C2A,PIK3CG,RALA,RALB,RAP2A,TEC
NRF2-mediated Oxidative Stress Response	0.962	0.203	-1.155	AKR7A3,BACH1,CREBBP,CUL3,DNAJB2,DNAJB8,DNAJC1,ERP29,GSTA1,GSTA2,GSTT1,KRAS,MAFG,MAP2K3,MAP2K5,NQO2,PIK3C2A,PIK3CG,PRKCZ,RALA,RALB,RAP2A,SCARB1,SOD3
SPINK1 Pancreatic Cancer Pathway	0.955	0.234	1.508	CELA1,CELA2A,CPA1,CPB1,CPQ,KLK3,KLK4,PRSS1,PRSS2,PRSS3,SMAD2
Osteoarthritis Pathway	0.942	0.197	1.347	ACVRL1,ADIPOQ,ALPG,C1QTNF4,COL2A1,CREBBP,FADD,FGFR1,FGFR3,FZD2,FZD5,FZD8,HMGB1,IL1R1,IL1RAP,IL1RL1,JAG1,LEP,MATN3,NFKB1,NOTCH1,PDGFC,PROK1,PTH1R,RBP4,SMAD1,SMAD2,TNFRSF1B,VEGFD
Cell junction organization	0.942	0.238	0.632	ANG,CADM1,CADM2,CADM3,CDH11,CDH15,CDH5,F11R,FLNA,JUP
Human Embryonic Stem Cell Pluripotency	0.94	0.2	-0.392	ACVRL1,AKT2,BDNF,BRAF,FGFR1,FGFR3,FGFRL1,FZD2,FZD5,FZD8,INHBA,KLK3,KRAS,MAP2K3,MAP2K5,NFYA,PDGFC,PIK3C2A,PIK3CG,PRKCZ,RALA,RALB,RAP2A,SMAD1,SMAD2,WNT5B
Growth hormone receptor signaling	0.933	0.294	0.447	GH1,GHR,PRL,PTPN1,PTPN6
Neuroprotective Role of THOP1 in Alzheimer's Disease	0.928	0.212	0.258	C1R,CMA1,ECE1,F7,GZMK,HGFAC,KLK3,KLK4,LONP1,NFYA,PRKAR1A,PRSS1,PRSS2,PRSS3,PRSS8,SERPINA3,TPSG1
PRC2 methylates histones and DNA	0.926	0.375	#NUM!	H2BC12,H2BC21,RBBP4
Synaptogenesis Signaling Pathway	0.922	0.191	0.333	AKT2,BDNF,BRAF,CADM1,CDH11,CDH15,CDH5,CREBBP,DLG4,EFNA2,EPHA2,EPHA4,EPHA5,EPHA6,EPHB2,EPHB6,KRAS,NAPG,NLGN1,NLGN3,NLGN4Y,NRXN1,NRXN3,PIK3C2A,PIK3CG,PLCG1,PLCG2,PRKAR1A,RALA,RALB,RAP2A,SYT4,THBS2,UNC13A,WAS,YES1
PXR/RXR Activation	0.922	0.25	-0.707	AKT2,GSTA1,GSTA2,HMGCS2,IGFBP1,PCK2,PRKAR1A,SULT2A1
Erythrocytes take up oxygen and release carbon dioxide	0.922	0.5	#NUM!	CA2,CA4
DNA methylation	0.922	0.5	#NUM!	H2BC12,H2BC21
Class I peroxisomal membrane protein import	0.922	0.5	#NUM!	ATAD1,FIS1
Superpathway of Serine and Glycine Biosynthesis I	0.922	0.5	#NUM!	PSAT1,SHMT2
Urea Cycle	0.922	0.5	#NUM!	ARG2,OTC
Myo-inositol Biosynthesis	0.922	0.5	#NUM!	BPNT2,INPP5F
Synaptic Long Term Potentiation	0.92	0.226	-1.732	CREBBP,KRAS,PDIA3,PLCG1,PLCG2,PPP1R14A,PRKAR1A,PRKCZ,RALA,RALB,RAP2A,RPS6KA1
Prolactin Signaling	0.92	0.226	-1.265	CREBBP,KRAS,LRRC52,PIK3C2A,PIK3CG,PLCG1,PLCG2,PRKCZ,PRL,RALA,RALB,RAP2A
VEGF Family Ligand-Receptor Interactions	0.92	0.226	-1.155	AKT2,FLT4,KRAS,PIK3C2A,PIK3CG,PLCG1,PLCG2,PRKCZ,RALA,RALB,RAP2A,VEGFD
Adrenomedullin signaling pathway	0.915	0.206	-2.982	AKT2,BRAF,C3,IL1RN,KRAS,MAP2K3,MAP2K5,MAX,MMP2,NFKB1,PDIA3,PIK3C2A,PIK3CG,PLCG1,PLCG2,PRKAR1A,RALA,RALB,RAP2A,TTN
UVA-Induced MAPK Signaling	0.904	0.229	-1.897	BCL2L1,KRAS,PDIA3,PIK3C2A,PIK3CG,PLCG1,PLCG2,RALA,RALB,RAP2A,RPS6KA1
Nitric Oxide Signaling in the Cardiovascular System	0.904	0.229	-1.265	AKT2,ARG2,FLT4,PDE2A,PDGFC,PIK3C2A,PIK3CG,PRKAR1A,PRKCZ,PROK1,VEGFD
Estrogen-Dependent Breast Cancer Signaling	0.889	0.233	-1.667	AKR1C4,AKT2,CREBBP,KRAS,NFKB1,PIK3C2A,PIK3CG,RALA,RALB,RAP2A
Autism Signaling Pathway	0.875	0.193	-1.616	AKT2,B2M,BDNF,BRAF,CAMKK1,CREBBP,DBT,DLD,FMR1,FZD2,FZD5,FZD8,IGF2,IGF2R,IL1RN,KRAS,LEP,MET,NLGN1,NLGN3,NLGN4Y,NRXN1,OSM,PIK3C2A,PIK3CG,PRKAR1A,RALA,RALB,RAP2A,RPS6KA1,WNT5B
Amyloid fiber formation	0.875	0.237	-0.333	APCS,APOA1,B2M,H2BC12,H2BC21,HSPG2,IAPP,MFGE8,PRL
PEDF Signaling	0.875	0.222	-1.508	AKT2,BCL2L1,BDNF,KRAS,NFKB1,NFKBIB,PIK3C2A,PIK3CG,RALA,RALB,RAP2A,SERPINF1
Sertoli Cell-Sertoli Cell Junction Signaling	0.871	0.198	-1.225	ACTN4,AKT2,CDH11,CDH15,CDH5,CLINT1,CREBBP,F11R,IL1R1,IL1RAP,IL1RL1,JUP,KRAS,MAP2K3,NFKB1,OCLN,PIK3C2A,PIK3CG,RALA,RALB,RAP2A,RPS6KA1,TNFRSF1B,WAS
Leukocyte Extravasation Signaling	0.87	0.202	-2.236	ABL1,ACTN4,CDH5,CTNNA3,EZR,F11R,MMP17,MMP2,MMP7,NCF4,PECAM1,PIK3C2A,PIK3CG,PLCG1,PLCG2,PRKCZ,SELPLG,TEC,TIMP2,VCAM1,WAS
Bile acid and bile salt metabolism	0.867	0.308	0	ACOT8,AKR1C4,AKR1D1,OSBP
NFE2L2 regulating anti-oxidant/detoxification enzymes	0.867	0.308	1	BACH1,CREBBP,GSTA1,GSTA2
Phase II - Conjugation of compounds	0.862	0.242	0.707	CNDP2,GGT5,MAT1A,NNMT,PAPSS1,SULT1A1,SULT2A1,UGT1A6
Senescence-Associated Secretory Phenotype (SASP)	0.862	0.242	-0.707	CCNA2,CDKN2D,EHMT2,H2BC12,H2BC21,NFKB1,RPS6KA1,UBE2C
IL-8 Signaling	0.85	0.198	-0.894	AKT2,AZU1,BCL2L1,BRAF,FLT4,KRAS,MMP2,MYL12B,NFKB1,NFKBIB,PDGFC,PIK3C2A,PIK3CG,PLD5,PRKCZ,PROK1,RAC3,RALA,RALB,RAP2A,RHOT1,VCAM1,VEGFD
Signaling by NOTCH2	0.849	0.278	1.342	CNTN1,DLL4,JAG1,MDK,NOTCH2
NAD Salvage Pathway II	0.849	0.278	0	ACP2,ENPP5,NMNAT1,NT5C1A,NT5M
NF-κB Activation by Viruses	0.839	0.227	-1.897	AKT2,KRAS,NFKB1,NFKBIB,PIK3C2A,PIK3CG,PRKCZ,RALA,RALB,RAP2A
T Cell Exhaustion Signaling Pathway	0.839	0.2	1.213	AKT2,BCL6,CD28,CD86,HAVCR2,IFNA14,IFNA7,IFNAR1,IL10RA,KRAS,PDCD1,PDK1,PIK3C2A,PIK3CG,PLCG1,PLCG2,PTPN6,RALA,RALB,RAP2A,SMAD2
Dilated Cardiomyopathy Signaling Pathway	0.831	0.218	0.302	AKT2,CAMK1,CAMK1D,CNN1,DAG1,DSG2,GAB1,MYL4,MYL5,PDE2A,PRKAR1A,TTN
Integrin cell surface interactions	0.831	0.218	0.577	AGRN,COL2A1,COL3A1,F11R,HSPG2,ICAM2,ICAM4,LUM,PECAM1,TNC,VCAM1,VWF
Extracellular matrix organization	0.83	0.212	2.673	AGRN,BGN,COL2A1,COL3A1,DAG1,FMOD,HSPG2,LUM,MATN3,NID1,NRXN1,PTPRS,TNC,TNXB
Costimulation by the CD28 family	0.822	0.231	-0.333	AKT2,CD28,CD86,GRAP2,ICOSLG/LOC102723996,PDCD1,PTPN6,THEM4,YES1
HIPPO signaling	0.822	0.231	-1	DLG3,DLG4,MOB1A,MST1,PPP1R14A,SMAD1,SMAD2,YAP1,YWHAH
IL-12 Signaling and Production in Macrophages	0.815	0.192	-0.378	AKT2,ALB,APOA1,APOC1,APOL1,C3,COL2A1,COL3A1,ETS2,FCGR2A,IFNA14,IFNA7,IGHM,IL10RA,IRF5,MAP2K3,MST1,NFKB1,PIK3C2A,PIK3CG,PRKCZ,PRL,RBP4,RIGI,SAA4,SELE,SELP,TLR3
Thyroid Cancer Signaling	0.811	0.22	-1.508	AKT2,BDNF,BRAF,KLK3,KRAS,PDK1,PIK3C2A,PIK3CG,RALA,RALB,RAP2A
Apelin Cardiomyocyte Signaling Pathway	0.811	0.22	-2.714	AKT2,MYL12A,MYL12B,MYL4,MYL5,PDIA3,PIK3C2A,PIK3CG,PLCG1,PLCG2,PRKCZ
Endocannabinoid Developing Neuron Pathway	0.81	0.213	-2.309	AKT2,BRAF,CREBBP,KRAS,MAP2K3,MAP2K5,PIK3C2A,PIK3CG,PRKAR1A,RAC3,RALA,RALB,RAP2A
PI3K Cascade	0.806	0.235	0	AKT2,FGF7,FGFR1,FGFR3,FLT3,GAB1,KL,THEM4
L-dopachrome Biosynthesis	0.802	1	#NUM!	TYRP1
Sulfate Activation for Sulfonation	0.802	1	#NUM!	PAPSS1
Citrulline Degradation	0.802	1	#NUM!	OTC
Putrescine Biosynthesis III	0.802	1	#NUM!	ODC1
4-hydroxybenzoate Biosynthesis	0.802	1	#NUM!	TAT
4-hydroxyphenylpyruvate Biosynthesis	0.802	1	#NUM!	TAT
Trafficking and processing of endosomal TLR	0.802	0.333	#NUM!	CTSV,LGMN,TLR3
Vitamin D (calciferol) metabolism	0.802	0.333	#NUM!	LGMN,PIAS4,SUMO2
Synaptic adhesion-like molecules	0.802	0.333	#NUM!	DLG3,DLG4,PTPRS
FOXO-mediated transcription of cell death genes	0.802	0.333	#NUM!	BCL6,CREBBP,NFYA
Dermatan Sulfate Degradation (Metazoa)	0.802	0.333	#NUM!	FGFRL1,GM2A,HEXB
Sertoli Cell-Germ Cell Junction Signaling Pathway (Enhanced)	0.793	0.195	-1.043	AKT2,CD2AP,CGA,CXADR,F11R,IL1R1,IL1RAP,IL1RL1,JUP,KRAS,MAP2K3,MMP2,NFKB1,OCLN,PIK3C2A,PIK3CG,PRKAR1A,RAC3,RALA,RALB,RAP2A,SMAD2,TNFRSF1B
GM-CSF Signaling	0.792	0.222	-1.265	AKT2,BCL2L1,CSF2RB,KRAS,PIK3C2A,PIK3CG,RACK1,RALA,RALB,RAP2A
Coronavirus Pathogenesis Pathway	0.788	0.198	0.688	ABL1,EEF1A1,EIF2A,HDAC6,IFNA14,IFNAR1,NFKB1,NFKBIB,OAS1,PTGES2,RIGI,RPS12,RPS14,RPS19,RPS20,RPS25,RPS3A,RPS4X,RPS5,TLR3
GPVI-mediated activation cascade	0.78	0.25	-2.449	GP6,MPIG6B,PIK3CG,PLCG2,PRKCZ,PTPN6
Signaling by CSF1 (M-CSF) in myeloid cells	0.78	0.25	-1.633	GRAP2,IL34,KRAS,PIK3CG,PLCG2,YES1
Superpathway of D-myo-inositol (1,4,5)-trisphosphate Metabolism	0.775	0.286	-1	BPNT2,INPP5A,INPP5F,MINPP1
Stearate Biosynthesis I (Animals)	0.773	0.263	-2	ACOT8,DBT,PTGR2,PTGR3,THEM4
Thrombopoietin Signaling	0.773	0.225	-1.667	KRAS,PIK3C2A,PIK3CG,PLCG1,PLCG2,PRKCZ,RALA,RALB,RAP2A
Melatonin Signaling	0.773	0.225	-2.121	BRAF,MAP2K3,MAP2K5,PDIA3,PLCG1,PLCG2,PRKAR1A,PRKCZ,RORC
Prostate Cancer Signaling	0.771	0.21	#NUM!	ABL1,AKT2,CREBBP,HDAC6,KLK3,KRAS,NFKB1,NFKBIB,PIK3C2A,PIK3CG,RALA,RALB,RAP2A
FGF Signaling	0.771	0.21	-0.277	AKT2,CREBBP,FGF7,FGFR1,FGFR3,FGFRL1,GAB1,MAP2K3,MET,PIK3C2A,PIK3CG,PLCG1,PTPN6
Oxytocin in Brain Signaling Pathway	0.765	0.203	0.5	ADCYAP1,AKT2,CAMKK1,CREBBP,EIF2A,KRAS,NFKB1,OXT,PIK3C2A,PIK3CG,PLA2G7,PRKCZ,PTPN1,RALA,RALB,RAP2A
PKCθ Signaling in T Lymphocytes	0.756	0.206	-1.604	CD28,CD86,GRAP2,KRAS,NFKB1,NFKBIB,PIK3C2A,PIK3CG,PLCG1,PLCG2,RAC3,RALA,RALB,RAP2A
NGF Signaling	0.756	0.206	-2.673	AKT2,CREBBP,GAB1,KRAS,NFKB1,PIK3C2A,PIK3CG,PLCG1,PLCG2,PRKCZ,RALA,RALB,RAP2A,RPS6KA1
Regulation of the Epithelial Mesenchymal Transition in Development Pathway	0.754	0.229	2.121	FZD2,FZD5,FZD8,JAG1,NFKB1,NOTCH1,S100A4,WNT5B
TR/RXR Activation	0.749	0.211	1.155	AKT2,ANGPTL8,APOA5,CCNA2,GH1,NXPH2,PDGFC,PIK3C2A,PIK3CG,PROK1,SCARB1,VEGFD
Non-Small Cell Lung Cancer Signaling	0.747	0.217	-1.414	ABL1,AKT2,HDAC6,KRAS,PIK3C2A,PIK3CG,PLCG1,RALA,RALB,RAP2A
SIRT1 negatively regulates rRNA expression	0.746	0.4	#NUM!	H2BC12,H2BC21
Urea cycle	0.746	0.4	#NUM!	ARG2,OTC
Androgen Biosynthesis	0.746	0.4	#NUM!	AKR1C4,GSTA1
Acyl-CoA Hydrolysis	0.746	0.4	#NUM!	ACOT8,THEM4
Acetyl-CoA Biosynthesis I (Pyruvate Dehydrogenase Complex)	0.746	0.4	#NUM!	DBT,DLD
Citrulline Biosynthesis	0.746	0.4	#NUM!	ARG2,OTC
Leucine Degradation I	0.746	0.4	#NUM!	BCAT2,IVD
Glioblastoma Multiforme Signaling	0.745	0.198	-0.243	AKT2,FZD2,FZD5,FZD8,IGF2,KRAS,PDGFC,PDIA3,PIK3C2A,PIK3CG,PLCG1,PLCG2,RAC3,RALA,RALB,RAP2A,RHOT1,WNT5B
IL-6 Signaling	0.745	0.198	-1.213	AKT2,CD14,CRP,IL1R1,IL1RAP,IL1RL1,IL1RN,KRAS,MAP2K3,NFKB1,NFKBIB,PIK3C2A,PIK3CG,RALA,RALB,RAP2A,TNFAIP6,TNFRSF1B
Role of RIG1-like Receptors in Antiviral Innate Immunity	0.736	0.233	-0.447	CREBBP,FADD,IFNA14,IFNA7,NFKB1,NFKBIB,RIGI
Circadian Rhythm Signaling	0.73	0.194	#NUM!	ADCYAP1,BDNF,BRAF,CREBBP,KLK3,KRAS,MAP2K3,MAP2K5,NR1D2,PDIA3,PLCG1,PLCG2,PRKAR1A,PRKCZ,RACK1,RALA,RALB,RAP2A,RORC,YES1
14-3-3-mediated Signaling	0.721	0.203	-2.138	AKT2,KRAS,PDIA3,PIK3C2A,PIK3CG,PLCG1,PLCG2,PRKCZ,RALA,RALB,RAP2A,RPS6KA1,YAP1,YWHAH
Phagosome Formation	0.718	0.181	-0.949	ADGRG5,ADGRL3,AKT2,ARF6,C3,CARD9,CD14,CD209,CR1,ELMO2,FCGR2A,FZD2,FZD5,FZD8,IGHM,KRAS,LHCGR,MAP2K3,MAP2K5,MYL12A,MYL12B,MYL4,MYL5,PIK3C2A,PIK3CG,PLA2G7,PLCG1,PLCG2,PLD5,PRKCZ,PTH1R,RAC3,RALA,RALB,RAP2A,TLR3,TLR5,TTN,WAS,YES1
Generic Transcription Pathway	0.711	0.207	0.577	CREBBP,HDAC6,NOTCH1,NOTCH2,NOTCH3,NR1D2,NR3C2,PGR,RORC,ZNF334,ZNF483,ZNF696
Sleep NREM Signaling Pathway	0.705	0.213	1.897	BRAF,CREBBP,KRAS,MAP2K3,MAP2K5,PRKAR1A,RALA,RALB,RAP2A,YWHAH
DAG and IP3 signaling	0.704	0.25	0.447	AHCYL1,CAMKK1,KPNA2,PLCG1,PRKAR1A
Signaling by Erythropoietin	0.704	0.25	-1.342	GAB1,KRAS,PIK3CG,PLCG1,PLCG2
Sperm Motility	0.702	0.187	-0.333	ABL1,CNGB1,DYRK3,EPHA2,EPHA4,EPHA5,EPHA6,EPHB2,FGFR1,FGFR3,FLT4,MAP2K3,MAP2K5,MET,NPPB,PDE2A,PDE4A,PDIA3,PLA2G7,PLCG1,PLCG2,PRKAR1A,PRKCZ,ROR1,TEC,YES1
Synthesis of Prostaglandins (PG) and Thromboxanes (TX)	0.698	0.3	#NUM!	HPGDS,PTGES2,PTGR2
GP1b-IX-V activation signalling	0.698	0.3	#NUM!	FLNA,GP1BB,VWF
Platelet Adhesion to exposed collagen	0.698	0.3	#NUM!	GP1BB,GP6,VWF
EGR2 and SOX10-mediated initiation of Schwann cell myelination	0.698	0.3	#NUM!	DAG1,MPZ,YAP1
Thyroid Hormone Metabolism II (via Conjugation and/or Degradation)	0.698	0.3	#NUM!	LARGE1,SULT1A1,UGT1A6
D-myo-inositol (1,3,4)-trisphosphate Biosynthesis	0.698	0.3	#NUM!	INPP5A,INPP5F,MINPP1
D-myo-inositol (1,4,5)-trisphosphate Degradation	0.698	0.3	#NUM!	BPNT2,INPP5A,INPP5F
Methionine Degradation I (to Homocysteine)	0.698	0.3	#NUM!	AHCYL1,MAT1A,PRMT1
Apoptosis Signaling	0.698	0.203	1.387	BCL2L1,CAPNS1,GAS2,KRAS,NFKB1,NFKBIB,PLCG1,PLCG2,RALA,RALB,RAP2A,RPS6KA1,TNFRSF1B
Nephrin family interactions	0.695	0.267	0	ACTN4,CD2AP,KIRREL1,KIRREL2
Glyoxylate metabolism and glycine degradation	0.695	0.267	1	AGXT,DBT,DLD,GNMT
G alpha (s) signalling events	0.688	0.208	2.111	ADCYAP1,CGA,IAPP,INSL3,LHCGR,NPS,PDE2A,PDE4A,POMC,PTH1R,RAMP1
LPS-stimulated MAPK Signaling	0.688	0.208	-0.905	CD14,KRAS,MAP2K3,NFKB1,NFKBIB,PIK3C2A,PIK3CG,PRKCZ,RALA,RALB,RAP2A
Eicosanoid Signaling	0.685	0.188	-1.46	AKT2,BRAF,CREBBP,HPGDS,KRAS,LRRC52,MMP2,NFKB1,PDGFC,PDIA3,PIK3C2A,PIK3CG,PLA2G7,PLCG1,PLCG2,PRKAR1A,PRKCZ,PROK1,PTGES2,RALA,RALB,RAP2A,RPS6KA1,VEGFD
Serotonin Receptor Signaling	0.682	0.18	-1.947	ADIPOQ,AKT2,BDNF,BRAF,BST1,CREBBP,IL1RL1,KRAS,LEP,MAP2K3,MAP2K5,MMP2,NFKB1,NPPB,OCLN,PCBD1,PDIA3,PDK1,PIK3C2A,PIK3CG,PLA2G7,PLAUR,PLCG1,PLCG2,PLD5,PRKAR1A,PRKCZ,RAB4A,RAC3,RALA,RALB,RAP2A,RHOT1,SPR,TTN,VWF,YAP1,YES1
PPARα/RXRα Activation	0.675	0.19	-0.5	ADIPOQ,APOA1,CREBBP,GH1,GHR,IL1R1,IL1RAP,IL1RL1,KRAS,MAP2K3,NFKB1,NFKBIB,PDIA3,PLCG1,PLCG2,PRKAR1A,RALA,RALB,RAP2A,SMAD2
IL-15 Signaling	0.675	0.203	-1.508	AKT2,BCL2L1,IGHM,IL5RA,KRAS,NFKB1,PIK3C2A,PIK3CG,RAC3,RALA,RALB,RAP2A
Role of Osteoclasts in Rheumatoid Arthritis Signaling Pathway	0.665	0.18	-1.768	ADAM11,ADAM22,AKT2,BRAF,COL2A1,COL3A1,CREBBP,CTNNA3,FCGR2A,IL1R1,IL1RAP,IL1RL1,KRAS,MAP2K3,MAP2K5,MMP17,MMP2,MMP7,NFKB1,NFKBIB,OSCAR,PIK3C2A,PIK3CG,PLCG1,PLCG2,PTPN1,RAC3,RALA,RALB,RAP2A,RHOT1,SFRP4,TEC,TNFRSF1B,TREM2
ERK5 Signaling	0.665	0.208	-1.897	CREBBP,CTF1,GAB1,KRAS,MAP2K5,RALA,RALB,RAP2A,RPS6KA1,YWHAH
α-Adrenergic Signaling	0.659	0.216	-1.134	KRAS,PLCG1,PLCG2,PRKAR1A,PRKCZ,RALA,RALB,RAP2A
Caveolar-mediated Endocytosis Signaling	0.659	0.216	#NUM!	ABL1,ALB,B2M,CAVIN1,CD48,DYRK3,FLNA,PTPN1
Response to elevated platelet cytosolic Ca2+	0.653	0.19	-0.688	ACTN4,AHSG,ALB,APOA1,CYRIB,FLNA,GAS6,HRG,IGF2,MANF,PECAM1,PROS1,SCG3,SELP,SERPINA3,SERPING1,TTN,VEGFD,VWF
Pancreatic Secretion Signaling Pathway	0.649	0.189	-1.342	AHCYL1,AKT2,ARHGEF10,BST1,CA10,CA12,CA2,CA4,CA6,LIPK,LIPN,NAPG,PDIA3,PIK3C2A,PIK3CG,PLCG1,PLCG2,PPP1R14A,PRKAR1A,PRKCZ
T Cell Receptor Signaling	0.649	0.189	-0.688	AKT2,B2M,CD28,CD86,DUSP6,GRAP2,ICOSLG/LOC102723996,KRAS,MAP2K3,NFKB1,NFKBIB,PDK1,PIK3C2A,PIK3CG,PLCG1,PLCG2,PTPN6,RALA,RALB,RAP2A
Fc Epsilon RI Signaling	0.647	0.195	-2.138	AKT2,GAB1,GRAP2,INPP5F,KRAS,MAP2K3,PIK3C2A,PIK3CG,PLCG1,PLCG2,PRKCZ,RAC3,RALA,RALB,RAP2A
Pancreatic Adenocarcinoma Signaling	0.647	0.195	-0.905	ABL1,AKT2,BCL2L1,HDAC6,KRAS,NFKB1,NOTCH1,PDGFC,PIK3C2A,PIK3CG,PLD5,PROK1,RALA,SMAD2,VEGFD
FcγRIIB Signaling in B Lymphocytes	0.64	0.209	-0.707	DOK1,IGHM,KRAS,PIK3C2A,PIK3CG,PLCG2,RALA,RALB,RAP2A
Phase I - Functionalization of compounds	0.635	0.219	1.89	ADH1A,ADH1B,ADH1C,AOC1,AOC3,NQO2,POMC
Ephrin A Signaling	0.635	0.219	#NUM!	EFNA2,EPHA2,EPHA4,EPHA5,EPHA6,PIK3C2A,PIK3CG
Breast Cancer Regulation by Stathmin1	0.633	0.182	0.192	ADGRG5,ADGRL3,ARHGEF10,CAMK1,CAMK1D,CREBBP,FZD2,FZD5,FZD8,KRAS,LHCGR,MMP2,NFKB1,PDGFC,PIK3C2A,PIK3CG,PPP1R14A,PRKAR1A,PRKCZ,PROK1,PTH1R,RAC3,RALA,RALB,RAP2A,STMN1,VEGFD
IL-15 Production	0.631	0.189	1.414	ABL1,DYRK3,EPHA2,EPHA4,EPHA5,EPHA6,EPHB2,FGFR1,FGFR3,FLT4,MAP2K3,MAP2K5,MET,NFKB1,PRKCZ,ROR1,TEC,YES1
Renin-Angiotensin Signaling	0.631	0.197	-2.496	KRAS,NFKB1,PIK3C2A,PIK3CG,PLCG1,PLCG2,PRKAR1A,PRKCZ,PTPN6,RALA,RALB,RAP2A,REN
Renal Cell Carcinoma Signaling	0.626	0.204	-1	AKT2,CREBBP,GAB1,KRAS,MET,PIK3C2A,PIK3CG,RALA,RALB,RAP2A
ISGylation Signaling Pathway	0.624	0.194	1.069	CREBBP,EIF2A,HDAC6,IFNA14,IFNA7,IFNAR1,IFNLR1,IRF5,KRAS,NFKB1,RIGI,S100A4,TLR3,TLR5
Signaling by ALK	0.624	0.25	-1	MDK,PLCG1,PTN,PTPN6
Metabolism of folate and pterines	0.616	0.333	#NUM!	FOLR2,SHMT2
SUMOylation of SUMOylation proteins	0.616	0.333	#NUM!	PIAS4,SUMO2
SUMOylation of immune response proteins	0.616	0.333	#NUM!	PIAS4,SUMO3
DNA Damage Reversal	0.616	0.333	#NUM!	ALKBH2,ALKBH3
Aspirin ADME	0.616	0.333	#NUM!	ALB,BCHE
Formation of axial mesoderm	0.616	0.333	#NUM!	SMAD2,YAP1
Prostanoid Biosynthesis	0.616	0.333	#NUM!	HPGDS,PTGES2
Salvage Pathways of Pyrimidine Deoxyribonucleotides	0.616	0.333	#NUM!	TK1,TYMP
fMLP Signaling in Neutrophils	0.616	0.2	-1.265	KRAS,NFKB1,NFKBIB,PIK3C2A,PIK3CG,PRKCZ,RAC3,RALA,RALB,RAP2A,WAS
Colorectal Cancer Metastasis Signaling	0.613	0.182	-0.408	AKT2,BCL2L1,BRAF,FZD2,FZD5,FZD8,KRAS,MMP17,MMP2,MMP7,NFKB1,PDGFC,PIK3C2A,PIK3CG,PRKAR1A,PROK1,RAC3,RALA,RALB,RAP2A,RHOT1,SMAD2,TLR3,TLR5,VEGFD,WNT5B
Nicotinate metabolism	0.611	0.273	#NUM!	BST1,NMNAT1,NNMT
Signal regulatory protein family interactions	0.611	0.273	#NUM!	PTPN6,SIRPA,SIRPB1
Formation of paraxial mesoderm	0.611	0.273	#NUM!	CREBBP,FGFR1,NOTCH1
Valine Degradation I	0.611	0.273	#NUM!	BCAT2,DBT,DLD
Cysteine Biosynthesis III (mammalia)	0.611	0.273	#NUM!	AHCYL1,MAT1A,PRMT1
Cytoprotection by HMOX1	0.611	0.222	0	ALB,BACH1,COX19,COX5A,CREBBP,SCO1
GPCR-Mediated Integration of Enteroendocrine Signaling Exemplified by an L Cell	0.611	0.222	1.342	ADCYAP1,NMB,PDIA3,PLCG1,PLCG2,PRKAR1A
Mouse Embryonic Stem Cell Pluripotency	0.607	0.197	-0.577	AKT2,CREBBP,FZD2,FZD5,FZD8,KRAS,PIK3C2A,PIK3CG,RALA,RALB,RAP2A,SMAD1
Th1 and Th2 Activation Pathway	0.605	0.188	#NUM!	CD28,CD86,CRLF2,DLL4,HAVCR2,ICOSLG/LOC102723996,IFNAR1,IL10RA,IL1RL1,IL27RA,JAG1,NFKB1,NOTCH1,NOTCH2,NOTCH3,PIK3C2A,PIK3CG,TNFRSF4
Keratinization	0.601	0.205	0.333	CAPNS1,CELA2A,DSG2,JUP,KRT6A,LIPK,LIPN,PI3,PRSS8
Role of NANOG in Mammalian Embryonic Stem Cell Pluripotency	0.594	0.192	-1.414	ACVRL1,AKT2,FZD2,FZD5,FZD8,GAB1,KRAS,PIK3C2A,PIK3CG,RALA,RALB,RAP2A,SMAD1,WNT5B
Role of Tissue Factor in Cancer	0.593	0.181	-1.4	AKT2,BCL2L1,BRAF,F7,FLT4,KRAS,MAP2K3,MAP2K5,MET,MMP2,NFKB1,PDIA6,PIK3C2A,PIK3CG,PLAUR,PRSS1,PRSS2,PRSS3,RALA,RALB,RAP2A,RPS6KA1,TFPI,TNFRSF1B,YES1
Nucleotide catabolism	0.586	0.227	-1.342	ENTPD1,ENTPD3,NT5C1A,NT5M,TYMP
FOXO-mediated transcription of oxidative stress, metabolic and neuronal genes	0.586	0.227	0.447	IGFBP1,POMC,RETN,SIRT3,SMAD2
PI3K Signaling in B Lymphocytes	0.583	0.187	-2.5	ABL1,AKT2,ATF5,ATF6B,C3,IGHM,KRAS,NFKB1,NFKBIB,PDIA3,PIK3CG,PLCG1,PLCG2,PRKCZ,RALA,RALB,RAP2A
Sphingosine-1-phosphate Signaling	0.582	0.196	-2.121	AKT2,ASAH2,NAAA,PDGFC,PDIA3,PIK3C2A,PIK3CG,PLCG1,PLCG2,RAC3,RHOT1
Sumoylation Pathway	0.582	0.196	0.333	CREBBP,NFKB1,PIAS4,RAC3,RHOT1,SENP2,STUB1,SUMO2,SUMO3,SUMO4,UBA2
G-Protein Coupled Receptor Signaling	0.576	0.176	-2.333	ADGRG5,ADGRL3,AKT2,BRAF,CNGB1,CREBBP,DUSP6,FZD2,FZD5,FZD8,HCN1,KRAS,LHCGR,MAP2K3,MAP2K5,MYL12A,MYL12B,MYL4,MYL5,NFKB1,NFKBIB,PDE2A,PDE4A,PIK3C2A,PIK3CG,PLCG1,PLCG2,PRKAR1A,PTH1R,RAC3,RALA,RALB,RAP2A,RPS6KA1,TTN,YAP1
Ferroptosis Signaling Pathway	0.575	0.194	-0.577	ARF6,BRAF,CARS1,EIF2A,H2BC12,KRAS,MACROH2A1,RALA,RALB,RAP2A,TFRC,YAP1
Role of PI3K/AKT Signaling in the Pathogenesis of Influenza	0.575	0.205	0	AKT2,IFNA14,IFNA7,IFNAR1,NFKB1,NFKBIB,PIK3C2A,PIK3CG
Glucocorticoid Receptor Signaling	0.574	0.173	#NUM!	AKT2,ARG2,ARID1A,B2M,BCL2L1,CREBBP,CSF2RB,CXCL3,DNALI1,GHR,GTF2E2,HMGB1,HSPA1A/HSPA1B,IFNA14,IFNA7,IFNAR1,IFNLR1,IL10RA,IL1R1,IL1RL1,IL1RN,IL27RA,IL5RA,IL7R,KRAS,KRT6A,MMP2,NFKB1,NFKBIB,NR3C2,PCK2,PGR,PIK3C2A,PIK3CG,POMC,PRL,RALA,RALB,RAP2A,SELE,SLPI,SMAD2,SRA1,TAF15,TAT,TFAM,TFB2M,VCAM1,YWHAH
Xenobiotic Metabolism Signaling	0.572	0.179	#NUM!	CAMK1,CAMK1D,CHST4,CREBBP,CUL3,GSTA1,GSTA2,GSTT1,HS3ST4,KRAS,MAP2K3,MAP2K5,NFKB1,NQO2,PIK3C2A,PIK3CG,PRKCZ,RALA,RALB,RAP2A,SOD3,SRA1,SULT1A1,SULT2A1,UGT1A6,WSCD2
PPAR Signaling	0.566	0.189	-0.535	CREBBP,IL1R1,IL1RAP,IL1RL1,IL1RN,KRAS,NFKB1,NFKBIB,PDGFC,RALA,RALB,RAP2A,SRA1,TNFRSF1B
Mitochondrial protein import	0.563	0.214	-1.633	COX19,CS,GFER,OTC,TIMM10B,TOMM20
CXCR4 Signaling	0.562	0.188	-1.941	AKT2,ELMO2,KRAS,MYL12A,MYL12B,MYL4,MYL5,PIK3C2A,PIK3CG,PRKCZ,RAC3,RALA,RALB,RAP2A,RHOT1
Asparagine N-linked glycosylation	0.56	0.235	0	ALG2,FUT8,PDIA3,UAP1
SUMOylation of transcription cofactors	0.56	0.235	-2	CREBBP,PIAS4,SUMO2,SUMO3
Nonhomologous End-Joining (NHEJ)	0.56	0.235	-2	H2BC12,H2BC21,PIAS4,POLM
Role of JAK1, JAK2 and TYK2 in Interferon Signaling	0.56	0.235	#NUM!	CGA,IFNAR1,NFKB1,PTPN6
Superpathway of Methionine Degradation	0.56	0.235	0	AHCYL1,DLD,MAT1A,PRMT1
G Beta Gamma Signaling	0.556	0.196	-1.897	AKT2,KRAS,PIK3CG,PLCG1,PLCG2,PRKAR1A,PRKCZ,RALA,RALB,RAP2A
SAPK/JNK Signaling	0.556	0.196	-1.897	FADD,GAB1,KRAS,MAP4K1,PIK3C2A,PIK3CG,RAC3,RALA,RALB,RAP2A
Role of Hypercytokinemia/hyperchemokinemia in the Pathogenesis of Influenza	0.55	0.193	0.302	CXCL3,IFNA14,IFNA7,IFNAR1,IFNLR1,IL1RN,MX1,NFKB1,OAS1,RIGI,TLR3
PDGF Signaling	0.55	0.193	-0.905	ABL1,INPP5F,KRAS,PDGFC,PIK3C2A,PIK3CG,PLCG1,PLCG2,RALA,RALB,RAP2A
Binding and Uptake of Ligands by Scavenger Receptors	0.548	0.206	-0.378	ALB,APOA1,APOL1,COL3A1,HPX,SCARB1,SCARF1
MYC Mediated Apoptosis Signaling	0.548	0.206	-0.378	BCL2L1,CREBBP,FADD,MAX,NFKB1,PRKAR1A,TNFRSF1B
Intrinsic Prothrombin Activation Pathway	0.548	0.206	0	COL2A1,COL3A1,F9,KLK3,KLK4,PROC,PROS1
Signaling by VEGF	0.545	0.19	0	AHCYL1,AKT2,CDH5,ELMO2,FLT4,JUP,KRAS,NCF4,PLCG1,PRKCZ,THEM4,VEGFD
MSP-RON Signaling in Macrophages Pathway	0.545	0.19	-1.155	CREBBP,KLK3,KLK4,KRAS,MST1,NFKB1,PIK3C2A,PIK3CG,PRKCZ,RALA,RALB,RAP2A
Bladder Cancer Signaling	0.539	0.187	0.816	ABL1,FGF7,FGFR3,HDAC6,KRAS,MMP17,MMP2,MMP7,PDGFC,PROK1,RALA,RALB,RAP2A,VEGFD
RAB geranylgeranylation	0.537	0.2	-2.121	RAB1B,RAB22A,RAB26,RAB2A,RAB31,RAB32,RAB3D,RAB4A
Acetylcholine binding and downstream events	0.536	0.5	#NUM!	CHRNA5
Olfactory Signaling Pathway	0.536	0.5	#NUM!	CNGB1
Threonine catabolism	0.536	0.5	#NUM!	RIDA
Serine biosynthesis	0.536	0.5	#NUM!	PSAT1
2-ketoglutarate Dehydrogenase Complex	0.536	0.5	#NUM!	DLD
Serine Biosynthesis	0.536	0.5	#NUM!	PSAT1
Oleate Biosynthesis II (Animals)	0.536	0.5	#NUM!	CYB5A
Glycine Biosynthesis III	0.536	0.5	#NUM!	AGXT
Anandamide Degradation	0.536	0.5	#NUM!	NAAA
Thyroid Hormone Biosynthesis	0.536	0.5	#NUM!	CTSD
2-oxobutanoate Degradation I	0.536	0.5	#NUM!	DLD
NAD Biosynthesis III	0.536	0.5	#NUM!	NMNAT1
Glucocorticoid Biosynthesis	0.536	0.5	#NUM!	GSTA1
Mineralocorticoid Biosynthesis	0.536	0.5	#NUM!	GSTA1
Glycine Biosynthesis I	0.536	0.5	#NUM!	SHMT2
Tyrosine Biosynthesis IV	0.536	0.5	#NUM!	PCBD1
Prolactin receptor signaling	0.536	0.25	#NUM!	GH1,GHR,PRL
Branched-chain amino acid catabolism	0.536	0.25	#NUM!	BCAT2,DBT,DLD
Dissolution of Fibrin Clot	0.536	0.25	#NUM!	HRG,PLAUR,SERPINB2
Signaling by NTRK3 (TRKC)	0.536	0.25	#NUM!	KRAS,PLCG1,PTPRS
Methylglyoxal Degradation III	0.536	0.25	#NUM!	AKR1C4,PTGR2,PTGR3
DNA Double Strand Break Response	0.534	0.217	-0.447	ABL1,H2BC12,H2BC21,KPNA2,PIAS4
Atherosclerosis Signaling	0.533	0.183	#NUM!	ALB,APOA1,APOC1,APOL1,CMA1,COL2A1,COL3A1,IL1RN,NFKB1,PDGFC,PLA2G7,RBP4,SAA4,SELE,SELP,SELPLG,VCAM1
Opioid Signaling Pathway	0.531	0.179	-2.4	AKT2,BRAF,CAMK1,CAMK1D,CREBBP,KRAS,MAP2K3,MAP2K5,NFKB1,PDK1,PENK,PIK3CG,POMC,PRKAR1A,PRKCZ,RAC3,RALA,RALB,RAP2A,RPS6KA1,YES1
Regulation of Cellular Mechanics by Calpain Protease	0.529	0.196	-0.816	ACTN4,CAPNS1,CCNA2,CNGB1,EZR,KRAS,RALA,RALB,RAP2A
IL-3 Signaling	0.524	0.192	-0.632	AKT2,CSF2RB,KRAS,PIK3C2A,PIK3CG,PRKCZ,PTPN6,RALA,RALB,RAP2A
Angiopoietin Signaling	0.524	0.192	0	AKT2,ANGPTL1,KRAS,NFKB1,NFKBIB,PIK3C2A,PIK3CG,RALA,RALB,RAP2A
FLT3 Signaling in Hematopoietic Progenitor Cells	0.524	0.192	-1.897	AKT2,CREBBP,FLT3,KRAS,PIK3C2A,PIK3CG,RALA,RALB,RAP2A,RPS6KA1
Hereditary Breast Cancer Signaling	0.524	0.192	#NUM!	AKT2,ARID1A,CREBBP,HDAC6,KRAS,PIK3C2A,PIK3CG,RALA,RALB,RAP2A
Serotonin Degradation	0.519	0.207	1.633	ADH1A,ADH1B,ADH1C,LARGE1,SULT1A1,UGT1A6
Oxytocin in Spinal Neurons Signaling Pathway	0.515	0.286	#NUM!	CAMKK1,OXT
Erythrocytes take up carbon dioxide and release oxygen	0.515	0.286	#NUM!	CA2,CA4
Butyrophilin (BTN) family interactions	0.515	0.286	#NUM!	BTN2A2,CD209
Azathioprine ADME	0.515	0.286	#NUM!	GSTA1,GSTA2
NFE2L2 regulates pentose phosphate pathway genes	0.515	0.286	#NUM!	CREBBP,MAFG
Superpathway of Citrulline Metabolism	0.515	0.286	#NUM!	ARG2,OTC
D-myo-inositol (1,4,5)-Trisphosphate Biosynthesis	0.515	0.286	#NUM!	PLCG1,PLCG2
Vitamin-C Transport	0.515	0.286	#NUM!	AKR1C4,STOM
HGF Signaling	0.514	0.186	-1.732	AKT2,ETS2,GAB1,KRAS,MET,PIK3C2A,PIK3CG,PLCG1,PLCG2,PRKCZ,RALA,RALB,RAP2A
IGF-1 Signaling	0.514	0.186	-1.667	AKT2,CCN3,IGFBP1,IGFBP5,KRAS,PIK3C2A,PIK3CG,PRKAR1A,PRKCZ,RALA,RALB,RAP2A,YWHAH
PI3K/AKT Signaling	0.512	0.177	-1.155	AKT2,BCL2L1,CSF2RB,GAB1,GHR,IFNAR1,IFNLR1,IL10RA,IL1R1,IL1RL1,IL27RA,IL5RA,IL7R,INPP5F,KRAS,NFKB1,NFKBIB,PIK3CG,RALA,RALB,RAP2A,THEM4,YWHAH
CTLA4 Signaling in Cytotoxic T Lymphocytes	0.51	0.18	2.183	AKT2,B2M,BCL2L1,CD28,CD86,GRAP2,KRAS,NFKB1,PIK3C2A,PIK3CG,PLCG1,PLCG2,PLD5,RAC3,RALA,RALB,RAP2A,YES1
Signaling by SCF-KIT	0.508	0.2	-1.89	CMA1,GRAP,GRAP2,KRAS,PTPN6,TEC,YES1
CNTF Signaling	0.508	0.2	-1.134	KRAS,PIK3C2A,PIK3CG,RALA,RALB,RAP2A,RPS6KA1
XBP1(S) activates chaperone genes	0.504	0.222	-2	ACADVL,PDIA5,PDIA6,SSR1
RHO GTPases activate PKNs	0.504	0.222	-2	MYL12B,PKN1,PPP1R14A,YWHAH
nNOS Signaling in Neurons	0.504	0.222	#NUM!	CAPNS1,DLG4,PFKM,PRKCZ
Glutathione-mediated Detoxification	0.504	0.222	2	GSTA1,GSTA2,GSTT1,HPGDS
HDR through Homologous Recombination (HRR) or Single Strand Annealing (SSA)	0.501	0.195	-1.414	ABL1,CCNA2,H2BC12,H2BC21,PIAS4,RAD1,RAD51D,SUMO2
Interferon alpha/beta signaling	0.501	0.195	0	IFNA14,IFNA7,IFNAR1,IRF5,MX1,OAS1,PTPN1,PTPN6
Role of WNT/GSK-3β Signaling in the Pathogenesis of Influenza	0.501	0.195	2	CSNK1G2,FZD2,FZD5,FZD8,IFNA14,IFNA7,IFNAR1,WNT5B
Chronic Myeloid Leukemia Signaling	0.495	0.175	-0.6	ABL1,AKT2,BCL2L1,FZD2,FZD5,FZD8,HDAC6,HNRNPA1,KRAS,MSI2,NFKB1,NOTCH1,NOTCH2,NOTCH3,PDIA3,PIK3C2A,PIK3CG,PLCG1,PLCG2,PTPN6,RAC3,RALA,RALB,RAP2A,WNT5B
L1CAM interactions	0.493	0.189	0.632	ALCAM,CNTN1,CNTN6,DLG3,DLG4,EPHB2,EZR,FGFR1,RPS6KA1,SCN2B
Fcγ Receptor-mediated Phagocytosis in Macrophages and Monocytes	0.491	0.186	-2.53	AKT2,ARF6,EZR,FCGR2A,PIK3CG,PLCG1,PLD5,PRKCZ,RAC3,WAS,YES1
Crosstalk between Dendritic Cells and Natural Killer Cells	0.491	0.186	1	CD209,CD28,CD83,CD86,CSF2RB,KIR3DL2,LTBR,NFKB1,TLR3,TNFRSF1B,TREM2
Ephrin Receptor Signaling	0.491	0.176	-0.905	ABL1,AKT2,CREBBP,DOK1,EFNA2,EPHA2,EPHA4,EPHA5,EPHA6,EPHB2,EPHB6,KRAS,PDGFC,PIK3CG,PROK1,RAC3,RALA,RALB,RAP2A,VEGFD,WAS
TGF-β Signaling	0.489	0.185	-1.508	CREBBP,INHA,INHBA,KRAS,MAP2K3,MAP4K1,PIAS4,RALA,RALB,RAP2A,SMAD1,SMAD2
WNT/SHH Axonal Guidance Signaling Pathway	0.488	0.183	-0.277	ARF6,BOC,FZD2,FZD5,FZD8,HHIP,PIK3C2A,PIK3CG,PRKAR1A,PRKCZ,WNT5B,YES1,YWHAH
Th2 Pathway	0.488	0.183	0.832	CD28,CD86,CRLF2,ICOSLG/LOC102723996,IL1RL1,JAG1,NFKB1,NOTCH1,NOTCH2,NOTCH3,PIK3C2A,PIK3CG,TNFRSF4
Role of NFAT in Regulation of the Immune Response	0.488	0.179	-1.069	AKT2,CD28,CD86,CSNK1G2,FCGR2A,IGHM,KPNA2,KRAS,NFKB1,NFKBIB,PIK3C2A,PIK3CG,PLCG1,PLCG2,RALA,RALB,RAP2A
Gamma carboxylation, hypusine formation and arylsulfatase activation	0.488	0.208	0.447	F7,F9,GAS6,PROC,PROS1
HOTAIR Regulatory Pathway	0.487	0.182	-0.832	AKT2,COL3A1,CREBBP,ELAVL1,MET,MMP17,MMP2,MMP7,NFKB1,PCDH10,PIK3C2A,PIK3CG,RBBP4,WNT5B
Transcriptional regulation by RUNX2	0.478	0.2	0	ABL1,AKT2,HDAC6,SMAD1,YAP1,YES1
Regulation of the Epithelial Mesenchymal Transition by Growth Factors Pathway	0.474	0.174	0	AKT2,BRAF,FGF7,FGFR1,FGFR3,FGFRL1,GAB1,KRAS,MAP2K3,MAP2K5,MET,MMP2,NFKB1,OCLN,PDGFC,PIK3C2A,PIK3CG,RALA,RALB,RAP2A,SMAD2,TNFRSF1B,YAP1
Maturity Onset Diabetes of Young (MODY) Signaling	0.472	0.194	#NUM!	ADIPOQ,APOA1,APOA5,APOC1,APOL1,CREBBP,NFKB1
MSP-RON Signaling Pathway	0.472	0.194	#NUM!	CSF2RB,KLK3,KLK4,MST1,PIK3C2A,PIK3CG,PRKCZ
Melatonin Degradation I	0.471	0.231	#NUM!	LARGE1,SULT1A1,UGT1A6
Agrin Interactions at Neuromuscular Junction	0.468	0.19	0.378	AGRN,DAG1,KRAS,NRG3,RAC3,RALA,RALB,RAP2A
Small Cell Lung Cancer Signaling	0.465	0.188	-2.236	ABL1,AKT2,BCL2L1,HDAC6,MAX,NFKB1,NFKBIB,PIK3C2A,PIK3CG
EPH-Ephrin signaling	0.463	0.183	1.508	EFNA2,EPHA2,EPHA4,EPHA5,EPHA6,EPHB2,EPHB6,MMP2,MYL12A,MYL12B,YES1
Protein Sorting Signaling Pathway	0.463	0.182	-1.732	CLINT1,GBA1,IGF2R,PLD5,PRKAR1A,SERPINH1,SNX1,SNX17,SNX3,TMED10,TMED9,YES1
Telomere Maintenance	0.454	0.211	-1	CCNA2,H2BC12,H2BC21,NHP2
Regulation of beta-cell development	0.454	0.211	0	AKT2,CREBBP,IAPP,NOTCH1
Myogenesis	0.454	0.211	1	ABL1,BOC,CDH15,NEO1
Signaling by NTRK2 (TRKB)	0.454	0.211	-1	BDNF,GAB1,KRAS,PLCG1
B Cell Receptor Signaling	0.45	0.174	-1.414	ABL1,AKT2,BCL2L1,BCL6,CREBBP,FCGR2A,GAB1,IGHM,INPP5F,KRAS,MAP2K3,NFKB1,NFKBIB,PIK3C2A,PIK3CG,PLCG2,PTPN6,RALA,RALB,RAP2A
Cardiac Hypertrophy Signaling	0.449	0.174	-2.668	CREBBP,KRAS,MAP2K3,MYL12A,MYL12B,MYL4,MYL5,PDIA3,PIK3C2A,PIK3CG,PLCG1,PLCG2,PRKAR1A,RAC3,RALA,RALB,RAP2A,RHOT1,RPS6KA1
CREB Signaling in Neurons	0.447	0.171	-0.577	ADGRG5,ADGRL3,AKT2,CREBBP,FGFR1,FGFR3,FLT4,FZD2,FZD5,FZD8,GHR,GRID2,IGF2R,KRAS,LHCGR,PDIA3,PIK3C2A,PIK3CG,PLCG1,PLCG2,PRKAR1A,PRKCZ,PTH1R,RALA,RALB,RAP2A,RPS6KA1
Role of NFAT in Cardiac Hypertrophy	0.445	0.175	-3	AKT2,CAMK1,CAMK1D,CTF1,HDAC6,KRAS,MAP2K3,PDIA3,PIK3C2A,PIK3CG,PLCG1,PLCG2,PRKAR1A,PRKCZ,RALA,RALB,RAP2A
Defensins	0.445	0.2	-1.342	DEFB1,DEFB136,DEFB4A/DEFB4B,PRSS2,PRSS3
Dopamine Receptor Signaling	0.445	0.2	#NUM!	PCBD1,PPP1R14A,PRKAR1A,PRL,SPR
p70S6K Signaling	0.44	0.177	-1.732	AKT2,EEF2K,IGHM,KRAS,PDIA3,PIK3C2A,PIK3CG,PLCG1,PLCG2,PRKCZ,RALA,RALB,RAP2A,YWHAH
cAMP-mediated signaling	0.439	0.178	-0.577	BRAF,CAMK1,CAMK1D,CNGB1,CREBBP,DUSP6,LAMTOR3,LHCGR,PDE2A,PDE4A,PRKAR1A,PTH1R,RPS6KA1
Phagosome Maturation	0.438	0.179	#NUM!	B2M,CTSD,CTSE,CTSF,CTSH,CTSV,CTSZ,DYNC1LI1,DYNLRB1,NAPG,RAC3,VPS28
Signaling by ERBB4	0.438	0.189	-0.378	DLG4,KRAS,NRG3,PGR,STMN1,WWP1,YAP1
Neurexins and neuroligins	0.438	0.189	1.134	DLG3,DLG4,NLGN1,NLGN3,NLGN4Y,NRXN1,NRXN3
Endometrial Cancer Signaling	0.438	0.189	-1.134	AKT2,KRAS,PIK3C2A,PIK3CG,RALA,RALB,RAP2A
Chondroitin Sulfate Biosynthesis	0.438	0.189	1.633	B3GAT1,CHST4,CHST9,HS3ST4,SULT1A1,SULT2A1,WSCD2
PD-1, PD-L1 cancer immunotherapy pathway	0.437	0.18	2.714	AKT2,B2M,BCL2L1,CD28,PDCD1,PDCD4,PIK3C2A,PIK3CG,PLCG1,TNFRSF1B,YAP1
Signaling by FGFR1	0.436	0.186	0.707	BRAF,FGFR1,FGFRL1,FLRT2,GAB1,KL,KRAS,PLCG1
Role of JAK1 and JAK3 in γc Cytokine Signaling	0.436	0.186	#NUM!	CRLF2,IL7R,KRAS,PIK3C2A,PIK3CG,RALA,RALB,RAP2A
Tumor Microenvironment Pathway	0.436	0.172	0.218	AKT2,BRAF,COL3A1,FGF7,IGF2,KRAS,LEP,LEPR,MMP17,MMP2,MMP7,NFKB1,OSM,PDGFC,PIK3C2A,PIK3CG,PROK1,RALA,RALB,RAP2A,TNC,VEGFD
Chemokine Signaling	0.436	0.184	-1.667	CAMK1,CAMK1D,KRAS,PIK3CG,PLCG1,PLCG2,RALA,RALB,RAP2A
BMAL1:CLOCK,NPAS2 activates circadian gene expression	0.435	0.25	#NUM!	CREBBP,F7
Signaling by Leptin	0.435	0.25	#NUM!	LEP,LEPR
Platelet Aggregation (Plug Formation)	0.435	0.25	#NUM!	GP1BB,VWF
NoRC negatively regulates rRNA expression	0.435	0.25	#NUM!	H2BC12,H2BC21
Activation of kainate receptors upon glutamate binding	0.435	0.25	#NUM!	DLG3,DLG4
RHO GTPases activate PAKs	0.435	0.25	#NUM!	FLNA,MYL12B
Chondroitin Sulfate Degradation (Metazoa)	0.435	0.25	#NUM!	GM2A,HEXB
Superoxide Radicals Degradation	0.435	0.25	#NUM!	SOD3,TYRP1
Acetone Degradation I (to Methylglyoxal)	0.435	0.25	#NUM!	PTGR2,PTGR3
Natural Killer Cell Signaling	0.419	0.171	-1.279	AKT2,B2M,CD48,COL2A1,COL3A1,FCGR2A,HSPA1A/HSPA1B,KIR3DL2,KRAS,LILRB1,MAP2K3,NFKB1,PIK3C2A,PIK3CG,PLCG1,PLCG2,PTPN6,RAC3,RALA,RALB,RAP2A,WAS
Insulin Receptor Signaling	0.416	0.176	-0.832	AKT2,GAB1,INPP5F,KRAS,PIK3C2A,PIK3CG,PPP1R14A,PRKAR1A,PRKCZ,PTPN1,RALA,RALB,RAP2A
SUMOylation of DNA replication proteins	0.415	0.214	#NUM!	PIAS4,SUMO2,SUMO3
RNA Polymerase I Transcription	0.415	0.214	#NUM!	CAVIN1,EHMT2,RBBP4
IL-9 Signaling	0.415	0.214	#NUM!	NFKB1,PIK3C2A,PIK3CG
Lipid Antigen Presentation by CD1	0.415	0.214	#NUM!	ARF6,B2M,PDIA3
Role of JAK family kinases in IL-6-type Cytokine Signaling	0.414	0.176	0	BCL2L1,CRP,CTF1,IL27RA,OSM,PDGFC,POMC,PROK1,SERPINA3,SERPINA7,SERPINA9,VEGFD
S100 Family Signaling Pathway	0.411	0.165	-0.745	ADGRG5,ADGRL3,AKT2,BDNF,BRAF,CREBBP,CTSD,EZR,FCGR2A,FGFR1,FGFR3,FGFRL1,FZD2,FZD5,FZD8,IFNA14,IGHM,IL10RA,KLK3,LHCGR,MAP2K3,MAP2K5,MMP17,MMP2,MMP7,NFKB1,OCLN,PDGFC,PDIA3,PIK3C2A,PIK3CG,PLCG1,PLCG2,PRKAR1A,PRKCZ,PROK1,PTH1R,RAC3,S100A4,SERPINF1,SMAD1,SMAD2,VCAM1,VEGFD,WNT5B
Telomerase Signaling	0.41	0.179	-1.667	ABL1,AKT2,ETS2,HDAC6,KRAS,PIK3C2A,PIK3CG,RALA,RALB,RAP2A
Signaling by MET	0.409	0.18	-0.333	ARF6,COL2A1,COL3A1,GAB1,HGFAC,KRAS,MET,PTPN1,RAB4A
White Adipose Tissue Browning Pathway	0.409	0.18	0.333	BDNF,CREBBP,FGFR1,FGFR3,FGFRL1,LDHB,LEP,NPPB,PRKAR1A
RUNX1 regulates megakaryocyte differentiation and platelet function	0.409	0.2	#NUM!	H2BC12,H2BC21,PRMT1,WDR5
Apelin Pancreas Signaling Pathway	0.409	0.2	0	NFKB1,PIK3C2A,PIK3CG,PRKAR1A
Antimicrobial peptides	0.406	0.192	-1.342	ATOX1,BPIFA2,PI3,PRSS2,PRSS3
Activation of anterior HOX genes in hindbrain during early embryogenesis	0.406	0.192	-2.236	CREBBP,H2BC12,H2BC21,RBBP4,WDR5
Signaling by NOTCH3	0.406	0.192	1.342	CREBBP,DLL4,JAG1,NOTCH1,NOTCH3
WNK Renal Signaling Pathway	0.406	0.184	-1.89	AKT2,CUL3,KLHL3,NR3C2,PIK3C2A,PIK3CG,PRKCZ
Netrin-1 signaling	0.406	0.184	-0.378	ABLIM3,EZR,NEO1,NTN1,PLCG1,SLIT1,UNC5D
GABAergic Receptor Signaling Pathway (Enhanced)	0.405	0.188	2.449	NLGN1,NLGN3,NLGN4Y,NRXN1,NRXN3,PRKAR1A
Chondroitin Sulfate Biosynthesis (Late Stages)	0.405	0.188	1.342	CHST4,CHST9,HS3ST4,SULT1A1,SULT2A1,WSCD2
Pulmonary Fibrosis Idiopathic Signaling Pathway	0.401	0.167	0.707	AKT2,BRAF,COL2A1,COL3A1,CREBBP,FGFR1,FGFR3,FGFRL1,FZD2,FZD5,FZD8,JAG1,KRAS,MAP2K3,MMP17,MMP2,MMP7,NFKB1,NOTCH1,NOTCH2,NOTCH3,PDGFC,PIK3C2A,PIK3CG,RALA,RALB,RAP2A,RBBP4,RPS6KA1,SMAD2,WNT5B,YAP1
Endothelin-1 Signaling	0.4	0.172	-1.941	BRAF,ECE1,GAB1,KRAS,PDIA3,PIK3C2A,PIK3CG,PLA2G7,PLCG1,PLCG2,PLD5,PRKCZ,RALA,RALB,RAP2A
Semaphorin Neuronal Repulsive Signaling Pathway	0.4	0.172	1.291	AKT2,DPYSL3,MAP2K3,MAP2K5,MYL12A,MYL12B,MYL4,MYL5,PDE4A,PIK3C2A,PIK3CG,PLCG1,PLCG2,PRKAR1A,SEMA6D
HER-2 Signaling in Breast Cancer	0.397	0.169	-1.342	AKT2,ARF6,BRAF,COX5A,CYB5A,ETS2,KRAS,MMP2,NFKB1,NFKBIB,PDK1,PGR,PIK3C2A,PIK3CG,PLCG1,PRKCZ,RALA,RALB,RAP2A,YES1
Abacavir ADME	0.395	0.333	#NUM!	ADH1A
Histidine catabolism	0.395	0.333	#NUM!	FTCD
Miro GTPase Cycle	0.395	0.333	#NUM!	RHOT1
Sensory perception of taste	0.395	0.333	#NUM!	SCN2B
Regulation of NFE2L2 gene expression	0.395	0.333	#NUM!	NOTCH1
DNA Double-Strand Break Repair by Homologous Recombination	0.395	0.333	#NUM!	ABL1
Embryonic Stem Cell Differentiation into Cardiac Lineages	0.395	0.333	#NUM!	ISL1
Pyruvate Fermentation to Lactate	0.395	0.333	#NUM!	LDHB
Phenylethylamine Degradation I	0.395	0.333	#NUM!	AOC3
NAD Salvage Pathway III	0.395	0.333	#NUM!	NMNAT1
Glycine Cleavage Complex	0.395	0.333	#NUM!	DLD
Tetrahydrobiopterin Biosynthesis I	0.395	0.333	#NUM!	SPR
Thiosulfate Disproportionation III (Rhodanese)	0.395	0.333	#NUM!	TST
Arginine Degradation I (Arginase Pathway)	0.395	0.333	#NUM!	ARG2
Tetrahydrobiopterin Biosynthesis II	0.395	0.333	#NUM!	SPR
dTMP De Novo Biosynthesis	0.395	0.333	#NUM!	SHMT2
Phenylalanine Degradation I (Aerobic)	0.395	0.333	#NUM!	PCBD1
Folate Polyglutamylation	0.395	0.333	#NUM!	SHMT2
S-adenosyl-L-methionine Biosynthesis	0.395	0.333	#NUM!	MAT1A
FAK Signaling	0.392	0.165	0.973	ADGRG5,ADGRL3,AKT2,CAPNS1,CDH5,COL2A1,COL3A1,CSF2RB,EFNA2,ETS2,FLT4,FZD2,FZD5,FZD8,GHR,IFNAR1,IFNLR1,IL10RA,IL1R1,IL1RL1,IL27RA,IL5RA,IL7R,KRAS,LHCGR,MAP2K5,MET,MMP2,NFKB1,PIK3C2A,PIK3CG,PLCG1,PLCG2,PTH1R,RALA,RALB,RAP2A,WAS
CD28 Signaling in T Helper Cells	0.389	0.175	-1.265	AKT2,CD28,CD86,GRAP2,NFKB1,NFKBIB,PIK3C2A,PIK3CG,PLCG1,PTPN6,WAS
ICOS-ICOSL Signaling in T Helper Cells	0.386	0.175	-1.414	AKT2,CD28,CD86,GRAP2,ICOSLG/LOC102723996,NFKB1,NFKBIB,PIK3C2A,PIK3CG,PLCG1
Epithelial Adherens Junction Signaling	0.384	0.17	-1	AKT2,FGFR1,KRAS,MET,MST1,MYL12A,MYL12B,NOTCH1,NOTCH2,NOTCH3,RALA,RALB,RAP2A,WAS,YAP1,YWHAH
CLEAR Signaling Pathway	0.384	0.167	-0.784	AKT2,CREBBP,CTSD,CTSF,FGFR1,FGFR3,FLT4,GBA1,GHR,GNS,GUSB,HEXB,IGF2R,KRAS,LAMTOR3,PLCG1,PRKCZ,RALA,RALB,RAP2A,SCPEP1,STUB1,TLR3,TLR5,TNFRSF1B,YWHAH
IL-4 Signaling	0.381	0.17	-1.807	AKT2,BCL2L1,COL2A1,COL3A1,CREBBP,GAB1,KRAS,NFKB1,PIK3C2A,PIK3CG,PTPN6,RALA,RALB,RAP2A,RPS6KA1
STAT3 Pathway	0.376	0.168	2.138	CSF2RB,FGFR1,FGFR3,FLT4,GHR,IFNAR1,IFNLR1,IGF2R,IL10RA,IL1R1,IL1RL1,IL27RA,IL5RA,IL7R,KRAS,PTPN6,RALA,RALB,RAP2A
Regulation of lipid metabolism by PPARalpha	0.376	0.179	1.134	APOA1,APOA5,CREBBP,HMGCS2,NFYA,SULT2A1,TNFRSF21
Retinoid metabolism and transport	0.373	0.182	0	AGRN,AKR1C4,APOA1,HSPG2,RBP4,SDC3
The citric acid (TCA) cycle and respiratory electron transport	0.37	0.185	-0.447	CS,DLD,LDHB,ME2,PDK1
OX40 Signaling Pathway	0.37	0.185	0	B2M,BCL2L1,NFKB1,NFKBIB,TNFRSF4
PTEN Signaling	0.369	0.168	0.728	AKT2,BCL2L1,FGFR1,FGFR3,FLT4,GHR,IGF2R,INPP5F,KRAS,NFKB1,PIK3CG,PRKCZ,RAC3,RALA,RALB,RAP2A,YWHAH
Metabolism of nitric oxide: NOS3 activation and regulation	0.369	0.222	#NUM!	NOSIP,SPR
Incretin synthesis, secretion, and inactivation	0.369	0.222	#NUM!	ISL1,LEP
1D-myo-inositol Hexakisphosphate Biosynthesis II (Mammalian)	0.369	0.222	#NUM!	INPP5A,INPP5F
TCA Cycle II (Eukaryotic)	0.369	0.222	#NUM!	CS,DLD
Visual phototransduction	0.368	0.19	-1	CNGB1,NMT1,RBP4,RDH12
MTOR signalling	0.367	0.2	#NUM!	AKT2,EEF2K,LAMTOR3
Activation of gene expression by SREBF (SREBP)	0.367	0.2	#NUM!	CREBBP,NFYA,PMVK
Transcriptional Regulation by E2F6	0.367	0.2	#NUM!	EHMT2,MAX,RBBP4
Superpathway of Melatonin Degradation	0.367	0.2	#NUM!	LARGE1,SULT1A1,UGT1A6
Xenobiotic Metabolism CAR Signaling Pathway	0.366	0.168	1.807	CHST4,CREBBP,GSTA1,GSTA2,GSTT1,HS3ST4,MAP2K3,MAP2K5,PRKCZ,RACK1,SOD3,SRA1,SULT1A1,SULT2A1,UGT1A6,WSCD2
Actin Cytoskeleton Signaling	0.364	0.167	-1.807	ACTN4,CD14,EZR,FGF7,FLNA,KRAS,MYL12A,MYL12B,MYL4,MYL5,PDGFC,PFN2,PIK3C2A,PIK3CG,RAC3,RALA,RALB,RAP2A,TTN,WAS
Apelin Endothelial Signaling Pathway	0.362	0.172	-1.265	AKT2,KRAS,NFKB1,PIK3C2A,PIK3CG,PRKCZ,RALA,RALB,RAP2A,VCAM1
RHOA Signaling	0.358	0.173	-1.667	EZR,MYL12A,MYL12B,MYL4,MYL5,PFN2,PKN1,SEPTIN1,TTN
Aldosterone Signaling in Epithelial Cells	0.354	0.169	-2.121	DNAJB2,DNAJB8,DNAJC1,HSPA1A/HSPA1B,KRAS,LRRC52,NR3C2,PDIA3,PIK3C2A,PIK3CG,PLCG1,PLCG2,PRKCZ
IL-2 Signaling	0.349	0.175	-1.134	AKT2,KRAS,PIK3C2A,PIK3CG,RALA,RALB,RAP2A
BBSome Signaling Pathway	0.348	0.167	1	ADGRG5,ADGRL3,BDNF,CUL3,EPHB2,FZD2,FZD5,FZD8,HDAC6,IFT20,LEP,LEPR,LHCGR,POMC,PRKAR1A,PTH1R
Netrin Signaling	0.344	0.167	-2.84	ABLIM3,AKT2,DPYSL3,NAPG,NEO1,NFKB1,NTN1,PIK3C2A,PIK3CG,PLCG1,PLCG2,PRKAR1A,PRKCZ,RAC3,UNC5D
Signaling by NOTCH1	0.344	0.176	0.816	CNTN1,CREBBP,DLL4,HDAC6,JAG1,NOTCH1
NCAM signaling for neurite out-growth	0.344	0.176	1.633	AGRN,COL2A1,COL3A1,FGFR1,GFRA2,KRAS
Signaling by FGFR3	0.344	0.176	0	BRAF,FGFR3,GAB1,GALNT3,KRAS,PLCG1
Gαs Signaling	0.344	0.176	-1.342	BRAF,CNGB1,CREBBP,LHCGR,PRKAR1A,PTH1R
Gap Junction Signaling	0.337	0.164	-0.655	AKT2,CCN3,CREBBP,CSNK1G2,KRAS,MAP2K5,NFKB1,OXT,PDIA3,PIK3C2A,PIK3CG,PLCG1,PLCG2,PRKAR1A,PRKCZ,RALA,RALB,RAP2A,SMAD1,SMAD2,TNFRSF1B
Heme signaling	0.332	0.182	#NUM!	APOA1,BACH1,CREBBP,PGRMC2
Endocannabinoid Cancer Inhibition Pathway	0.33	0.167	0.577	AKT2,CREBBP,EIF2A,MAP2K3,MAP2K5,MMP2,PDGFC,PIK3C2A,PIK3CG,PRKAR1A,PROK1,VEGFD
Pyroptosis Signaling Pathway	0.329	0.17	0	ELAVL1,HMGB1,IL1R1,NFKB1,PRKAR1A,TLR3,TLR5,TNFRSF1B
Amyotrophic Lateral Sclerosis Signaling	0.329	0.17	0	BCL2L1,CAPNS1,GRID2,PDGFC,PIK3C2A,PIK3CG,PROK1,VEGFD
Activation of IRF by Cytosolic Pattern Recognition Receptors	0.329	0.17	0.707	CREBBP,FADD,IFNA14,IFNA7,IFNAR1,NFKB1,NFKBIB,RIGI
Phospholipase C Signaling	0.327	0.163	-2.524	ARHGEF10,CREBBP,FCGR2A,GRAP2,HDAC6,IGHM,KRAS,MYL12A,MYL12B,MYL4,MYL5,NFKB1,PLCG1,PLCG2,PLD5,PPP1R14A,PRKCZ,RAC3,RALA,RALB,RAP2A,RHOT1
NAD Signaling Pathway	0.325	0.167	0.302	AKT2,BST1,H2BC12,HMGCS2,LDHB,NFKB1,NMNAT1,OXT,PIK3C2A,PIK3CG,SIRT3
ERK/MAPK Signaling	0.325	0.164	-2	BRAF,CREBBP,DUSP6,ETS2,KRAS,LAMTOR3,PIK3C2A,PIK3CG,PLCG1,PLCG2,PPP1R14A,PRKAR1A,RAC3,RALA,RALB,RAP2A,RPS6KA1,YWHAH
Transcriptional Regulation by VENTX	0.324	0.188	#NUM!	EHMT2,NFKB1,UBE2C
Nucleotide salvage	0.324	0.188	#NUM!	AMPD2,DCK,TK1
Role of Lipids/Lipid Rafts in the Pathogenesis of Influenza	0.324	0.188	#NUM!	IFNA14,IFNA7,IFNAR1
Semaphorin interactions	0.323	0.171	0.378	DPYSL3,MET,MYL12B,PLXNC1,SEMA4A,SEMA6D,TREM2
Sphingolipid metabolism	0.316	0.171	0.816	B4GALNT1,CSNK1G2,GBA1,GM2A,HEXB,OSBP
Interleukin-7 signaling	0.315	0.2	#NUM!	CRLF2,IL7R
RHO GTPases activate CIT	0.315	0.2	#NUM!	DLG4,MYL12B
Surfactant metabolism	0.315	0.2	#NUM!	CSF2RB,CTSH
Phenylalanine and tyrosine metabolism	0.315	0.2	#NUM!	PCBD1,TAT
Meiotic recombination	0.315	0.2	#NUM!	H2BC12,H2BC21
Response of EIF2AK1 (HRI) to heme deficiency	0.315	0.2	#NUM!	ATF5,EIF2S2
Nicotine Degradation III	0.315	0.2	#NUM!	LARGE1,UGT1A6
Isoleucine Degradation I	0.315	0.2	#NUM!	BCAT2,DLD
Mevalonate Pathway I	0.315	0.2	#NUM!	HMGCS2,PMVK
Role of p14/p19ARF in Tumor Suppression	0.315	0.2	#NUM!	PIK3C2A,PIK3CG
Dopamine-DARPP32 Feedback in cAMP Signaling	0.313	0.167	-1.667	CAMKK1,CREBBP,CSNK1G2,PDIA3,PLCG1,PLCG2,PPP1R14A,PRKAR1A,PRKCZ
IL-10 Signaling	0.31	0.163	-0.775	AKT2,ARG2,BCL2L1,CD86,CDKN2D,CREBBP,FCGR2A,IL10RA,IL1R1,IL1RAP,IL1RL1,IL1RN,MAP2K3,NFKB1,NFKBIB
IL-23 Signaling Pathway	0.308	0.172	-1.342	AKT2,NFKB1,PIK3C2A,PIK3CG,RORC
Fcgamma receptor (FCGR) dependent phagocytosis	0.306	0.167	-0.707	ABL1,AHCYL1,ELMO2,FCGR2A,PLCG1,PLCG2,WAS,YES1
Class B/2 (Secretin family receptors)	0.306	0.167	2.121	ADCYAP1,CRHBP,FZD2,FZD5,FZD8,IAPP,PTH1R,RAMP1
CDK5 Signaling	0.306	0.167	0	ABL1,BDNF,KRAS,PPP1R14A,PRKAR1A,RALA,RALB,RAP2A
ERBB Signaling	0.306	0.164	-1.508	KRAS,MAP2K3,NRG3,PIK3C2A,PIK3CG,PLCG1,PLCG2,PRKCZ,RALA,RALB,RAP2A
Neurotransmitter clearance	0.304	0.25	#NUM!	BCHE
HDR through MMEJ (alt-NHEJ)	0.304	0.25	#NUM!	XRCC1
Signaling by MST1	0.304	0.25	#NUM!	MST1
Prednisone ADME	0.304	0.25	#NUM!	ALB
Proline Biosynthesis II (from Arginine)	0.304	0.25	#NUM!	OTC
γ-linolenate Biosynthesis II (Animals)	0.304	0.25	#NUM!	CYB5A
Histidine Degradation III	0.304	0.25	#NUM!	FTCD
Glutathione Redox Reactions II	0.304	0.25	#NUM!	PDIA3
Rapoport-Luebering Glycolytic Shunt	0.304	0.25	#NUM!	MINPP1
Neutrophil Extracellular Trap Signaling Pathway	0.3	0.16	-1.976	AKT2,ARG2,C5,CD14,CD209,COL2A1,COL3A1,HMGB1,IFNA14,IFNA7,IFNAR1,IGHM,MAP2K3,MAP2K5,MMP2,NFKB1,PDIA3,PIK3C2A,PIK3CG,PLA2G7,PLCG1,PLCG2,PPIF,PRKCZ,RAC3,SELP,SELPLG,TIRAP,TOMM20,VSTM1,YES1
LPS/IL-1 Mediated Inhibition of RXR Function	0.3	0.161	0.816	APOC1,CD14,CHST4,FABP6,GSTA1,GSTA2,GSTT1,HMGCS2,HS3ST4,IL1R1,IL1RAP,IL1RL1,IL1RN,SCARB1,SOD3,SULT1A1,SULT2A1,TNFRSF1B,WSCD2
Adipogenesis pathway	0.3	0.163	-0.277	ACVRL1,FGFR1,FGFR3,FGFRL1,FZD2,FZD5,FZD8,HDAC6,LEP,RBBP4,RPS6KA1,SENP2,SMAD1
Relaxin Signaling	0.299	0.164	-2.121	AKT2,BRAF,NFKB1,NFKBIB,PDE2A,PDE4A,PIK3C2A,PIK3CG,PRKAR1A,PRKCZ
GP6 Signaling Pathway	0.299	0.164	-2.121	AKT2,COL2A1,COL3A1,GP6,GRAP2,PIK3C2A,PIK3CG,PLCG1,PLCG2,PRKCZ
Calcium Signaling	0.299	0.164	-0.378	CAMK1,CAMK1D,CAMKK1,CHRNA5,CREBBP,HDAC6,MYL4,MYL5,PRKAR1A,RAP2A
Role of IL-17A in Arthritis	0.299	0.167	#NUM!	CXCL3,MAP2K3,NFKB1,NFKBIB,PIK3C2A,PIK3CG,RPS6KA1
Translocation of SLC2A4 (GLUT4) to the plasma membrane	0.299	0.174	-2	AKT2,RAB4A,RALA,YWHAH
Retinoate Biosynthesis I	0.299	0.174	#NUM!	ADH1B,ADH1C,AKR1C4,RDH12
Protein Kinase A Signaling	0.296	0.16	-0.447	BRAF,CNGB1,CREBBP,DUSP6,FLNA,MYL12A,MYL12B,MYL4,MYL5,NFKB1,NFKBIB,NTN1,PDE2A,PDE4A,PDIA3,PLCG1,PLCG2,PPP1R14A,PRKAR1A,PRKCZ,PTPN1,PTPN4,PTPN6,PTPRS,SIRPA,TTN,YWHAH
Oxytocin Signaling Pathway	0.295	0.161	-1.886	AKT2,CAMKK1,CREBBP,KRAS,LEP,MAP2K5,MYL4,MYL5,NFKB1,OXT,PIK3C2A,PIK3CG,PPP1R14A,PRKAR1A,PRKCZ,RALA,RALB,RAP2A
Signaling by NTRK1 (TRKA)	0.293	0.164	-1.667	ADCYAP1,BRAF,DUSP6,KRAS,MAP2K5,PLCG1,RALA,RALB,RPS6KA1
Opioid Signalling	0.291	0.167	1.633	AHCYL1,CAMKK1,KPNA2,PDE4A,POMC,PRKAR1A
UVC-Induced MAPK Signaling	0.291	0.167	-0.816	BRAF,KRAS,PRKCZ,RALA,RALB,RAP2A
NR1H2 and NR1H3-mediated signaling	0.287	0.176	#NUM!	ANGPTL3,APOC1,FABP6
Endosomal Sorting Complex Required For Transport (ESCRT)	0.287	0.176	#NUM!	CHMP6,VPS28,VPS4B
FOXO-mediated transcription	0.287	0.176	#NUM!	AKT2,CREBBP,SIRT3
Formation of WDR5-containing histone-modifying complexes	0.287	0.176	#NUM!	DR1,TADA3,WDR5
B Cell Development	0.287	0.176	#NUM!	CD86,IGHM,IL7R
HMGB1 Signaling	0.286	0.16	-2.183	AKT2,HMGB1,IL1R1,KRAS,LEP,MAP2K3,MAP2K5,NFKB1,OSM,PIK3C2A,PIK3CG,RAC3,RALA,RALB,RAP2A,RHOT1,SELE,TNFRSF1B,VCAM1
BEX2 Signaling Pathway	0.285	0.163	-0.707	AKT2,KLK3,MMP2,NFKB1,PDGFC,PLXNC1,PROK1,VEGFD
Transcriptional Regulation by MECP2	0.281	0.167	1.342	BDNF,MET,NOTCH1,PTPN1,PTPN4
Remodeling of Epithelial Adherens Junctions	0.281	0.167	#NUM!	ACTN4,ARF6,MAPRE2,MET,RALA
Signaling by ERBB2	0.277	0.163	-1.134	AKT2,GAB1,KRAS,NRG3,PLCG1,STUB1,YES1
Polyamine Regulation in Colon Cancer	0.277	0.163	-0.378	AKT2,BRAF,KRAS,MAP2K3,MAP2K5,OAZ1,ODC1
ERB2-ERBB3 Signaling	0.277	0.163	-0.378	KRAS,NRG3,PIK3C2A,PIK3CG,RALA,RALB,RAP2A
Acetylcholine Receptor Signaling Pathway	0.27	0.159	-2.111	AKT2,CHRNA5,CREBBP,NFKB1,PDIA3,PIK3C2A,PIK3CG,PLCG1,PLCG2,PRKAR1A,PRKCZ
Sulfur amino acid metabolism	0.27	0.182	#NUM!	MAT1A,TST
Metabolism of steroid hormones	0.27	0.182	#NUM!	CGA,POMC
Signaling by Type 1 Insulin-like Growth Factor 1 Receptor (IGF1R)	0.27	0.182	#NUM!	IGF2,KRAS
WNT ligand biogenesis and trafficking	0.27	0.182	#NUM!	SNX3,WNT5B
B-WICH complex positively regulates rRNA expression	0.27	0.182	#NUM!	H2BC12,H2BC21
Nicotine Degradation II	0.27	0.182	#NUM!	LARGE1,UGT1A6
Macroautophagy	0.269	0.167	-2	ATG4C,CHMP6,LAMTOR3,MAP1LC3A
HSP90 chaperone cycle for steroid hormone receptors in the presence of ligand	0.269	0.167	-1	DYNC1LI1,HSPA1A/HSPA1B,NR3C2,PGR
RET signaling	0.269	0.167	-1	DOK1,GAB1,GFRA2,PLCG1
RAB GEFs exchange GTP for GDP on RABs	0.267	0.162	-1.633	AKT2,GDI1,RAB1B,RAB31,RAB32,TRAPPC2
Dermatan Sulfate Biosynthesis	0.267	0.162	1.342	B3GAT1,CHST4,HS3ST4,SULT1A1,SULT2A1,WSCD2
PCP (Planar Cell Polarity) Pathway	0.267	0.162	2.236	FZD2,FZD5,FZD8,NDP,PFN2,WNT5B
Toll-like Receptor Signaling	0.265	0.16	-1.134	CD14,IL1RL1,IL1RN,MAP2K3,NFKB1,TIRAP,TLR3,TLR5
MicroRNA Biogenesis Signaling Pathway	0.265	0.158	-1.291	ABL1,AKT2,HNRNPA1,IFNA14,KRAS,PIK3C2A,PIK3CG,PNPT1,RALA,RALB,RAP2A,SMAD1,SMAD2,YAP1,ZC3H12A
Cholecystokinin/Gastrin-mediated Signaling	0.261	0.158	-0.905	EPHA4,GH1,IL1RN,KRAS,MAP2K3,MAP2K5,PRKCZ,RAC3,RALA,RALB,RAP2A,RHOT1
Signaling by TGF-beta Receptor Complex	0.256	0.161	-1.342	BAMBI,F11R,PRKCZ,SMAD2,STUB1
CD27 Signaling in Lymphocytes	0.256	0.161	-2	BCL2L1,MAP2K3,MAP2K5,NFKB1,NFKBIB
Dermatan Sulfate Biosynthesis (Late Stages)	0.256	0.161	1	CHST4,HS3ST4,SULT1A1,SULT2A1,WSCD2
Plasma lipoprotein assembly, remodeling, and clearance	0.256	0.159	1.89	ALB,ANGPTL3,ANGPTL8,APOA1,APOA5,APOC1,SCARB1
Syndecan interactions	0.254	0.167	#NUM!	COL3A1,SDC3,TNC
SUMOylation of DNA damage response and repair proteins	0.254	0.167	#NUM!	PIAS4,SUMO2,SUMO3
Cardiomyocyte Differentiation via BMP Receptors	0.254	0.167	#NUM!	ACVRL1,NPPB,SMAD1
Assembly of RNA Polymerase II Complex	0.254	0.167	#NUM!	DR1,GTF2E2,TAF15
Interferon Signaling	0.254	0.167	#NUM!	IFNAR1,MX1,OAS1
IL-1 Signaling	0.245	0.158	-0.816	IL1R1,IL1RAP,MAP2K3,NFKB1,NFKBIB,PRKAR1A
Cell Cycle: G1/S Checkpoint Regulation	0.245	0.158	0	ABL1,CDKN2D,HDAC6,MAX,RPL11,RPL5
Cytosolic sensors of pathogen-associated DNA	0.242	0.16	-1	CREBBP,NFKB1,NFKBIB,TLR3
Signaling by Retinoic Acid	0.242	0.16	2	ADH1A,ADH1C,DLD,PDK1
DNA Methylation and Transcriptional Repression Signaling	0.242	0.16	#NUM!	CDK16,MBD4,RBBP4,TFAM
RORA activates gene expression	0.239	0.2	#NUM!	CREBBP
Regulation of cholesterol biosynthesis by SREBP (SREBF)	0.239	0.2	#NUM!	INSIG1
Interleukin-1 processing	0.239	0.2	#NUM!	NFKB1
Regulation of TP53 Activity through Association with Co-factors	0.239	0.2	#NUM!	AKT2
Lysine catabolism	0.239	0.2	#NUM!	DLD
FasL/ CD95L signaling	0.239	0.2	#NUM!	FADD
TYSND1 cleaves peroxisomal proteins	0.239	0.2	#NUM!	SCP2
Formation of definitive endoderm	0.239	0.2	#NUM!	SMAD2
DNA Double-Strand Break Repair by Non-Homologous End Joining	0.239	0.2	#NUM!	XRCC1
Arsenate Detoxification I (Glutaredoxin)	0.239	0.2	#NUM!	GLRX2
Arginine Biosynthesis IV	0.239	0.2	#NUM!	OTC
Arginine Degradation VI (Arginase 2 Pathway)	0.239	0.2	#NUM!	ARG2
UDP-N-acetyl-D-glucosamine Biosynthesis II	0.239	0.2	#NUM!	UAP1
Tryptophan Degradation to 2-amino-3-carboxymuconate Semialdehyde	0.239	0.2	#NUM!	HAAO
Glycoaminoglycan-protein Linkage Region Biosynthesis	0.239	0.2	#NUM!	B3GAT1
Glycine Betaine Degradation	0.239	0.2	#NUM!	SHMT2
Tyrosine Degradation I	0.239	0.2	#NUM!	TAT
Meiotic synapsis	0.232	0.167	#NUM!	H2BC12,H2BC21
Metabolism of porphyrins	0.232	0.167	#NUM!	ALB,GSTA1
Signaling by Hippo	0.232	0.167	#NUM!	MOB1A,YAP1
Peroxisomal lipid metabolism	0.232	0.167	#NUM!	ACOT8,SCP2
G-protein beta:gamma signalling	0.232	0.167	#NUM!	AKT2,PIK3CG
Metabolism of cofactors	0.232	0.167	#NUM!	GCHFR,SPR
Assembly and cell surface presentation of NMDA receptors	0.232	0.167	#NUM!	DLG3,DLG4
RAS processing	0.232	0.167	#NUM!	BCL2L1,KRAS
Guanosine Nucleotides Degradation III	0.232	0.167	#NUM!	NT5C1A,NT5M
Superpathway of Geranylgeranyldiphosphate Biosynthesis I (via Mevalonate)	0.232	0.167	#NUM!	HMGCS2,PMVK
Fertilization	0.192	0.167	#NUM!	IZUMO4
Metabolism of amine-derived hormones	0.192	0.167	#NUM!	CGA
Miscellaneous transport and binding events	0.192	0.167	#NUM!	PIP
Aspartate and asparagine metabolism	0.192	0.167	#NUM!	FOLH1
STAT5 Activation	0.192	0.167	#NUM!	FLT3
RHOBTB3 ATPase cycle	0.192	0.167	#NUM!	CUL3
Ketogenesis	0.192	0.167	#NUM!	HMGCS2
Choline Biosynthesis III	0.192	0.167	#NUM!	PLD5
Leukotriene Biosynthesis	0.192	0.167	#NUM!	GGT5
Folate Transformations I	0.192	0.167	#NUM!	SHMT2
CSDE1 Signaling Pathway	0	0.0938	#NUM!	AKT2,SYNCRIP,TNC
Neurovascular Coupling Signaling Pathway	0	0.113	-0.447	ENTPD1,ENTPD3,LRRC52,PLA2G7,PRKAR1A,PTGR2
Wound Healing Signaling Pathway	0	0.138	-0.408	CMA1,COL2A1,COL3A1,FGF7,IL1R1,IL1RAP,IL1RL1,IL1RN,KRAS,KRT6A,LEP,MAP2K3,MAP2K5,MST1,NFKB1,NFKBIB,OSM,PDGFC,PROK1,RALA,RALB,RAP2A,TNFRSF1B,VEGFD
IL-13 Signaling Pathway	0	0.104	-0.707	AKT2,BCL2L1,DEFB1,DEFB4A/DEFB4B,PIK3C2A,PIK3CG,POSTN,YES1
SNARE Signaling Pathway	0	0.125	-1.414	MYL4,MYL5,NAPG,PRKAR1A,RAB22A,RAB2A,SYT4,UNC13A
CDX Gastrointestinal Cancer Signaling Pathway	0	0.093	-0.577	AKT2,BRAF,FZD2,FZD5,FZD8,LEP,NFKB1,OSM,PIK3C2A,PIK3CG,RAC3,WNT5B
Macrophage Classical Activation Signaling Pathway	0	0.111	0.905	CCL15,CD14,CD86,DLD,IFNA14,IFNA7,IFNAR1,IRF5,LEP,NFKB1,NFKBIB,OSM,RBBP4
Multiple Sclerosis Signaling Pathway	0	0.138	-1.213	BRAF,C3,C5,C7,C9,CAPNS1,CTNNA3,DUSP6,FADD,IL7R,LEP,MOG,NFKB1,OSM,RBBP4,TLR3,TLR5
Pathogen Induced Cytokine Storm Signaling Pathway	0	0.156	-0.169	C3,C5,CCL15,CCL17,CCL23,CCL25,CCL8,COL2A1,COL3A1,CRP,CSF2RB,CXCL13,CXCL14,CXCL16,CXCL3,FADD,IFNA14,IFNA7,IFNAR1,IL1R1,IL1RAP,IL1RL1,IL1RN,LEP,NFKB1,OSM,PDGFC,PROK1,RIGI,RORC,TLR3,TLR5,TNFRSF1B,VEGFD,XCL1
Role of Chondrocytes in Rheumatoid Arthritis Signaling Pathway	0	0.138	0.277	FADD,IL1R1,IL1RAP,IL1RL1,IL1RN,MMP17,MMP2,MMP7,NFKB1,PDGFC,PROK1,TNFRSF1B,VEGFD
Role of Osteoblasts in Rheumatoid Arthritis Signaling Pathway	0	0.158	1	ACVRL1,AKT2,CSNK1G2,CTSD,CTSE,CTSF,CTSH,CTSV,CTSZ,FZD2,FZD5,FZD8,IGF2R,LEP,MMP17,MMP2,MMP7,OSM,PDGFC,PIK3C2A,PIK3CG,PROK1,SFRP4,SMAD1,VEGFD,WNT5B
Ribonucleotide Reductase Signaling Pathway	0	0.141	-1.265	AKT2,ARID1A,BRAF,CREBBP,KRAS,MET,MMP2,NFKB1,NFYA,PIK3C2A,PIK3CG
Macrophage Alternative Activation Signaling Pathway	0	0.15	-1.807	AKT2,CCL17,CREBBP,CXCL13,IGHM,IL10RA,IL1RN,IRF5,NFKB1,NFKBIB,PIK3C2A,PIK3CG,RPS6KA1,SCARB1,ZC3H12A
Neuregulin Signaling	0	0.128	-1.265	AKT2,DLG4,KRAS,NRG3,PLCG1,PLCG2,PRKCZ,RALA,RALB,RAP2A
Synaptic Long Term Depression	0	0.139	-0.632	GRID2,KRAS,PDIA3,PLA2G7,PLCG1,PLCG2,PRKCZ,RALA,RALB,RAP2A
Huntington's Disease Signaling	0	0.101	-2.646	AKT2,BCL2L1,BDNF,CAPNS1,CREBBP,CTSD,DLG4,HDAC6,HSPA1A/HSPA1B,NAPG,PENK,PIK3C2A,PIK3CG,PRKCZ,PSMA2
Chaperone Mediated Autophagy Signaling Pathway	0	0.142	1.414	CREBBP,EEF1A1,FLT3,HDAC6,HMGB1,HSPA1A/HSPA1B,MMP17,MMP2,MMP7,MST1,NFKB1,PIK3C2A,PIK3CG,PSMA2,SIRT3,STUB1,TPT1,UCHL1
NOD1/2 Signaling Pathway	0	0.121	0.775	CARD9,CXCL13,HSPA1A/HSPA1B,IFNA14,IFNA7,IFNAR1,IRF5,LEP,MAP2K3,NFKB1,NFKBIB,OSM,RIGI,TLR3,TLR5
ABRA Signaling Pathway	0	0.135	-0.378	ABLIM3,NPPB,PDGFC,PPP1R14A,PROK1,TAGLN,VEGFD
Adrenergic Receptor Signaling Pathway (Enhanced)	0	0.0952	-2.121	BDNF,LEP,OSM,PDIA3,PLCG1,PLCG2,PRKAR1A,PRKCZ
Glutaminergic Receptor Signaling Pathway (Enhanced)	0	0.132	-2.5	AKT2,BDNF,CREBBP,FMR1,NAPG,NFKB1,PDIA3,PIK3C2A,PIK3CG,PLA2G7,PLCG1,PLCG2,PLD5,PRKAR1A,PRKCZ,SCN2B
Cachexia Signaling Pathway	0	0.117	-0.192	AKT2,ALB,CAPNS1,CRP,EIF2A,EIF2S2,GDF11,HMGB1,HSPA1A/HSPA1B,IL1R1,IL1RAP,IL1RL1,IL1RN,INHBA,INSL3,LEP,NFKB1,OSM,PIK3C2A,PIK3CG,POMC,PRKAR1A,PRKCZ,PSMA2,PTH1R,SMAD2,TNFRSF1B
Microautophagy Signaling Pathway	0	0.115	-2.449	CHMP6,COL2A1,COL3A1,MAP1LC3A,PSMA2,RHOT1,TOMM20,VPS28,VPS4B
NFKBIE Signaling Pathway	0	0.114	0	NFKB1,NFKBIB,TNFRSF13C,TNFRSF1B
Orexin Signaling Pathway	0	0.151	-2.111	ADIPOQ,AKT2,NFKB1,PDIA3,PIK3C2A,PIK3CG,PLCG1,PLCG2,PRKAR1A,PRKCZ,SMAD1
Aryl Hydrocarbon Receptor Signaling	0	0.0886	#NUM!	CCNA2,CTSD,GSTA1,GSTA2,GSTT1,NFKB1,NQO2
p53 Signaling	0	0.0833	2	AKT2,BCL2L1,PIK3C2A,PIK3CG
Intrinsic Pathway for Apoptosis	0	0.143	-2.236	AKT2,AVEN,BCL2L1,NMT1,YWHAH
Signaling by Insulin receptor	0	0.125	#NUM!	KRAS,PTPN1
G alpha (i) signalling events	0	0.117	-1	C3,C5,CCL23,CCL25,CXCL13,CXCL16,CXCL3,PENK,POMC
Neurotransmitter release cycle	0	0.133	#NUM!	ARL6IP5,NAAA
RAF-independent MAPK1/3 activation	0	0.0667	#NUM!	DUSP6
ISG15 antiviral mechanism	0	0.121	-1	KPNA2,MX1,PLCG1,RIGI
Signaling by NODAL	0	0.0625	#NUM!	SMAD2
Cellular response to hypoxia	0	0.0652	#NUM!	CREBBP,EGLN2,PSMA2
PIP3 activates AKT signaling	0	0.146	1.069	AKT2,CD28,CD86,FGF7,FGFR1,FGFR3,FLT3,GAB1,IL1RAP,IL1RL1,KL,MET,NRG3,THEM4
Potassium Channels	0	0.0769	#NUM!	HCN1
Circadian Clock	0	0.0417	#NUM!	CREBBP
Caspase activation via Death Receptors in the presence of ligand	0	0.154	#NUM!	CD14,FADD
Collagen degradation	0	0.132	0.447	COL2A1,COL3A1,MMP2,MMP7,PRSS2
Degradation of the extracellular matrix	0	0.128	0.816	CAPNS1,CTSV,HSPG2,MMP2,MMP7,NID1
Glycerophospholipid biosynthesis	0	0.0556	#NUM!	BCHE,PCTP
PI Metabolism	0	0.152	-2.236	INPP5F,PIK3C2A,PIK3CG,RAB4A,TNFAIP8
Signaling by Activin	0	0.154	#NUM!	INHBA,SMAD2
Elastic fibre formation	0	0.0769	#NUM!	EFEMP1,FBLN1
Mitochondrial biogenesis	0	0.133	-1	CREBBP,SIRT3,TFAM,TFB2M
Electron transport, ATP synthesis, and heat production by uncoupling proteins	0	0.0938	#NUM!	COX19,COX5A,SCO1
Integration of energy metabolism	0	0.129	0	ADIPOQ,AHCYL1,MLX,PRKAR1A
Collagen biosynthesis and modifying enzymes	0	0.114	-1	COL2A1,COL3A1,COLGALT1,SERPINH1
MyD88:MAL(TIRAP) cascade initiated on plasma membrane	0	0.13	#NUM!	CD14,HMGB1,TIRAP
Toll-like Receptor Cascades	0	0.15	#NUM!	CD14,PLCG2,PTPN4
MyD88-independent TLR4 cascade	0	0.0909	#NUM!	CD14,FADD
Toll Like Receptor 3 (TLR3) Cascade	0	0.105	#NUM!	FADD,TLR3
NLR signaling pathways	0	0.0857	#NUM!	BCL2L1,CARD9,NFKB1
DDX58/IFIH1-mediated induction of interferon-alpha/beta	0	0.148	-1.414	CREBBP,FADD,HMGB1,IFNA14,IFNA7,NFKB1,NFKBIB,RIGI
Regulation of Apoptosis	0	0.0323	#NUM!	PSMA2
Signaling by EGFR	0	0.0882	#NUM!	GAB1,KRAS,PLCG1
Signaling by PDGF	0	0.136	0.816	COL2A1,COL3A1,KRAS,PDGFC,PLCG1,THBS2
p75 NTR receptor-mediated signalling	0	0.109	-1.342	ARHGEF10,MCF2L,NFKB1,PRDM4,SORCS3
Metabolism of non-coding RNA	0	0.154	#NUM!	SNRPD2,SNRPE
Degradation of beta-catenin by the destruction complex	0	0.0217	#NUM!	PSMA2
Metabolism of water-soluble vitamins and cofactors	0	0.0357	#NUM!	CYB5A
trans-Golgi Network Vesicle Budding	0	0.136	-1.633	CLINT1,CTSZ,GNS,IGF2R,PIK3C2A,TFRC
Signaling by BMP	0	0.15	#NUM!	ACVRL1,FSTL1,SMAD1
TCF dependent signaling in response to WNT	0	0.131	-1.941	AKT2,CREBBP,CSNK1G2,CTNNBIP1,CUL3,FZD2,FZD5,FZD8,H2BC12,H2BC21,KREMEN2,PSMA2,ZNRF3
Assembly of collagen fibrils and other multimeric structures	0	0.125	1	COL2A1,COL3A1,CTSV,MMP7
TCR signaling	0	0.0986	-2.646	EVL,GRAP2,NFKB1,PLCG1,PLCG2,PSMA2,WAS
YAP1- and WWTR1 (TAZ)-stimulated gene expression	0	0.143	#NUM!	YAP1
RNA Polymerase II Transcription	0	0.0698	#NUM!	GTF2E2,SNRPE,TAF15
COPII-mediated vesicle transport	0	0.147	-1.342	CTSZ,NAPG,RAB1B,TMED10,TRAPPC2
Gene Silencing by RNA	0	0.0769	#NUM!	H2BC12,H2BC21
MHC class II antigen presentation	0	0.143	0.378	CTSD,CTSE,CTSF,CTSH,CTSV,DYNC1LI1,LGMN
Arachidonic acid metabolism	0	0.118	#NUM!	GGT5,PON2
Transcriptional activity of SMAD2/SMAD3:SMAD4 heterotrimer	0	0.0435	#NUM!	SMAD2
Fc epsilon receptor (FCERI) signaling	0	0.1	-1.414	AHCYL1,GRAP2,KRAS,NFKB1,PLCG1,PLCG2,PSMA2,TEC
Mitotic Metaphase and Anaphase	0	0.0674	-1.633	CHMP6,DYNC1LI1,NUDC,PSMA2,SPC25,UBE2C
Oxidative Stress Induced Senescence	0	0.135	-2.236	CDKN2D,H2BC12,H2BC21,MAP2K3,RBBP4
Oncogene Induced Senescence	0	0.118	#NUM!	CDKN2D,ETS2
DNA Damage/Telomere Stress Induced Senescence	0	0.15	#NUM!	CCNA2,H2BC12,H2BC21
Transcriptional regulation of pluripotent stem cells	0	0.143	#NUM!	SMAD2
SUMOylation of ubiquitinylation proteins	0	0.111	#NUM!	PIAS4
Detoxification of Reactive Oxygen Species	0	0.115	#NUM!	ATOX1,NCF4,SOD3
Cellular response to heat stress	0	0.114	-0.447	CREBBP,EEF1A1,HSPA1A/HSPA1B,SERPINH1,TNFRSF21
Metabolism of polyamines	0	0.0857	#NUM!	OAZ1,ODC1,PSMA2
Integrin signaling	0	0.125	#NUM!	PTPN1,VWF
Signaling by ROBO receptors	0	0.114	0.707	ABL1,DAG1,EVL,ISL1,NTN1,PFN2,PSMA2,SLIT1
Energy dependent regulation of mTOR by LKB1-AMPK	0	0.143	#NUM!	LAMTOR3
ATF4 activates genes in response to endoplasmic reticulum stress	0	0.133	#NUM!	IGFBP1,NFYA
Unfolded Protein Response (UPR)	0	0.1	#NUM!	EIF2S2
ATF6 (ATF6-alpha) activates chaperone genes	0	0.143	#NUM!	NFYA
Transcriptional regulation of white adipocyte differentiation	0	0.154	1	ADIPOQ,CREBBP,LEP,NFKB1
ABC-family proteins mediated transport	0	0.1	-1	ABCC6,APOA1,EIF2S2,PSMA2
Beta-catenin independent WNT signaling	0	0.152	1.89	FZD2,FZD5,FZD8,KRAS,RAC3,ROR1,WNT5B
Striated Muscle Contraction	0	0.136	#NUM!	MYL4,TCAP,TTN
Protein folding	0	0.0645	#NUM!	GBA1,TBCC
Glutamate binding, activation of AMPA receptors and synaptic plasticity	0	0.0667	#NUM!	DLG4
G alpha (q) signalling events	0	0.155	-0.333	CCL23,MLN,NMB,NPS,OXT,PROK1,PROK2,UTS2B,XCL1
G alpha (12/13) signalling events	0	0.0833	#NUM!	ARHGEF10,MCF2L
Platelet homeostasis	0	0.1	#NUM!	PDE2A,PECAM1,PTPN6
Caspase activation via Dependence Receptors in the absence of ligand	0	0.111	#NUM!	DAPK3
Vasopressin regulates renal water homeostasis via Aquaporins	0	0.0909	#NUM!	PRKAR1A
Smooth Muscle Contraction	0	0.125	#NUM!	MYL12A,MYL12B,MYL5
TAK1-dependent IKK and NF-kappa-B activation	0	0.136	#NUM!	HMGB1,NFKB1,NFKBIB
MyD88 cascade initiated on plasma membrane	0	0.0833	#NUM!	TLR5
Interleukin-1 family signaling	0	0.0952	-1.414	IL1R1,IL1RAP,IL1RL1,IL1RN,NFKB1,PSMA2,PTPN4,PTPN6
Interleukin-12 family signaling	0	0.0667	#NUM!	IL27RA
Other interleukin signaling	0	0.15	#NUM!	IFNLR1,IL34,TXLNA
MAPK targets/ Nuclear events mediated by MAP kinases	0	0.0909	#NUM!	DUSP6,RPS6KA1
MAP kinase activation	0	0.087	#NUM!	MAP2K3,NFKB1
Regulation of mRNA stability by proteins that bind AU-rich elements	0	0.0741	#NUM!	ELAVL1,HSPA1A/HSPA1B
Interleukin-2 family signaling	0	0.156	0.447	CSF2RB,HAVCR2,IL5RA,INPP5F,PTPN6
Mitotic G2-G2/M phases	0	0.0571	-1	CCNA2,LCMT1,PSMA2,RBBP4
Regulation of mitotic cell cycle	0	0.06	#NUM!	CCNA2,PSMA2,UBE2C
Mitotic G1 phase and G1/S transition	0	0.113	-1.134	ABL1,AKT2,CCNA2,CDKN2D,MAX,PSMA2,RBBP4,TK1
SUMOylation of chromatin organization proteins	0	0.133	#NUM!	SUMO2,SUMO3
SUMOylation of RNA binding proteins	0	0.1	#NUM!	SUMO2
Interleukin-3, Interleukin-5 and GM-CSF signaling	0	0.146	-0.816	CSF2RB,IL5RA,INPP5F,PTPN6,TEC,YES1
Mitophagy	0	0.133	#NUM!	MAP1LC3A,TOMM20
RIPK1-mediated regulated necrosis	0	0.08	#NUM!	FADD,STUB1
Hedgehog ligand biogenesis	0	0.025	#NUM!	PSMA2
Mitochondrial translation	0	0.15	#NUM!	MRPL1,MRPL12,MTIF3
Cardiac conduction	0	0.147	0	AHCYL1,ATP1B1,FKBP1B,KCNE5,SCN2B
Hedgehog 'off' state	0	0.0444	#NUM!	PRKAR1A,PSMA2
Cilium Assembly	0	0.104	-1.342	CNGB1,DYNLRB1,HDAC6,IFT20,UNC119B
Pyroptosis	0	0.105	#NUM!	CHMP6,HMGB1
C-type lectin receptors (CLRs)	0	0.133	-1.265	AHCYL1,CARD9,CCL17,CD209,CLEC4C,CREBBP,ICAM2,KRAS,NFKB1,PLCG2,PSMA2
RHO GTPases Activate ROCKs	0	0.111	#NUM!	MYL12B
TP53 Regulates Metabolic Genes	0	0.14	-1.633	AKT2,COX19,COX5A,LAMTOR3,SCO1,YWHAH
Hedgehog 'on' state	0	0.0816	-1	BOC,CUL3,HHIP,PSMA2
TP53 Regulates Transcription of Cell Death Genes	0	0.1	#NUM!	BCL6,CREBBP
Signaling by FGFR2	0	0.14	-1.414	BRAF,FGF7,GAB1,HNRNPA1,KRAS,PLCG1,TIA1,TIAL1
Signaling by FGFR4	0	0.114	-1	BRAF,GAB1,KRAS,PLCG1
RHO GTPases Activate WASPs and WAVEs	0	0.111	#NUM!	ABL1,WAS
RHO GTPases Activate Formins	0	0.111	-1.342	DYNC1LI1,EVL,NUDC,PFN2,SPC25
RHO GTPases Activate Rhotekin and Rhophilins	0	0.143	#NUM!	TAX1BP3
TNFR2 non-canonical NF-kB pathway	0	0.0889	-1	LTBR,PSMA2,TNFRSF13C,TNFRSF1B
RHO GTPases Activate NADPH Oxidases	0	0.125	#NUM!	NCF4,PRKCZ
TNFs bind their physiological receptors	0	0.111	#NUM!	TNFRSF1B,TNFRSF4,TNFRSF8
RAF/MAP kinase cascade	0	0.12	0.229	BRAF,CSF2RB,CUL3,DLG3,DLG4,DUSP6,FGF7,FGFR1,FGFR3,FLT3,GFRA2,IL5RA,KL,KRAS,LAMTOR3,MET,NRG3,PSMA2,VWF
NIK-->noncanonical NF-kB signaling	0	0.027	#NUM!	PSMA2
Regulation of TLR by endogenous ligand	0	0.154	#NUM!	CD14,HMGB1
MAPK6/MAPK4 signaling	0	0.0392	#NUM!	MMP2,PSMA2
Deubiquitination	0	0.118	-3	ABRAXAS2,CCNA2,H2AC1,H2AC25,H2BC12,H2BC21,PSMA2,RHOT1,RIGI,SMAD1,SMAD2,SNX3,TADA3,TOMM20,UCHL1,USP25
Cargo concentration in the ER	0	0.133	#NUM!	CTSZ,TMED10
Nucleotide Excision Repair	0	0.122	-1.342	CHD1L,COPS8,SUMO2,SUMO3,XRCC1
Interleukin-6 family signaling	0	0.0909	#NUM!	CTF1,OSM
Interleukin-10 signaling	0	0.139	0.447	CD86,IL10RA,IL1R1,IL1RN,TNFRSF1B
Interleukin-4 and Interleukin-13 signaling	0	0.0964	1.414	BCL2L1,BCL6,MMP2,OSM,POMC,RORC,TNFRSF1B,VCAM1
TP53 Regulates Transcription of Cell Cycle Genes	0	0.105	#NUM!	CCNA2,PRMT1
TP53 Regulates Transcription of DNA Repair Genes	0	0.0435	#NUM!	RAD51D
Regulation of TP53 Activity through Phosphorylation	0	0.0857	#NUM!	CCNA2,RAD1,TAF15
Regulation of TP53 Activity through Acetylation	0	0.154	#NUM!	AKT2,RBBP4
Regulation of TP53 Activity through Methylation	0	0.111	#NUM!	EHMT2
Regulation of TP53 Expression and Degradation	0	0.0952	#NUM!	AKT2,CCNA2
PTEN Regulation	0	0.0746	-2	AKT2,LAMTOR3,PSMA2,RBBP4,STUB1
RNA polymerase II transcribes snRNA genes	0	0.0769	#NUM!	GTF2E2,NABP1
COPI-mediated anterograde transport	0	0.139	-1.342	DYNC1LI1,NAPG,RAB1B,TMED10,TMED9
Intra-Golgi and retrograde Golgi-to-ER traffic	0	0.0857	-1.633	DYNC1LI1,IGF2R,NAPG,RAB1B,TMED10,TMED9
Mitotic Prophase	0	0.143	-2	H2BC12,H2BC21,RAB1B,RAB2A
Mitotic Prometaphase	0	0.0556	#NUM!	DYNC1LI1,NUDC,SPC25
DNA Replication Pre-Initiation	0	0.087	-1	H2BC12,H2BC21,PSMA2,UBE2C
Synthesis of DNA	0	0.0536	#NUM!	CCNA2,PSMA2,UBE2C
S Phase	0	0.0877	-0.447	AKT2,CCNA2,MAX,PSMA2,RBBP4
Cell Cycle Checkpoints	0	0.102	-2.111	CCNA2,DYNC1LI1,H2BC12,H2BC21,NUDC,PIAS4,PSMA2,RAD1,SPC25,UBE2C,YWHAH
Glucose metabolism	0	0.118	0	ADPGK,PCK2,PFKFB3,PFKM
Processing of Capped Intron-Containing Pre-mRNA	0	0.086	-2.121	HNRNPA1,HNRNPR,PRPF18,SNIP1,SNRPD2,SNRPE,SYF2,TXNL4A
DNA Damage Bypass	0	0.04	#NUM!	PCLAF
RNA Polymerase III Transcription	0	0.0769	#NUM!	POLR3K
Ketone body metabolism	0	0.143	#NUM!	HMGCS2
Processing of Capped Intronless Pre-mRNA	0	0.1	#NUM!	SNRPE
Apoptotic execution phase	0	0.121	1	DSG2,GAS2,HMGB1,OCLN
TRAIL signaling	0	0.125	#NUM!	FADD
TNF signaling	0	0.0857	#NUM!	FADD,RACK1,STUB1
Interferon gamma signaling	0	0.136	-0.816	B2M,IRF5,OAS1,PTPN1,PTPN6,VCAM1
Advanced glycosylation endproduct receptor signaling	0	0.0909	#NUM!	HMGB1
Gastrin-CREB signalling pathway via PKC and MAPK	0	0.143	#NUM!	KRAS,RPS6KA1
Signaling by PTK6	0	0.154	-0.816	DOK1,ELMO2,KHDRBS2,KRAS,NRG3,PTPN1
Protein ubiquitination	0	0.0769	#NUM!	UBE2C,UBE2H
TBC/RABGAPs	0	0.0769	#NUM!	ARF6,RAB4A
Interleukin-20 family signaling	0	0.0455	#NUM!	IFNLR1
Cargo recognition for clathrin-mediated endocytosis	0	0.102	-1.633	COPS8,IGF2R,IL7R,NECAP2,REPS2,TFRC
Clathrin-mediated endocytosis	0	0.0946	-1.89	ARF6,IGF2R,IL7R,NECAP2,PIK3C2A,REPS2,TFRC
Transcriptional regulation by the AP-2 (TFAP2) family of transcription factors	0	0.1	#NUM!	CGA,CREBBP
E3 ubiquitin ligases ubiquitinate target proteins	0	0.0909	#NUM!	H2BC12,PEX5
Protein methylation	0	0.143	#NUM!	EEF1A1
RUNX1 and FOXP3 control the development of regulatory T lymphocytes (Tregs)	0	0.125	#NUM!	CR1
Transcriptional regulation by RUNX1	0	0.143	0	ABL1,ARID1A,CREBBP,CTSV,H2BC12,H2BC21,KCTD6,OCLN,PSMA2,YAP1
Transcriptional regulation by RUNX3	0	0.129	0	BRD2,CREBBP,JAG1,KRAS,NOTCH1,PSMA2,RORC,YAP1
ESR-mediated signaling	0	0.154	-2.121	CREBBP,CTSD,H2BC12,H2BC21,KCTD6,KPNA2,PGR,PRMT1
Regulation of RUNX2 expression and activity	0	0.0667	#NUM!	PSMA2,STUB1,WWP1
Collagen chain trimerization	0	0.1	#NUM!	COL2A1,COL3A1
Gene and protein expression by JAK-STAT signaling after IL-12 stimulation	0	0.125	0	GSTA2,PDCD4,RALA,SERPINB2
Neddylation	0	0.0638	-0.816	COPS8,CUL3,KCTD6,KLHL3,PSMA2,WDR5
Triglyceride metabolism	0	0.0769	#NUM!	FABP6
Extra-nuclear estrogen signaling	0	0.15	0	AKT2,KRAS,MMP2,MMP7,PRKCZ,PRMT1
RHO GTPase cycle	0	0.136	-1.633	ARHGAP26,ARHGEF10,CAVIN1,CUL3,DBT,DSG2,ELMO2,EPHA2,JAG1,JUP,MCF2L,MPP7,MSI2,NCF4,NUDC,PGRMC2,PKN1,RAC3,SHMT2,SLITRK5,STOM,TFRC,TOR1AIP1,WAS
Signaling by NOTCH4	0	0.14	1.134	CREBBP,DLL4,FLT4,JAG1,NOTCH1,NOTCH2,PSMA2
Peroxisomal protein import	0	0.139	-0.447	ACOT8,AGXT,ECI2,PEX5,SCP2
Iron uptake and transport	0	0.04	#NUM!	TFRC
FLT3 Signaling	0	0.138	-1	AKT2,FLT3,GRAP2,KRAS
Insertion of tail-anchored proteins into the endoplasmic reticulum membrane	0	0.0714	#NUM!	CYB5A
Chaperone Mediated Autophagy	0	0.125	#NUM!	EEF1A1,HDAC6
Late endosomal microautophagy	0	0.15	#NUM!	CHMP6,HDAC6,VPS28
Transcriptional regulation of granulopoiesis	0	0.105	#NUM!	H2BC12,H2BC21
FOXO-mediated transcription of cell cycle genes	0	0.0769	#NUM!	SMAD2
GPER1 signaling	0	0.0625	#NUM!	PRKAR1A
Transcriptional Regulation by NPAS4	0	0.118	#NUM!	BDNF,CREBBP
Amino acids regulate mTORC1	0	0.111	#NUM!	LAMTOR3
Aggrephagy	0	0.111	#NUM!	DYNC1LI1,HDAC6
Sensory processing of sound by inner hair cells of the cochlea	0	0.0909	#NUM!	EZR,LRRC52
Sensory processing of sound by outer hair cells of the cochlea	0	0.0625	#NUM!	EZR
Pexophagy	0	0.125	#NUM!	PEX5
Signaling by CSF3 (G-CSF)	0	0.0455	#NUM!	KRAS
Transcriptional regulation of testis differentiation	0	0.143	#NUM!	FOXL2
MyD88 dependent cascade initiated on endosome	0	0.0769	#NUM!	CD14
Germ layer formation at gastrulation	0	0.143	#NUM!	SMAD2
KEAP1-NFE2L2 pathway	0	0.107	-2.449	AKT2,BACH1,CREBBP,CUL3,MAFG,PSMA2
Class I MHC mediated antigen processing and presentation	0	0.0943	-1.291	B2M,CD14,CTSV,CUL3,HMGB1,KCTD6,KLHL3,NCF4,PDIA3,PSMA2,STUB1,TIRAP,UBE2C,UBE2H,WWP1
Factors involved in megakaryocyte development and platelet production	0	0.128	-1	ABL1,CABLES2,IFNA14,IFNA7,MAFG,PRKAR1A
Signaling by the B Cell Receptor (BCR)	0	0.11	-0.707	AHCYL1,IGHM,KRAS,NFKB1,NFKBIB,PLCG2,PSMA2,PTPN6
Ion channel transport	0	0.105	-1	ATP1B1,FKBP1B,STOM,WWP1
Hepatic Cholestasis	0	0.116	-0.775	AKT2,CD14,FABP6,IL1R1,IL1RAP,IL1RL1,IL1RN,LEP,NFKB1,NFKBIB,OSM,PRKAR1A,PRKCZ,TIRAP,TNFRSF1B
Mitochondrial Dysfunction	0	0.148	-1.414	ARG2,ATP1B1,CAPNS1,COX5A,CREBBP,CYB5A,DLD,FIS1,GSTA1,GSTT1,PIK3C2A,PIK3CG,PPIF,PRKAR1A,RHOT1,SIRT3,TFAM,TOMM20
CGAS-STING Signaling Pathway	0	0.0833	-1.134	EIF2A,IFNA14,LEP,MAP1LC3A,NFKB1,OSM,TFAM
NAFLD Signaling Pathway	0	0.0826	0.632	AKT2,EIF2A,LEP,NFKB1,OSM,PIK3C2A,PIK3CG,TLR3,TLR5,TNFRSF1B
VDR/RXR Activation	0	0.125	0	CD14,IGFBP1,IGFBP5,IL1RL1,PRKCZ,SULT2A1
FXR/RXR Activation	0	0.132	2	AKT2,APOA1,CREBBP,FABP6,GSTA1,GSTA2,GSTT1,HMGB1,IL1RN,LEP,MAFG,NFKB1,OSM,PCK2,SCARB1,SULT2A1
Folate Signaling Pathway	0	0.121	0	CCNA2,FOLR2,NFKB1,SHMT2
Sleep REM Signaling Pathway	0	0.0909	-1.89	BDNF,CREBBP,LEP,OSM,PDE4A,PRKAR1A,RPS6KA1
UFMylation Signaling Pathway	0	0.121	0	AKT2,CDK5RAP3,NFKB1,PDK1
Tight Junction Signaling	0	0.12	#NUM!	AKT2,F11R,MYL4,MYL5,NAPG,NFKB1,OCLN,PRKAR1A,PRKCZ,TNFRSF1B
Regulation of Actin-based Motility by Rho	0	0.145	-1.414	MYL12A,MYL12B,MYL4,MYL5,PFN2,RAC3,RHOT1,WAS
Role of BRCA1 in DNA Damage Response	0	0.04	#NUM!	ARID1A
RAR Activation	0	0.114	-1.961	ADH1B,ADH1C,AKR1C4,AKT2,ARID1A,CNGB1,COL3A1,CREBBP,CSF2RB,F11R,LEP,MMP2,NFKB1,OSM,PDE2A,PDE4A,PIK3C2A,PIK3CG,PRKAR1A,PRMT1,RAC3,RBP4,RDH12,RHOT1,RORC,SRA1
Erythropoietin Signaling Pathway	0	0.146	-0.943	AKT2,BCL2L1,CSF2RB,HBQ1,KRAS,LEP,NFKB1,NFKBIB,OSM,PIK3C2A,PIK3CG,PLCG1,PRKCZ,PTPN6,RAC3,RALA,RALB,RAP2A
Clathrin-mediated Endocytosis Signaling	0	0.143	#NUM!	ALB,APOA1,APOC1,APOL1,ARF6,CD2AP,EPHB2,FGF7,MET,PDGFC,PIK3C2A,PIK3CG,PROK1,RAB4A,RBP4,SAA4,TFRC,VEGFD
Role of Pattern Recognition Receptors in Recognition of Bacteria and Viruses	0	0.14	-2.111	C3,C5,IFNA14,LEP,NFKB1,OAS1,OSM,PIK3C2A,PIK3CG,PLCG2,PRKCZ,RIGI,TLR3,TLR5
Role of PKR in Interferon Induction and Antiviral Response	0	0.133	-0.577	FADD,HMGB1,HSPA1A/HSPA1B,IFNA14,IFNAR1,MAP2K3,NFKB1,NFKBIB,PDGFC,RIGI,TIRAP,TLR3
MIF Regulation of Innate Immunity	0	0.103	#NUM!	CD14,NFKB1,NFKBIB
CCR5 Signaling in Macrophages	0	0.0789	#NUM!	PLCG1,PLCG2,PRKCZ
IL-22 Signaling	0	0.0435	#NUM!	AKT2
CD40 Signaling	0	0.15	-1.633	MAP2K3,MAP2K5,NFKB1,NFKBIB,PIK3C2A,PIK3CG
Calcium-induced T Lymphocyte Apoptosis	0	0.0833	#NUM!	PLCG1,PRKCZ
Cytotoxic T Lymphocyte-mediated Apoptosis of Target Cells	0	0.105	#NUM!	B2M,FADD
IL-17 Signaling	0	0.145	-1.606	AKT2,CCL17,CXCL3,DEFB1,DEFB4A/DEFB4B,KRAS,LEP,MAP2K3,MMP2,NFKB1,OSM,PDGFC,PIK3C2A,PIK3CG,PROK1,RALA,RALB,RAP2A,VEGFD
Airway Pathology in Chronic Obstructive Pulmonary Disease	0	0.0729	#NUM!	CXCL3,FGF7,LCN8,LEP,MMP2,OSM,RBP4
4-1BB Signaling in T Lymphocytes	0	0.08	#NUM!	NFKB1,NFKBIB
Induction of Apoptosis by HIV1	0	0.128	0.447	BCL2L1,FADD,NFKB1,NFKBIB,TNFRSF1B
B Cell Activating Factor Signaling	0	0.111	#NUM!	NFKB1,NFKBIB,TNFRSF13C
Airway Inflammation in Asthma	0	0.0714	#NUM!	OSM,RNASE2
T Helper Cell Differentiation	0	0.14	#NUM!	BCL6,CD28,CD86,ICOSLG/LOC102723996,IL10RA,RORC,TNFRSF1B
CCR3 Signaling in Eosinophils	0	0.121	-1.134	KRAS,PIK3C2A,PIK3CG,PRKCZ,RALA,RALB,RAP2A
Oncostatin M Signaling	0	0.152	-0.447	KRAS,OSM,RALA,RALB,RAP2A
Role of Cytokines in Mediating Communication between Immune Cells	0	0.0652	#NUM!	IFNA14,IFNA7,IL1RN
Mechanisms of Viral Exit from Host Cells	0	0.125	#NUM!	CHMP6,PRKCZ,VPS28
Reelin Signaling in Neurons	0	0.143	-2.333	AKT2,ARHGEF10,DNALI1,MAP2K3,MAP2K5,MAP4K1,PDK1,PIK3C2A,PIK3CG,YES1
Factors Promoting Cardiogenesis in Vertebrates	0	0.143	-0.577	ACVRL1,CREBBP,FZD2,FZD5,FZD8,NPPB,PDIA3,PLCG1,PLCG2,PRKCZ,SMAD1,SMAD2,WNT5B
Docosahexaenoic Acid (DHA) Signaling	0	0.152	-2.683	AKT2,ALB,BCL2L1,BDNF,BRAF,CREBBP,EIF2A,FABP6,FADD,PDIA3,PIK3C2A,PIK3CG,PLA2G7,PLCG1,PLCG2,PRKAR1A,PRKCZ,SERPINF1,SYT4,TNFRSF1B
Semaphorin Signaling in Neurons	0	0.1	#NUM!	DPYSL3,MET,RAC3,RHOT1
Molecular Mechanisms of Cancer	0	0.151	-0.866	ABL1,ACVRL1,ADGRG5,ADGRL3,AKT2,ARHGEF10,BCL2L1,BRAF,CDKN2D,CREBBP,CSF2RB,FADD,FZD2,FZD5,FZD8,GAB1,GHR,HDAC6,IFNAR1,IFNLR1,IL10RA,IL1R1,IL1RL1,IL27RA,IL5RA,IL7R,KRAS,LAMTOR3,LHCGR,MAP2K3,MAX,MMP17,MMP2,MMP7,NFKB1,NFKBIB,NOTCH1,PIK3C2A,PIK3CG,PRKAR1A,PRKCZ,PTH1R,RAC3,RALA,RALB,RAP2A,RHOT1,SMAD1,SMAD2
Cell Cycle Regulation by BTG Family Proteins	0	0.0769	#NUM!	PRMT1
Corticotropin Releasing Hormone Signaling	0	0.14	-2.121	BDNF,BRAF,CREBBP,PLCG1,PLCG2,POMC,PRKAR1A,PRKCZ
Role of CHK Proteins in Cell Cycle Checkpoint Control	0	0.05	#NUM!	RAD1
GNRH Signaling	0	0.127	-0.632	CREBBP,KRAS,MAP2K3,MMP2,NFKB1,PRKAR1A,PRKCZ,RALA,RALB,RAP2A
RAN Signaling	0	0.111	#NUM!	KPNA2
ATM Signaling	0	0.0408	#NUM!	ABL1,CREBBP
Androgen Signaling	0	0.125	-1.342	CREBBP,GTF2E2,NFKB1,PRKAR1A,PRKCZ,SHBG,TAF15
Role of OCT4 in Mammalian Embryonic Stem Cell Pluripotency	0	0.0667	#NUM!	ETS2
Germ Cell-Sertoli Cell Junction Signaling	0	0.136	#NUM!	ACTN4,CLINT1,JUP,KRAS,MAP2K3,PIK3C2A,PIK3CG,RAC3,RALA,RALB,RAP2A,RHOT1
Type I Diabetes Mellitus Signaling	0	0.134	-0.378	CD28,CD86,FADD,IL1R1,IL1RAP,MAP2K3,NFKB1,NFKBIB,TNFRSF1B
Basal Cell Carcinoma Signaling	0	0.143	2	FZD2,FZD5,FZD8,HHIP,WNT5B
Primary Immunodeficiency Signaling	0	0.148	#NUM!	IGHM,IGLL1/IGLL5,IL7R,TNFRSF13C
Allograft Rejection Signaling	0	0.148	#NUM!	B2M,CD28,CD86,IGHM
Autoimmune Thyroid Disease Signaling	0	0.143	#NUM!	CD28,CD86,CGA,IGHM
Graft-versus-Host Disease Signaling	0	0.103	#NUM!	CD28,CD86,IL1RN
Type II Diabetes Mellitus Signaling	0	0.148	-1.414	ADIPOQ,AKT2,NFKB1,NFKBIB,PIK3C2A,PIK3CG,PRKCZ,TNFRSF1B
G Protein Signaling Mediated by Tubby	0	0.138	-1	ABL1,GRAP2,PLCG1,PLCG2
Communication between Innate and Adaptive Immune Cells	0	0.154	#NUM!	B2M,CCL15,CD28,CD83,CD86,IGHM,IL1RN,TLR3,TLR5,TNFRSF13C
CDC42 Signaling	0	0.123	-1.633	B2M,MYL12A,MYL12B,MYL4,MYL5,PRKCZ,RALA,WAS
ILK Signaling	0	0.156	-1.069	ACTN4,AKT2,CREBBP,FLNA,ILKAP,MYL4,MYL5,NFKB1,PDGFC,PIK3C2A,PIK3CG,PROK1,RAC3,RHOT1,VEGFD
April Mediated Signaling	0	0.08	#NUM!	NFKB1,NFKBIB
Retinoic acid Mediated Apoptosis Signaling	0	0.118	1	FADD,IFNA14,IFNA7,IFNAR1
PAK Signaling	0	0.151	-0.905	KRAS,MYL12A,MYL12B,MYL4,MYL5,PDGFC,PIK3C2A,PIK3CG,RALA,RALB,RAP2A
RAC Signaling	0	0.147	-1.414	KRAS,MCF2L,NFKB1,PIK3C2A,PIK3CG,PRKCZ,RAC3,RALA,RALB,RAP2A
Role of Osteoblasts, Osteoclasts and Chondrocytes in Rheumatoid Arthritis	0	0.129	#NUM!	ACVRL1,AKT2,CSNK1G2,DKK3,FZD2,FZD5,FZD8,IL1R1,IL1RAP,IL1RL1,IL1RN,MAP2K3,NFKB1,NFKBIB,PIK3C2A,PIK3CG,SFRP4,SMAD1,TNFRSF1B,WNT5B
Altered T Cell and B Cell Signaling in Rheumatoid Arthritis	0	0.143	#NUM!	CD28,CD86,CXCL13,IGHM,IL1RN,NFKB1,TLR3,TLR5,TNFRSF13C
RANK Signaling in Osteoclasts	0	0.104	-2	AKT2,NFKB1,NFKBIB,PIK3C2A,PIK3CG
Regulation of IL-2 Expression in Activated and Anergic T Lymphocytes	0	0.156	-0.632	CD28,KRAS,NFKB1,NFKBIB,PLCG1,PLCG2,RALA,RALB,RAP2A,SMAD2
TWEAK Signaling	0	0.125	#NUM!	FADD,NFKB1,NFKBIB
NUR77 Signaling in T Lymphocytes	0	0.14	0.447	B2M,CD28,CD86,MAP2K5,PDK1,PRKCZ
TNFR1 Signaling	0	0.0909	#NUM!	FADD,NFKB1,NFKBIB
Role of MAPK Signaling in the Pathogenesis of Influenza	0	0.127	#NUM!	AKT2,KRAS,MAP2K3,PLA2G7,RALA,RALB,RAP2A
TNFR2 Signaling	0	0.15	#NUM!	NFKB1,NFKBIB,TNFRSF1B
Antiproliferative Role of TOB in T Cell Signaling	0	0.143	-1	CCNA2,CD28,RPS6KA1,SMAD2
Inhibition of Angiogenesis by TSP1	0	0.0741	#NUM!	AKT2,HSPG2
MIF-mediated Glucocorticoid Regulation	0	0.13	#NUM!	CD14,NFKB1,NFKBIB
Tumoricidal Function of Hepatic Natural Killer Cells	0	0.118	#NUM!	FADD,LYVE1
Cyclins and Cell Cycle Regulation	0	0.1	#NUM!	ABL1,CCNA2,CDKN2D,HDAC6
Cell Cycle Control of Chromosomal Replication	0	0.1	#NUM!	CDK16
Spliceosomal Cycle	0	0.105	#NUM!	PRPF18,SNIP1
IL-17A Signaling in Airway Cells	0	0.156	-1.633	AKT2,CXCL3,DEFB4A/DEFB4B,NFKB1,NFKBIB,PIK3C2A,PIK3CG
IL-17A Signaling in Fibroblasts	0	0.143	-0.333	CCL8,COL2A1,COL3A1,ELAVL1,NFKB1,NFKBIB,SERPINH1,VCAM1,ZC3H12A
IL-17A Signaling in Gastric Cells	0	0.0417	#NUM!	NFKB1
Role of IL-17A in Psoriasis	0	0.143	#NUM!	CXCL3,DEFB4A/DEFB4B
Role of IL-17F in Allergic Inflammatory Airway Diseases	0	0.0938	#NUM!	CREBBP,NFKB1,RPS6KA1
Differential Regulation of Cytokine Production in Intestinal Epithelial Cells by IL-17A and IL-17F	0	0.1	#NUM!	DEFB1,DEFB4A/DEFB4B
Actin Nucleation by ARP-WASP Complex	0	0.146	-0.816	KRAS,RAC3,RALA,RALB,RAP2A,RHOT1,WAS
Paxillin Signaling	0	0.138	-1.414	ACTN4,ARF6,KRAS,PIK3C2A,PIK3CG,RALA,RALB,RAP2A
Signaling by Rho Family GTPases	0	0.154	-2.183	ARHGEF10,CDH11,CDH15,CDH5,EZR,MYL12A,MYL12B,MYL4,MYL5,NFKB1,PIK3C2A,PIK3CG,PKN1,PRKCZ,RAC3,RHOT1,SEPTIN1,STMN1,WAS
RHOGDI Signaling	0	0.132	0.905	ARHGEF10,CDH11,CDH15,CDH5,CREBBP,EZR,MYL12A,MYL12B,MYL4,MYL5,RAC3,RHOT1
Telomere Extension by Telomerase	0	0.143	#NUM!	HNRNPA1
Hematopoiesis from Pluripotent Stem Cells	0	0.0323	#NUM!	IGHM
iNOS Signaling	0	0.148	-1	CD14,CREBBP,NFKB1,NFKBIB
nNOS Signaling in Skeletal Muscle Cells	0	0.143	#NUM!	DAG1
Ephrin B Signaling	0	0.0769	#NUM!	EPHB2,EPHB6,RAC3
Estrogen-mediated S-phase Entry	0	0.0833	#NUM!	CCNA2
GADD45 Signaling	0	0.108	0	MAP2K3,NFKB1,NFYA,SMAD2
Heparan Sulfate Biosynthesis	0	0.149	1.342	B3GAT1,CHST4,HS3ST4,SULT1A1,SULT2A1,TNFAIP6,WSCD2
Dopamine Degradation	0	0.0714	#NUM!	SULT1A1
Heparan Sulfate Biosynthesis (Late Stages)	0	0.143	1	CHST4,HS3ST4,SULT1A1,SULT2A1,TNFAIP6,WSCD2
Pyrimidine Ribonucleotides De Novo Biosynthesis	0	0.0909	#NUM!	ENTPD1,ENTPD3
Glutaryl-CoA Degradation	0	0.1	#NUM!	HADH
Glutathione Redox Reactions I	0	0.133	#NUM!	GSTA1,GSTT1
tRNA Splicing	0	0.136	#NUM!	PDE2A,PDE4A,TSEN34
The Visual Cycle	0	0.0769	#NUM!	RDH12
D-myo-inositol-5-phosphate Metabolism	0	0.14	-2.111	DUSP6,ILKAP,INPP5F,MINPP1,NUDT3,PDCD1,PLCG1,PLCG2,PPP1R14A,PTPN1,PTPN6,SIRPA
Pyridoxal 5'-phosphate Salvage Pathway	0	0.152	-1.342	ADPGK,AKT2,BRAF,MAP2K3,PKN1
Triacylglycerol Degradation	0	0.0476	#NUM!	TNFAIP6
Phospholipases	0	0.156	-1	PDIA3,PLA2G7,PLCG1,PLCG2,PLD5
Estrogen Biosynthesis	0	0.0714	#NUM!	AKR1C4
Glycogen Degradation III	0	0.125	#NUM!	TYMP
tRNA Charging	0	0.15	#NUM!	CARS1,DARS2,IARS1
Urate Biosynthesis/Inosine 5'-phosphate Degradation	0	0.154	#NUM!	NT5C1A,NT5M
NAD Phosphorylation and Dephosphorylation	0	0.125	#NUM!	ACP2
Glycogen Degradation II	0	0.143	#NUM!	TYMP
D-myo-inositol (1,4,5,6)-Tetrakisphosphate Biosynthesis	0	0.125	-1.667	DUSP6,ILKAP,INPP5F,MINPP1,NUDT3,PDCD1,PPP1R14A,PTPN1,PTPN6,SIRPA
Superpathway of Inositol Phosphate Compounds	0	0.155	-2.673	DUSP6,ILKAP,INPP5A,INPP5F,MINPP1,NUDT3,PDCD1,PIK3C2A,PIK3CG,PLCG1,PLCG2,PPP1R14A,PTPN1,PTPN6,SIRPA
Purine Nucleotides Degradation II (Aerobic)	0	0.125	#NUM!	NT5C1A,NT5M
D-myo-inositol (3,4,5,6)-tetrakisphosphate Biosynthesis	0	0.125	-1.667	DUSP6,ILKAP,INPP5F,MINPP1,NUDT3,PDCD1,PPP1R14A,PTPN1,PTPN6,SIRPA
3-phosphoinositide Degradation	0	0.118	-1.667	DUSP6,ILKAP,INPP5F,MINPP1,NUDT3,PDCD1,PPP1R14A,PTPN1,PTPN6,SIRPA
3-phosphoinositide Biosynthesis	0	0.14	-2.111	DUSP6,ILKAP,INPP5F,MINPP1,NUDT3,PDCD1,PIK3C2A,PIK3CG,PPP1R14A,PTPN1,PTPN6,SIRPA
Retinol Biosynthesis	0	0.0435	#NUM!	RDH12
γ-glutamyl Cycle	0	0.143	#NUM!	GGT5
Tryptophan Degradation III (Eukaryotic)	0	0.133	#NUM!	HAAO,HADH
Triacylglycerol Biosynthesis	0	0.125	#NUM!	DBT
Salvage Pathways of Pyrimidine Ribonucleotides	0	0.104	-1.342	ADPGK,AKT2,BRAF,MAP2K3,PKN1
Pyrimidine Ribonucleotides Interconversion	0	0.0952	#NUM!	ENTPD1,ENTPD3
Glycolysis I	0	0.0476	#NUM!	PFKM
Gluconeogenesis I	0	0.0476	#NUM!	ME2
Histamine Degradation	0	0.1	#NUM!	AOC1
Adenosine Nucleotides Degradation II	0	0.154	#NUM!	NT5C1A,NT5M
Noradrenaline and Adrenaline Degradation	0	0.143	#NUM!	ADH1A,ADH1B,ADH1C
UDP-N-acetyl-D-galactosamine Biosynthesis II	0	0.111	#NUM!	UAP1
Ethanol Degradation IV	0	0.0714	#NUM!	TYRP1
Ethanol Degradation II	0	0.15	#NUM!	ADH1A,ADH1B,ADH1C
Superpathway of Cholesterol Biosynthesis	0	0.133	#NUM!	HMGCS2,PMVK
Antioxidant Action of Vitamin C	0	0.136	1.134	CSF2RB,NFKB1,NFKBIB,PDIA3,PLA2G7,PLCG1,PLCG2,PLD5
DNA damage-induced 14-3-3σ Signaling	0	0.103	#NUM!	AKT2,BCL2L1,RAD1
Gαi Signaling	0	0.128	0.447	KRAS,PRKAR1A,RALA,RALB,RAP2A
Gαq Signaling	0	0.147	-2.828	AKT2,NFKB1,NFKBIB,PIK3C2A,PIK3CG,PLCG1,PLCG2,PLD5,PRKCZ,RAC3,RHOT1
TEC Kinase Signaling	0	0.134	-2.887	FADD,NFKB1,PIK3C2A,PIK3CG,PLCG1,PLCG2,PRKCZ,RAC3,RHOT1,TEC,TNFRSF21,WAS,YES1
UVB-Induced MAPK Signaling	0	0.0968	#NUM!	PIK3C2A,PIK3CG,PRKCZ
Oxidative Phosphorylation	0	0.0714	#NUM!	COX5A,CYB5A
Unfolded protein response	0	0.127	#NUM!	DNAJB2,DNAJB8,DNAJC1,EIF2A,HSPA1A/HSPA1B,INSIG1,PDIA6
Parkinson's Signaling	0	0.0667	#NUM!	UCHL1
EGF Signaling	0	0.114	-2	AKT2,PIK3C2A,PIK3CG,PLCG1
Cardiac β-adrenergic Signaling	0	0.0851	1	PDE2A,PDE4A,PPP1R14A,PRKAR1A
Protein Ubiquitination Pathway	0	0.0728	#NUM!	B2M,DNAJB2,DNAJB8,DNAJC1,HSPA1A/HSPA1B,PSMA2,STUB1,UBE2C,UBE2H,UCHL1,USP25
Amyloid Processing	0	0.115	#NUM!	AKT2,CAPNS1,PRKAR1A
Cell Cycle: G2/M DNA Damage Checkpoint Regulation	0	0.103	#NUM!	ABL1,RPS6KA1,YWHAH
Antigen Presentation Pathway	0	0.133	#NUM!	B2M,PDIA3
WNT/β-catenin Signaling	0	0.14	0.632	AKT2,CDH5,CREBBP,CSNK1G2,DKK3,FZD2,FZD5,FZD8,KREMEN2,MAP4K1,MMP7,SFRP4,WNT5B
Phototransduction Pathway	0	0.154	#NUM!	CNGB1,PRKAR1A
Sonic Hedgehog Signaling	0	0.154	#NUM!	HHIP,PRKAR1A
Death Receptor Signaling	0	0.109	0.816	FADD,GAS2,NFKB1,NFKBIB,TNFRSF1B,TNFRSF21
p38 MAPK Signaling	0	0.15	-0.632	CREBBP,EEF2K,FADD,IL1R1,IL1RAP,IL1RL1,IL1RN,MAP2K3,MAP4K1,MAX,RPS6KA1,TNFRSF1B
Glutamate Receptor Signaling	0	0.143	#NUM!	DLG4,GRID2
Hypoxia Signaling in the Cardiovascular System	0	0.0667	#NUM!	CREBBP,NFKBIB,UBE2C,UBE2H
BMP signaling pathway	0	0.143	-1.414	ACVRL1,CREBBP,KRAS,NFKB1,PRKAR1A,RALA,RALB,RAP2A,SMAD1
GPCR-Mediated Nutrient Sensing in Enteroendocrine Cells	0	0.156	-2.236	PDIA3,PLCG1,PLCG2,PRKAR1A,PRKCZ
Gustation Pathway	0	0.148	1	LIPK,LIPN,PRKAR1A,SCN2B
Autophagy	0	0.108	-1.155	AKT2,CREBBP,DAPK3,EIF2A,MAP1LC3A,NFKB1,PIK3C2A,PIK3CG,PRKAR1A,RALA,RALB,TNFRSF1B
Inflammasome pathway	0	0.0909	#NUM!	NFKB1
IL-7 Signaling Pathway	0	0.149	0	AKT2,BCL6,IGHM,IL7R,MET,PIK3C2A,PIK3CG
Sirtuin Signaling Pathway	0	0.136	2.138	ARG2,ATG4C,DUSP6,HMGCS2,LDHB,MAP1LC3A,NFKB1,OTC,PCK2,PDK1,PFKFB3,PFKM,PPIF,SIRT3,SOD3,TOMM20
Neuroinflammation Signaling Pathway	0	0.157	-1.8	AKT2,B2M,BDNF,BIRC7,CD200R1,CD86,CREBBP,CRP,HMGB1,IFNA14,IFNA7,IL1R1,IL34,KLK3,MFGE8,NFKB1,PIK3C2A,PIK3CG,PLCG1,PLCG2,RAC3,TIRAP,TLR3,TLR5,TREM2,VCAM1
Iron homeostasis signaling pathway	0	0.0769	#NUM!	HAMP,HBQ1,HPX,SMAD1,SMAD2,TFRC
Th17 Activation Pathway	0	0.0943	-0.447	DEFB1,DEFB4A/DEFB4B,IL1R1,NFKB1,RORC
NER (Nucleotide Excision Repair, Enhanced Pathway)	0	0.0968	#NUM!	COPS8,RBBP4,XRCC1
Endocannabinoid Neuronal Synapse Pathway	0	0.135	-1	DNALI1,PDIA3,PLCG1,PLCG2,PRKAR1A
Apelin Liver Signaling Pathway	0	0.0952	#NUM!	COL2A1,COL3A1
Apelin Cardiac Fibroblast Signaling Pathway	0	0.0714	#NUM!	AKT2
Apelin Adipocyte Signaling Pathway	0	0.0952	#NUM!	GSTA1,GSTT1,PRKAR1A,RAC3
Apelin Muscle Signaling Pathway	0	0.143	#NUM!	AKT2,TFAM
BAG2 Signaling Pathway	0	0.0893	2	HSPA1A/HSPA1B,NFKB1,PSMA2,SIRT3,STUB1
Cardiac Hypertrophy Signaling (Enhanced)	0	0.151	0.762	AKT2,CSF2RB,CTF1,FGF7,FGFR1,FGFR3,FGFRL1,FZD2,FZD5,FZD8,GHR,HDAC6,IFNAR1,IFNLR1,IL10RA,IL1R1,IL1RL1,IL27RA,IL5RA,IL7R,INPP5F,KRAS,LEP,MAP2K3,MAP2K5,NFKB1,NPPB,OSM,PDE2A,PDE4A,PDIA3,PDK1,PIK3C2A,PIK3CG,PKN1,PLCG1,PLCG2,PRKAR1A,PRKCZ,RALA,RALB,RAP2A,TNFRSF1B,WNT5B
FAT10 Signaling Pathway	0	0.027	#NUM!	PSMA2
FAT10 Cancer Signaling Pathway	0	0.15	-1.342	AKT2,EEF1A1,NFKB1,NFKBIB,SMAD2,TNFRSF1B
PFKFB4 Signaling Pathway	0	0.143	-2.236	CREBBP,MAP2K3,MAP2K5,PFKM,PRKAR1A
Systemic Lupus Erythematosus in B Cell Signaling Pathway	0	0.151	-1.512	AKT2,BCL2L1,FCGR2A,GAB1,IFNA14,IFNA7,IFNAR1,IGHM,INPP5F,IRF5,KRAS,LEP,LILRB3,NFKB1,OSM,PDCD1,PIK3C2A,PIK3CG,PLCG2,PRKCZ,PTPN6,RAC3,RALA,RALB,RAP2A,TLR3,TNFRSF13C,YES1
Senescence Pathway	0	0.15	-2.4	AKT2,BRAF,CAPNS1,CREBBP,DLD,ETS2,IFNA14,KRAS,MAP2K3,MAP2K5,NFKB1,PDK1,PIK3C2A,PIK3CG,PRKCZ,RALA,RALB,RAP2A,SAA4,SMAD1,SMAD2
Inhibition of ARE-Mediated mRNA Degradation Pathway	0	0.0753	0	AKT2,POMC,PRKAR1A,PSMA2,TIA1,TNFRSF1B,YWHAH
Necroptosis Signaling Pathway	0	0.0988	0.707	CAPNS1,FADD,IFNA14,IFNAR1,PPIF,TLR3,TNFRSF1B,TOMM20
Xenobiotic Metabolism AHR Signaling Pathway	0	0.149	1.134	CREBBP,GSTA1,GSTA2,GSTT1,NFKB1,NQO2,UGT1A6
Xenobiotic Metabolism PXR Signaling Pathway	0	0.149	0.832	CHST4,CREBBP,GSTA1,GSTA2,GSTT1,HS3ST4,PPP1R14A,PRKAR1A,PRKCZ,SRA1,SULT1A1,SULT2A1,UGT1A6,WSCD2
Insulin Secretion Signaling Pathway	0	0.14	-1.698	CREBBP,DLD,EIF2A,EIF2S2,GH1,GHR,NAPG,PDIA3,PIK3C2A,PIK3CG,PLCG1,PLCG2,PRKAR1A,PRKCZ,PRL,SSR1,YES1
Kinetochore Metaphase Signaling Pathway	0	0.121	#NUM!	DNALI1,MACROH2A1,PPP1R14A,SPC25
Coronavirus Replication Pathway	0	0.111	#NUM!	HNRNPA1
Role of MAPK Signaling in Promoting the Pathogenesis of Influenza	0	0.153	-0.333	BRAF,KRAS,MAP2K3,NFKB1,NFKBIB,PLA2G7,RALA,RALB,RAP2A
Role of MAPK Signaling in Inhibiting the Pathogenesis of Influenza	0	0.0926	-0.447	BRAF,MAP2K3,NFKB1,NFKBIB,PLA2G7
