# Supplementary material for: Unveiling mechanisms underlying kidney function changes during sex hormone therapy
Source: J Clin Invest. 2025 Mar 25;135(9):e190850. doi: 10.1172/JCI190850 (PMC12043095; doi:10.1172/JCI190850)
Supplement: Supplemental data set 4 [file jci-135-190850-s237.xlsx]

## Sheet: Sheet0
© 2000-2024 QIAGEN. All rights reserved.
Ingenuity Canonical Pathways	-log(p-value)	Ratio	z-score	Molecules
GP6 Signaling Pathway	6.14	0.607	2.535	AKT1,AKT2,AKT3,APBB1IP,BTK,CERT1,COL11A2,COL13A1,COL15A1,COL1A1,COL23A1,COL25A1,COL28A1,COL2A1,COL3A1,COL5A1,COL6A1,COL6A3,COL6A5,COL9A1,COL9A3,GP6,GRAP2,GRB2,GSK3A,GSK3B,LAMA4,LYN,PDPK1,PLCG2,PRKCA,PRKCB,PRKCD,PRKCG,PRKCQ,SYK,VAV1
Hepatic Fibrosis / Hepatic Stellate Cell Activation	5.1	0.488	#NUM!	A2M,AGT,BAMBI,CD14,CERT1,COL11A2,COL13A1,COL15A1,COL1A1,COL23A1,COL25A1,COL28A1,COL2A1,COL3A1,COL5A1,COL6A1,COL6A3,COL6A5,COL9A1,COL9A3,CXCL9,EDN1,EGFR,FASLG,FGF1,FGFR2,FLT4,ICAM1,IFNGR2,IGF2,IGFBP3,IGFBP5,IL10RA,IL1R2,IL1RAPL2,IL1RL1,IL4R,IL6R,KDR,LEP,LEPR,MET,MMP1,MMP2,MYL4,MYL6,NFKB1,PDGFA,PDGFB,PDGFD,PDGFRA,PGF,RELB,SMAD2,SMAD3,STAT1,TGFB1,TGFB3,TLR4,TNF,VEGFD
Collagen chain trimerization	4.35	0.75	1.291	COL11A2,COL13A1,COL15A1,COL1A1,COL23A1,COL25A1,COL28A1,COL2A1,COL3A1,COL5A1,COL6A1,COL6A3,COL6A5,COL9A1,COL9A3
Signaling by PDGF	4.21	0.591	2.746	COL2A1,COL3A1,COL5A1,COL6A1,COL6A3,COL6A5,COL9A1,COL9A3,GRB2,GRB7,KRAS,NCK2,PDGFA,PDGFB,PDGFD,PDGFRA,PLG,PTPN11,SOS1,SRC,STAT1,STAT3,STAT6,THBS1,THBS3,THBS4
Pulmonary Fibrosis Idiopathic Signaling Pathway	3.9	0.427	0.221	ACVR2A,ACVR2B,AKT1,AKT2,AKT3,BIRC5,CERT1,COL11A2,COL13A1,COL15A1,COL1A1,COL23A1,COL25A1,COL28A1,COL2A1,COL3A1,COL5A1,COL6A1,COL6A3,COL6A5,COL9A1,COL9A3,EDN1,EFNB2,EGFR,EIF4EBP2,EPHB3,EZH2,FGF18,FGFR2,FGFR3,GRB2,GSK3B,IL11RA,IL13,IL17A,ILK,JAG1,JAK2,KRAS,MAPK10,MAPK11,MAPK14,MAPK3,MAPK8,MAPK9,MMP1,MMP10,MMP16,MMP2,MMP7,MMP8,MRAS,MUC1,NFKB1,NOTCH1,NOTCH2,PDGFA,PDGFB,PDGFD,PDGFRA,PLG,PTK2B,RBBP4,REL…
Pathogen Induced Cytokine Storm Signaling Pathway	3.71	0.413	-3.007	C3,CASP3,CCL11,CCL16,CCL18,CCL22,CCL23,CCL24,CCL25,CCL26,CCL3,CCL4L1/CCL4L2,CCL7,CCL8,CD70,CERT1,COL11A2,COL13A1,COL15A1,COL1A1,COL23A1,COL25A1,COL28A1,COL2A1,COL3A1,COL5A1,COL6A1,COL6A3,COL6A5,COL9A1,COL9A3,CSF2RA,CSF2RB,CXCL1,CXCL11,CXCL16,CXCL6,CXCL9,FASLG,FTL,GZMB,HLA-DRB3,HMGCR,IFIH1,IFNA2,IFNA4,IFNA5,IFNGR2,IL12B,IL12RB1,IL13,IL17A,IL17B,IL17F,IL1R2,IL1RAPL2,IL1RL1,IL2,IL25,IL6R,IRF9,JAK2,L…
Collagen biosynthesis and modifying enzymes	3.63	0.6	1.528	BMP1,COL11A2,COL13A1,COL15A1,COL1A1,COL23A1,COL25A1,COL28A1,COL2A1,COL3A1,COL5A1,COL6A1,COL6A3,COL6A5,COL9A1,COL9A3,COLGALT2,P3H1,P4HB,PCOLCE,PLOD2
TEC Kinase Signaling	3.62	0.474	1.859	BTK,CD247,CD3E,DIRAS3,FASLG,FCER1A,FGR,FNBP1,HCK,IGHE,ITGA5,ITGA6,ITGAM,ITGB5,JAK2,LYN,MAPK10,MAPK8,MAPK9,MRAS,NFKB1,PAK4,PAK5,PLCG2,PRKCA,PRKCB,PRKCD,PRKCG,PRKCQ,PTK2B,RELB,RHOA,RHOC,RHOQ,RND1,SRC,STAT1,STAT3,STAT6,TLR4,TNF,TNFRSF10B,TNFRSF21,TNFSF12,VAV1,WAS
GM-CSF Signaling	3.48	0.556	1.964	AKT1,AKT2,AKT3,CAMK2B,CAMK2D,CSF2RA,CSF2RB,GRB2,HCK,JAK2,KRAS,LYN,MAPK3,MRAS,PIM1,PPP3R1,PPP3R2,PRKCB,PTPN11,RACK1,RRAS2,SHC1,SOS1,STAT1,STAT3
IL-4 Signaling	3.43	0.477	0.309	AKT1,AKT2,AKT3,ALOX15B,CCL11,CCL22,CD247,CD3E,CERT1,COL11A2,COL13A1,COL15A1,COL1A1,COL23A1,COL25A1,COL28A1,COL2A1,COL3A1,COL5A1,COL6A1,COL6A3,COL6A5,COL9A1,COL9A3,CREB1,GRB2,HLA-DRB3,IGHE,IL4R,IRF4,KRAS,MAPK11,MAPK14,MAPK3,MRAS,NFKB1,RRAS2,SOS1,STAT3,STAT6,TGFB1,TGFB3
NCAM signaling for neurite out-growth	3.32	0.588	-0.447	AGRN,ARTN,COL2A1,COL3A1,COL5A1,COL6A1,COL6A3,COL6A5,COL9A1,COL9A3,CREB1,GFRA2,GRB2,KRAS,MAPK3,NCAN,PRNP,SOS1,SPTAN1,SRC
IL-17A Signaling in Fibroblasts	2.95	0.492	1.616	AGER,CCL7,CCL8,COL11A2,COL1A1,COL2A1,COL3A1,CXCL1,GSK3B,IKBKG,IL12B,IL17A,JAK2,LCN2,MAPK10,MAPK11,MAPK14,MAPK3,MAPK8,MAPK9,MMP1,NFKB1,P4HB,PRKCA,PRKCB,RELB,STAT3,TGFB1,TNF,TNFSF11,ZC3H12A
IL-13 Signaling Pathway	2.82	0.468	3	AKT1,AKT2,AKT3,ALOX15B,CCL11,CCL26,CD36,CLCA1,CXCL6,DEFB108B,DEFB110,DEFB116,DEFB119,DEFB129,DEFB132,FGR,HCK,IL13,IL17A,IL4R,JAK2,LYN,MAPK11,MAPK14,MAPK3,PDGFA,PRKCD,RHOA,SPDEF,SRC,STAT1,STAT3,STAT6,TGFB1,TGFB3,TP53
Fc Epsilon RI Signaling	2.82	0.468	1.616	AKT1,AKT2,AKT3,BTK,FCER1A,GRAP2,GRB2,IGHE,IL13,INPP5B,INPP5D,KRAS,LYN,MAPK10,MAPK11,MAPK14,MAPK3,MAPK8,MAPK9,MRAS,PDPK1,PLA2G2A,PLA2G2E,PLA2G4A,PLCG2,PRKCA,PRKCB,PRKCD,PRKCG,PRKCQ,PTPN11,RRAS2,SOS1,SYK,TNF,VAV1
Regulation of the Epithelial Mesenchymal Transition by Growth Factors Pathway	2.76	0.424	-0.143	AKT1,AKT2,AKT3,CD70,EGFR,FASLG,FGF1,FGF16,FGF17,FGF18,FGF3,FGF8,FGFR2,FGFR3,FOXC2,GRB2,GSK3B,HMGA2,IKBKG,IL6R,JAK2,KRAS,MAP2K5,MAPK10,MAPK11,MAPK14,MAPK3,MAPK8,MAPK9,MET,MMP1,MMP2,MRAS,NFKB1,PDGFA,PDGFB,PDGFD,PDGFRA,PTPN11,RELB,RHOA,RRAS2,SHC1,SMAD2,SMAD3,SOS1,STAT3,TGFB1,TGFB3,TNF,TNFSF11,TNFSF12,TNFSF13B,TNFSF18,TNFSF4,TNFSF8
Oxidative Stress Induced Senescence	2.69	0.541	0.688	AGO1,BMI1,CDKN2D,EZH2,H2BC21,H2BC26,MAPK10,MAPK11,MAPK14,MAPK3,MAPK8,MAPK9,MAPKAPK2,MAPKAPK3,MAPKAPK5,MDM2,MDM4,RBBP4,TP53,TXN
Integrin cell surface interactions	2.62	0.491	-0.962	AGRN,BSG,COL13A1,COL1A1,COL23A1,COL2A1,COL3A1,COL5A1,COL6A1,COL6A3,COL6A5,COL9A1,COL9A3,COMP,ICAM1,ICAM2,ICAM3,ICAM5,ITGA5,ITGA6,ITGAM,ITGB5,KDR,LUM,PECAM1,THBS1,VWF
Signaling by SCF-KIT	2.61	0.543	1.606	CBL,CHEK1,FER,GRAP2,GRB10,GRB2,GRB7,JAK2,KIT,KRAS,LYN,PRKCA,PTPN11,PTPRU,SOS1,SRC,STAT1,STAT3,VAV1
Apelin Liver Signaling Pathway	2.59	0.619	2.496	AGT,COL11A2,COL1A1,COL2A1,COL3A1,EDN1,EDN2,GSK3A,GSK3B,MAPK10,MAPK8,MAPK9,TNF
FcγRIIB Signaling in B Lymphocytes	2.51	0.512	0.688	AKT1,BLNK,BTK,CACNA2D3,CD79B,DOK1,GRB2,IGHD,IGHE,INPP5D,KRAS,LYN,MAPK10,MAPK8,MAPK9,MRAS,PDPK1,PLCG2,RRAS2,SHC1,SOS1,SYK
T Cell Exhaustion Signaling Pathway	2.43	0.429	-2.401	ACVR2A,ACVR2B,AKT1,AKT2,AKT3,CD247,CD3E,CD80,GZMB,HLA-DRB3,HLA-G,IFNA2,IFNA4,IFNA5,IL10RA,IL10RB,IL12B,IL12RB1,IL6R,IRF4,IRF9,JAK2,KDR,KRAS,LGALS9,MAPK10,MAPK3,MAPK8,MAPK9,MGAT5,MRAS,PDCD1,PLCG2,PPP2R3A,PPP2R5A,PRKCQ,PTPN11,RRAS2,SMAD2,SMAD3,STAT1,STAT3,TGFB1,TGFBR3,TNFRSF14
Signaling by CSF1 (M-CSF) in myeloid cells	2.42	0.583	1.604	CBL,GRAP2,GRB2,HCK,INPP5D,KRAS,LYN,PLCG2,PTPN11,SHC1,SOS1,SRC,STAT1,STAT3
Wound Healing Signaling Pathway	2.36	0.397	-0.843	ACVR2A,ACVR2B,CD70,CERT1,COL11A2,COL13A1,COL15A1,COL1A1,COL23A1,COL25A1,COL28A1,COL2A1,COL3A1,COL5A1,COL6A1,COL6A3,COL6A5,COL9A1,COL9A3,EGFR,FASLG,FGFR2,GRB2,IFNGR2,IL12B,IL13,IL17A,IL17B,IL17F,IL1R2,IL1RAPL2,IL1RL1,IL2,IL25,ITGA6,JAK2,KRAS,LEP,MAP2K5,MAPK10,MAPK3,MAPK8,MAPK9,MMP1,MMP10,MMP8,MRAS,MST1R,NFKB1,PDGFA,PDGFB,PDGFD,PGF,PRKCA,RRAS2,SHC1,SOS1,STAT1,TGFB1,TGFB3,TGFBR3,TNF,TNFSF11,TNFSF12,…
HIF1α Signaling	2.33	0.407	0.662	ADM,AKT1,AKT2,AKT3,APEX1,BMP6,CAMK2B,CAMK2D,EDN1,EGLN1,EIF4E,EPO,FLT4,GPI,HK2,HMOX1,IGF2,IL17A,IL6R,KDR,KRAS,LDHC,MAP2K5,MAPK3,MDM2,MET,MKNK1,MMP1,MMP10,MMP16,MMP2,MMP7,MMP8,MRAS,NAA10,NCF1,PDGFB,PGF,PKM,PLCG2,PPP3R1,PPP3R2,PRKCA,PRKCB,PRKCD,PRKCG,PRKCQ,RACK1,RORC,RRAS2,SAT1,STAT3,STUB1,TGFB1,TP53,VEGFD,VHL
HEY1 Signaling Pathway	2.3	0.437	-0.493	ACVR2A,ACVR2B,AKT1,AKT2,AKT3,BMP1,BMP10,BMP3,BMP4,BMP5,BMP6,BPNT2,DLL1,EGFR,ERBB3,GRB2,HEY1,JAG1,JAG2,MDM2,MMP1,MMP10,MMP16,MMP2,MMP7,MMP8,NOTCH1,NOTCH2,NPPA,PGF,SMAD2,SMAD3,SMAD5,TGFB1,TGFB3,TGFBR3,TP53,VEGFD
p70S6K Signaling	2.28	0.443	0.928	AGT,AKT1,AKT2,AKT3,BTK,CD79B,EGFR,GRB2,IGHD,IGHE,IL4R,KRAS,LYN,MAPK3,MAPT,MRAS,PDPK1,PLCD1,PLCG2,PPP2R3A,PPP2R5A,PRKCA,PRKCB,PRKCD,PRKCG,PRKCQ,RRAS2,SFN,SHC1,SOS1,SRC,SYK,YWHAG,YWHAH,YWHAZ
GADD45 Signaling	2.26	0.514	0.688	ACVR2A,ACVR2B,CCNB1,CCNE1,MAPK10,MAPK11,MAPK14,MAPK8,MAPK9,NFKB1,NFYA,PCNA,RELB,SMAD2,SMAD3,TGFB1,TGFB3,TNF,TP53
Renin-Angiotensin Signaling	2.22	0.455	1.569	AGT,GRB2,JAK2,KRAS,MAPK10,MAPK11,MAPK14,MAPK3,MAPK8,MAPK9,MRAS,NFKB1,PAK4,PAK5,PLCG2,PRKAR1A,PRKAR2B,PRKCA,PRKCB,PRKCD,PRKCG,PRKCQ,PTK2B,RELB,RRAS2,SHC1,SOS1,STAT1,STAT3,TNF
Systemic Lupus Erythematosus in B Cell Signaling Pathway	2.21	0.389	-2.255	AKT1,AKT2,AKT3,BLNK,BTK,CBL,CD22,CD5,CD70,CD72,CD79B,CSK,FASLG,FGR,GRB2,GSK3B,HCK,IFIH1,IFNA2,IFNA4,IFNA5,IFNGR2,IGHD,IGHE,IL12B,IL13,IL17A,IL17B,IL17F,IL2,IL25,IL6R,INPP5B,INPP5D,IRF9,JAK2,KRAS,LEP,LYN,MAPK3,MRAS,NFKB1,PDCD1,PDPK1,PLCG2,PPP3R1,PPP3R2,PRKCA,PRKCB,PRKCD,PRKCG,PRKCQ,PTPN11,RELB,RRAS2,SHC1,SOS1,SRC,STAT1,STAT3,SYK,TGFB1,TGFB3,TLR3,TNF,TNFSF11,TNFSF12,TNFSF13B,TNFSF4,TNFSF8,TRAF4,VAV1
FAT10 Cancer Signaling Pathway	2.18	0.5	0.688	ACVR2A,ACVR2B,AKT1,AKT2,AKT3,EEF1A1,GSK3B,IKBKG,NFKB1,PCNA,RELB,SMAD2,SMAD3,STAT3,TGFB1,TGFB3,TGFBR3,TNF,TP53,UBD
Integrin signaling	2.13	0.625	2.53	AKT1,APBB1IP,CSK,GRB2,PDPK1,SHC1,SOS1,SRC,SYK,VWF
Collagen degradation	2.1	0.5	1.147	COL11A2,COL13A1,COL15A1,COL1A1,COL23A1,COL25A1,COL2A1,COL3A1,COL5A1,COL6A1,COL6A3,COL6A5,COL9A1,COL9A3,MMP1,MMP10,MMP2,MMP7,MMP8
G Beta Gamma Signaling	2.1	0.471	1.633	AKT1,AKT2,AKT3,BTK,CACNA2D3,CAV2,EGFR,GRB2,KRAS,MAPK3,MRAS,PDPK1,PLCG2,PRKAR1A,PRKAR2B,PRKCA,PRKCB,PRKCD,PRKCG,PRKCQ,RRAS2,SHC1,SOS1,SRC
TREM1 Signaling	2.06	0.478	0.218	AKT1,AKT2,AKT3,CCL3,CCL7,CD83,GRB2,ICAM1,IL1RL1,ITGA5,JAK2,MAPK3,NFKB1,NLRP4,PLCG2,RELB,SIGIRR,STAT3,TLR2,TLR3,TLR4,TNF
Oxytocin Signaling Pathway	2.06	0.411	0.295	AKT1,AKT2,AKT3,CACNA2D3,CAMKK1,CCDC51,CD36,CREB1,EGFR,GRB2,GSK3B,KRAS,LEP,LPL,MAP2K5,MAPK10,MAPK11,MAPK14,MAPK3,MAPK6,MAPK8,MAPK9,MRAS,MYL4,MYL6,NFKB1,NPPA,OXT,PLA2G2A,PLA2G2E,PLA2G4A,PPP3R1,PPP3R2,PRKAR1A,PRKAR2B,PRKCA,PRKCB,PRKCD,PRKCG,PRKCQ,RELB,RHOA,RRAS2,SHC1,SOS1,TNFSF11
B Cell Receptor Signaling	2.05	0.409	1.852	AKT1,AKT2,AKT3,APBB1IP,BLNK,BTK,CAMK2B,CAMK2D,CD22,CD79B,CREB1,CSK,DAPP1,GRB2,GSK3A,GSK3B,IGHD,IGHE,IKBKG,INPP5B,INPP5D,JCHAIN,KRAS,LYN,MAP3K3,MAPK11,MAPK14,MAPK3,MAPK8,MAPK9,MRAS,NFKB1,PDPK1,PLCG2,PPP3R1,PPP3R2,PRKCB,PRKCQ,PTK2B,PTPN11,RASSF5,RELB,RRAS2,SHC1,SOS1,SYK,VAV1
Role of Osteoclasts in Rheumatoid Arthritis Signaling Pathway	2.01	0.381	1.673	ACP5,ADAM29,ADAM7,ADAM8,AKT1,AKT2,AKT3,BLNK,BTK,CBL,CERT1,COL11A2,COL13A1,COL15A1,COL1A1,COL23A1,COL25A1,COL28A1,COL2A1,COL3A1,COL5A1,COL6A1,COL6A3,COL6A5,COL9A1,COL9A3,CREB1,DIRAS3,FNBP1,FRZB,GRB2,GSK3B,GSN,IKBKG,IL17A,IL1R2,IL1RAPL2,IL1RL1,IL7,ITGA5,KRAS,MAP2K5,MAPK10,MAPK11,MAPK14,MAPK3,MAPK8,MAPK9,MMP1,MMP10,MMP16,MMP2,MMP7,MMP8,MRAS,NFKB1,OSCAR,PLCG2,PPP3R1,PPP3R2,PTK2B,RHOA,RHOC,RHOQ,RND1,R…
CLEAR Signaling Pathway	2	0.391	0.384	AKT1,AKT2,AKT3,ATP6V1C1,ATP6V1C2,BECN1,BLOC1S1,BMP6,CREB1,CTSF,EGFR,FGFR2,FGFR3,FLT4,GALNS,GHR,GLB1,GNPTG,GNS,GSK3A,GSK3B,KDR,KRAS,MAPK11,MAPK14,MAPK3,MAPK6,MAPK9,MRAS,NAGLU,NEU1,NR1H4,PDGFB,PDGFRA,PLBD2,PPP2R3A,PPP2R5A,PPP3R1,PPP3R2,PRKCA,PRKCB,PRKCD,PRKCG,PRKCQ,RAB7A,RRAS2,SFN,STK4,STUB1,TGFB1,TGFBR3,TLR2,TLR3,TLR4,TNF,TNFSF11,TP53,VPS26A,YWHAG,YWHAH,YWHAZ
Surfactant metabolism	1.96	0.7	-1.89	CCDC59,CKAP4,CSF2RA,CSF2RB,CTSH,DMBT1,SFTPD
Pulmonary Healing Signaling Pathway	1.92	0.396	-1.236	BMP4,CCNB1,CTRC,DLK1,EGFR,ETV5,FGFR2,FGR,GRB2,HCK,JAG1,KDR,KRAS,LYN,MAPK10,MAPK11,MAPK14,MAPK3,MAPK8,MAPK9,MMP1,MMP10,MMP16,MMP2,MMP7,MMP8,MRAS,NFKB1,NOTCH1,NOTCH2,PECAM1,PGF,PRKCA,PRKCB,PRKCD,PRKCG,PRKCQ,RRAS2,SMAD5,SOS1,SRC,STAT3,TGFB1,TGFB3,THBS1,TLR2,TLR4,TNF,VEGFD,WNT10B,WNT11,WNT16,WNT7A
Assembly of collagen fibrils and other multimeric structures	1.84	0.5	2	BMP1,COL11A2,COL15A1,COL1A1,COL2A1,COL3A1,COL5A1,COL6A1,COL6A3,COL6A5,COL9A1,COL9A3,ITGA6,LOXL3,MMP7,PCOLCE
Neutrophil Extracellular Trap Signaling Pathway	1.84	0.376	0.585	AGER,AKT1,AKT2,AKT3,BPI,CASP10,CASP2,CASP3,CD14,CD209,CERT1,COL11A2,COL13A1,COL15A1,COL1A1,COL23A1,COL25A1,COL28A1,COL2A1,COL3A1,COL5A1,COL6A1,COL6A3,COL6A5,COL9A1,COL9A3,FGR,HCK,IFNA2,IFNA4,IFNA5,ITGAM,JCHAIN,LAIR1,LTF,LYN,MAP2K5,MAPK10,MAPK11,MAPK14,MAPK3,MAPK8,MAPK9,MMP2,NCF1,NDUFB8,NFKB1,PADI4,PLA2G2A,PLA2G2C,PLA2G2E,PLA2G4A,PLA2R1,PLAAT2,PLAAT3,PLCD1,PLCG2,PPIF,PPP3R1,PPP3R2,PRKCA,PRKCB,PRKC…
Signaling by CSF3 (G-CSF)	1.84	0.545	1.155	GRB2,HCK,JAK2,KRAS,LYN,PTPN11,SHC1,STAT1,STAT3,SYK,UBE2D1,UBE2D2
FAK Signaling	1.83	0.37	-2.061	ACVR2A,ACVR2B,ADGRB2,ADGRB3,ADGRD1,ADGRG1,ADGRG2,AKT1,AKT2,AKT3,CAPN2,CD247,CD3E,COL11A2,COL1A1,COL2A1,COL3A1,CSF2RB,CSK,ECM1,EFNB2,EGFR,ELF5,FLT4,GABBR1,GABBR2,GHR,GPR135,GRB2,GSK3A,GSK3B,IL10RA,IL10RB,IL11RA,IL12RB1,IL15RA,IL1R2,IL1RL1,IL31RA,IL4R,IL6R,IL7R,ITGA5,ITGA6,ITGAM,ITGB5,KDR,KIT,KRAS,LGR5,LHCGR,LTB4R,MAP2K5,MAPK10,MAPK11,MAPK14,MAPK3,MAPK8,MAPK9,MAPKAPK5,MDM2,MET,MMP2,MRAS,NANOG,NCK2,…
Inhibition of Angiogenesis by TSP1	1.83	0.519	1.941	AKT1,AKT2,AKT3,CASP3,CD36,KDR,MAPK10,MAPK11,MAPK14,MAPK8,MAPK9,TGFB1,THBS1,TP53
ERBB Signaling	1.82	0.433	0.378	AKT1,EGFR,ERBB3,EREG,GRB2,GSK3B,KRAS,MAPK10,MAPK11,MAPK14,MAPK3,MAPK8,MAPK9,MRAS,NCK2,NRG2,NRG3,PAK4,PAK5,PDPK1,PLCG2,PRKCA,PRKCB,PRKCD,PRKCG,PRKCQ,RRAS2,SHC1,SOS1
Glutaminergic Receptor Signaling Pathway (Enhanced)	1.81	0.397	1.155	AKT1,AKT2,AKT3,BDNF,BET1L,CACNA2D3,CAMK2B,CAMK2D,CREB1,EIF4E,GABBR1,GABBR2,HMOX1,HOMER1,IKBKG,MAPK11,MAPK14,MAPK3,MKNK1,NFKB1,PLA2G2A,PLA2G2C,PLA2G2E,PLA2G4A,PLA2R1,PLAAT2,PLAAT3,PLCD1,PLCG2,PPP3R1,PPP3R2,PRKAR1A,PRKAR2B,PRKCA,PRKCB,PRKCD,PRKCG,PRKCQ,SCN2B,SHANK1,SRC,STX1A,STX1B,TGFB1,TGFB3,VAMP2,VAMP3,VTI1B
Signaling by ERBB2	1.76	0.465	0	AKT1,AKT2,AKT3,EGFR,ERBB3,EREG,GRB2,GRB7,KRAS,MATK,NRG2,NRG3,PRKCA,PRKCD,RHOA,SHC1,SOS1,SRC,STUB1,USP8
MSP-RON Signaling in Cancer Cells Pathway	1.75	0.409	0.333	AKT1,AKT2,AKT3,CREB1,CSF2RB,EGFR,ELF5,F11,FLNA,GRB2,GSK3B,HGFAC,ITGA6,KLK14,KLK3,KLK4,KLK8,KLKB1,KRAS,MAPK3,MET,MRAS,MST1R,NFKB1,PGF,PTK2B,RELB,RRAS2,SFN,SMAD2,SOS1,SRC,STAT3,VEGFD,VHL,YWHAG,YWHAH,YWHAZ
DAG and IP3 signaling	1.75	0.55	0.302	AHCYL1,CAMK2B,CAMK2D,CAMKK1,CREB1,GRK2,PRKAR1A,PRKAR2B,PRKCA,PRKCD,PRKCG
Neuroinflammation Signaling Pathway	1.74	0.38	-1.069	ACVR2A,ACVR2B,AGER,AKT1,AKT2,AKT3,BDNF,BIRC5,BIRC7,CALB1,CALB2,CASP3,CCL3,CD80,CFLAR,CREB1,FASLG,GABBR1,GABBR2,GSK3B,HLA-DRB3,HLA-G,HMOX1,ICAM1,IFNA2,IFNA4,IFNA5,IFNGR2,IKBKG,IL12B,IL6R,JAK2,KLK3,MAPK10,MAPK11,MAPK14,MAPK3,MAPK6,MAPK8,MAPK9,MAPT,NCF1,NFKB1,PLA2G2A,PLA2G2E,PLA2G4A,PLCG2,PPP3R1,PPP3R2,PRKCG,PYCARD,RELB,SOD2,STAT1,SYK,TGFB1,TGFB3,TGFBR3,TIRAP,TLR2,TLR3,TLR4,TNF
Oxytocin in Brain Signaling Pathway	1.74	0.418	-0.522	ADCYAP1,AKT1,AKT2,AKT3,CACNA2D3,CAMKK1,CREB1,DDIT3,EGFR,EIF2A,KRAS,MAPK3,MRAS,NFKB1,NLRP1,NLRP4,OXT,PLA2G2A,PLA2G2C,PLA2G2E,PLA2G4A,PLA2R1,PLAAT2,PLAAT3,PRKCA,PRKCB,PRKCD,PRKCG,PRKCQ,PYCARD,RRAS2,TLR4,TNF
RAR Activation	1.73	0.367	1.528	ACVR2A,ACVR2B,AKT1,AKT2,AKT3,APEX1,CAMK2B,CAMK2D,CCNH,CD70,CDX1,COL1A1,COL3A1,CRABP2,CREB1,CSF2RB,CSK,CSNK2A2,DHRS3,DIRAS3,DLK1,EPO,FASLG,FGF8,FNBP1,GDPD1,GNGT2,HOXA5,IGFBP3,IL12B,IL13,IL17A,IL17B,IL17F,IL2,IL25,JAK2,KIT,LEP,MAPK10,MAPK11,MAPK14,MAPK3,MAPK8,MAPK9,MEIS2,MMP1,MMP2,MMP8,MNAT1,MPPED2,NFKB1,PDE2A,PDE4C,PDE4D,PDE5A,PDPK1,PITX2,PRKAR1A,PRKAR2B,PRKCD,RBP7,RELB,RHOA,RHOC,RHOQ,RND1,RORC,SC…
Gap Junction Signaling	1.73	0.391	-1.443	AGER,AKT1,AKT2,AKT3,BGLAP,BIRC5,CASP3,CREB1,EGFR,GRB2,GSK3A,GSK3B,GZMB,IL1R2,KRAS,MAP2K5,MAPK10,MAPK3,MAPK8,MAPK9,MRAS,NFKB1,OXT,PDGFRA,PLA2G2A,PLA2G2E,PLA2G4A,PLCD1,PLCG2,PPP3R1,PPP3R2,PRKAR1A,PRKAR2B,PRKCA,PRKCB,PRKCD,PRKCG,PRKCQ,RELB,RRAS2,SMAD2,SMAD3,SMAD5,SOS1,SOST,SRC,TGFB1,TLR4,TNF,TNFSF11
CCR5 Signaling in Macrophages	1.73	0.474	1.941	CACNA2D3,CCL3,CD247,CD3E,FASLG,MAPK10,MAPK11,MAPK14,MAPK8,MAPK9,MRAS,PLCG2,PRKCA,PRKCB,PRKCD,PRKCG,PRKCQ,PTK2B
Colorectal Cancer Metastasis Signaling	1.7	0.385	-0.146	AKT1,AKT2,AKT3,BIRC5,CASP3,DCC,DIRAS3,EGFR,FNBP1,GRB2,GRK2,GSK3B,IL6R,JAK2,KRAS,LRP1,MAPK10,MAPK3,MAPK8,MAPK9,MMP1,MMP10,MMP16,MMP2,MMP7,MMP8,MRAS,NFKB1,PGF,PRKAR1A,PRKAR2B,RELB,RHOA,RHOC,RHOQ,RND1,RRAS2,SMAD2,SMAD3,SOS1,SRC,STAT1,STAT3,TGFB1,TGFB3,TLR2,TLR3,TLR4,TNF,TP53,VEGFD,WNT10B,WNT11,WNT16,WNT7A
IL-3 Signaling	1.66	0.442	1.043	AKT1,AKT2,AKT3,CSF2RB,GRB2,INPP5D,JAK2,KRAS,MAPK3,MRAS,PPP3R1,PPP3R2,PRKCA,PRKCB,PRKCD,PRKCG,PRKCQ,RRAS2,SHC1,SOS1,STAT1,STAT3,STAT6
Role of Pattern Recognition Receptors in Recognition of Bacteria and Viruses	1.65	0.4	0	C3,CD70,CREB1,FASLG,IFIH1,IFNA4,IFNA5,IL12B,IL13,IL17A,IL17B,IL17F,IL2,IL25,LEP,MAPK10,MAPK3,MAPK8,MAPK9,NFKB1,PLCG2,PRKCA,PRKCB,PRKCD,PRKCG,PRKCQ,PTX3,RELB,SYK,TGFB1,TGFB3,TLR2,TLR3,TLR4,TNF,TNFSF11,TNFSF12,TNFSF13B,TNFSF4,TNFSF8
Translocation of SLC2A4 (GLUT4) to the plasma membrane	1.65	0.522	2.309	AKT1,AKT2,EXOC7,RAB11A,RAB13,RHOQ,SFN,SNAP23,VAMP2,YWHAG,YWHAH,YWHAZ
IL-22 Signaling	1.65	0.522	2.714	AKT1,AKT2,AKT3,IL10RB,MAPK10,MAPK11,MAPK14,MAPK3,MAPK8,MAPK9,STAT1,STAT3
Opioid Signalling	1.64	0.472	0.243	AHCYL1,CAMK2B,CAMK2D,CAMKK1,CREB1,GNGT2,GRK2,PDE4C,PDE4D,PLA2G4A,POMC,PPP3R1,PRKAR1A,PRKAR2B,PRKCA,PRKCD,PRKCG
UVC-Induced MAPK Signaling	1.64	0.472	0.5	EGFR,KRAS,MAPK10,MAPK11,MAPK14,MAPK3,MAPK8,MAPK9,MRAS,PRKCA,PRKCB,PRKCD,PRKCG,PRKCQ,RRAS2,SRC,TP53
Interleukin-4 and Interleukin-13 signaling	1.64	0.41	-0.686	AKT1,ANXA1,BIRC5,CCL11,CCL22,CD36,FASLG,HMOX1,ICAM1,IGHE,IL12B,IL13,IL17A,IL17F,IL4R,IL6R,IRF4,ITGAM,JAK2,LCN2,MMP1,MMP2,MUC1,NANOG,PIM1,POMC,RORC,SAA1,STAT1,STAT3,STAT6,TGFB1,TNF,TP53
NAFLD Signaling Pathway	1.61	0.388	-2.188	AKT1,AKT2,AKT3,CASP3,CD36,CD70,CPT1B,DDIT3,EIF2A,FASLG,GSK3A,GSK3B,HMGCR,IKBKG,IL12B,IL13,IL17A,IL17B,IL17F,IL2,IL25,IL6R,JAK2,LEP,MAPK10,MAPK8,MAPK9,NFKB1,PPP2R3A,PPP2R5A,PRKCQ,PYCARD,SOCS7,STAT3,TGFB1,TGFB3,TLR2,TLR3,TLR4,TNF,TNFRSF10B,TNFSF11,TNFSF12,TNFSF13B,TNFSF4,TNFSF8,XBP1
UVB-Induced MAPK Signaling	1.6	0.484	1.604	AKT1,EGFR,EIF4E,MAPK10,MAPK11,MAPK14,MAPK3,MAPK8,MAPK9,PRKCA,PRKCB,PRKCD,PRKCG,PRKCQ,TP53
Costimulation by the CD28 family	1.6	0.462	0.943	AKT1,AKT2,AKT3,CD247,CD3E,CD80,CSK,GRAP2,GRB2,HLA-DRB3,LYN,PDCD1,PDPK1,PPP2R5A,PTPN11,SRC,TNFRSF14,VAV1
Human Embryonic Stem Cell Pluripotency	1.59	0.385	-0.283	ACVR2A,ACVR2B,AKT1,AKT2,AKT3,BDNF,BMP1,BMP10,BMP3,BMP4,BMP5,BMP6,CRYGA,FGFR2,FGFR3,GRB2,GSK3B,JAK2,KLF4,KLK3,KRAS,MAP2K5,MRAS,NANOG,NFYA,NODAL,PDGFA,PDGFB,PDGFD,PDGFRA,PDPK1,PRKCA,PRKCB,PRKCD,PRKCG,PRKCQ,RRAS2,SMAD2,SMAD3,SMAD5,SOS1,SPHK1,STAT3,TBX3,TGFB1,TGFB3,WNT10B,WNT11,WNT16,WNT7A
Signaling by MET	1.58	0.44	2.132	CBL,COL11A2,COL1A1,COL2A1,COL3A1,COL5A1,GGA3,GRB2,HGFAC,KRAS,LAMA4,MET,PTPN11,PTPRJ,SH3GL2,SH3GL3,SHC1,SOS1,SPINT1,SRC,STAT3,USP8
Regulation of TP53 Expression and Degradation	1.56	0.524	-0.905	AKT1,AKT2,AKT3,CHEK2,DAXX,MDM2,MDM4,PDPK1,RNF34,SGK1,TP53
VEGF Family Ligand-Receptor Interactions	1.55	0.434	-0.209	AKT1,AKT2,AKT3,FLT4,GRB2,KDR,KRAS,MAPK3,MRAS,PGF,PLA2G2A,PLA2G2E,PLA2G4A,PLCG2,PRKCA,PRKCB,PRKCD,PRKCG,PRKCQ,RRAS2,SHC1,SOS1,VEGFD
Hepatic Fibrosis Signaling Pathway	1.55	0.359	-0.218	ACVR2A,ACVR2B,AGT,AKT1,AKT2,AKT3,BAMBI,BRD4,CACNA2D3,CASP3,CCL3,COL11A2,COL1A1,COL2A1,COL3A1,CREB1,DIRAS3,EDN1,EZH2,FLT4,FNBP1,FTL,GSK3B,ICAM1,IKBKG,IL17A,IL1R2,IL1RAPL2,IL1RL1,ITGA5,ITGA6,ITGAM,ITGB5,JAK2,KDR,KLF9,KRAS,LEP,LEPR,LRP1,MAP2K5,MAPK10,MAPK11,MAPK14,MAPK3,MAPK8,MAPK9,MMP1,MRAS,MYL4,MYL6,NCF1,NFKB1,PDGFA,PDGFB,PDGFD,PDGFRA,PGF,PLCG2,PRKAR1A,PRKAR2B,PRKCA,PRKCB,PRKCD,PRKCG,PRKCQ,RELB,RH…
Regulation of eIF4 and p70S6K Signaling	1.55	0.402	0.535	AGO1,AKT1,AKT2,AKT3,EIF1AX,EIF2A,EIF2B1,EIF3B,EIF3G,EIF4E,EIF4EBP2,EIF4G2,GRB2,ITGA5,ITGA6,ITGAM,ITGB5,KRAS,MAPK11,MAPK14,MAPK3,MKNK1,MRAS,PAIP1,PDPK1,PPP2R3A,PPP2R5A,RPS20,RPS25,RPS4X,RPS5,RPSA,RRAS2,SHC1,SOS1
Netrin Signaling	1.54	0.4	2	AKT1,AKT2,AKT3,BET1L,CACNA2D3,CAMK2B,CAMK2D,DCC,DPYSL3,DPYSL4,ENAH,FMO3,MAPK3,MAPK8,MIOX,NCK2,NFKB1,PGK1,PLCG2,PPP3R1,PPP3R2,PRKAR1A,PRKAR2B,PRKCA,PRKCB,PRKCD,PRKCG,PRKCQ,RHOA,STX1A,STX1B,VAMP2,VAMP3,VASP,VTI1B,WASL
Glioma Signaling	1.54	0.414	1.633	AKT1,AKT2,AKT3,CAMK2B,CAMK2D,CDKN2D,EGFR,GRB2,HDAC4,IGF2,KRAS,MAPK3,MDM2,MRAS,PDGFA,PDGFB,PDGFD,PDGFRA,PLCG2,PRKCA,PRKCB,PRKCD,PRKCG,PRKCQ,RBL2,RRAS2,SHC1,SOS1,TP53
Erythrocytes take up carbon dioxide and release oxygen	1.53	0.714	-0.447	CA2,CA4,CYB5R1,CYB5R2,CYB5R4
IL-17A Signaling in Airway Cells	1.53	0.444	2.5	AKT1,AKT2,AKT3,CCL11,CXCL1,CXCL6,GSK3B,IKBKG,IL17A,IL19,JAK2,MAPK10,MAPK11,MAPK14,MAPK3,MAPK8,MAPK9,NFKB1,RELB,STAT3
FLT3 Signaling	1.52	0.483	1.069	AKT1,AKT2,AKT3,CBL,CSK,GRAP2,GRB10,GRB2,HCK,KRAS,PTPN11,PTPRJ,SOS1,SYK
DNA damage-induced 14-3-3σ Signaling	1.52	0.483	-0.535	AKT1,AKT2,AKT3,CASP10,CASP2,CASP3,CCNB1,CCNB2,CCNE1,CHEK1,CHEK2,MDM2,SFN,TP53
IL-23 Signaling Pathway	1.52	0.483	0	AKT1,AKT2,AKT3,IL12B,IL12RB1,IL17A,IL17F,JAK2,NFKB1,RELB,RORC,STAT3,TNF,TNFSF11
Leptin Signaling in Obesity	1.51	0.459	1.732	AGRP,AKT1,AKT2,AKT3,GHRL,GRB2,JAK2,LEP,LEPR,MAPK3,PLCD1,PLCG2,POMC,PRKAR1A,PRKAR2B,PTPN11,STAT3
Fcγ Receptor-mediated Phagocytosis in Macrophages and Monocytes	1.51	0.424	2.2	AKT1,AKT2,AKT3,CBL,FGR,HCK,HMOX1,INPP5D,LYN,MAPK3,NCF1,NCK2,PRKCA,PRKCB,PRKCD,PRKCG,PRKCQ,PTK2B,RAB11A,SRC,SYK,VAMP3,VASP,VAV1,WAS
Regulation of TP53 Activity through Association with Co-factors	1.5	0.8	1	AKT1,AKT2,AKT3,TP53
Cardiac Hypertrophy Signaling (Enhanced)	1.5	0.353	-1.492	ACVR2A,ACVR2B,AGT,AKT1,AKT2,AKT3,APEX1,CACNA2D3,CAMK2B,CAMK2D,CD70,CSF2RB,EDN1,EIF2B1,EIF4E,FASLG,FGF1,FGF16,FGF17,FGF18,FGF3,FGF8,FGFR2,FGFR3,GDPD1,GHR,GSK3A,GSK3B,HDAC4,IKBKG,IL10RA,IL10RB,IL11RA,IL12B,IL12RB1,IL13,IL15RA,IL17A,IL17B,IL17F,IL1R2,IL1RL1,IL2,IL25,IL31RA,IL4R,IL6R,IL7R,ITGA5,ITGA6,ITGAM,ITGB5,JAK2,KRAS,LEP,MAP2K5,MAP3K3,MAPK10,MAPK11,MAPK14,MAPK3,MAPK8,MAPK9,MAPKAPK2,MAPKAPK3,MKNK…
GNRH Signaling	1.5	0.405	1.3	CACNA2D3,CAMK2B,CAMK2D,CREB1,EGFR,GNRH1,GRB2,KRAS,MAP3K3,MAPK10,MAPK11,MAPK14,MAPK3,MAPK8,MAPK9,MMP2,MRAS,NFKB1,PAK4,PAK5,PRKAR1A,PRKAR2B,PRKCA,PRKCB,PRKCD,PRKCG,PRKCQ,PTK2B,RELB,RRAS2,SOS1,SRC
G alpha (z) signalling events	1.49	0.571	-0.707	GNGT2,PRKCA,PRKCB,PRKCD,PRKCG,PRKCQ,RGS16,RGS4
Insertion of tail-anchored proteins into the endoplasmic reticulum membrane	1.49	0.571	-1.414	CAMLG,HMOX1,PRNP,SEC61B,SEC61G,STX1A,VAMP2,VAPA
RET signaling	1.49	0.5	1.155	ARTN,DOK1,DOK2,GFRA2,GRB10,GRB2,GRB7,PRKCA,PTPN11,SHC1,SOS1,SRC
Calcium-induced T Lymphocyte Apoptosis	1.49	0.5	-0.302	CAPN2,CD247,CD3E,HLA-DRB3,NR4A1,PPP3R1,PPP3R2,PRKCA,PRKCB,PRKCD,PRKCG,PRKCQ
IL-17A Signaling in Gastric Cells	1.49	0.5	1	CXCL1,CXCL11,EGFR,IL17A,MAPK10,MAPK11,MAPK14,MAPK3,MAPK8,MAPK9,NFKB1,TNF
DHCR24 Signaling Pathway	1.47	0.398	-1.521	AGT,AKT1,AKT2,AKT3,APOL1,APOM,C3,CASP3,GC,GGA3,GSK3B,HMGCR,HMOX1,ITIH4,KRAS,MAPT,MDM2,MRAS,NFKB1,NR1H4,PDGFA,PDGFB,PDGFD,PDZK1,PLTP,POMC,PRKCA,PRKCB,PRKCD,PRKCG,PRKCQ,RRAS2,SAA1,SERPINA1,TP53
Activin Inhibin Signaling Pathway	1.47	0.377	0.277	ABHD5,ACVR2A,ACVR2B,AKT1,AKT2,AKT3,BAMBI,COL11A2,COL1A1,COL2A1,COL3A1,EPOR,GSK3B,HAMP,IGHE,IKBKG,IL1R2,IL1RAPL2,IL1RL1,INHBB,JCHAIN,KL,MAP2K5,MAPK10,MAPK11,MAPK14,MAPK3,MAPK6,MAPK8,MAPK9,MAX,MDM2,MMP2,MMP7,NANOG,NFKB1,PMEPA1,RHOA,SKIL,SMAD2,SMAD3,SMAD5,STAT3,TGFB1,TGFB3,TGFBR3,TGIF2,TLR2,TLR3,TLR4,TNF,TNFSF13B
Factors Promoting Cardiogenesis in Vertebrates	1.46	0.396	0.507	ACVR2A,ACVR2B,BMP1,BMP10,BMP3,BMP4,BMP5,BMP6,CAMK2B,CAMK2D,CREB1,GSK3B,LRP1,MAPK10,MAPK14,MAPK8,MAPK9,NODAL,NPPA,PLCD1,PLCG2,PRKCA,PRKCB,PRKCD,PRKCG,PRKCQ,RHOA,SMAD2,SMAD5,TGFB1,TGFB3,TGFBR3,WNT10B,WNT11,WNT16,WNT7A
NUR77 Signaling in T Lymphocytes	1.45	0.442	-0.243	CASP3,CD247,CD3E,CD80,FASLG,HLA-DRB3,HLA-G,MAP2K5,MAP3K3,MAPK3,NR4A1,PCNA,PPP3R1,PPP3R2,PRKCA,PRKCB,PRKCD,PRKCG,PRKCQ
Role of JAK1 and JAK3 in γc Cytokine Signaling	1.45	0.442	#NUM!	BLNK,GRB2,IL15RA,IL2,IL4R,IL7,IL7R,JAK2,KRAS,MAPK3,MRAS,PTK2B,PTPN11,RRAS2,SHC1,STAT1,STAT3,STAT6,SYK
CTLA4 Signaling in Cytotoxic T Lymphocytes	1.44	0.39	-0.324	AKT1,AKT2,AKT3,AP1G2,CD247,CD3E,CD80,CD8A,CLTC,FGR,GRAP2,GRB2,GSK3A,GSK3B,HCK,HLA-DRB3,HLA-G,HMOX1,IL2,KRAS,LYN,MAPK10,MAPK11,MAPK14,MAPK3,MAPK8,MAPK9,MRAS,NFKB1,PLCG2,PPP2R3A,PPP2R5A,PRKCQ,PTPN11,RRAS2,SRC,TGFB1,TGFB3,VAV1
Insulin Receptor Signaling	1.44	0.405	0.557	AKT1,AKT2,AKT3,CBL,EIF2B1,EIF4E,GRB10,GRB2,GSK3A,GSK3B,INPP5B,INPP5D,JAK2,KRAS,MAPK3,MAPK8,MRAS,PDPK1,PPP1CC,PPP1R10,PRKAR1A,PRKAR2B,PTPN11,RHOQ,RRAS2,SGK1,SHC1,SOS1,TRIP10,VAMP2
ICOS-ICOSL Signaling in T Helper Cells	1.44	0.421	1.342	AKT1,AKT2,AKT3,CAMK2B,CAMK2D,CD247,CD3E,CD80,CSK,GRAP2,GRB2,HLA-DRB3,IKBKG,IL2,INPP5D,NFKB1,PDPK1,PPP3R1,PPP3R2,PRKCQ,RELB,SHC1,TRAT1,VAV1
PDGF Signaling	1.44	0.421	2.449	CSNK2A2,GRB2,INPP5B,INPP5D,JAK2,KRAS,MAPK3,MAPK8,MRAS,PDGFA,PDGFB,PDGFD,PDGFRA,PLCG2,PRKCA,PRKCB,RRAS2,SHC1,SOS1,SPHK1,SPHK2,SRC,STAT1,STAT3
Intrinsic Pathway for Apoptosis	1.43	0.457	2.5	AKT1,AKT2,AKT3,CASP3,DYNLL1,GZMB,MAPK3,MAPK8,NMT1,PPP3R1,SFN,STAT3,TP53,YWHAG,YWHAH,YWHAZ
EGF Signaling	1.43	0.457	2.324	AKT1,AKT2,AKT3,CSNK2A2,EGFR,GRB2,MAPK11,MAPK14,MAPK3,MAPK8,PRKCA,SHC1,SOS1,SRC,STAT1,STAT3
BMP signaling pathway	1.41	0.413	1.528	ACVR2A,ACVR2B,BMP1,BMP10,BMP3,BMP4,BMP5,BMP6,CREB1,GRB2,KRAS,MAPK10,MAPK11,MAPK14,MAPK3,MAPK8,MAPK9,MRAS,NFKB1,PITX2,PRKAR1A,PRKAR2B,RELB,RRAS2,SMAD5,SOS1
MSP-RON Signaling in Macrophages Pathway	1.41	0.413	-0.816	CREB1,F11,GRB2,HLA-DRB3,IFNGR2,IKBKG,IL12B,ITGAM,JAK2,KLK14,KLK3,KLK4,KLK8,KLKB1,KRAS,MAPK3,MRAS,MST1R,NFKB1,RELB,RRAS2,SOS1,STAT1,STAT3,TLR4,TNF
G-protein beta:gamma signalling	1.4	0.583	1.89	AKT1,AKT2,AKT3,BTK,GNGT2,PDPK1,RHOA
Mitotic Roles of Polo-Like Kinase	1.4	0.5	-0.816	ANAPC7,CCNB1,CCNB2,CHEK2,PLK1,PPP2R3A,PPP2R5A,PRC1,PTTG1,SMC3,TGFB1
Extracellular matrix organization	1.39	0.409	0.962	AGRN,COL11A2,COL1A1,COL2A1,COL3A1,COL5A1,COL6A1,COL6A3,COL6A5,COL9A1,COL9A3,COMP,FMOD,ITGA5,ITGA6,ITGB5,LAMA4,LUM,MATN4,NCAN,NID1,NID2,PDGFA,PDGFB,TGFB1,TGFB3,TNR
14-3-3-mediated Signaling	1.38	0.406	1.961	AKT1,AKT2,AKT3,CBL,GRB2,GSK3A,GSK3B,KRAS,MAPK10,MAPK3,MAPK8,MAPK9,MAPT,MRAS,PLCD1,PLCG2,PRKCA,PRKCB,PRKCD,PRKCG,PRKCQ,RRAS2,SFN,SRC,TNF,YWHAG,YWHAH,YWHAZ
Gαq Signaling	1.36	0.4	2.646	AKT1,AKT2,AKT3,BTK,CSK,DIRAS3,FNBP1,GRK2,GSK3B,HMOX1,IKBKG,MAPK3,MRAS,NFKB1,PLCG2,PPP3R1,PPP3R2,PRKCA,PRKCB,PRKCD,PRKCG,PRKCQ,PTK2B,RELB,RGS16,RGS4,RHOA,RHOC,RHOQ,RND1
Pyridoxal 5'-phosphate Salvage Pathway	1.34	0.455	0	ACVR2A,AKT2,DAPK1,DYRK1A,MAPK3,MAPK6,MAPK8,MAPK9,PAK5,PDXK,PIM1,PLK1,PRKCD,PRKCQ,SGK1
Th1 Pathway	1.33	0.41	-2.041	CD247,CD3E,CD80,CD8A,DLL1,GRB2,HLA-DRB3,ICAM1,IFNGR2,IL10RA,IL10RB,IL12B,IL12RB1,IL2,IL6R,JAK2,LGALS9,NFKB1,NOTCH1,NOTCH2,PRKCQ,STAT1,STAT3,TNFSF11,VAV1
Transcriptional Regulatory Network in Embryonic Stem Cells	1.32	0.387	-1	ACVR2A,ACVR2B,AKT1,AKT2,AKT3,BMP4,CALB1,FGFR2,FGFR3,GDF3,GSK3B,IGF2,ISL1,JAK2,KLF4,KRAS,MAPK3,MRAS,NANOG,NEUROG1,NODAL,RRAS2,SKIL,SMAD2,SMAD3,SMAD5,STAT3,TBX3,TGFB1,TGFB3,TGFBR3,TP53,WNT10B,WNT11,WNT16,WNT7A
Regulation of IL-2 Expression in Activated and Anergic T Lymphocytes	1.32	0.406	0.392	CD247,CD3E,CD80,GRB2,IKBKG,IL2,KRAS,MAPK10,MAPK3,MAPK8,MAPK9,MRAS,NFKB1,PABPC4,PLCG2,PPP3R1,PPP3R2,PRKCQ,RELB,RRAS2,SMAD2,SMAD3,SOS1,TGFB1,TGFB3,VAV1
PIP3 activates AKT signaling	1.32	0.385	-0.822	AKT1,AKT2,AKT3,CD80,CREB1,EGFR,ERBB3,EREG,FGF1,FGF16,FGF17,FGF18,FGF3,FGF8,FGFR2,FGFR3,GRB2,GSK3A,GSK3B,IL1RL1,KIT,KL,MAPK3,MDM2,MET,NR4A1,NRG2,NRG3,PDGFA,PDGFB,PDGFRA,PDPK1,PPP2R5A,PTPN11,SRC,TRAT1,VAV1
Th1 and Th2 Activation Pathway	1.32	0.385	#NUM!	ACVR2A,ACVR2B,CD247,CD3E,CD80,CD8A,DLL1,GRB2,HLA-DRB3,ICAM1,IFNGR2,IL10RA,IL10RB,IL12B,IL12RB1,IL13,IL1RL1,IL2,IL25,IL4R,IL6R,JAG1,JAG2,JAK2,LGALS9,NFKB1,NOTCH1,NOTCH2,PRKCQ,STAT1,STAT3,STAT6,TGFB1,TGFBR3,TNFSF11,TNFSF4,VAV1
GP1b-IX-V activation signalling	1.31	0.6	2.449	COL1A1,FLNA,GP1BB,SRC,VWF,YWHAZ
Signaling by Erythropoietin	1.31	0.5	1.265	EPO,EPOR,GRB2,JAK2,KRAS,LYN,PLCG2,SHC1,SOS1,VAV1
Regulation of the Epithelial-Mesenchymal Transition Pathway	1.3	0.377	#NUM!	AKT1,AKT2,AKT3,EGFR,FGF1,FGF16,FGF17,FGF18,FGF3,FGF8,FGFR2,FGFR3,FOXC2,GRB2,GSK3B,HMGA2,JAG1,JAG2,JAK2,KRAS,MAP2K5,MAPK3,MET,MMP2,MRAS,NFKB1,NOTCH1,NOTCH2,PDGFD,PTPN11,RELB,RHOA,RRAS2,SMAD2,SMAD3,SOS1,STAT3,TGFB1,TGFB3,WNT10B,WNT11,WNT16,WNT7A
T Helper Cell Differentiation	1.3	0.42	#NUM!	CD247,CD3E,CD80,HLA-DRB3,IFNGR2,IL10RA,IL10RB,IL12B,IL12RB1,IL13,IL17A,IL17F,IL2,IL4R,IL6R,RORC,STAT1,STAT3,STAT6,TGFB1,TNF
CDX Gastrointestinal Cancer Signaling Pathway	1.3	0.372	2.771	AKT1,AKT2,AKT3,BMI1,BMP1,BMP10,BMP3,BMP4,BMP5,BMP6,CD70,CDHR5,CDX1,DLL1,EGFR,FASLG,GSK3B,IKBKG,IL12B,IL13,IL17A,IL17B,IL17F,IL2,IL25,IL6R,JAK2,LEP,MAPK11,MAPK14,MAPK3,NCF1,NFKB1,NR1H4,RELB,STAT3,TGFB1,TGFB3,TNF,TNFSF11,TNFSF12,TNFSF13B,TNFSF4,TNFSF8,WNT10B,WNT11,WNT16,WNT7A
Hepatic Cholestasis	1.3	0.372	-2.309	AKT1,AKT2,AKT3,CCL24,CD14,CD70,CYP3A4,FABP6,FASLG,IKBKG,IL12B,IL13,IL17A,IL17B,IL17F,IL1R2,IL1RAPL2,IL1RL1,IL2,IL25,IL6R,LEP,MAPK10,MAPK3,MAPK8,MAPK9,NFKB1,NR1H4,PPP3R1,PPP3R2,PRKAR1A,PRKAR2B,PRKCA,PRKCB,PRKCD,PRKCG,PRKCQ,RELB,TGFB1,TGFB3,TIRAP,TLR4,TNF,TNFSF11,TNFSF12,TNFSF13B,TNFSF4,TNFSF8
Orexin Signaling Pathway	1.29	0.397	2.414	ADIPOQ,AKT1,AKT2,AKT3,ATP6V1C1,ATP6V1C2,CACNA2D3,CAMK2B,CASP3,MAPK11,MAPK14,MAPK3,NFKB1,PLA2G2A,PLA2G2E,PLA2G4A,PLCD1,PLCG2,PRKAR1A,PRKAR2B,PRKCA,PRKCB,PRKCD,PRKCG,PRKCQ,PTPN11,SMAD5,SRC,TNF
PI3K Signaling in B Lymphocytes	1.26	0.385	0.898	AKT1,AKT2,AKT3,ATF3,ATF5,BLNK,BTK,C3,CAMK2B,CAMK2D,CBL,CD79B,CREB1,DAPP1,IGHD,IGHE,IKBKG,IL4R,INPP5D,KRAS,LYN,MAPK3,MRAS,NFKB1,PDPK1,PLCD1,PLCG2,PPP3R1,PPP3R2,PRKCB,RELB,RRAS2,SYK,TLR4,VAV1
Antioxidant Action of Vitamin C	1.26	0.407	-0.894	CSF2RA,CSF2RB,HMOX1,IKBKG,JAK2,MAPK10,MAPK11,MAPK14,MAPK3,MAPK8,MAPK9,NFKB1,PLA2G2A,PLA2G2C,PLA2G2E,PLA2G4A,PLA2R1,PLAAT2,PLAAT3,PLCD1,PLCG2,RELB,TNF,TXN
Response to elevated platelet cytosolic Ca2+	1.25	0.38	1.298	A2M,ACTN1,ALDOA,CAP1,CD109,CD36,CHID1,CYB5R1,ECM1,FERMT3,FLNA,IGF2,ITIH3,ITIH4,MANF,PDGFA,PDGFB,PECAM1,PFN1,PLEK,PLG,PRKCA,PRKCB,PRKCG,QSOX1,SERPINA1,SERPINA3,SERPING1,SYTL4,TAGLN2,TGFB1,TGFB3,THBS1,TMX3,TOR4A,VEGFD,VTI1B,VWF
Circadian Rhythm Signaling	1.25	0.379	#NUM!	ADCYAP1,BDNF,CACNA2D3,CAMK2B,CAMK2D,CIRBP,CREB1,CSNK2A2,EIF4E,EIF4EBP2,FGR,GRP,GSK3A,GSK3B,HCK,KLK3,KRAS,LYN,MAP2K5,MAPK3,MDM2,MKNK1,MRAS,NR1D1,NR1D2,PLCD1,PLCG2,PRKAR1A,PRKAR2B,PRKCA,PRKCB,PRKCD,PRKCG,PRKCQ,PTGDS,RACK1,RORC,RRAS2,SRC
Insulin Secretion Signaling Pathway	1.24	0.372	1.234	AGO1,BET1L,CACNA2D3,CAMK2B,CAMK2D,CPE,CREB1,DLAT,EIF2A,EIF2B1,EIF4E,EIF4EBP2,EIF4G2,FGR,GHR,GIP,HCK,JAK2,LYN,MAPK11,MAPK14,MAPK3,PAIP1,PDHX,PLCD1,PLCG2,PRKAR1A,PRKAR2B,PRKCA,PRKCB,PRKCD,PRKCG,PRKCQ,SEC61B,SEC61G,SRC,SSR2,STAT1,STAT3,STAT6,STX1A,STX1B,VAMP2,VAMP3,VTI1B
Signaling by Leptin	1.23	0.625	0.447	JAK2,LEP,LEPR,PTPN11,STAT3
Signaling by FGFR3	1.23	0.441	-0.258	CBL,FGF1,FGF16,FGF17,FGF18,FGF8,FGFR3,GRB2,KRAS,MAPK3,MKNK1,PTPN11,SHC1,SOS1,SRC
WNT/SHH Axonal Guidance Signaling Pathway	1.23	0.394	2.268	BOC,CAMK2B,CAMK2D,FGR,GSK3B,HCK,ILK,LYN,MAPK10,MAPK8,MAPK9,PLXNA1,PRKAR1A,PRKAR2B,PRKCA,SEMA3B,SEMA3C,SEMA3E,SFN,SHISA2,SRC,WNT10B,WNT11,WNT16,WNT7A,YWHAG,YWHAH,YWHAZ
Th2 Pathway	1.23	0.394	-0.577	ACVR2A,ACVR2B,CD247,CD3E,CD80,DLL1,GRB2,HLA-DRB3,ICAM1,IL12B,IL12RB1,IL13,IL1RL1,IL2,IL25,IL4R,JAG1,JAG2,JAK2,NFKB1,NOTCH1,NOTCH2,PRKCQ,STAT6,TGFB1,TGFBR3,TNFSF4,VAV1
VDR/RXR Activation	1.23	0.417	-1.508	BGLAP,CALB1,CD14,COL13A1,CST6,IGFBP3,IGFBP5,IGFBP6,IL1RL1,IL2,KLF4,PDGFA,PRKCA,PRKCB,PRKCD,PRKCG,PRKCQ,SEMA3B,TNFSF11,YY1
RANK Signaling in Osteoclasts	1.23	0.417	3.3	AKT1,AKT2,AKT3,CBL,GSN,IKBKG,MAP3K3,MAPK10,MAPK11,MAPK14,MAPK3,MAPK8,MAPK9,NFKB1,PPP3R1,PPP3R2,PTK2B,RELB,SRC,TNFSF11
HOTAIR Regulatory Pathway	1.21	0.39	-0.378	AGO1,AKT1,AKT2,AKT3,BRD4,COL1A1,COL3A1,EZH2,ICAM1,MDM2,MET,MMP1,MMP10,MMP16,MMP2,MMP7,MMP8,NFKB1,RBBP4,RELB,RHOC,SNUPN,STAT3,TGFB1,TLR4,WNT10B,WNT11,WNT16,WNT7A,YY1
Syndecan interactions	1.21	0.5	1	ACTN1,COL1A1,COL3A1,COL5A1,ITGA6,ITGB5,PRKCA,TGFB1,THBS1
Amyloid Processing	1.2	0.462	1.342	AKT1,AKT2,AKT3,CAPN2,CSNK2A2,GSK3B,MAPK11,MAPK14,MAPK3,MAPT,PRKAR1A,PRKAR2B
Type II Diabetes Mellitus Signaling	1.2	0.407	2.524	ADIPOQ,AKT1,AKT2,AKT3,CACNA2D3,CD36,IKBKG,MAPK10,MAPK3,MAPK8,MAPK9,NFKB1,PDPK1,PKM,PRKCA,PRKCB,PRKCD,PRKCG,PRKCQ,RELB,SOCS7,TNF
IL-12 Signaling and Production in Macrophages	1.2	0.363	0.962	AKT1,AKT2,AKT3,APOL1,APOM,C3,COL11A2,COL1A1,COL2A1,COL3A1,FUT7,IFIH1,IFNA2,IFNA4,IFNA5,IKBKG,IL10RA,IL10RB,IL12B,IL12RB1,IRF8,ITGAM,JAK2,JCHAIN,LYZ,MAPK11,MAPK14,MAPK3,MAPK8,MST1R,NFKB1,PRKCA,PRKCB,PRKCD,PRKCG,PRKCQ,RAB7A,RELB,SELE,SERPINA1,SPHK2,STAT1,STAT3,STAT6,TGFB1,TGFB3,THBS1,TLR2,TLR3,TLR4,TNF,TNFSF11,XRCC6
Senescence Pathway	1.19	0.364	0.577	ACVR2A,ACVR2B,AKT1,AKT2,AKT3,ANAPC7,ATF3,CACNA2D3,CAPN2,CCNB1,CCNB2,CCNE1,CHEK1,CHEK2,DLAT,EIF4E,ELF5,EZH2,IFNA4,IKBKG,KRAS,MAP2K5,MAPK14,MAPK3,MAPK6,MAPKAPK2,MAPKAPK3,MAPKAPK5,MDM2,MRAS,NFKB1,PDHX,PDK2,PPP2R3A,PPP2R5A,PPP3R1,PPP3R2,RASSF5,RBL2,RRAS2,SAA1,SMAD2,SMAD3,SMAD5,SOD2,TGFB1,TGFB3,TGFBR3,TLR2,TP53,VHL
Sonic Hedgehog Signaling	1.19	0.538	-1.342	CCNB1,CCNB2,DYRK1A,GRK2,GSK3B,PRKAR1A,PRKAR2B
HMGB1 Signaling	1.19	0.37	-0.354	AGER,AKT1,AKT2,AKT3,CD70,DIRAS3,FASLG,FNBP1,ICAM1,IFNGR2,IL12B,IL13,IL17A,IL17B,IL17F,IL2,IL25,KRAS,LEP,MAP2K5,MAPK10,MAPK11,MAPK14,MAPK3,MAPK8,MAPK9,MRAS,NFKB1,RELB,RHOA,RHOC,RHOQ,RND1,RRAS2,SELE,TGFB1,TGFB3,TLR4,TNF,TNFSF11,TNFSF12,TNFSF13B,TNFSF4,TNFSF8
Thrombopoietin Signaling	1.18	0.425	1.213	GRB2,JAK2,KRAS,MAPK3,MRAS,PLCG2,PRKCA,PRKCB,PRKCD,PRKCG,PRKCQ,PTPN11,RRAS2,SHC1,SOS1,STAT1,STAT3
ERBB4 Signaling	1.18	0.425	0.243	AKT1,GRB2,KRAS,MAPK3,MRAS,NRG2,NRG3,PDPK1,PLCG2,PRKCA,PRKCB,PRKCD,PRKCG,PRKCQ,RRAS2,SHC1,SOS1
Signaling by VEGF	1.17	0.397	1.8	AHCYL1,AKT1,AKT2,AKT3,ELMO2,FLT4,KDR,KRAS,MAPK11,MAPK14,MAPKAPK2,MAPKAPK3,NCF1,NCK2,PDPK1,PGF,PRKCA,PRKCB,PRKCD,PTK2B,RHOA,SPHK1,SRC,VAV1,VEGFD
CD28 Signaling in T Helper Cells	1.17	0.397	1.528	AKT1,AKT2,AKT3,CD247,CD3E,CD80,CSK,GRAP2,GRB2,HLA-DRB3,IKBKG,IL2,MAPK10,MAPK8,MAPK9,NFKB1,PDPK1,PPP3R1,PPP3R2,PRKCQ,PTPN11,RELB,SYK,VAV1,WAS
Neuregulin Signaling	1.15	0.385	0.392	AKT1,AKT2,AKT3,EGFR,ERBB3,EREG,GRB2,GRB7,ITGA5,ITGA6,ITGAM,ITGB5,KRAS,MAPK3,MATK,MRAS,NRG2,NRG3,PDPK1,PLCG2,PRKCA,PRKCB,PRKCD,PRKCG,PRKCQ,PTPN11,RRAS2,SHC1,SOS1,SRC
Interleukin-2 family signaling	1.14	0.438	1.069	CSF2RA,CSF2RB,GRB2,IL2,INPP5B,INPP5D,JAK2,LGALS9,PTK2B,SHC1,SOS1,STAT1,STAT3,SYK
Phospholipase C Signaling	1.14	0.363	0.649	ARHGEF1,BLNK,BTK,CD247,CD3E,CD79B,CREB1,DIRAS3,FNBP1,GRAP2,GRB2,HDAC4,HMOX1,IGHD,IGHE,ITGA5,ITGA6,ITGAM,ITGB5,JCHAIN,KRAS,LYN,MAPK3,MRAS,MYL4,MYL6,NFKB1,PLA2G2A,PLA2G2E,PLA2G4A,PLCD1,PLCG2,PPP3R1,PPP3R2,PRKCA,PRKCB,PRKCD,PRKCG,PRKCQ,RELB,RHOA,RHOC,RHOQ,RND1,RRAS2,SHC1,SOS1,SRC,SYK
Endothelin-1 Signaling	1.14	0.379	0.18	CASP10,CASP2,CASP3,EDN1,GRB2,HMOX1,KRAS,MAPK10,MAPK11,MAPK14,MAPK3,MAPK6,MAPK8,MAPK9,MRAS,PLA2G2A,PLA2G2C,PLA2G2E,PLA2G4A,PLA2R1,PLAAT2,PLAAT3,PLCD1,PLCG2,PRKCA,PRKCB,PRKCD,PRKCG,PRKCQ,RRAS2,SHC1,SOS1,SRC
Erythropoietin Signaling Pathway	1.14	0.366	3.317	AKT1,AKT2,AKT3,CD70,CSF2RB,EPO,EPOR,FASLG,GRB2,GSK3B,HBD,IL12B,IL13,IL17A,IL17B,IL17F,IL2,IL25,JAK2,KRAS,LEP,MAPK3,MDM2,MRAS,NFKB1,PDPK1,PRKCA,PRKCB,PRKCD,PRKCG,PRKCQ,RELB,RRAS2,SHC1,SOS1,SRC,TGFB1,TGFB3,TNF,TNFSF11,TNFSF12,TNFSF13B,TNFSF4,TNFSF8,TP53
Macrophage Classical Activation Signaling Pathway	1.13	0.368	-4.217	BPI,CD14,CD70,CD80,CXCL11,CXCL9,DLAT,EZH2,FASLG,HLA-DRB3,IFNA2,IFNA4,IFNA5,IFNGR2,IKBKG,IL12B,IL13,IL17A,IL17B,IL17F,IL2,IL25,IRF8,IRF9,JAK2,LEP,NFKB1,PDHX,PKM,RBBP4,STAT1,STAT3,STAT6,TGFB1,TGFB3,TLR4,TNF,TNFSF11,TNFSF12,TNFSF13B,TNFSF4,TNFSF8,YY1
FLT3 Signaling in Hematopoietic Progenitor Cells	1.13	0.404	1.789	AKT1,AKT2,AKT3,CBL,CREB1,EIF4E,GRB2,INPP5D,KRAS,MAPK11,MAPK14,MAPK3,MRAS,PDPK1,PTPN11,RRAS2,SHC1,SOS1,STAT1,STAT3,STAT6
NFKBIE Signaling Pathway	1.12	0.429	-2.324	CD247,CD3E,CD70,FASLG,IKBKG,MAP3K3,NFKB1,RELB,TNF,TNFSF11,TNFSF12,TNFSF13B,TNFSF18,TNFSF4,TNFSF8
Dilated Cardiomyopathy Signaling Pathway	1.12	0.4	-1.091	AKT1,AKT2,AKT3,CACNA2D3,CAMK2B,CAMK2D,DES,DSG2,GSK3B,ILK,LAMA4,MAP3K3,MAPK11,MAPK14,MAPK3,MYL4,MYL6,PDE2A,PRKAR1A,PRKAR2B,PTPN11,TNNI2
Role of MAPK Signaling in the Pathogenesis of Influenza	1.12	0.4	#NUM!	AKT1,AKT2,AKT3,CASP3,KRAS,MAPK10,MAPK11,MAPK14,MAPK3,MAPK8,MAPK9,MRAS,PLA2G2A,PLA2G2C,PLA2G2E,PLA2G4A,PLA2R1,PLAAT2,PLAAT3,PRKCA,RRAS2,TNF
Signaling by Insulin receptor	1.12	0.5	1.414	ATP6V1C1,ATP6V1C2,GRB10,GRB2,KRAS,MAPK3,SHC1,SOS1
GPVI-mediated activation cascade	1.12	0.458	2.714	CLEC1B,COL1A1,GP6,LYN,MPIG6B,PDPK1,PLCG2,PTPN11,RHOA,SYK,VAV1
G alpha (q) signalling events	1.11	0.397	-2.294	AGT,ANXA1,BTK,CCL23,EDN1,EDN2,GHRL,GNGT2,GNRH1,GRK2,GRP,KISS1,LTB4R,NMB,NMU,OXT,QRFP,RGS16,RGS4,RGS5,SAA1,UTS2B,XCL1
Molecular Mechanisms of Cancer	1.1	0.338	-0.191	ACVR2A,ACVR2B,ADGRB2,ADGRB3,ADGRD1,ADGRG1,ADGRG2,AKT1,AKT2,AKT3,ARHGEF1,BMP1,BMP10,BMP3,BMP4,BMP5,BMP6,CAMK2B,CAMK2D,CASP10,CASP3,CBL,CCNE1,CDKN2D,CFLAR,CHEK1,CHEK2,CSF2RB,DAXX,DIRAS3,EDN1,EDN2,FASLG,FNBP1,GABBR1,GABBR2,GHR,GPR135,GRB2,GRP,GSK3A,GSK3B,HDAC4,HEY1,IL10RA,IL10RB,IL11RA,IL12RB1,IL15RA,IL1R2,IL1RL1,IL31RA,IL4R,IL6R,IL7R,ITGA5,ITGA6,ITGAM,ITGB5,JAK2,KRAS,LGR5,LHCGR,LRP1,LTB4R,MAPK10,MA…
WNK Renal Signaling Pathway	1.1	0.421	0.832	AGT,AKT1,AKT2,AKT3,CBL,KLHL3,MAPK14,MDM2,PRKCA,PRKCB,PRKCD,PRKCG,PRKCQ,SGK1,TNF,VHL
Xenobiotic Metabolism Signaling	1.1	0.359	#NUM!	ALDH1B1,ALDH3A1,ALDH7A1,ANKRA2,CAMK2B,CAMK2D,CES1,CES3,CHST2,CHST3,CHST4,CYP3A4,FMO3,FTL,GSTA3,GSTM1,GSTM4,GSTP1,HDAC4,HMOX1,HS3ST1,HS3ST3B1,HS3ST4,HS6ST1,HS6ST3,KRAS,MAP2K5,MAP3K3,MAPK11,MAPK14,MAPK3,MAPK8,MAPK9,MGMT,MRAS,NFKB1,PPP2R3A,PPP2R5A,PRKCA,PRKCB,PRKCD,PRKCG,PRKCQ,RELB,RRAS2,SCAND1,SOD3,SULT1A1,SULT1C4,SULT1E1,TNF,WSCD2
Signaling by Type 1 Insulin-like Growth Factor 1 Receptor (IGF1R)	1.1	0.545	0	CILP,GRB2,IGF2,KRAS,SHC1,SOS1
Signal regulatory protein family interactions	1.1	0.545	1.633	GRB2,PTK2B,PTPN11,SFTPD,SIRPG,SRC
Sperm Motility	1.09	0.36	0	ALK,BTK,CSF2RA,CSK,DYRK1A,DYRK3,EGFR,EPHB3,ERBB3,FER,FGFR2,FGFR3,FGR,FLT4,HCK,JAK2,KDR,KIT,LTK,LYN,MAP2K5,MATK,MET,MRAS,MST1R,NPPA,PDE2A,PDE4C,PDE4D,PDGFRA,PLA2G2A,PLA2G2C,PLA2G2E,PLA2G4A,PLA2R1,PLAAT2,PLAAT3,PLCD1,PLCG2,PRKAR1A,PRKAR2B,PRKCA,PRKCB,PRKCD,PRKCG,PRKCQ,PTK2B,PTK7,SRC,SYK
HGF Signaling	1.09	0.386	1.46	AKT1,AKT2,AKT3,ELF5,GRB2,ITGA5,ITGA6,ITGAM,ITGB5,KRAS,MAP3K3,MAPK10,MAPK3,MAPK8,MAPK9,MET,MRAS,PLCG2,PRKCA,PRKCB,PRKCD,PRKCG,PRKCQ,PTPN11,RRAS2,SOS1,STAT3
IGF-1 Signaling	1.09	0.386	2.236	AKT1,AKT2,AKT3,CSNK2A2,GRB10,GRB2,IGFBP3,IGFBP5,IGFBP6,JAK2,KRAS,MAPK3,MAPK8,MRAS,PDPK1,PRKAR1A,PRKAR2B,PTPN11,RRAS2,SFN,SHC1,SOCS7,SOS1,STAT3,YWHAG,YWHAH,YWHAZ
PI3K/AKT Signaling	1.09	0.362	0.557	AKT1,AKT2,AKT3,CSF2RB,EIF4E,GHR,GRB2,GSK3A,GSK3B,IKBKG,IL10RA,IL10RB,IL11RA,IL12RB1,IL15RA,IL1R2,IL1RL1,IL31RA,IL4R,IL6R,IL7R,ILK,INPP5B,INPP5D,ITGA5,ITGA6,ITGAM,ITGB5,JAK2,KRAS,MAPK3,MDM2,MRAS,NANOG,NFKB1,PDPK1,PPP2R3A,PPP2R5A,RELB,RRAS2,SFN,SHC1,SOS1,TP53,YWHAG,YWHAH,YWHAZ
Interleukin-3, Interleukin-5 and GM-CSF signaling	1.09	0.415	1.213	BLNK,CBL,CSF2RA,CSF2RB,GRB2,HCK,IL2,INPP5B,INPP5D,JAK2,LYN,PTPN11,SHC1,SOS1,SYK,VAV1,YWHAZ
Role of NANOG in Mammalian Embryonic Stem Cell Pluripotency	1.08	0.384	0.775	ACVR2A,ACVR2B,AKT1,AKT2,AKT3,BMP1,BMP10,BMP3,BMP4,BMP5,BMP6,GRB2,GSK3B,JAK2,KRAS,MAPK3,MRAS,NANOG,RRAS2,SHC1,SMAD5,SOS1,STAT3,TP53,WNT10B,WNT11,WNT16,WNT7A
PAK Signaling	1.08	0.384	1	CASP3,EPHB3,GRB2,ITGA5,ITGA6,ITGAM,ITGB5,KRAS,MAPK10,MAPK3,MAPK8,MAPK9,MRAS,MYL4,MYL6,NCK2,PAK4,PAK5,PDGFA,PDGFB,PDGFD,PDGFRA,PTK2B,RRAS2,SHC1,SOS1,TNF,WASL
Production of Nitric Oxide and Reactive Oxygen Species in Macrophages	1.08	0.366	1.622	AKT1,AKT2,AKT3,APOL1,APOM,DIRAS3,FNBP1,IFNGR2,IKBKG,IRF8,JAK2,LYZ,MAP3K3,MAPK10,MAPK11,MAPK14,MAPK3,MAPK8,MAPK9,NCF1,NFKB1,PLCG2,PPP1CC,PPP1R10,PPP2R3A,PPP2R5A,PRKCA,PRKCB,PRKCD,PRKCG,PRKCQ,RELB,RHOA,RHOC,RHOQ,RND1,SERPINA1,STAT1,TLR2,TLR4,TNF
Glioblastoma Multiforme Signaling	1.07	0.374	0.707	AKT1,AKT2,AKT3,CCNE1,DIRAS3,EGFR,FNBP1,GRB2,GSK3B,IGF2,KRAS,MAPK3,MDM2,MRAS,PDGFA,PDGFB,PDGFD,PDGFRA,PLCD1,PLCG2,PRKCD,RHOA,RHOC,RHOQ,RND1,RRAS2,SHC1,SOS1,SRC,TP53,WNT10B,WNT11,WNT16,WNT7A
Effects of PIP2 hydrolysis	1.07	0.75	#NUM!	ABHD12,PRKCD,PRKCQ
Cardiac β-adrenergic Signaling	1.06	0.404	-0.775	AKAP7,APEX1,CACNA2D3,GDPD1,GRK2,MPPED2,MRAS,PDE2A,PDE4C,PDE4D,PDE5A,PPP1CC,PPP1R10,PPP1R1A,PPP2R3A,PPP2R5A,PRKAR1A,PRKAR2B,SMPDL3A
DAP12 interactions	1.06	0.433	-0.832	BTK,CD300LB,GRAP2,GRB2,KIR3DS1,KRAS,NCR2,PLCG2,SHC1,SIGLEC14,SIGLEC15,SOS1,SYK
Transcriptional Regulation by MECP2	1.06	0.433	-1.155	AGO1,AURKB,BDNF,CAMK2B,CAMK2D,CREB1,DLL1,FKBP5,MET,NOTCH1,RBFOX1,SGK1,SST
Apelin Cardiomyocyte Signaling Pathway	1.05	0.4	2.236	AKT1,AKT2,AKT3,MAPK10,MAPK11,MAPK14,MAPK3,MAPK6,MAPK8,MAPK9,MYL4,MYL6,PLCD1,PLCG2,PRKCA,PRKCB,PRKCD,PRKCG,PRKCQ,TGFB1
Synaptic Long Term Potentiation	1.05	0.396	0.218	CAMK2B,CAMK2D,CREB1,KRAS,MAPK3,MRAS,PLCD1,PLCG2,PPP1CC,PPP1R10,PPP1R1A,PPP3R1,PPP3R2,PRKAR1A,PRKAR2B,PRKCA,PRKCB,PRKCD,PRKCG,PRKCQ,RRAS2
Prolactin Signaling	1.05	0.396	1.606	CCDC51,GRB2,JAK2,KRAS,MAPK3,MRAS,NMI,PDPK1,PLCG2,PRKCA,PRKCB,PRKCD,PRKCG,PRKCQ,PTPN11,RRAS2,SHC1,SOCS7,SOS1,STAT1,STAT3
NAD Biosynthesis from 2-amino-3-carboxymuconate Semialdehyde	1.04	1	#NUM!	NMNAT1,QPRT
Proline Biosynthesis I	1.04	1	#NUM!	PYCR1,PYCR2
Androgen Signaling	1.04	0.393	1.291	CACNA2D3,CCNH,MAPK3,MNAT1,MRAS,NFKB1,POLR2E,POLR2J2/POLR2J3,PRKAR1A,PRKAR2B,PRKCA,PRKCB,PRKCD,PRKCG,PRKCQ,RELB,SHBG,SHC1,SMAD3,SRC,TAF10,TAF12
Sphingosine-1-phosphate Signaling	1.04	0.393	3.578	AKT1,AKT2,AKT3,ASAH2,CASP10,CASP2,CASP3,DIRAS3,FNBP1,MAPK3,PDGFA,PDGFB,PDGFD,PDGFRA,PLCD1,PLCG2,PTK2B,RHOA,RHOC,RHOQ,RND1,SPHK1
IL-17 Signaling	1.04	0.359	-2.771	AKT1,AKT2,AKT3,CCL11,CCL22,CD70,CXCL1,DEFB108B,DEFB110,DEFB116,DEFB119,DEFB129,DEFB132,FASLG,GSK3B,IL12B,IL13,IL17A,IL17B,IL17F,IL2,IL25,JAK2,KRAS,LCN2,LEP,MAPK10,MAPK11,MAPK14,MAPK3,MAPK8,MAPK9,MMP2,MRAS,NFKB1,PGF,RGS16,RRAS2,TGFB1,TGFB3,TNF,TNFSF11,TNFSF12,TNFSF13B,TNFSF4,TNFSF8,VEGFD
UFMylation Signaling Pathway	1.04	0.424	0	AKT1,AKT2,AKT3,EIF4E,EIF4G2,GSK3B,MDM2,NFKB1,PAIP1,TLR4,TNF,TP53,UFC1,XBP1
ERK/MAPK Signaling	1.02	0.364	0.686	CREB1,DUSP4,EIF4E,ELF5,GRB2,ITGA5,ITGA6,ITGAM,ITGB5,KRAS,MAPK3,MAPKAPK5,MKNK1,MRAS,PAK4,PAK5,PLA2G2A,PLA2G2E,PLA2G4A,PLCG2,PPP1CC,PPP1R10,PPP2R3A,PPP2R5A,PRKAR1A,PRKAR2B,PRKCA,PRKCB,PRKCD,PRKCG,PTK2B,RRAS2,SHC1,SOS1,SRC,STAT1,STAT3,YWHAG,YWHAH,YWHAZ
Leukocyte Extravasation Signaling	1.02	0.365	1.333	ACTN1,ARHGAP6,BTK,FER,ICAM1,ICAM3,ITGAM,MAPK10,MAPK11,MAPK14,MAPK8,MAPK9,MMP1,MMP10,MMP16,MMP2,MMP7,MMP8,MYL6,NCF1,PECAM1,PLCG2,PRKCA,PRKCB,PRKCD,PRKCG,PRKCQ,PTK2B,PTPN11,RASSF5,RHOA,SPN,SRC,TIMP4,VASP,VAV1,WAS,WASL
PTEN Signaling	1.02	0.366	0.354	AKT1,AKT2,AKT3,CASP3,CBL,CSNK2A2,EGFR,FASLG,FGFR2,FGFR3,FLT4,GHR,GRB2,GSK3A,GSK3B,IKBKG,ILK,INPP5B,INPP5D,ITGA5,ITGA6,ITGAM,ITGB5,KDR,KRAS,MAPK3,MRAS,NFKB1,PDGFRA,PDPK1,RELB,RRAS2,SHARPIN,SHC1,SOS1,TGFBR3,YWHAH
Gastrin-CREB signalling pathway via PKC and MAPK	1.02	0.5	-0.378	CREB1,EGFR,GRB2,KRAS,MAPK3,PRKCA,SOS1
IL-27 Signaling Pathway	1.02	0.377	0.186	AKT1,AKT2,AKT3,BECN1,ENTPD1,GZMB,HLA-G,IFNA5,IFNGR2,IL13,IL17A,IL1R2,IL1RAPL2,IL1RL1,IL2,IRF8,JAK2,MAPK11,MAPK14,NFKB1,PYCARD,RELB,RORC,SMAD3,STAT1,STAT3,TLR2,TLR3,TLR4
Pancreatic Adenocarcinoma Signaling	1.02	0.377	1.091	AKT1,AKT2,AKT3,BIRC5,CCNE1,EGFR,GRB2,HDAC4,HMOX1,JAK2,KRAS,MAPK10,MAPK3,MAPK8,MAPK9,MDM2,NFKB1,NOTCH1,PGF,RBL2,RELB,SMAD2,SMAD3,STAT1,STAT3,TGFB1,TGFB3,TP53,VEGFD
Xenobiotic Metabolism CAR Signaling Pathway	1.02	0.368	-2.744	ALDH1B1,ALDH3A1,ALDH7A1,CHST2,CHST3,CHST4,CYP3A4,EGFR,FMO3,GSTA3,GSTM1,GSTM4,GSTP1,HS3ST1,HS3ST3B1,HS3ST4,HS6ST1,HS6ST3,MAP2K5,MAPK3,PPP2R3A,PPP2R5A,PRKCA,PRKCB,PRKCD,PRKCG,PRKCQ,RACK1,SCAND1,SOD3,SRC,SULT1A1,SULT1C4,SULT1E1,WSCD2
EIF2 Signaling	1.02	0.373	1.606	AGO1,AKT1,AKT2,AKT3,ATF3,ATF5,DDIT3,EIF1AX,EIF2A,EIF2B1,EIF3B,EIF3G,EIF4E,EIF4G2,GRB2,GSK3B,KRAS,MAPK3,MRAS,PAIP1,PDPK1,PPP1CC,RPL12,RPS20,RPS25,RPS4X,RPS5,RPSA,RRAS2,SHC1,SOS1
Gαi Signaling	1.01	0.41	0	GABBR1,GABBR2,GRB2,KRAS,LTB4R,MAPK3,MRAS,PRKAR1A,PRKAR2B,RGS14,RGS4,RRAS2,SHC1,SOS1,SRC,STAT3
Role of Tissue Factor in Cancer	0.998	0.355	0.429	ACVR2A,ACVR2B,AKT1,AKT2,AKT3,BIRC5,CASP3,CXCL1,EGFR,EIF4E,F7,FGR,FLT4,HCK,IKBKG,ITGA6,JAK2,KDR,KRAS,LYN,MAP2K5,MAPK10,MAPK11,MAPK14,MAPK3,MAPK6,MAPK8,MAPK9,MET,MMP1,MMP2,MRAS,NFKB1,P4HB,PPP2R3A,PPP2R5A,PRKCA,PRSS3,PTK2B,PTPN11,RBL2,RRAS2,SERPINA10,SRC,TGFB1,TGFB3,TGFBR3,TNF,TP53
CDK5 Signaling	0.982	0.396	-1.698	BDNF,ITGA6,KRAS,MAPK10,MAPK11,MAPK14,MAPK3,MAPK6,MAPK8,MAPK9,MAPT,MRAS,PPP1CC,PPP1R10,PPP2R3A,PPP2R5A,PRKAR1A,PRKAR2B,RRAS2
Actin Nucleation by ARP-WASP Complex	0.982	0.396	-0.832	DIRAS3,FNBP1,GRB2,ITGA5,ITGA6,ITGAM,ITGB5,KRAS,MRAS,NCK2,RHOA,RHOC,RHOQ,RND1,RRAS2,SOS1,VASP,WAS,WASL
Dendritic Cell Maturation	0.973	0.36	0.164	AKT1,AKT2,AKT3,CD1B,CD247,CD3E,CD80,CD83,COL11A2,COL1A1,COL2A1,COL3A1,CREB1,HLA-DRB3,HLA-G,ICAM1,IFNA5,IKBKG,IL12B,IRF8,JAK2,JCHAIN,LEP,LEPR,LY75,MAPK10,MAPK11,MAPK14,MAPK3,MAPK8,MAPK9,NFKB1,PLCD1,PLCG2,RELB,STAT1,TLR2,TLR3,TLR4,TNF
Myelination Signaling Pathway	0.97	0.346	-0.25	ACVR2A,ACVR2B,AKT1,AKT2,AKT3,ARHGAP6,BDNF,BMP1,BMP10,BMP3,BMP4,BMP5,BMP6,CREB1,DTX1,EGFR,EIF4E,ERBB3,FGFR2,FGFR3,FGR,GRB2,GSK3B,HCK,HDAC4,HMGCR,IDI1,ILK,ITGA6,ITGB5,KLK3,KRAS,LAMA4,LYN,MAPK3,MPZ,MRAS,NFKB1,NOTCH1,NOTCH2,PDGFA,PDGFB,PDGFD,PDGFRA,PLCG2,PMP2,PPP3R1,PPP3R2,PRKAR1A,PRKAR2B,PTK2B,PTPN11,RHOA,RRAS2,SMAD2,SMAD3,SMAD5,SOS1,SRC,WNT10B,WNT11,WNT16,WNT7A,YY1
FOXO-mediated transcription	0.969	0.471	1.414	AKT1,AKT2,AKT3,SFN,SIRT3,TXN,YWHAG,YWHAZ
B Cell Development	0.969	0.471	#NUM!	CD79B,CD80,HLA-DRB3,IGHD,IGHE,IL7,IL7R,SPN
Thrombin Signaling	0.965	0.364	2.335	AKT1,AKT2,AKT3,ARHGEF1,CAMK2B,CAMK2D,CREB1,DIRAS3,EGFR,FNBP1,GRB2,KRAS,MAPK11,MAPK14,MAPK3,MRAS,MYL4,MYL6,NFKB1,PDPK1,PLCD1,PLCG2,PRKCA,PRKCB,PRKCD,PRKCG,PRKCQ,RELB,RHOA,RHOC,RHOQ,RND1,RRAS2,SHC1,SOS1,SRC
Airway Pathology in Chronic Obstructive Pulmonary Disease	0.963	0.365	#NUM!	APOM,C8G,CD70,CXCL1,FASLG,FGF1,FGF16,FGF17,FGF18,FGF3,FGF8,GZMB,IL12B,IL13,IL17A,IL17B,IL17F,IL2,IL25,LCN2,LEP,MMP1,MMP2,MMP8,OBP2A,OBP2B,PTGDS,TGFB1,TGFB3,TNF,TNFSF11,TNFSF12,TNFSF13B,TNFSF4,TNFSF8
Protein Sorting Signaling Pathway	0.96	0.379	2.2	AP1G2,CLINT1,CLTC,COPB2,FGR,GBA3,GGA1,GGA3,HCK,HMOX1,LYN,PRKAR1A,PRKAR2B,RAB11A,SCARB2,SNX1,SNX11,SNX27,SNX4,SNX5,SNX8,SORT1,SRC,TMED4,VPS26A
Acetylcholine Receptor Signaling Pathway	0.958	0.377	2.353	ACHE,AKT1,AKT2,AKT3,CACNA2D3,CAMK2B,CAMK2D,CASP10,CASP2,CASP3,CHRNB3,CREB1,HMOX1,JAK2,MAPK3,NFKB1,PLCD1,PLCG2,PRKAR1A,PRKAR2B,PRKCA,PRKCB,PRKCD,PRKCG,PRKCQ,TNF
Adrenergic Receptor Signaling Pathway (Enhanced)	0.958	0.369	4.849	ATP6V1C1,ATP6V1C2,BDNF,CACNA2D3,CD70,FASLG,IL12B,IL13,IL17A,IL17B,IL17F,IL2,IL25,LEP,PLCD1,PLCG2,PRKAR1A,PRKAR2B,PRKCA,PRKCB,PRKCD,PRKCG,PRKCQ,TGFB1,TGFB3,TNF,TNFSF11,TNFSF12,TNFSF13B,TNFSF4,TNFSF8
ISGylation Signaling Pathway	0.958	0.375	-2.887	BECN1,BIRC5,DTX3L,EIF2A,IFIH1,IFNA2,IFNA4,IFNA5,IFNL1,IFNL2,IL10RB,IRF4,IRF6,IRF8,IRF9,KRAS,MAPK10,MAPK8,MAPK9,NFKB1,PCNA,STAT1,TLR2,TLR3,TLR4,TP53,UBA7
Necroptosis Signaling Pathway	0.958	0.37	-0.365	CAMK2B,CAMK2D,CAPN2,CASP10,CFLAR,CYLD,DAPK1,FASLG,IFNA4,IKBKG,IRF9,MDM2,PLA2G2A,PLA2G2E,PLA2G4A,PPIF,PPP3R1,PPP3R2,PYCARD,PYGL,RBL2,SHARPIN,STAT1,TIMM13,TLR3,TLR4,TNF,TNFRSF10B,TNIP1,TP53
Iron homeostasis signaling pathway	0.957	0.372	#NUM!	ATP6V1C1,ATP6V1C2,BMP1,BMP10,BMP3,BMP4,BMP5,BMP6,EGFR,EPO,FTL,FXN,HAMP,HBD,HMOX1,IL6R,ISCU,JAK2,LRP1,MAPK3,PCBP1,PDGFA,PDGFB,PDGFRA,SMAD2,SMAD3,SMAD5,STAT3,TFRC
Signaling by TGF-beta Receptor Complex	0.957	0.419	0.832	BAMBI,CBL,ITGB5,LTBP4,NEDD8,PMEPA1,PPP1CC,RHOA,SMAD2,SMAD3,STUB1,TGFB1,TGFB3
Toll-like Receptor Cascades	0.934	0.45	0.333	BPI,CD14,CD36,DNM1,ITGAM,PLCG2,SFTPD,TLR2,TLR4
Serotonin Receptor Signaling	0.932	0.341	0.707	ADIPOQ,AKT1,AKT2,AKT3,BDNF,CACNA2D3,CAMK2B,CAMK2D,CASP3,CAV2,CCNE1,CD38,CPE,CREB1,DIRAS3,EDN1,F13B,FGR,FNBP1,GAP43,GSK3B,HCK,HMOX1,IL12B,IL1RL1,IL2,JAK2,KRAS,LEP,LYN,MAP2K5,MAPK11,MAPK14,MAPK3,MAPT,MMP2,MPDZ,MRAS,NFKB1,PAK4,PAK5,PLA2G2A,PLA2G2C,PLA2G2E,PLA2G4A,PLA2R1,PLAAT2,PLAAT3,PLCD1,PLCG2,PRKAR1A,PRKAR2B,PRKCA,PRKCB,PRKCD,PRKCG,PRKCQ,RBL2,RHOA,RHOC,RHOQ,RND1,RRAS2,SRC,STAT3,TGFB1,TGFB3,TGM1,T…
Endocannabinoid Neuronal Synapse Pathway	0.932	0.405	1.387	CACNA2D3,DNALI1,MAPK10,MAPK11,MAPK14,MAPK3,MAPK6,MAPK8,MAPK9,PLCD1,PLCG2,PPP3R1,PPP3R2,PRKAR1A,PRKAR2B
IL-2 Signaling	0.923	0.4	1.069	AKT1,AKT2,AKT3,CSNK2A2,GRB2,IL2,KRAS,MAPK3,MAPK8,MRAS,PTK2B,PTPN11,RRAS2,SHC1,SOS1,SYK
RHO GTPase cycle	0.92	0.345	1.921	ABR,ACTN1,ARFGAP2,ARHGAP25,ARHGAP45,ARHGAP6,ARHGDIB,ARHGEF1,BASP1,CAPZB,CKAP4,CLTC,CSK,DDX39B,DEF6,DOCK2,DSG2,EFHD2,ELMO2,FAF2,FNBP1,GRB2,GRB7,HNRNPC,JAG1,NCF1,NCK2,NUDC,OPHN1,PAK4,PAK5,PDE5A,PLXNA1,PTK2B,PTPN13,RAB7A,RHOA,RHOC,RHOQ,RHPN2,RND1,RRAS2,SHKBP1,SLITRK3,SNAP23,SOS1,SPTAN1,SRC,STOM,TFRC,TIAM2,TMOD3,TMPO,TPM4,TRA2B,TRIP10,VAMP3,VANGL1,VAV1,WAS,WASL
Signaling by FGFR1	0.916	0.395	-0.243	ANOS1,CBL,FGF1,FGF17,FGF18,FGF3,FGF8,FLRT3,GRB2,KL,KRAS,MAPK3,MKNK1,PTPN11,SHC1,SOS1,SRC
Phagosome Formation	0.912	0.339	-1.053	ADGRB2,ADGRB3,ADGRD1,ADGRG1,ADGRG2,AKT1,AKT2,AKT3,AP1G2,APBB1IP,ARFIP2,C3,CD14,CD209,CD36,CLEC4D,ELMO2,FCER1A,FGR,GABBR1,GABBR2,GPR135,GRB2,HCK,HMOX1,IGHE,ITGA5,ITGA6,ITGAM,ITGB5,JCHAIN,KRAS,LGR5,LHCGR,LTB4R,LYN,MAP2K5,MAPK3,MAPK6,MRAS,MRC2,MSR1,MYL4,MYL6,PAK4,PAK5,PLA2G2A,PLA2G2C,PLA2G2E,PLA2G4A,PLA2R1,PLAAT2,PLAAT3,PLCG2,PRKCA,PRKCB,PRKCD,PRKCG,PRKCQ,PTK2B,RHOA,RRAS2,SCARA5,SOS1,SPHK1,SPHK2,SRC…
Role of NFAT in Cardiac Hypertrophy	0.911	0.361	2.335	AKT1,AKT2,AKT3,CACNA2D3,CAMK2B,CAMK2D,GRB2,GSK3B,HDAC4,IL6R,KRAS,MAPK10,MAPK11,MAPK14,MAPK3,MAPK8,MAPK9,MRAS,PLCD1,PLCG2,PPP3R1,PPP3R2,PRKAR1A,PRKAR2B,PRKCA,PRKCB,PRKCD,PRKCG,PRKCQ,RRAS2,SHC1,SOS1,SRC,TGFB1,TGFB3
Adrenomedullin signaling pathway	0.911	0.361	1.414	ADM,AKT1,AKT2,AKT3,C3,CASP3,CSK,GRB2,GSK3A,GSK3B,KRAS,MAP2K5,MAPK10,MAPK11,MAPK14,MAPK3,MAPK6,MAPK8,MAPK9,MATK,MAX,MMP2,MRAS,NFKB1,PLCD1,PLCG2,PRKAR1A,PRKAR2B,PTK2B,RAMP3,RELB,RRAS2,SHC1,SOS1,TNF
JAK/STAT Signaling	0.911	0.391	2.183	AKT1,AKT2,AKT3,GRB2,JAK2,KRAS,MAPK3,MRAS,NFKB1,PTPN11,RELB,RRAS2,SHC1,SOCS7,SOS1,STAT1,STAT3,STAT6
Xenobiotic Metabolism PXR Signaling Pathway	0.909	0.362	-1.915	ALDH1B1,ALDH3A1,ALDH7A1,CAMK2B,CAMK2D,CES1,CES3,CHST2,CHST3,CHST4,CYP3A4,GSTA3,GSTM1,GSTM4,GSTP1,HS3ST1,HS3ST3B1,HS3ST4,HS6ST1,HS6ST3,PPP1CC,PPP1R10,PRKAR1A,PRKAR2B,PRKCA,PRKCB,PRKCD,PRKCG,PRKCQ,SCAND1,SULT1A1,SULT1C4,SULT1E1,WSCD2
TP53 Regulates Transcription of DNA Repair Genes	0.908	0.435	0	AP1G2,CCNH,CHEK1,ELL,MNAT1,NELFA,POLR2E,RAD51D,SSRP1,TP53
Angiopoietin Signaling	0.903	0.385	0.229	AKT1,AKT2,AKT3,ANGPT1,ANGPTL1,BIRC5,DOK2,GRB2,GRB7,IKBKG,KRAS,MRAS,NFKB1,PAK4,PAK5,PTPN11,RELB,RRAS2,SOS1,TNIP1
Paxillin Signaling	0.899	0.379	0.943	ACTN1,ARFIP2,CSK,GRB2,ITGA5,ITGA6,ITGAM,ITGB5,KRAS,MAPK10,MAPK11,MAPK14,MAPK8,MAPK9,MRAS,NCK2,PAK4,PAK5,PTK2B,RRAS2,SOS1,SRC
Cholecystokinin/Gastrin-mediated Signaling	0.898	0.368	1.347	DIRAS3,EGFR,FNBP1,GRB2,KRAS,MAP2K5,MAPK10,MAPK14,MAPK3,MAPK8,MAPK9,MRAS,PRKCA,PRKCB,PRKCD,PRKCG,PRKCQ,PTK2B,RHOA,RHOC,RHOQ,RND1,RRAS2,SHC1,SOS1,SRC,SST,TNF
cAMP-mediated signaling	0.897	0.37	0.2	AKAP7,APEX1,CAMK2B,CAMK2D,CREB1,DUSP4,GABBR1,GABBR2,GDPD1,GRK2,LHCGR,LTB4R,MAPK3,MPPED2,PDE2A,PDE4C,PDE4D,PDE5A,PPP3R1,PPP3R2,PRKAR1A,PRKAR2B,RGS14,RGS4,SMPDL3A,SRC,STAT3
Eicosanoid Signaling	0.895	0.352	0.309	AKT1,AKT2,AKT3,ALOX15B,AP1G2,CCDC51,CREB1,DPEP2,EGFR,GSK3A,IL13,KLF4,KRAS,LTB4R,MAPK11,MAPK14,MAPK3,MAPKAPK2,MAPKAPK3,MAPKAPK5,MMP2,MRAS,NFKB1,PGF,PLA2G2A,PLA2G2C,PLA2G2E,PLA2G4A,PLA2R1,PLAAT2,PLAAT3,PLCD1,PLCG2,PRKAR1A,PRKAR2B,PRKCA,PRKCB,PRKCD,PRKCG,PRKCQ,PTGDS,RHOA,RRAS2,SRC,VEGFD
Transcriptional regulation of pluripotent stem cells	0.892	0.571	0	KLF4,NANOG,SMAD2,STAT3
RHO GTPases Activate Rhotekin and Rhophilins	0.892	0.571	1	RHOA,RHOC,RHPN2,TAX1BP3
Nucleosome assembly	0.892	0.571	1	H2BC21,H2BC26,NPM1,RBBP4
Germ layer formation at gastrulation	0.892	0.571	1	BMP4,NANOG,SMAD2,SMAD3
NAD biosynthesis II (from tryptophan)	0.892	0.571	-2	HAAO,KMO,NMNAT1,QPRT
Elastic fibre formation	0.889	0.423	0.302	BMP10,BMP4,EMILIN3,FBLN1,ITGA5,ITGB5,LOXL3,LTBP4,MFAP2,TGFB1,TGFB3
MIF Regulation of Innate Immunity	0.875	0.414	0.905	CD14,MAPK10,MAPK3,MAPK8,MAPK9,NFKB1,PLA2G2A,PLA2G2E,PLA2G4A,RELB,TLR4,TP53
Cell Cycle: G2/M DNA Damage Checkpoint Regulation	0.875	0.414	1.265	CCNB1,CCNB2,CHEK1,CHEK2,MDM2,MDM4,PLK1,SFN,TP53,YWHAG,YWHAH,YWHAZ
Interleukin-12 family signaling	0.872	0.467	0.378	CANX,IL12B,IL12RB1,JAK2,P4HB,STAT1,STAT3
Neutrophil degranulation	0.859	0.331	0.198	ACP3,ADAM8,ALDOA,ALDOC,AOC1,ARHGAP45,ARMC8,AZU1,BIN2,BPI,C3,CAB39,CAP1,CD14,CD36,CEACAM3,CKAP4,CLEC4C,CLEC4D,COMMD9,CRACR2A,CRISP3,CST3,CTSC,CTSH,CTSZ,CXCL1,DBNL,DDOST,DOCK2,DYNLL1,EEF1A1,FAF2,FCN1,FGR,FOLR3,FTL,FUCA1,GALNS,GLB1,GMFG,GNS,GOLGA7,GPI,GSN,GSTP1,ILF2,IMPDH1,IRAG2,ITGAM,LAIR1,LCN2,LTF,LYZ,MANBA,MAPK14,MMP8,NEU1,NFASC,NFKB1,OLR1,OSCAR,PADI2,PDAP1,PDXK,PECAM1,PGLYRP1,PGRMC1,PIGR,PKM,PLE…
Signaling by FGFR4	0.855	0.4	0	CBL,FGF1,FGF16,FGF17,FGF18,FGF8,GRB2,KRAS,MAPK3,MKNK1,PTPN11,SHC1,SOS1,SRC
Regulation of TP53 Activity through Phosphorylation	0.855	0.4	-3.207	AURKB,CHEK1,CHEK2,CSNK2A2,DYRK2,MAPK11,MAPK14,MAPKAPK5,MDM2,MDM4,SSRP1,TAF10,TAF12,TP53
Multiple Sclerosis Signaling Pathway	0.844	0.35	-3.507	C2,C3,C6,C8G,CAPN2,CD70,CXCL1,EZH2,FASLG,HLA-DRB3,HLA-G,IFNGR2,IL12B,IL13,IL17A,IL17B,IL17F,IL2,IL25,IL7R,IRF4,LEP,MAPK11,MAPK14,MAPK3,NFKB1,NLRP1,PYCARD,RBBP4,STAT1,TGFB1,TGFB3,TLR2,TLR3,TLR4,TNF,TNFSF11,TNFSF12,TNFSF13B,TNFSF4,TNFSF8,TNKS,YY1
Growth Hormone Signaling	0.844	0.39	1.291	A2M,GHR,IGF2,IGFBP3,JAK2,MAPK3,PDPK1,PLCG2,PRKCA,PRKCB,PRKCD,PRKCG,PRKCQ,SOCS7,STAT1,STAT3
RHO GTPases activate PKNs	0.841	0.444	2.828	MYL6,PDPK1,RHOA,RHOC,SFN,YWHAG,YWHAH,YWHAZ
nNOS Signaling in Neurons	0.841	0.444	#NUM!	CAPN2,PPP3R1,PPP3R2,PRKCA,PRKCB,PRKCD,PRKCG,PRKCQ
Systemic Lupus Erythematosus in T Cell Signaling Pathway	0.84	0.35	0.316	AKT1,AKT2,AKT3,CASP10,CASP2,CASP3,CBL,CD247,CD3E,CD70,CD80,CREB1,DIRAS3,FASLG,FNBP1,GRB2,HLA-DRB3,HLA-G,IL12B,IL17A,IL2,IRF4,KRAS,LEP,LEPR,MAP2K5,MAPK3,MRAS,PPP2R3A,PPP2R5A,PPP3R1,PPP3R2,RHOA,RHOC,RHOQ,RND1,RORC,RRAS2,SOS1,STAT3,SYK,VAV1
trans-Golgi Network Vesicle Budding	0.84	0.386	-0.243	AP1G2,BLOC1S1,BLOC1S5,BLOC1S6,CLINT1,CLTC,CTSZ,DTNBP1,FTL,GNS,SH3GL2,SNAP23,SNX5,SORT1,TFRC,VAMP2,YIPF6
NF-κB Activation by Viruses	0.84	0.386	0.5	AKT1,AKT2,AKT3,IKBKG,ITGA6,KRAS,MAPK3,MRAS,NFKB1,PRKCA,PRKCB,PRKCD,PRKCG,PRKCQ,RELB,RRAS2,TNFRSF14
PKCθ Signaling in T Lymphocytes	0.837	0.368	0.426	CACNA2D3,CAMK2B,CAMK2D,CD247,CD3E,CD80,GRAP2,GRB2,HLA-DRB3,IKBKG,IL2,KRAS,MAP3K3,MAPK3,MAPK8,MRAS,NFKB1,PLCG2,PPP3R1,PPP3R2,PRKCQ,RELB,RRAS2,SOS1,VAV1
NGF Signaling	0.837	0.368	1.877	AKT1,AKT2,AKT3,CREB1,GRB2,IKBKG,KRAS,MAP3K3,MAPK10,MAPK3,MAPK8,MAPK9,MRAS,NFKB1,PDPK1,PLCG2,PRKCD,PTPN11,RELB,RHOA,RRAS2,SHC1,SOS1,TP53,TRAF4
VEGF Signaling	0.836	0.369	0	ACTN1,AKT1,AKT2,AKT3,EIF1AX,EIF2B1,FLT4,GRB2,KDR,KRAS,MAPK3,MRAS,PGF,PLCG2,PRKCA,PRKCB,PTK2B,PTPN11,RRAS2,SFN,SHC1,SOS1,SRC,VEGFD
Toll-like Receptor Signaling	0.836	0.38	0.577	CD14,IKBKG,IL12B,IL1RL1,MAPK11,MAPK14,MAPK8,NFKB1,RELB,SIGIRR,TIRAP,TLR2,TLR3,TLR4,TNF,TNFAIP3,TOLLIP,TRAF4,UBD
FGF Signaling	0.835	0.371	0	AKT1,AKT2,AKT3,CREB1,FGF1,FGF16,FGF17,FGF18,FGF3,FGF8,FGFR2,FGFR3,GRB2,MAPK11,MAPK14,MAPK3,MAPK8,MAPKAPK2,MET,PRKCA,PTPN11,SOS1,STAT3
LPS-stimulated MAPK Signaling	0.835	0.377	0	CD14,CREB1,IKBKG,KRAS,MAPK10,MAPK11,MAPK14,MAPK3,MAPK8,MAPK9,MRAS,NFKB1,PRKCA,PRKCB,PRKCD,PRKCG,PRKCQ,RELB,RRAS2,TLR4
Role of MAPK Signaling in Promoting the Pathogenesis of Influenza	0.834	0.373	0.426	ATP6V1C1,ATP6V1C2,BECN1,CASP3,KRAS,MAPK10,MAPK11,MAPK14,MAPK3,MAPK8,MAPK9,MRAS,NFKB1,PLA2G2A,PLA2G2C,PLA2G2E,PLA2G4A,PLA2R1,PLAAT2,PLAAT3,PRKCA,RRAS2
Platelet Adhesion to exposed collagen	0.815	0.5	2.236	COL1A1,GP1BB,GP6,LYN,VWF
Interleukin-15 signaling	0.815	0.5	1.342	GRB2,IL15RA,SHC1,SOS1,STAT3
ID1 Signaling Pathway	0.807	0.346	-0.302	ACVR2A,ACVR2B,AKT1,AKT2,AKT3,ATF3,BIRC5,BMP4,CCNE1,CHRNB3,EGFR,FGFR2,FGFR3,FGR,GSK3B,HCK,IGF2,IL6R,KRAS,LYN,MAPK11,MAPK14,MAPK3,MDM2,MMP2,MRAS,NANOG,NFKB1,PGF,PTK7,RHOC,RRAS2,SMAD2,SMAD3,SMAD5,SRC,STAT3,TGFB1,TGFB3,TGFBR3,TNF,TP53,USP1,VEGFD
Atherosclerosis Signaling	0.806	0.355	#NUM!	ALOX15B,APOL1,APOM,CCL11,CD36,COL11A2,COL1A1,COL2A1,COL3A1,ICAM1,LPL,LYZ,MMP1,MSR1,NFKB1,PDGFA,PDGFB,PDGFD,PLA2G2A,PLA2G2C,PLA2G2E,PLA2G4A,PLA2R1,PLAAT2,PLAAT3,RELB,SELE,SERPINA1,TGFB1,TNF,TNFRSF14,TNFSF12,TPSAB1/TPSB2
Inhibition of ARE-Mediated mRNA Degradation Pathway	0.806	0.355	-0.898	AGO1,AKT1,AKT2,AKT3,CD70,CNOT9,DDX6,FASLG,MAPK11,MAPK14,MAPK3,MAPK6,MAPKAPK2,POMC,PPP2R3A,PPP2R5A,PRKAR1A,PRKAR2B,PSMA3,PSMD5,PSME3,SFN,TIA1,TNF,TNFSF11,TNFSF12,TNFSF13B,TNFSF18,TNFSF4,TNFSF8,YWHAG,YWHAH,YWHAZ
Mechanisms of Viral Exit from Host Cells	0.804	0.417	#NUM!	CHMP2B,CHMP3,LMNB2,PRKCA,PRKCB,PRKCD,PRKCG,PRKCQ,SH3GL2,SH3GL3
Role of PKR in Interferon Induction and Antiviral Response	0.802	0.356	0.784	ATF3,CASP3,FASLG,IFIH1,IFNA4,IFNGR2,IKBKG,IRF9,MAPK10,MAPK11,MAPK14,MAPK3,MAPK8,MAPK9,MSR1,NFKB1,NLRP1,NLRP4,NPM1,PDGFA,PDGFB,PDGFD,PYCARD,RELB,SCARA5,STAT1,STAT3,TIRAP,TLR3,TLR4,TNF,TP53
Semaphorin Neuronal Repulsive Signaling Pathway	0.799	0.356	0.365	AKT1,AKT2,AKT3,DPYSL3,DPYSL4,GSK3B,ITGA5,ITGA6,ITGAM,ITGB5,MAP2K5,MAPT,MICAL1,MYL4,MYL6,NCAN,PAK4,PAK5,PDE4C,PDE4D,PLCG2,PLXNA1,PRKAR1A,PRKAR2B,RHOA,RND1,SEMA3E,SEMA6A,SEMA6D,SMC3,TP53
CGAS-STING Signaling Pathway	0.796	0.357	-1.826	ATG5,ATP6V1C1,ATP6V1C2,CCL26,CD70,EIF2A,FASLG,ICAM1,IFNA4,IKBKG,IL12B,IL13,IL17A,IL17B,IL17F,IL2,IL25,LEP,NFKB1,PYCARD,STAT1,STAT6,TGFB1,TGFB3,TNF,TNFSF11,TNFSF12,TNFSF13B,TNFSF4,TNFSF8
IL-33 Signaling Pathway	0.793	0.347	1.581	AKT1,AKT2,AKT3,CASP10,CASP2,CASP3,CCL24,CREB1,CTRC,H2BC26,ICAM1,ICAM2,ICAM3,ICAM5,IGHE,IKBKG,IL13,IL17F,IL1RL1,JAK2,KIT,MAPK10,MAPK11,MAPK14,MAPK3,MAPK8,MAPK9,MAPKAPK2,MMP2,NFKB1,PLCG2,PRKAR1A,PRKAR2B,PRSS22,SELE,SIGIRR,STAT3,SYK,TNF,TPSAB1/TPSB2,TPSG1
HER-2 Signaling in Breast Cancer	0.793	0.347	0	AKT1,AKT2,AKT3,BIRC5,CASP3,CCNE1,COX5A,COX6A2,DDX19B,EGFR,ELF5,ERBB3,FCER1A,FGR,GRB2,GSK3A,GSK3B,HCK,IKBKG,ITGB5,KRAS,LYN,MAPK3,MDM2,MMP2,MRAS,NFKB1,PGR,PRKCA,PRKCB,PRKCD,PRKCG,PRKCQ,RBL2,RELB,RRAS2,SMAD3,SOS1,SRC,STAT3,TP53
TNFs bind their physiological receptors	0.793	0.407	-3.317	CD70,FASLG,TNFRSF14,TNFRSF17,TNFRSF18,TNFRSF6B,TNFSF11,TNFSF13B,TNFSF18,TNFSF4,TNFSF8
OX40 Signaling Pathway	0.793	0.407	0	CD247,CD3E,HLA-DRB3,HLA-G,IL2,MAPK10,MAPK8,MAPK9,NFKB1,RELB,TNFSF4
Ribonucleotide Reductase Signaling Pathway	0.789	0.359	0.962	AKT1,AKT2,AKT3,BIRC5,CASP3,CHEK1,CREB1,EGFR,EIF4E,KRAS,MAPK10,MAPK11,MAPK14,MAPK3,MAPK8,MAPK9,MET,MMP2,NFKB1,NFYA,RRM2B,SETD2,SMARCC1,SRC,STAT3,THBS1,TNKS,TP53
Role of Osteoblasts in Rheumatoid Arthritis Signaling Pathway	0.787	0.339	-3.538	ACVR2A,ACVR2B,AKT1,AKT2,AKT3,BGLAP,BMP3,BMP4,CD70,COL1A1,CTSC,CTSF,CTSH,CTSZ,FASLG,FRZB,GSK3B,IL12B,IL13,IL17A,IL17B,IL17F,IL2,IL25,IL6R,JAK2,LEP,LRP1,MAPK3,MMP1,MMP10,MMP16,MMP2,MMP7,MMP8,PGF,SFRP2,SMAD5,SOST,SRC,STAT1,STAT3,STAT6,TGFB1,TGFB3,TNF,TNFSF11,TNFSF12,TNFSF13B,TNFSF4,TNFSF8,VEGFD,WNT10B,WNT11,WNT16,WNT7A
Pathogenesis of Multiple Sclerosis	0.782	0.6	#NUM!	CCL3,CXCL11,CXCL9
Tyrosine Degradation I	0.782	0.6	#NUM!	FAH,HGD,TAT
GDP-mannose Biosynthesis	0.782	0.6	#NUM!	GPI,MPI,PMM1
Kinetochore Metaphase Signaling Pathway	0.779	0.394	-1.732	ANAPC7,AURKB,BIRC5,CCNB1,DNALI1,PLK1,PPP1CC,PPP1R10,PPP2R5A,PTTG1,SMC3,SPDL1,ZWINT
Pancreatic Secretion Signaling Pathway	0.776	0.349	1	AHCYL1,AKT1,AKT2,AKT3,ARHGDIB,ARHGEF1,BET1L,CA10,CA13,CA2,CA4,CA6,CD38,CLCA1,EGFR,LPL,MAPK3,PAK4,PLCD1,PLCG2,PPP1CC,PPP1R10,PRKAR1A,PRKAR2B,PRKCA,PRKCB,PRKCD,PRKCG,PRKCQ,RHOA,SCT,SRC,STX1A,STX1B,VAMP2,VAMP3,VTI1B
Glycerophospholipid biosynthesis	0.775	0.389	0	ABHD4,ACHE,ACP6,CHKB,CPNE6,CSNK2A2,ETNK1,LPCAT2,PLA2G2A,PLA2G2E,PLA2G4A,PLA2R1,PLAAT3,STARD10
Activation of NMDA receptors and postsynaptic events	0.775	0.389	1.265	CAMK2B,CAMK2D,CAMKK1,CREB1,KRAS,MAPK3,MAPT,NEFL,NRGN,PDPK1,PPM1F,PRKAR1A,PRKAR2B,SRC
MSP-RON Signaling Pathway	0.775	0.389	#NUM!	CSF2RB,F11,IL12B,ITGAM,JAK2,KLK14,KLK3,KLK4,KLK8,KLKB1,MST1R,TLR2,TLR4,TNF
Signaling by Activin	0.773	0.462	0.816	ACVR2A,ACVR2B,INHBB,MAPK3,SMAD2,SMAD3
Signaling by FGFR2	0.772	0.368	-0.218	CBL,ESRP1,FGF1,FGF16,FGF17,FGF18,FGF3,FGF8,FGFR2,GRB2,HNRNPM,KRAS,MAPK3,MKNK1,NCBP2,POLR2E,PTPN11,SHC1,SOS1,SRC,TIA1
Signaling by PTK6	0.772	0.385	0.258	AKT1,CBL,CCNE1,DOK1,EGFR,ELMO2,ERBB3,EREG,GPNMB,KHDRBS2,KRAS,NRG2,NRG3,RHOA,STAT3
Axonal Guidance Signaling	0.771	0.329	#NUM!	ADAM29,ADAM7,ADAM8,ADAMDEC1,ADAMTS13,ADAMTS15,ADAMTS6,AKT1,AKT2,AKT3,BDNF,BMP1,BMP10,BMP3,BMP4,BMP5,BMP6,CHMP1A,DCC,ECEL1,EFNB2,EIF4E,EPHA10,EPHA7,EPHB3,EPHB6,GDF7,GRB2,GSK3B,ITGA5,ITGA6,ITGAM,ITGB5,KRAS,MAPK3,MEP1A,MET,MICAL1,MKNK1,MMP1,MMP10,MMP16,MMP2,MMP7,MMP8,MRAS,MYL4,MYL6,NCK2,PAK4,PAK5,PAPPA,PDGFA,PDGFB,PDGFD,PFN1,PGF,PLCD1,PLCG2,PLXNA1,PLXNB3,PLXNC1,PPP3R1,PPP3R2,PRKAR1A,PRKAR2B,PRKCA,PR…
Mitotic Prometaphase	0.771	0.37	0.894	AURKB,BIRC5,CCNB1,CCNB2,CEP41,CSNK2A2,DYNC1LI2,DYNLL1,MAPRE1,NEK7,NME7,NUDC,PLK1,PPP1CC,PPP2R5A,PRKAR2B,SMC3,SPDL1,YWHAG,ZWINT
Agrin Interactions at Neuromuscular Junction	0.77	0.381	-1	AGRN,EGFR,ERBB3,GABPB1,KRAS,MAPK10,MAPK3,MAPK8,MAPK9,MRAS,NRG2,NRG3,PAK4,PAK5,RRAS2,SRC
p53 Signaling	0.769	0.375	0.535	AKT1,AKT2,AKT3,BIRC5,CHEK1,CHEK2,GSK3B,MAPK14,MAPK8,MDM2,MDM4,PCNA,RRM2B,SERPINB5,SFN,THBS1,TNFRSF10B,TP53
Nitric Oxide Signaling in the Cardiovascular System	0.769	0.375	0.728	AKT1,AKT2,AKT3,CACNA2D3,FLT4,KDR,MAPK3,PDE2A,PDE5A,PGF,PRKAR1A,PRKAR2B,PRKCA,PRKCB,PRKCD,PRKCG,PRKCQ,VEGFD
Macropinocytosis Signaling	0.769	0.375	-0.577	CD14,ITGA5,ITGB5,KRAS,MET,MRAS,PDGFA,PDGFB,PDGFD,PLCG2,PRKCA,PRKCB,PRKCD,PRKCG,PRKCQ,RHOA,RRAS2,SRC
Tumor Microenvironment Pathway	0.767	0.344	-1.543	AKT1,AKT2,AKT3,CFLAR,COL1A1,COL3A1,FASLG,FGF1,FGF16,FGF17,FGF18,FGF3,FGF8,HLA-G,ICAM1,IGF2,IL13,IL6R,ITGA5,JAK2,KRAS,LEP,LEPR,LGALS9,MAPK3,MMP1,MMP10,MMP16,MMP2,MMP7,MMP8,MRAS,NFKB1,PDGFA,PDGFB,PDGFD,PGF,RELB,RRAS2,STAT3,TGFB1,TGFB3,TNF,VEGFD
ROBO SLIT Signaling Pathway	0.751	0.352	0.539	AKT1,AKT2,AKT3,CAP1,CASP3,CNTNAP2,DCC,ENAH,FGR,FLT4,GSK3B,HCK,KDR,LYN,MMP2,MMP7,NCK2,PAK4,PAK5,PGF,PLXNA1,PRKAR1A,PRKAR2B,RHOA,ROBO3,SLIT1,SLIT2,SRC,TGFB1,VEGFD,WASL
Germ Cell-Sertoli Cell Junction Signaling	0.751	0.352	#NUM!	A2M,ACTN1,AKT1,CLINT1,DIRAS3,FER,FNBP1,GSN,ILK,ITGA6,KRAS,MAP3K3,MAPK10,MAPK14,MAPK3,MAPK8,MAPK9,MRAS,PAK4,PAK5,PDPK1,RHOA,RHOC,RHOQ,RND1,RRAS2,SRC,TGFB1,TGFB3,TNF,WASL
RHO GTPases Activate NADPH Oxidases	0.747	0.438	1.134	MAPK11,MAPK14,MAPK3,NCF1,PRKCA,PRKCB,PRKCD
Differential Regulation of Cytokine Production in Macrophages and T Helper Cells by IL-17A and IL-17F	0.747	0.438	-1.89	CCL3,CXCL1,IL12B,IL13,IL17A,IL17F,TNF
TP53 Regulates Transcription of Cell Cycle Genes	0.73	0.421	-0.707	CCNB1,CCNE1,CNOT9,NPM1,PCNA,RBL2,SFN,TP53
Cell surface interactions at the vascular wall	0.729	0.346	-1.333	ANGPT1,ATP1B2,BSG,CEACAM3,COL1A1,DOK2,GP6,GRB2,GRB7,INPP5D,ITGA5,ITGA6,ITGAM,JCHAIN,KRAS,LYN,MMP1,OLR1,PECAM1,PPIL2,PROC,PROCR,PSG2,PSG3,PSG7,PSG8,PTPN11,SELE,SELL,SHC1,SIRPG,SOS1,SPN,SRC,TGFB1,TNFRSF10B
Type I Diabetes Mellitus Signaling	0.724	0.358	1	CASP3,CD247,CD3E,CD80,CPE,FASLG,GZMB,HLA-DRB3,HLA-G,IFNGR2,IKBKG,IL12B,IL2,JAK2,MAPK10,MAPK11,MAPK14,MAPK8,MAPK9,NFKB1,RELB,SOCS7,STAT1,TNF
SNARE Signaling Pathway	0.72	0.359	-0.209	BET1L,CAMK2B,CAMK2D,CPLX1,CPLX2,MYL4,MYL6,PRKAR1A,PRKAR2B,RAB11A,RAB7A,SNAP23,STX1A,STX1B,SYN3,SYT17,SYT6,SYT7,SYT8,SYT9,VAMP2,VAMP3,VTI1B
mTOR Signaling	0.719	0.347	1.279	AKT1,AKT2,AKT3,DIRAS3,EIF3B,EIF3G,EIF4E,EIF4EBP2,EIF4G2,FNBP1,HMOX1,KRAS,MAPK3,MRAS,PDPK1,PGF,PPP2R3A,PPP2R5A,PRKCA,PRKCB,PRKCD,PRKCG,PRKCQ,RHOA,RHOC,RHOQ,RND1,RPS20,RPS25,RPS4X,RPS5,RPSA,RRAS2,VEGFD
MAPK targets/ Nuclear events mediated by MAP kinases	0.719	0.409	1	CREB1,DUSP4,MAPK10,MAPK11,MAPK14,MAPK3,MAPK8,MAPK9,MAPKAPK2
S100 Family Signaling Pathway	0.716	0.327	-0.954	ADGRB2,ADGRB3,ADGRD1,ADGRG1,ADGRG2,AGER,AKT1,AKT2,AKT3,ANXA1,BDNF,BSG,CACNA2D3,CACYBP,CAMK2B,CAMK2D,CASP3,CCL3,CD36,CREB1,CRYGA,EGFR,EREG,FGFR2,FGFR3,GABBR1,GABBR2,GPR135,GSK3B,IFNA4,IL10RA,IL10RB,IL12B,ILK,JCHAIN,KLK3,LGR5,LHCGR,LTB4R,MAP2K5,MAPK10,MAPK11,MAPK14,MAPK3,MAPK6,MAPK8,MAPK9,MMP1,MMP10,MMP16,MMP2,MMP7,MMP8,NCF1,NFKB1,PGF,PLA2G2A,PLA2G2E,PLA2G4A,PLCD1,PLCG2,PLG,PRKAR1A,PRKAR2B,PRKCA,PR…
IL-15 Production	0.714	0.347	-0.707	ALK,BTK,CSF2RA,CSK,DYRK1A,DYRK3,EGFR,EPHB3,ERBB3,FER,FGFR2,FGFR3,FGR,FLT4,HCK,IFNA5,JAK2,KDR,KIT,LTK,LYN,MAP2K5,MATK,MET,MST1R,NFKB1,PDGFRA,PTK2B,PTK7,RELB,SRC,STAT1,SYK
Apelin Endothelial Signaling Pathway	0.714	0.362	1.342	AKT1,AKT2,AKT3,ANGPT1,HDAC4,ICAM1,KRAS,MAPK10,MAPK3,MAPK8,MAPK9,MRAS,NFKB1,PRKCA,PRKCB,PRKCD,PRKCG,PRKCQ,RELB,RRAS2,SMAD3
Role of BRCA1 in DNA Damage Response	0.711	0.4	-2.646	ABRAXAS1,CHEK1,CHEK2,FANCF,FANCL,PLK1,RBL2,SMARCC1,STAT1,TP53
IL-10 Signaling	0.71	0.348	1.768	AKT1,AKT2,AKT3,BLVRB,CD80,CDKN2D,CREB1,GSK3B,HLA-DRB3,HLA-G,HMOX1,ICAM1,IFNGR2,IKBKG,IL10RA,IL10RB,IL1R2,IL1RAPL2,IL1RL1,IL4R,IL6R,INPP5D,MAPK11,MAPK14,MAPK8,NFKB1,PKM,RELB,STAT1,STAT3,TLR4,TNF
Hereditary Breast Cancer Signaling	0.709	0.365	#NUM!	AKT1,AKT2,AKT3,CCNB1,CHEK1,CHEK2,FANCF,FANCL,HDAC4,KRAS,MRAS,NPM1,POLR2E,POLR2J2/POLR2J3,RRAS2,SFN,SMARCC1,TP53,UBD
Mitotic Prophase	0.706	0.393	0.905	CCNB1,CCNB2,CNEP1R1,H2BC21,H2BC26,MAPK3,NEK7,PLK1,PRKCA,PRKCB,TMPO
Airway Inflammation in Asthma	0.706	0.393	#NUM!	IFNGR2,IGHE,IL12B,IL13,IL17A,IL17F,IL25,PRG2,RNASE2,TGFB1,TGFB3
Chemokine Signaling	0.706	0.367	1.698	CAMK2B,CAMK2D,CCL11,CCL24,CCL7,KRAS,MAPK11,MAPK14,MAPK3,MAPK8,MRAS,PLCG2,PRKCA,PRKCB,PTK2B,RHOA,RRAS2,SRC
BEX2 Signaling Pathway	0.706	0.367	0.728	AKT1,AKT2,AKT3,GSK3B,KLK3,LDB1,MAPK10,MAPK8,MAPK9,MMP2,NFKB1,PGF,PLXNC1,PPP2R3A,PPP2R5A,RELB,STAT3,VEGFD
PRC2 methylates histones and DNA	0.705	0.5	1	EZH2,H2BC21,H2BC26,RBBP4
NAD Phosphorylation and Dephosphorylation	0.705	0.5	-1	ACP3,ACP5,ACP6,NADK2
Non-Small Cell Lung Cancer Signaling	0.704	0.37	0.535	AKT1,AKT2,AKT3,EGFR,GRB2,HDAC4,KRAS,MAPK3,MRAS,PDPK1,PRKCA,RASSF5,RBL2,RRAS2,SOS1,STK4,TP53
Dermatan Sulfate Biosynthesis (Late Stages)	0.703	0.387	-2.714	CHST2,CHST3,CHST4,HS3ST1,HS3ST3B1,HS3ST4,HS6ST1,HS6ST3,SULT1A1,SULT1C4,SULT1E1,WSCD2
Cachexia Signaling Pathway	0.703	0.329	-2.294	ACVR2A,ACVR2B,AGO1,AGT,AKT1,AKT2,AKT3,BECN1,CAPN2,CASP10,CASP2,CASP3,CD70,EIF2A,EIF2B1,FASLG,GFRAL,GSK3A,GSK3B,IFNGR2,IGFBP3,IKBKG,IL12B,IL13,IL17A,IL17B,IL17F,IL1R2,IL1RAPL2,IL1RL1,IL2,IL25,IL6R,INHBB,LCN2,LEP,LPL,MAPK10,MAPK11,MAPK14,MAPK3,MAPK8,MAPK9,MSTN,MYOC,NFKB1,P4HB,PHGDH,POMC,PRKAR1A,PRKAR2B,PRKCA,PRKCB,PRKCD,PRKCG,PRKCQ,PSMA3,PSMD5,PSME3,SERPINA1,SMAD2,SMAD3,STAT1,STAT3,STAT6,TGFB1,TGFB…
PI3K Cascade	0.702	0.382	-1.387	AKT2,FGF1,FGF16,FGF17,FGF18,FGF3,FGF8,FGFR2,FGFR3,GRB2,KL,PDPK1,PTPN11
MYC Mediated Apoptosis Signaling	0.702	0.382	-0.277	CASP2,CASP3,CFLAR,CRADD,FASLG,IKBKG,MAX,MDM2,NFKB1,PRKAR1A,PRKAR2B,TNF,TP53
Intrinsic Prothrombin Activation Pathway	0.702	0.382	0.577	COL11A2,COL1A1,COL2A1,COL3A1,F11,F13B,F9,KLK14,KLK3,KLK4,KLK8,KLKB1,PROC
Extra-nuclear estrogen signaling	0.702	0.375	0.258	AKT1,AKT2,AKT3,CAV2,CREB1,EGFR,EREG,GNGT2,KRAS,MAPK3,MMP2,MMP7,PDPK1,SHC1,SRC
Melatonin Signaling	0.702	0.375	0.775	CAMK2B,CAMK2D,GNRH1,MAP2K5,MAPK3,PLCD1,PLCG2,PRKAR1A,PRKAR2B,PRKCA,PRKCB,PRKCD,PRKCG,PRKCQ,RORC
Role of JAK2 in Hormone-like Cytokine Signaling	0.702	0.375	0.258	AGRP,CYP3A4,EPO,EPOR,GHR,JAK2,LEP,LEPR,PGF,POMC,PTPN11,SHC1,STAT1,STAT3,VEGFD
α-Adrenergic Signaling	0.701	0.378	0.577	KRAS,MAPK3,MRAS,PLCG2,PRKAR1A,PRKAR2B,PRKCA,PRKCB,PRKCD,PRKCG,PRKCQ,PYGB,PYGL,RRAS2
Chondroitin Sulfate Biosynthesis	0.701	0.378	-1.941	B3GAT1,B4GALT7,CHST2,CHST3,CHST4,HS3ST1,HS3ST3B1,HS3ST4,HS6ST1,HS6ST3,SULT1A1,SULT1C4,SULT1E1,WSCD2
Dermatan Sulfate Biosynthesis	0.701	0.378	-1.941	B3GAT1,B4GALT7,CHST2,CHST3,CHST4,HS3ST1,HS3ST3B1,HS3ST4,HS6ST1,HS6ST3,SULT1A1,SULT1C4,SULT1E1,WSCD2
Tight Junction Signaling	0.696	0.349	#NUM!	AKT1,AKT2,AKT3,BET1L,MPDZ,MYL4,MYL6,NECTIN1,NFKB1,NUDT21,PALS1,PPP2R3A,PPP2R5A,PRKAR1A,PRKAR2B,RAB13,RELB,RHOA,SPTAN1,STX1A,STX1B,TGFB1,TGFB3,TNF,VAMP2,VAMP3,VAPA,VASP,VTI1B
CXCR4 Signaling	0.691	0.35	1.961	AKT1,AKT2,AKT3,DIRAS3,ELMO2,FNBP1,KRAS,LYN,MAPK10,MAPK3,MAPK8,MAPK9,MRAS,MYL4,MYL6,PAK4,PAK5,PRKCA,PRKCB,PRKCD,PRKCG,PRKCQ,RHOA,RHOC,RHOQ,RND1,RRAS2,SRC
Adipogenesis pathway	0.691	0.35	0	ACVR2A,ACVR2B,AKT1,ATG5,BMP4,CCNH,DDIT3,DLK1,EZH2,FGF1,FGFR2,FGFR3,FOXC2,HDAC4,LEP,LPL,MNAT1,NR1D1,RBBP4,SAP30L,SENP2,SMAD3,SMAD5,TGFB1,TNF,TP53,WNT10B,XBP1
PPARα/RXRα Activation	0.687	0.343	0.522	ACADL,ACVR2A,ACVR2B,ADIPOQ,CD36,CPT1B,GHR,GRB2,IKBKG,IL1R2,IL1RAPL2,IL1RL1,ITGB5,JAK2,KRAS,LPL,MAPK14,MAPK3,MAPK8,MRAS,NFKB1,PLCD1,PLCG2,PRKAR1A,PRKAR2B,PRKCA,PRKCB,RELB,RRAS2,SHC1,SMAD2,SMAD3,SOS1,TGFB1,TGFB3,TGFBR3
G alpha (i) signalling events	0.686	0.351	-2.117	AGT,ANXA1,C3,CCL16,CCL23,CCL25,CCL4L1/CCL4L2,CXCL1,CXCL11,CXCL16,CXCL6,CXCL9,GABBR1,GABBR2,GNGT2,NMU,NPW,POMC,RGS14,RGS16,RGS4,RGS5,RGS8,SAA1,SRC,SST,SSTR1
FXR/RXR Activation	0.675	0.339	3.904	AKT1,AKT2,AKT3,CD70,CYP3A4,DDIT3,FABP6,FASLG,FETUB,GSTA3,GSTM1,GSTM4,GSTP1,HMOX1,ICAM1,IL12B,IL13,IL17A,IL17B,IL17F,IL2,IL25,LEP,LPL,MAFG,MAPK10,MAPK8,MAPK9,NFKB1,NR1H4,PLTP,SRC,TGFB1,TGFB3,TNF,TNFSF11,TNFSF12,TNFSF13B,TNFSF4,TNFSF8,VLDLR
Role of JAK family kinases in IL-6-type Cytokine Signaling	0.673	0.353	-0.408	BIRC5,IL11RA,IL6R,JAK2,MAPK10,MAPK11,MAPK14,MAPK3,MAPK8,MAPK9,MMP1,PGF,POMC,PTPN11,SERPINA1,SERPINA10,SERPINA12,SERPINA3,SERPINA7,STAT1,STAT3,TGFB1,TGFB3,VEGFD
ILK Signaling	0.672	0.344	1.3	ACTN1,AKT1,AKT2,AKT3,CASP3,CREB1,DIRAS3,FLNA,FNBP1,GSK3A,GSK3B,ILK,ITGB5,MAPK10,MAPK3,MAPK8,MAPK9,MUC1,MYL4,MYL6,NCK2,NFKB1,PDPK1,PGF,PPP2R3A,PPP2R5A,RELB,RHOA,RHOC,RHOQ,RND1,TNF,VEGFD
Sertoli Cell-Germ Cell Junction Signaling Pathway (Enhanced)	0.67	0.339	2.53	A2M,AKT1,AKT2,AKT3,CAMK2B,GSK3A,GSK3B,ICAM1,IL1R2,IL1RAPL2,IL1RL1,ILK,ITGA6,KRAS,LAMA4,MAP3K3,MAPK10,MAPK11,MAPK14,MAPK3,MAPK8,MAPK9,MMP2,MMP8,MRAS,NECTIN1,NFKB1,PDPK1,PPP2R3A,PPP2R5A,PRKAR1A,PRKAR2B,RRAS2,SMAD2,SMAD3,SRC,TGFB1,TGFB3,TNF,WASL
Nicotinate metabolism	0.67	0.455	-1.342	CD38,NADK2,NMNAT1,NNMT,NT5E
Insulin processing	0.67	0.455	-1.342	CPE,EXOC7,P4HB,STX1A,VAMP2
WNT ligand biogenesis and trafficking	0.67	0.455	-1.342	VPS26A,WNT10B,WNT11,WNT16,WNT7A
Advanced glycosylation endproduct receptor signaling	0.67	0.455	0.447	AGER,CAPZA1,DDOST,MAPK3,SAA1
Inflammasome pathway	0.67	0.455	0.447	NEK7,NFKB1,NLRP1,PYCARD,TLR4
TGF-β Signaling	0.668	0.354	0.688	ACVR2A,ACVR2B,AMH,BMP4,GRB2,INHBB,KRAS,MAPK11,MAPK14,MAPK3,MAPK8,MAPK9,MRAS,NODAL,PITX2,PMEPA1,RRAS2,SMAD2,SMAD3,SMAD5,SOS1,TGFB1,TGFB3
Class C/3 (Metabotropic glutamate/pheromone receptors)	0.661	0.667	#NUM!	GABBR1,GABBR2
rRNA modification in the mitochondrion	0.661	0.667	#NUM!	MRM1,MRM2
Mitotic Telophase/Cytokinesis	0.661	0.667	#NUM!	PLK1,SMC3
Embryonic Stem Cell Differentiation into Cardiac Lineages	0.661	0.667	#NUM!	ISL1,NANOG
Protein Citrullination	0.661	0.667	#NUM!	PADI2,PADI4
CDP-diacylglycerol Biosynthesis I	0.661	0.667	#NUM!	ABHD5,LPCAT2
Phosphatidylethanolamine Biosynthesis II	0.661	0.667	#NUM!	CHKB,ETNK1
Lysine Degradation II	0.661	0.667	#NUM!	AASDHPPT,ALDH7A1
Lactose Degradation III	0.661	0.667	#NUM!	GBA3,GLB1
IL-15 Signaling	0.66	0.356	1.414	AKT1,AKT2,AKT3,GZMB,IGHD,IGHE,IL15RA,IL17A,JAK2,KRAS,MAPK11,MAPK14,MAPK3,MRAS,NFKB1,RELB,RRAS2,SHC1,STAT3,STAT6,SYK
Crosstalk between Dendritic Cells and Natural Killer Cells	0.66	0.356	-1.5	CAMK2B,CAMK2D,CD209,CD80,CD83,CSF2RB,FASLG,HLA-DRB3,HLA-G,ICAM3,IFNA5,IL12B,IL15RA,IL2,KIR3DL3,MICB,NFKB1,RELB,TLR3,TLR4,TNF
Protein Kinase A Signaling	0.656	0.331	1.896	AKAP7,ANAPC7,APEX1,CAMK2B,CAMK2D,CREB1,DCC,DUSP4,FLNA,GDPD1,GSK3A,GSK3B,H1-10,MAPK3,MPPED2,MYL4,MYL6,NFKB1,PDE2A,PDE4C,PDE4D,PDE5A,PLCD1,PLCG2,PPP1CC,PPP1R10,PPP3R1,PPP3R2,PRKAR1A,PRKAR2B,PRKCA,PRKCB,PRKCD,PRKCG,PRKCQ,PTK2B,PTPN11,PTPN13,PTPRJ,PTPRR,PTPRU,PYGB,PYGL,RELB,RHOA,SFN,SMAD3,SMPDL3A,TGFB1,TGFB3,TNNI2,UBASH3B,VASP,YWHAG,YWHAH,YWHAZ
Cardiac Hypertrophy Signaling	0.653	0.339	1.372	AKT1,CACNA2D3,CREB1,DIRAS3,EIF2B1,EIF4E,FNBP1,GRB2,GSK3B,IL6R,KRAS,MAP3K3,MAPK10,MAPK11,MAPK14,MAPK3,MAPK8,MAPK9,MAPKAPK2,MAPKAPK3,MRAS,MYL4,MYL6,PLCD1,PLCG2,PPP3R1,PPP3R2,PRKAR1A,PRKAR2B,RHOA,RHOC,RHOQ,RND1,RRAS2,SOS1,TGFB1,TGFB3
Th17 Activation Pathway	0.651	0.358	-2.5	CD247,CD3E,DEFB108B,DEFB110,DEFB116,DEFB119,DEFB129,DEFB132,IL12B,IL12RB1,IL17A,IL17F,IL6R,IRF4,JAK2,NFKB1,RELB,RORC,STAT3
Apelin Cardiac Fibroblast Signaling Pathway	0.65	0.429	1.633	AKT1,AKT2,AKT3,SPHK1,TGFB1,TGFB3
T Cell Receptor Signaling	0.648	0.34	-1.372	AKT1,AKT2,AKT3,CBL,CD247,CD3E,CD80,CD8A,CSK,GRAP2,GRB2,GSK3A,GSK3B,HLA-DRB3,HLA-G,ICAM1,IKBKG,IL2,KRAS,MAPK11,MAPK14,MAPK3,MAPK8,MRAS,NFKB1,PLCG2,PPP3R1,PPP3R2,PRKCQ,PTK2B,PTPN11,RELB,RRAS2,SOS1,TNF,VAV1
Sleep NREM Signaling Pathway	0.644	0.362	-0.243	CAMK2B,CAMK2D,CREB1,EGFR,HDAC4,KRAS,MAP2K5,MAPK3,MRAS,PRKAR1A,PRKAR2B,PRKCA,RRAS2,SFN,YWHAG,YWHAH,YWHAZ
IL-7 Signaling Pathway	0.644	0.362	1	AKT1,AKT2,AKT3,GRB2,GSK3A,GSK3B,IL7,IL7R,LYN,MAPK11,MAPK14,MAPK3,MET,PDPK1,SHC1,SOS1,STAT1
Role of JAK1, JAK2 and TYK2 in Interferon Signaling	0.639	0.412	#NUM!	IFNA5,IFNGR2,JAK2,NFKB1,RELB,STAT1,STAT3
Semaphorin interactions	0.637	0.366	0.258	CD72,DPYSL3,DPYSL4,GSK3B,MET,MYL6,PLXNA1,PLXNB3,PLXNC1,RHOA,RHOC,RND1,SEMA3E,SEMA6A,SEMA6D
Neuropathic Pain Signaling in Dorsal Horn Neurons	0.637	0.366	2.324	BDNF,CAMK2B,CAMK2D,CREB1,MAPK3,PLCD1,PLCG2,PRKAR1A,PRKAR2B,PRKCA,PRKCB,PRKCD,PRKCG,PRKCQ,SRC
Macrophage Alternative Activation Signaling Pathway	0.637	0.34	-1.372	AKT2,CCL22,CD36,CREB1,FCER1A,GRB2,HLA-DRB3,IL10RA,IL10RB,IL12B,IL13,IL1R2,IL4R,IRF4,JAK2,JCHAIN,KLF4,LPL,MAPK11,MAPK14,MAPK3,NFKB1,NR1H4,RELB,STAT1,STAT3,STAT6,SYK,TGFB1,TGFB3,THBS1,TLR4,TNF,ZC3H12A
Bladder Cancer Signaling	0.635	0.347	-2.714	DAPK1,EGFR,FGF1,FGF16,FGF17,FGF18,FGF3,FGF8,FGFR3,HDAC4,KRAS,MAPK3,MDM2,MMP1,MMP10,MMP16,MMP2,MMP7,MMP8,MRAS,PGF,RBL2,RRAS2,THBS1,TP53,VEGFD
Differential Regulation of Cytokine Production in Intestinal Epithelial Cells by IL-17A and IL-17F	0.633	0.4	-1.414	CCL3,CXCL1,IL12B,IL13,IL17A,IL17F,LCN2,TNF
Apelin Pancreas Signaling Pathway	0.633	0.4	-1.89	DDIT3,MAPK10,MAPK8,MAPK9,NFKB1,PRKAR1A,PRKAR2B,RELB
Xenobiotic Metabolism General Signaling Pathway	0.63	0.347	0.816	AKT1,AKT2,AKT3,FTL,GSTA3,GSTM1,GSTM4,GSTP1,HMOX1,KRAS,MAP2K5,MAP3K3,MAPK11,MAPK14,MAPK3,MAPK8,MAPK9,MRAS,NR1H4,PRKCA,PRKCB,PRKCD,PRKCG,PRKCQ,RRAS2
MAP kinase activation	0.63	0.391	2.333	IKBKG,MAPK10,MAPK11,MAPK14,MAPK8,MAPK9,MAPKAPK2,MAPKAPK3,NFKB1
Chondroitin Sulfate Biosynthesis (Late Stages)	0.63	0.375	-2.714	CHST2,CHST3,CHST4,HS3ST1,HS3ST3B1,HS3ST4,HS6ST1,HS6ST3,SULT1A1,SULT1C4,SULT1E1,WSCD2
SPINK1 General Cancer Pathway	0.63	0.375	0.577	AKT1,AKT2,AKT3,EGFR,IL6R,JAK2,KRAS,MAPK3,MRAS,PRSS3,RRAS2,STAT3
Detoxification of Reactive Oxygen Species	0.628	0.385	0.632	ATOX1,GPX3,GSR,GSTP1,NCF1,NUDT2,P4HB,SOD2,SOD3,TXN
Inhibition of Matrix Metalloproteases	0.628	0.385	-1	A2M,LRP1,MMP1,MMP10,MMP16,MMP2,MMP7,MMP8,TFPI2,TIMP4
IL-8 Signaling	0.627	0.336	0.845	AKT1,AKT2,AKT3,ANGPT1,AZU1,CXCL1,DIRAS3,EGFR,FLT4,FNBP1,HMOX1,ICAM1,IKBKG,ITGAM,KDR,KRAS,MAPK10,MAPK3,MAPK8,MAPK9,MMP2,MRAS,NCF1,NFKB1,PGF,PRKCA,PRKCB,PRKCD,PRKCG,PRKCQ,PTK2B,RHOA,RHOC,RHOQ,RND1,RRAS2,SRC,VASP,VEGFD
Integrin Signaling	0.622	0.336	0.845	ACTN1,AKT1,AKT2,AKT3,CAPN2,DIRAS3,FNBP1,GRB2,GRB7,GSK3B,GSN,ILK,ITGA5,ITGA6,ITGAM,ITGB5,KRAS,MAPK3,MAPK8,MRAS,NCK2,NEDD9,PAK4,PAK5,PDGFB,PFN1,PLCG2,RHOA,RHOC,RHOQ,RND1,RRAS2,SHC1,SOS1,SRC,VASP,WAS,WASL
IL-6 Signaling	0.62	0.341	1.89	A2M,AKT1,AKT2,AKT3,CD14,COL1A1,CSNK2A2,GRB2,IKBKG,IL1R2,IL1RAPL2,IL1RL1,IL6R,JAK2,KRAS,MAPK10,MAPK11,MAPK14,MAPK3,MAPK8,MAPK9,MAPKAPK2,MRAS,NFKB1,PTPN11,RELB,RRAS2,SHC1,SOS1,STAT3,TNF
Natural Killer Cell Signaling	0.615	0.333	0	AKT1,AKT2,AKT3,CD247,COL11A2,COL1A1,COL2A1,COL3A1,FASLG,GRB2,HLA-G,IL12B,IL12RB1,IL2,JAK2,KIR3DL3,KRAS,LAIR1,LILRB1,MAP3K3,MAPK11,MAPK14,MAPK3,MICB,MRAS,NCR2,NFKB1,PAK4,PAK5,PLCG2,PRKCQ,PTK2B,PTPN11,RASSF5,RELB,RRAS2,SIGLEC7,SOS1,SYK,ULBP2,VAV1,WAS,WASL
Altered T Cell and B Cell Signaling in Rheumatoid Arthritis	0.614	0.349	#NUM!	CD247,CD3E,CD79B,CD80,FASLG,HLA-DRB3,IGHD,IGHE,IL12B,IL17A,IL2,NFKB1,RELB,SLAMF1,TGFB1,TLR2,TLR3,TLR4,TNF,TNFRSF17,TNFSF11,TNFSF13B
Coronavirus Pathogenesis Pathway	0.598	0.337	0.343	AGT,CASP3,CCNE1,DDIT3,EEF1A1,EIF2A,EIF4E,FASLG,HDAC4,IFNA4,IRF9,MAPK10,MAPK11,MAPK14,MAPK3,MAPK8,MAPK9,NFKB1,NPM1,PYCARD,RAB7A,RBL2,RELB,RPS20,RPS25,RPS4X,RPS5,RPSA,SMAD3,STAT1,STAT3,TGFB1,TLR3,TP53
O-linked glycosylation	0.598	0.352	-2.065	ADAMTS13,ADAMTS15,ADAMTS6,B3GNT6,B4GALT6,CHST4,GALNT1,GALNT10,GALNT11,GALNT16,GCNT1,GCNT4,MUC1,MUC16,SEMA5B,SPON1,ST3GAL2,THBS1,THSD7A
P2Y Purigenic Receptor Signaling Pathway	0.598	0.352	1.414	AKT1,AKT2,AKT3,CREB1,KRAS,MAPK3,MRAS,NFKB1,PLCD1,PLCG2,PRKAR1A,PRKAR2B,PRKCA,PRKCB,PRKCD,PRKCG,PRKCQ,RELB,RRAS2
Dopamine-DARPP32 Feedback in cAMP Signaling	0.598	0.352	0.243	CACNA2D3,CALY,CAMKK1,CREB1,PLCD1,PLCG2,PPP1CC,PPP1R10,PPP2R3A,PPP2R5A,PPP3R1,PPP3R2,PRKAR1A,PRKAR2B,PRKCA,PRKCB,PRKCD,PRKCG,PRKCQ
Fcgamma receptor (FCGR) dependent phagocytosis	0.587	0.354	1.213	AHCYL1,BTK,CD247,ELMO2,FGR,GRB2,HCK,LYN,MAPK3,NCKIPSD,PLCG2,PRKCD,SRC,SYK,VAV1,WAS,WASL
Salvage Pathways of Pyrimidine Ribonucleotides	0.587	0.354	0.5	ACVR2A,AKT2,APOBEC2,APOBEC3G,DAPK1,DYRK1A,MAPK3,MAPK6,MAPK8,MAPK9,NME7,PAK5,PIM1,PLK1,PRKCD,PRKCQ,SGK1
UVA-Induced MAPK Signaling	0.587	0.354	0.333	CASP3,EGFR,KRAS,MAPK10,MAPK11,MAPK14,MAPK3,MAPK8,MAPK9,MRAS,PLCD1,PLCG2,PRKCA,RRAS2,STAT1,TNKS,TP53
Aspirin ADME	0.587	0.5	#NUM!	BSG,CES1,CYP3A4
Leukotriene Biosynthesis	0.587	0.5	#NUM!	DPEP2,GGT5,GSTM4
GDNF Family Ligand-Receptor Interactions	0.582	0.356	0.5	ARTN,CREB1,DOK1,DOK2,GFRA2,GRB2,KRAS,MAPK10,MAPK3,MAPK8,MAPK9,MRAS,PLCG2,RRAS2,SHC1,SOS1
Synaptogenesis Signaling Pathway	0.569	0.324	-1.291	AKT1,AKT2,AKT3,BDNF,BET1L,CADM1,CAMK2B,CAMK2D,CDH20,CDH7,CNTNAP2,COMP,CPLX1,CPLX2,CREB1,EFNB2,EIF4EBP2,EPHA10,EPHA7,EPHB3,EPHB6,FGR,GRB2,GSK3B,HCK,KRAS,LRP1,LYN,MAPK14,MAPK3,MAPT,MRAS,NECTIN1,NLGN2,NLGN3,PLCG2,PRKAR1A,PRKAR2B,PRKCD,RHOA,RRAS2,SHC1,SOS1,SRC,STX1A,STX1B,SYN3,SYT17,SYT6,SYT7,SYT8,SYT9,THBS1,THBS3,THBS4,VAMP2,VAMP3,VLDLR,VTI1B,WAS,WASL
Acute Phase Response Signaling	0.563	0.328	0.354	A2M,AGT,AKT1,AKT2,AKT3,APCS,C1S,C2,C3,CRABP2,FTL,GRB2,HAMP,HMOX1,IKBKG,IL6R,ITIH3,ITIH4,JAK2,KLKB1,KRAS,MAPK11,MAPK14,MAPK3,MAPK8,MAPK9,MRAS,NFKB1,PDPK1,PLG,PTPN11,RBP7,RELB,RRAS2,SAA1,SERPINA1,SERPINA3,SERPING1,SHC1,SOCS7,SOD2,SOS1,STAT3,TNF,VWF
Class A/1 (Rhodopsin-like receptors)	0.562	0.333	-2.058	AGT,ANXA1,C3,CCL11,CCL16,CCL22,CCL23,CCL25,CCL3,CCL7,CXCL1,CXCL11,CXCL16,CXCL6,CXCL9,EDN1,EDN2,GHRL,GNRH1,GRP,KISS1,LHCGR,LTB4R,NMB,NMU,NPW,OXT,POMC,QRFP,SAA1,SST,SSTR1,UTS2B,XCL1
Gap junction trafficking and regulation	0.562	0.444	1	CLTC,DAB2,DNM1,SRC
SUMOylation of transcription factors	0.562	0.444	-1	FOXL2,MDM2,SUMO3,TP53
Signal amplification	0.562	0.444	1	GNGT2,MAPK14,PLA2G4A,SRC
Incretin synthesis, secretion, and inactivation	0.562	0.444	-2	GIP,GRP,ISL1,LEP
Caspase activation via Dependence Receptors in the absence of ligand	0.562	0.444	2	CASP3,DAPK1,DAPK2,DCC
Activated PKN1 stimulates transcription of AR regulated genes KLK2 and KLK3	0.562	0.444	1	H2BC21,H2BC26,KDM4C,KLK3
Regulation of TP53 Activity through Methylation	0.562	0.444	-2	CHEK2,MDM2,MDM4,TP53
1D-myo-inositol Hexakisphosphate Biosynthesis II (Mammalian)	0.562	0.444	0	INPP5B,INPP5D,INPP5E,ITPKC
PD-1, PD-L1 cancer immunotherapy pathway	0.561	0.344	-0.243	AKT1,AKT2,AKT3,CD247,CD80,CSK,CSNK2A2,GSK3B,HLA-DRB3,HLA-G,IFNGR2,IL12B,IL2,JAK2,PDCD1,PRKCQ,PTPN11,SMAD3,TGFB1,TGFB3,TNF
Endocannabinoid Developing Neuron Pathway	0.561	0.344	1.414	AKT1,AKT2,AKT3,CREB1,GSK3B,KRAS,MAP2K5,MAPK10,MAPK11,MAPK14,MAPK3,MAPK6,MAPK8,MAPK9,MRAS,PRKAR1A,PRKAR2B,RHOA,RRAS2,SRC,STAT3
Platelet homeostasis	0.558	0.367	0.905	FGR,GNGT2,IRAG1,MAPK14,P2RX6,PDE2A,PDE5A,PECAM1,PLA2G4A,PPP2R5A,PTPN11
Transcriptional regulation by RUNX2	0.558	0.367	0.905	AKT1,AKT2,AKT3,BGLAP,CCNB1,COL1A1,HDAC4,HEY1,ITGA5,MAPK3,SRC
Fc epsilon receptor (FCERI) signaling	0.556	0.338	0.962	AHCYL1,BTK,FCER1A,GRAP2,GRB2,IGHE,IKBKG,KRAS,LYN,MAPK10,MAPK3,MAPK8,MAPK9,NFKB1,PDPK1,PLCG2,PPP3R1,PRKCQ,PSMA3,PSMD5,PSME3,SHC1,SOS1,SYK,UBE2D1,UBE2D2,VAV1
CCR3 Signaling in Eosinophils	0.555	0.345	0	CCL11,CCL24,CCL26,KRAS,MAPK11,MAPK14,MAPK3,MRAS,PAK4,PAK5,PLA2G2A,PLA2G2E,PLA2G4A,PRKCA,PRKCB,PRKCD,PRKCG,PRKCQ,RHOA,RRAS2
The citric acid (TCA) cycle and respiratory electron transport	0.554	0.37	-0.632	BSG,CS,DLAT,DLST,LDHC,MDH2,ME2,MPC1,PDHX,PDK2
B Cell Activating Factor Signaling	0.554	0.37	1.414	IKBKG,MAPK10,MAPK11,MAPK14,MAPK8,MAPK9,NFKB1,RELB,TNFRSF17,TNFSF13B
Primary Immunodeficiency Signaling	0.554	0.37	#NUM!	BLNK,BTK,CD3E,CD8A,IGHD,IGHE,IKBKG,IL7R,JCHAIN,UNG
Allograft Rejection Signaling	0.554	0.37	#NUM!	CD247,CD3E,CD80,FASLG,GZMB,HLA-DRB3,HLA-G,IL2,JCHAIN,TNF
iNOS Signaling	0.554	0.37	0.707	CD14,IFNGR2,IKBKG,JAK2,MAPK11,MAPK14,NFKB1,RELB,STAT1,TLR4
mRNA Capping	0.551	0.417	-0.447	CCNH,MNAT1,NCBP2,POLR2E,RNGTT
Signaling by NTRK3 (TRKC)	0.551	0.417	0.447	GRB2,KRAS,SHC1,SOS1,SRC
Eukaryotic Translation Elongation	0.551	0.375	2.333	EEF1A1,EEF1D,EEF1G,RPL12,RPS20,RPS25,RPS4X,RPS5,RPSA
G alpha (12/13) signalling events	0.551	0.375	1	ABR,ARHGEF1,BTK,GNGT2,RHOA,RHOC,SOS1,TIAM2,VAV1
Sleep REM Signaling Pathway	0.549	0.338	4.707	BDNF,CD70,CREB1,EIF4E,FASLG,HOMER1,IL12B,IL13,IL17A,IL17B,IL17F,IL2,IL25,LEP,MAPK3,MKNK1,PRKAR1A,PRKAR2B,TGFB1,TGFB3,TNF,TNFSF11,TNFSF12,TNFSF13B,TNFSF4,TNFSF8
Signaling by NTRK1 (TRKA)	0.548	0.345	1.147	ADCYAP1,CLTC,CREB1,DNM1,DUSP4,GRB2,KRAS,MAP2K5,MAPK11,MAPK14,MAPK3,MAPKAPK2,MAPKAPK3,RHOA,SH3GL2,SHC1,SOS1,SRC,STAT3
Glyoxylate metabolism and glycine degradation	0.548	0.4	-1.633	AGXT,DLAT,DLST,GNMT,HAO1,PDHX
Glutamate binding, activation of AMPA receptors and synaptic plasticity	0.548	0.4	0.816	CAMK2B,CAMK2D,MDM2,PRKCA,PRKCB,PRKCG
Transcriptional Regulation by E2F6	0.548	0.4	1.342	BMI1,CHEK1,EZH2,MAX,RBBP4,RYBP
Cardiomyocyte Differentiation via BMP Receptors	0.547	0.389	#NUM!	ACVR2A,ACVR2B,BMP10,BMP4,BMP5,NPPA,SMAD5
G-Protein Coupled Receptor Signaling	0.546	0.322	1.723	ADGRB2,ADGRB3,ADGRD1,ADGRG1,ADGRG2,AKT1,AKT2,AKT3,APEX1,CAMK2B,CAMK2D,CREB1,DUSP4,GABBR1,GABBR2,GDPD1,GPR135,GRB2,GRK2,GSK3B,IKBKG,KRAS,LGR5,LHCGR,LTB4R,MAP2K5,MAP3K3,MAPK10,MAPK11,MAPK14,MAPK3,MAPK8,MAPK9,MKNK1,MPPED2,MRAS,MYL4,MYL6,NFKB1,PAK4,PAK5,PDE2A,PDE4C,PDE4D,PDE5A,PDPK1,PLCG2,PPP3R1,PPP3R2,PRKAR1A,PRKAR2B,PRKCA,PRKCB,PRKCG,PTK2B,RELB,RGS14,RGS16,RGS4,RRAS2,SHC1,SMPDL3A,SOS1,SRC,SSTR1,STA…
ATM Signaling	0.536	0.347	1.5	CCNB1,CCNB2,CHEK1,CHEK2,CREB1,MAPK10,MAPK11,MAPK14,MAPK8,MAPK9,MDM2,MDM4,PPP1CC,PPP2R3A,PPP2R5A,SMC3,TP53
Renal Cell Carcinoma Signaling	0.536	0.347	0.277	AKT1,AKT2,AKT3,GRB2,KRAS,MAPK3,MET,MRAS,PAK4,PAK5,PDGFB,PTPN11,RRAS2,SOS1,TGFB1,UBD,VHL
Agranulocyte Adhesion and Diapedesis	0.527	0.33	#NUM!	AOC3,CCL11,CCL16,CCL18,CCL22,CCL23,CCL24,CCL25,CCL26,CCL3,CCL4L1/CCL4L2,CCL7,CCL8,CXCL1,CXCL11,CXCL16,CXCL6,CXCL9,ICAM1,ICAM2,ITGA5,MMP1,MMP10,MMP16,MMP2,MMP7,MMP8,MYL4,MYL6,PECAM1,SELE,SELL,TNF,XCL1
Ephrin Receptor Signaling	0.526	0.328	0.816	AKT1,AKT2,AKT3,ANGPT1,CREB1,DOK1,EFNB2,EPHA10,EPHA7,EPHB3,EPHB6,FGF1,GRB2,ITGA5,ITGA6,ITGAM,ITGB5,JAK2,KRAS,MAPK3,MRAS,NCK2,PAK4,PAK5,PDGFA,PDGFB,PDGFD,PGF,PTPN11,PTPN13,RHOA,RRAS2,SHC1,SOS1,SRC,STAT3,VEGFD,WAS,WASL
CDC42 Signaling	0.523	0.338	0.775	CD247,CD3E,EXOC7,GSK3B,HLA-DRB3,HLA-G,ITGA5,ITGA6,ITGAM,ITGB5,MAPK10,MAPK11,MAPK14,MAPK8,MAPK9,MYL4,MYL6,PAK4,SRC,VAV1,WAS,WASL
TP53 Regulates Metabolic Genes	0.522	0.349	1.807	AGO1,AKT1,AKT2,AKT3,COX5A,G6PD,GPI,GSR,RRM2B,SFN,TP53,TXN,YWHAG,YWHAH,YWHAZ
ERB2-ERBB3 Signaling	0.522	0.349	-0.775	AKT1,ERBB3,GRB2,GSK3A,GSK3B,KRAS,MAPK3,MRAS,NRG2,NRG3,PDPK1,RRAS2,SHC1,SOS1,STAT3
NR1D1 (REV-ERBA) represses gene expression	0.52	1	#NUM!	NR1D1
MTF1 activates gene expression	0.52	1	#NUM!	CSRP1
Choline catabolism	0.52	1	#NUM!	ALDH7A1
Expression and translocation of olfactory receptors	0.52	1	#NUM!	LDB1
Thio-molybdenum Cofactor Biosynthesis	0.52	1	#NUM!	MOCOS
Acyl Carrier Protein Metabolism	0.52	1	#NUM!	AASDHPPT
Choline Degradation I	0.52	1	#NUM!	ALDH7A1
Taurine Biosynthesis	0.52	1	#NUM!	FMO3
Histidine Degradation VI	0.52	1	#NUM!	MICAL1
Pregnenolone Biosynthesis	0.52	1	#NUM!	MICAL1
Putrescine Biosynthesis III	0.52	1	#NUM!	ODC1
4-hydroxybenzoate Biosynthesis	0.52	1	#NUM!	TAT
D-mannose Degradation	0.52	1	#NUM!	MPI
4-hydroxyphenylpyruvate Biosynthesis	0.52	1	#NUM!	TAT
Prostate Cancer Signaling	0.516	0.339	#NUM!	AKT1,AKT2,AKT3,CCNE1,CREB1,GRB2,GSK3B,GSTP1,HDAC4,KLK3,KRAS,MAPK3,MDM2,MRAS,NFKB1,PDPK1,RBL2,RELB,RRAS2,SOS1,TP53
CD40 Signaling	0.516	0.35	1.732	ICAM1,IKBKG,MAP2K5,MAPK10,MAPK11,MAPK14,MAPK3,MAPK8,MAPK9,MAPKAPK2,NFKB1,RELB,STAT3,TNFAIP3
STAT3 Pathway	0.514	0.327	-0.192	BMP6,CSF2RB,EGFR,FGFR2,FGFR3,FLT4,GHR,IL10RA,IL10RB,IL11RA,IL12RB1,IL15RA,IL1R2,IL1RL1,IL31RA,IL4R,IL6R,IL7R,JAK2,KDR,KRAS,MAPK10,MAPK11,MAPK14,MAPK3,MAPK8,MAPK9,MRAS,PDGFB,PDGFRA,PIM1,RRAS2,SOCS7,SRC,STAT3,TGFB1,TGFBR3
Signaling by ERBB4	0.509	0.351	-1.387	EGFR,ERBB3,EREG,GRB2,ITCH,KRAS,NRG2,NRG3,PGR,SHC1,SOS1,SRC,WWP1
Neurexins and neuroligins	0.509	0.351	0.277	DBNL,DLGAP4,HOMER1,HOMER2,LRRTM1,NLGN2,NLGN3,PDLIM5,SHANK1,SHARPIN,STX1A,SYT7,SYT9
Endometrial Cancer Signaling	0.509	0.351	0.905	AKT1,AKT2,AKT3,GRB2,GSK3B,ILK,KRAS,MAPK3,MRAS,PDPK1,RRAS2,SOS1,TP53
Signaling by EGFR	0.502	0.353	1.155	CBL,CSK,EGFR,EREG,GRB2,KRAS,PTPN11,SH3GL2,SH3GL3,SHC1,SOS1,SRC
Cardiac conduction	0.502	0.353	-0.905	AHCYL1,ATP1B2,CAMK2B,CAMK2D,CES1,CLIC2,FKBP1B,FXYD6,KCNE5,KCNIP1,NPPA,SCN2B
Virus Entry via Endocytic Pathways	0.502	0.339	#NUM!	AP1G2,CLTC,DNM1,FLNA,FOLR1,HLA-G,ITGA5,ITGB5,KRAS,MRAS,PLCG2,PRKCA,PRKCB,PRKCD,PRKCG,PRKCQ,RRAS2,SRC,TFRC
Sumoylation Pathway	0.502	0.339	-1.414	ARHGDIB,DAXX,DIRAS3,FASLG,FNBP1,MAPK10,MAPK8,MAPK9,MDM2,NFKB1,PCNA,RHOA,RHOC,RHOQ,RND1,SENP2,STUB1,SUMO3,TP53
Lymphotoxin β Receptor Signaling	0.495	0.355	2.53	AKT1,AKT2,AKT3,CASP3,CXCL1,IKBKG,MAPK3,NFKB1,PDPK1,RELB,TRAF4
Granulocyte Adhesion and Diapedesis	0.494	0.327	#NUM!	CCL11,CCL16,CCL18,CCL22,CCL23,CCL24,CCL25,CCL26,CCL3,CCL4L1/CCL4L2,CCL7,CCL8,CXCL1,CXCL11,CXCL16,CXCL6,CXCL9,ICAM1,ICAM2,IL1R2,IL1RAPL2,IL1RL1,ITGAM,MMP1,MMP10,MMP16,MMP2,MMP7,MMP8,PECAM1,SELE,SELL,TNF,XCL1
Opioid Signaling Pathway	0.489	0.325	1.808	AKT1,AKT2,AKT3,CACNA2D3,CAMK2B,CAMK2D,CLTC,CREB1,FGR,GRK2,GSK3B,HCK,KRAS,LYN,MAP2K5,MAPK3,MAPK6,MRAS,NFKB1,OGFR,POMC,PPP3R1,PPP3R2,PRKAR1A,PRKAR2B,PRKCA,PRKCB,PRKCD,PRKCG,PRKCQ,RGS14,RGS16,RGS4,RGS5,RGS8,RRAS2,SOS1,SRC
Coagulation System	0.489	0.357	-0.632	A2M,F11,F13B,F7,F9,KLKB1,PLG,PROC,SERPINA1,VWF
Autoimmune Thyroid Disease Signaling	0.489	0.357	#NUM!	CD247,CD3E,CD80,FASLG,GZMB,HLA-DRB3,HLA-G,IL2,JCHAIN,TPO
Immunoregulatory interactions between a Lymphoid and a non-Lymphoid cell	0.488	0.327	-3.656	C3,CD1B,CD247,CD300C,CD300LB,CD3E,CD8A,CLEC2D,COL1A1,COL2A1,COL3A1,HLA-G,ICAM1,ICAM2,ICAM3,ICAM5,KLRF1,LAIR1,LAIR2,LILRA4,LILRB1,MICB,NCR2,NCR3LG1,NPDC1,OSCAR,PILRA,SELL,SFTPD,SH2D1B,SLAMF7,TREML1,TREML2
NAD Signaling Pathway	0.482	0.333	-0.894	ACADL,AKT1,AKT2,AKT3,BMP6,CD38,GSK3B,H1-10,H2BC26,LDHC,NFKB1,NMNAT1,NT5E,OXT,PDGFB,POLR2E,POLR2J2/POLR2J3,SIRT3,SOD2,TGFB1,TNKS,TP53
4-1BB Signaling in T Lymphocytes	0.482	0.36	2.646	IKBKG,MAPK10,MAPK11,MAPK14,MAPK3,MAPK8,MAPK9,NFKB1,RELB
April Mediated Signaling	0.482	0.36	1.89	IKBKG,MAPK10,MAPK11,MAPK14,MAPK8,MAPK9,NFKB1,RELB,TNFRSF17
BER (Base Excision Repair) Pathway	0.482	0.36	1	APEX1,FEN1,MAP2K5,MAPK3,MPG,PCNA,PNKP,TP53,UNG
Pyroptosis Signaling Pathway	0.48	0.34	-1.5	CASP3,GBP5,MAPK11,MAPK14,NEK7,NFKB1,NLRP1,NLRP4,PRKAR1A,PRKAR2B,PYCARD,RHOA,TLR2,TLR3,TLR4,TNF
Heparan Sulfate Biosynthesis	0.48	0.34	-1.291	B3GAT1,B4GALT7,CES3,CHST2,CHST3,CHST4,GLCE,HS3ST1,HS3ST3B1,HS3ST4,HS6ST1,HS6ST3,SULT1A1,SULT1C4,SULT1E1,WSCD2
Interleukin-6 family signaling	0.475	0.364	1.414	CBL,IL11RA,IL31RA,IL6R,JAK2,PTPN11,STAT1,STAT3
Interleukin-20 family signaling	0.475	0.364	0	IFNL1,IFNL2,IL10RB,IL19,JAK2,PTPN11,STAT1,STAT3
Sensory processing of sound by inner hair cells of the cochlea	0.475	0.364	0	CAPZA1,CAPZB,CLIC5,EPS8L2,SPTAN1,STX1A,TWF2,VAMP2
tRNA Splicing	0.475	0.364	-0.378	APEX1,GDPD1,MPPED2,PDE2A,PDE4C,PDE4D,PDE5A,SMPDL3A
Aryl Hydrocarbon Receptor Signaling	0.473	0.329	1.5	ALDH1B1,ALDH3A1,ALDH7A1,CCNE1,CHEK1,CHEK2,CYP3A4,DCT,FASLG,GSTA3,GSTM1,GSTM4,GSTP1,MAPK3,MAPK8,MDM2,NCOA7,NEDD8,NFKB1,RBL2,RELB,SRC,TGFB1,TGFB3,TNF,TP53
Interferon gamma signaling	0.472	0.341	-0.775	CAMK2B,CAMK2D,GBP5,HLA-DRB3,HLA-G,ICAM1,IFNGR2,IRF4,IRF6,IRF8,IRF9,JAK2,PRKCD,PTPN11,STAT1
Telomere Maintenance	0.468	0.368	-0.378	DAXX,FEN1,H2BC21,H2BC26,PCNA,PRIM1,TEN1
Signaling by NTRK2 (TRKB)	0.468	0.368	1.134	BDNF,GRB2,KRAS,PTPN11,SHC1,SOS1,SRC
NF-κB Signaling	0.466	0.322	-0.822	AKT1,AKT2,AKT3,BMP4,CD247,CD3E,CSNK2A2,EGFR,FGFR2,FGFR3,FLT4,GHR,GSK3B,IKBKG,IL1R2,KDR,KRAS,MAP3K3,MAPK8,MRAS,NFKB1,PDGFRA,PLCG2,PRKCB,PRKCQ,RELB,RRAS2,SIGIRR,TGFBR3,TIRAP,TLR2,TLR3,TLR4,TNF,TNFAIP3,TNFRSF17,TNFSF11,TNFSF13B,TNIP1
Signaling by NODAL	0.461	0.375	0	ACVR2A,ACVR2B,MAPK3,NODAL,SMAD2,SMAD3
GPER1 signaling	0.461	0.375	0.816	GNGT2,ITGA5,PRKAR1A,PRKAR2B,SHC1,SRC
Immunogenic Cell Death Signaling Pathway	0.459	0.333	-0.229	ANXA1,ATG5,BECN1,CASP3,CFLAR,DAPK1,DAPK2,DDIT3,EIF2A,GZMB,GZMH,IFNA4,IFNGR2,LRP1,NFKB1,PYCARD,TLR3,TLR4,TNF
Amyloid fiber formation	0.456	0.342	1.387	APCS,CALB1,CST3,GGA1,GGA3,GSN,H2BC21,H2BC26,LTF,LYZ,NPPA,SAA1,SEMG1
Ion channel transport	0.456	0.342	0.277	ATP1B2,ATP6V1C1,ATP6V1C2,CAMK2B,CAMK2D,CLCA1,CLIC2,FKBP1B,FXYD6,OSTM1,SGK1,STOM,WWP1
Caspase activation via Death Receptors in the presence of ligand	0.455	0.385	-1.342	CD14,CFLAR,FASLG,TLR4,TNFRSF10B
Regulation of TLR by endogenous ligand	0.455	0.385	-0.447	CD14,CD36,SFTPD,TLR2,TLR4
Regulation of TP53 Activity through Acetylation	0.455	0.385	1.342	AKT1,AKT2,AKT3,RBBP4,TP53
FOXO-mediated transcription of cell cycle genes	0.455	0.385	0.447	KLF4,MSTN,RBL2,SMAD2,SMAD3
Urate Biosynthesis/Inosine 5'-phosphate Degradation	0.455	0.385	-1	ACP3,IMPDH1,LACC1,NT5E,XDH
Nucleotide Excision Repair Pathway	0.455	0.385	#NUM!	CCNH,ERCC4,MNAT1,POLR2E,POLR2J2/POLR2J3
Erythrocytes take up oxygen and release carbon dioxide	0.454	0.5	#NUM!	CA2,CA4
DNA methylation	0.454	0.5	#NUM!	H2BC21,H2BC26
Signaling by MST1	0.454	0.5	#NUM!	MST1R,SPINT1
Prednisone ADME	0.454	0.5	#NUM!	CYP3A4,HSD11B1
Proline Biosynthesis II (from Arginine)	0.454	0.5	#NUM!	PYCR1,PYCR2
Heme Degradation	0.454	0.5	#NUM!	BLVRB,HMOX1
Phosphatidylglycerol Biosynthesis II (Non-plastidic)	0.454	0.5	#NUM!	ABHD5,LPCAT2
Selenocysteine Biosynthesis II (Archaea and Eukaryotes)	0.454	0.5	#NUM!	SEPHS1,SEPSECS
Glutathione Redox Reactions II	0.454	0.5	#NUM!	GSR,TXNDC12
Lysine Degradation V	0.454	0.5	#NUM!	AASDHPPT,ALDH7A1
PEDF Signaling	0.451	0.333	0.5	AKT1,AKT2,AKT3,BDNF,CFLAR,FASLG,IKBKG,KRAS,MAPK11,MAPK14,MAPK3,MRAS,NFKB1,RELB,RHOA,RRAS2,SOD2,TP53
Reelin Signaling in Neurons	0.451	0.329	1.706	AKT1,AKT2,AKT3,ARHGEF1,CAMK2B,CAMK2D,DNALI1,FGR,GSK3B,HCK,ITGA5,LYN,MAP2K5,MAPK10,MAPK3,MAPK8,MAPK9,MAPT,PDK2,RHOA,SRC,VLDLR,WASL
RHO GTPases activate CIT	0.45	0.4	1	MYL6,PRC1,RHOA,RHOC
Response of EIF2AK1 (HRI) to heme deficiency	0.45	0.4	-1	ATF3,ATF5,DDIT3,GRB10
Cell Cycle Control of Chromosomal Replication	0.45	0.4	-1	CHEK2,MCM6,PCNA,PRIM1
D-myo-inositol (1,3,4)-trisphosphate Biosynthesis	0.45	0.4	0	INPP5B,INPP5D,INPP5E,ITPKC
D-myo-inositol (1,4,5)-trisphosphate Degradation	0.45	0.4	0	BPNT2,INPP5B,INPP5D,INPP5E
Histamine Degradation	0.45	0.4	-1	ALDH1B1,ALDH3A1,ALDH7A1,AOC1
Role of p14/p19ARF in Tumor Suppression	0.45	0.4	#NUM!	MDM2,NPM1,NPM2,TP53
NLR signaling pathways	0.448	0.343	0	CASP2,CYLD,HMOX1,IKBKG,ITCH,MAPK11,MAPK14,NFKB1,NLRP1,PYCARD,TNFAIP3,TXN
TNF signaling	0.448	0.343	1.732	CFLAR,CYLD,IKBKG,MAPKAPK2,RACK1,SHARPIN,STUB1,TNF,TNFAIP3,UBE2D1,UBE2D2,USP4
Basal Cell Carcinoma Signaling	0.448	0.343	-2.236	BMP1,BMP10,BMP3,BMP4,BMP5,BMP6,GSK3B,TP53,WNT10B,WNT11,WNT16,WNT7A
ATF6 (ATF6-alpha) activates chaperone genes	0.447	0.429	#NUM!	DDIT3,NFYA,XBP1
ERCC6 (CSB) and EHMT2 (G9a) positively regulate rRNA expression	0.447	0.429	#NUM!	H2BC21,H2BC26,RBBP4
Butyrophilin (BTN) family interactions	0.447	0.429	#NUM!	BTN2A1,CD209,XDH
Transcriptional regulation of testis differentiation	0.447	0.429	#NUM!	AMH,FOXL2,PTGDS
Azathioprine ADME	0.447	0.429	#NUM!	GSTM1,IMPDH1,XDH
nNOS Signaling in Skeletal Muscle Cells	0.447	0.429	#NUM!	CACNA2D3,SNTA1,SNTB1
C-type lectin receptors (CLRs)	0.446	0.325	-0.408	AHCYL1,CCL22,CD209,CLEC4C,CLEC4D,ICAM2,ICAM3,IKBKG,KRAS,LYN,MUC1,MUC16,NEDD8,NFKB1,PDPK1,PLCG2,PPP3R1,PRKCD,PSMA3,PSMD5,PSME3,PYCARD,RELB,SRC,SYK,UBE2D1,UBE2D2
CSDE1 Signaling Pathway	0.439	0.344	0.632	AGO1,AKT1,AKT2,AKT3,DDX6,HNRNPC,PABPC3,PABPC4,PABPC5,PAIP1,TGFB1
Phase I - Functionalization of compounds	0.439	0.344	-0.302	ADH5,ALDH1B1,AOC1,AOC3,CBR3,CES1,CES3,CYP3A4,FMO3,NR1H4,POMC
Phospholipases	0.439	0.344	-0.333	HMOX1,LPL,PLA2G2A,PLA2G2C,PLA2G2E,PLA2G4A,PLA2R1,PLAAT2,PLAAT3,PLCD1,PLCG2
GPCR-Mediated Nutrient Sensing in Enteroendocrine Cells	0.439	0.344	1.508	CACNA2D3,GIP,PLCD1,PLCG2,PRKAR1A,PRKAR2B,PRKCA,PRKCB,PRKCD,PRKCG,PRKCQ
Neuroprotective Role of THOP1 in Alzheimer's Disease	0.438	0.325	-1.606	AGT,CREB1,F11,F7,FAP,GNRH1,GZMB,HGFAC,HLA-G,HTRA1,KLK3,KLK4,KLK8,MAPT,NFYA,PLG,PRKAR1A,PRKAR2B,PRSS22,PRSS3,SERPINA3,SST,TMPRSS11A,TMPRSS15,TPSAB1/TPSB2,TPSG1
Glycosaminoglycan metabolism	0.426	0.333	-0.258	AGRN,B3GAT1,B4GALT2,B4GALT3,B4GALT6,B4GALT7,FMOD,GLCE,GPC2,GPC3,GPC4,LUM,NCAN,OMD,ST3GAL2
RHO GTPases Activate Formins	0.426	0.333	1.291	AURKB,BIRC5,DYNC1LI2,DYNLL1,MAPRE1,NUDC,PFN1,PLK1,PPP1CC,PPP2R5A,RHOA,RHOC,SPDL1,SRC,ZWINT
Ceramide Signaling	0.426	0.333	-1.069	AKT1,AKT2,AKT3,KRAS,MAPK3,MAPK8,MRAS,NFKB1,PPP2R3A,PPP2R5A,RELB,RRAS2,SPHK1,SPHK2,TNF
Transcriptional regulation of white adipocyte differentiation	0.42	0.346	-0.333	ADIPOQ,CD36,KLF4,LEP,LPL,NFKB1,TGFB1,TNF,WNT10B
Activation of anterior HOX genes in hindbrain during early embryogenesis	0.42	0.346	2.333	DPY30,EZH2,H2BC21,H2BC26,PAGR1,POLR2E,RBBP4,WDR5,YY1
Role of IL-17A in Arthritis	0.417	0.333	#NUM!	CCL7,CXCL1,CXCL6,IL17A,MAPK10,MAPK11,MAPK14,MAPK3,MAPK8,MAPK9,MAPKAPK2,MMP1,NFKB1,RELB
Heparan Sulfate Biosynthesis (Late Stages)	0.417	0.333	-1.941	CES3,CHST2,CHST3,CHST4,GLCE,HS3ST1,HS3ST3B1,HS3ST4,HS6ST1,HS6ST3,SULT1A1,SULT1C4,SULT1E1,WSCD2
Apelin Adipocyte Signaling Pathway	0.417	0.333	1.155	CLIC2,GPX3,GSTM1,GSTP1,MAPK10,MAPK11,MAPK14,MAPK3,MAPK6,MAPK8,MAPK9,NCF1,PRKAR1A,PRKAR2B
Regulation of Actin-based Motility by Rho	0.411	0.327	0.277	DIRAS3,FNBP1,GSN,ITGA5,ITGA6,ITGAM,ITGB5,MYL4,MYL6,PAK4,PAK5,PFN1,RHOA,RHOC,RHOQ,RND1,WAS,WASL
Death Receptor Signaling	0.411	0.327	-1.698	ARHGDIB,CASP10,CASP2,CASP3,CFLAR,CRADD,DAXX,FASLG,IKBKG,MAPK8,NFKB1,RELB,SPTAN1,TNF,TNFRSF10B,TNFRSF21,TNFSF12,TNKS
MyD88:MAL(TIRAP) cascade initiated on plasma membrane	0.41	0.348	0	BTK,CD14,CD36,IKBKG,SIGIRR,TIRAP,TLR2,TLR4
MIF-mediated Glucocorticoid Regulation	0.41	0.348	-0.378	CD14,MAPK3,NFKB1,PLA2G2A,PLA2G2E,PLA2G4A,RELB,TLR4
HIPPO signaling	0.408	0.333	-0.707	ITCH,PPP1CC,PPP1R10,PPP2R3A,PPP2R5A,SFN,SMAD2,SMAD3,SMAD5,STK4,YWHAG,YWHAH,YWHAZ
Role of Chondrocytes in Rheumatoid Arthritis Signaling Pathway	0.405	0.319	0.365	CAPN2,CASP3,CFLAR,IL17A,IL1R2,IL1RAPL2,IL1RL1,IL6R,ITGA5,JAK2,LRP1,MAPK11,MAPK14,MAPK3,MAPK9,MMP1,MMP10,MMP16,MMP2,MMP7,MMP8,NFKB1,PGF,PPP3R1,PPP3R2,PYCARD,STAT3,TLR2,TNF,VEGFD
Epithelial Adherens Junction Signaling	0.405	0.319	0.73	ACVR2A,ACVR2B,AKT1,AKT2,AKT3,DLL1,EGFR,FER,FGF1,KRAS,MET,MRAS,NECTIN1,NOTCH1,NOTCH2,PAK4,PAK5,PPP2R3A,PPP2R5A,RHOA,RRAS2,SFN,SRC,STK4,TGFBR3,WAS,YWHAG,YWHAH,YWHAZ,ZBTB33
Communication between Innate and Adaptive Immune Cells	0.399	0.323	#NUM!	CCL3,CD247,CD3E,CD79B,CD80,CD83,CD8A,HLA-DRB3,HLA-G,IFNA5,IGHD,IGHE,IL12B,IL2,JCHAIN,TLR2,TLR3,TLR4,TNF,TNFRSF17,TNFSF13B
TP53 Regulates Transcription of Cell Death Genes	0.399	0.35	-1.89	BIRC5,CASP10,CASP2,CRADD,IGFBP3,TNFRSF10B,TP53
RUNX1 regulates megakaryocyte differentiation and platelet function	0.399	0.35	2.236	AGO1,DPY30,H2BC21,H2BC26,PRKCQ,THBS1,WDR5
Role of CHK Proteins in Cell Cycle Checkpoint Control	0.399	0.35	-0.816	CHEK1,CHEK2,PCNA,PLK1,PPP2R3A,PPP2R5A,TP53
tRNA Charging	0.399	0.35	1.134	DARS2,GARS1,IARS1,MARS1,NARS1,NARS2,TARS1
Glucocorticoid Receptor Signaling	0.395	0.31	#NUM!	A2M,AGT,AKT1,AKT2,AKT3,ANXA1,BGLAP,CCL11,CCL3,CCNH,CD247,CD3E,CREB1,CSF2RB,DNALI1,EGFR,FKBP5,GABPB1,GHR,GRB2,HLA-DRB3,HLA-G,ICAM1,IFNA2,IFNA4,IFNA5,IKBKG,IL10RA,IL10RB,IL11RA,IL12RB1,IL13,IL15RA,IL1R2,IL1RL1,IL2,IL31RA,IL4R,IL6R,IL7R,JAK2,KRAS,KRT14,KRT5,KRT72,MAPK10,MAPK11,MAPK14,MAPK3,MAPK8,MAPK9,MMP1,MMP2,MMP8,MNAT1,MRAS,NDUFB8,NFKB1,NPPA,PGR,PLA2G2A,PLA2G2E,PLA2G4A,POLR2E,POLR2J2/POLR2J3,POMC…
Formation of Fibrin Clot (Clotting Cascade)	0.388	0.333	-0.905	A2M,F11,F13B,F7,F9,GP1BB,KLKB1,PROC,PROCR,SERPING1,VWF
Oncostatin M Signaling	0.388	0.333	0.905	GRB2,JAK2,KRAS,MAPK3,MMP1,MRAS,RRAS2,SHC1,SOS1,STAT1,STAT3
TNFR1 Signaling	0.388	0.333	1	CASP2,CASP3,CRADD,IKBKG,MAPK8,NFKB1,PAK4,PAK5,RELB,TNF,TNFAIP3
Asparagine N-linked glycosylation	0.388	0.353	0	ASGR1,ASGR2,CANX,FUT8,GNPNAT1,MPI
Arachidonic acid metabolism	0.388	0.353	0.816	ALOX15B,DPEP2,GGT5,MAPKAPK2,PLA2G4A,PTGR1
Oncogene Induced Senescence	0.388	0.353	-0.816	AGO1,CDKN2D,MAPK3,MDM2,MDM4,TP53
Nonhomologous End-Joining (NHEJ)	0.388	0.353	0.816	ABRAXAS1,H2BC21,H2BC26,NHEJ1,XRCC4,XRCC6
Growth hormone receptor signaling	0.388	0.353	1.633	GHR,JAK2,LYN,MAPK3,STAT1,STAT3
Regulation of Cellular Mechanics by Calpain Protease	0.384	0.326	0	ACTN1,CAPN2,CAST,CCNE1,EGFR,GRB2,ITGA5,ITGA6,ITGAM,ITGB5,KRAS,MAPK3,MRAS,RRAS2,SRC
Cargo recognition for clathrin-mediated endocytosis	0.382	0.322	-0.229	CBL,CLTC,DAB2,EGFR,EREG,GRB2,GRK2,IL7R,LDLR,LDLRAP1,NEDD8,SCARB2,SH3GL2,SH3GL3,SYT8,SYT9,TFRC,VAMP2,VAMP3
eNOS Signaling	0.382	0.322	0.688	AKT1,AKT2,AKT3,CASP3,CHRNB3,FLT4,KDR,PDPK1,PGF,PLCG2,PRKAR1A,PRKAR2B,PRKCA,PRKCB,PRKCD,PRKCG,PRKCQ,STUB1,VEGFD
Synaptic Long Term Depression	0.382	0.319	0	CACNA2D3,GRID2,KRAS,LYN,MAPK3,MRAS,PLA2G2A,PLA2G2C,PLA2G2E,PLA2G4A,PLA2R1,PLAAT2,PLAAT3,PLCD1,PLCG2,PPP2R3A,PPP2R5A,PRKCA,PRKCB,PRKCD,PRKCG,PRKCQ,RRAS2
Endocannabinoid Cancer Inhibition Pathway	0.382	0.319	-1.043	AKT1,AKT2,AKT3,ATF3,CASP10,CASP2,CASP3,CCNE1,CREB1,DDIT3,EIF2A,GSK3B,MAP2K5,MAPK14,MAPK3,MMP2,PGF,PRKAR1A,PRKAR2B,RHOA,SPTLC2,SRC,VEGFD
SRP-dependent cotranslational protein targeting to membrane	0.377	0.333	0.632	DDOST,RPL12,RPS20,RPS25,RPS4X,RPS5,RPSA,SEC61B,SEC61G,SSR2
MicroRNA Biogenesis Signaling Pathway	0.376	0.316	1.826	AGO1,AKT1,AKT2,AKT3,BMP4,BMP6,DDX19B,EGFR,EWSR1,HMOX1,IFNA4,ILF2,KHSRP,KRAS,MAPK11,MAPK14,MAPK3,MRAS,PDGFB,PNPT1,POLR2E,POLR2J2/POLR2J3,RRAS2,SMAD2,SMAD3,SMAD5,TGFB1,TGFB3,TP53,ZC3H12A
Role of NFAT in Regulation of the Immune Response	0.376	0.316	0	AKT1,AKT2,AKT3,BLNK,BTK,CD247,CD3E,CD79B,CD80,FCER1A,GRB2,GSK3A,GSK3B,HLA-DRB3,IGHD,IGHE,IKBKG,KRAS,LYN,MAPK3,MRAS,NFKB1,PLCG2,PPP3R1,PPP3R2,PRKCQ,RELB,RRAS2,SOS1,SYK
RNA Polymerase I Transcription	0.375	0.357	1.342	CCNH,MAPK3,MNAT1,POLR2E,RBBP4
IL-9 Signaling	0.375	0.357	1	NFKB1,RELB,STAT1,STAT3,TNF
Dopamine Degradation	0.375	0.357	-1.342	ALDH1B1,ALDH3A1,ALDH7A1,SULT1A1,SULT1C4
Superpathway of D-myo-inositol (1,4,5)-trisphosphate Metabolism	0.375	0.357	-0.447	BPNT2,INPP5B,INPP5D,INPP5E,ITPKC
RNA Polymerase II Transcription	0.374	0.326	-0.535	CCNH,DDX39B,ELL,MNAT1,NCBP2,NELFA,NUDT21,POLR2E,RNGTT,RTF1,SRSF7,SSRP1,TAF10,TAF12
Telomerase Signaling	0.374	0.321	0.243	AKT1,AKT2,AKT3,EGFR,ELF5,GRB2,HDAC4,IL2,KRAS,MAPK3,MRAS,PDPK1,PPP2R3A,PPP2R5A,RRAS2,SHC1,SOS1,TP53
GPCR-Mediated Integration of Enteroendocrine Signaling Exemplified by an L Cell	0.366	0.333	0	ADCYAP1,GIP,GRP,NMB,PLCD1,PLCG2,PRKAR1A,PRKAR2B,SST
Complement System	0.366	0.333	0.816	C1S,C2,C3,C6,C8G,CD46,CFI,ITGAM,SERPING1
Cellular Effects of Sildenafil (Viagra)	0.364	0.325	#NUM!	CACNA2D3,MYL4,MYL6,NPPA,PABPC4,PDE2A,PDE4C,PDE4D,PDE5A,PLCD1,PLCG2,PRKAR1A,PRKAR2B
Semaphorin Signaling in Neurons	0.364	0.325	#NUM!	DIRAS3,DPYSL3,DPYSL4,FNBP1,MAPK3,MET,PAK4,PAK5,PLXNA1,RHOA,RHOC,RHOQ,RND1
Cyclins and Cell Cycle Regulation	0.364	0.325	-0.302	CCNB1,CCNB2,CCNE1,CCNH,CDKN2D,GSK3B,HDAC4,PPP2R3A,PPP2R5A,RBL2,TGFB1,TGFB3,TP53
Breast Cancer Regulation by Stathmin1	0.361	0.311	-0.885	ADGRB2,ADGRB3,ADGRD1,ADGRG1,ADGRG2,ARHGEF1,AURKB,BMP6,CAMK2B,CAMK2D,CREB1,GABBR1,GABBR2,GPR135,GRB2,KRAS,LGR5,LHCGR,LTB4R,MAPK3,MMP2,MRAS,NFKB1,PDGFB,PGF,PPP1CC,PPP1R10,PPP2R3A,PPP2R5A,PRKAR1A,PRKAR2B,PRKCA,PRKCB,PRKCD,PRKCG,PRKCQ,RHOA,RRAS2,SHC1,SOS1,SPDEF,SSTR1,STAT3,TGFB1,TP53,VEGFD
Reversible hydration of carbon dioxide	0.361	0.364	0	CA13,CA2,CA4,CA6
Vasopressin regulates renal water homeostasis via Aquaporins	0.361	0.364	1	GNGT2,PRKAR1A,PRKAR2B,RAB11A
B-WICH complex positively regulates rRNA expression	0.361	0.364	2	GSK3B,H2BC21,H2BC26,POLR2E
Fanconi Anemia Pathway	0.361	0.364	-2	ERCC4,FANCF,FANCL,USP1
Putrescine Degradation III	0.361	0.364	-2	ALDH1B1,ALDH3A1,ALDH7A1,SAT1
CREB Signaling in Neurons	0.358	0.31	-0.295	ADGRB2,ADGRB3,ADGRD1,ADGRG1,ADGRG2,AKT1,AKT2,AKT3,BMP6,CACNA2D3,CAMK2B,CAMK2D,CREB1,EGFR,FGFR2,FGFR3,FLT4,GABBR1,GABBR2,GHR,GPR135,GRB2,GRID2,KDR,KRAS,LGR5,LHCGR,LTB4R,MAPK3,MRAS,PDGFB,PDGFRA,PLCD1,PLCG2,POLR2E,POLR2J2/POLR2J3,PRKAR1A,PRKAR2B,PRKCA,PRKCB,PRKCD,PRKCG,PRKCQ,RRAS2,SHC1,SOS1,SSTR1,TGFB1,TGFBR3
Eukaryotic Translation Initiation	0.354	0.324	2.309	EIF1AX,EIF2B1,EIF3B,EIF3G,EIF4E,EIF4H,RPL12,RPS20,RPS25,RPS4X,RPS5,RPSA
Docosahexaenoic Acid (DHA) Signaling	0.352	0.311	0.469	AKT1,AKT2,AKT3,BDNF,BMP6,CASP3,CREB1,EIF2A,FABP2,FABP6,FASLG,GSK3A,GSK3B,HMOX1,MAPK3,PDGFB,PDPK1,PLA2G2A,PLA2G2C,PLA2G2E,PLA2G4A,PLA2R1,PLAAT2,PLAAT3,PLCD1,PLCG2,PRKAR1A,PRKAR2B,PRKCA,PRKCB,PRKCD,PRKCG,PRKCQ,STX1A,SYT17,SYT6,SYT7,SYT8,SYT9,TGFB1,TNF
Role of Osteoblasts, Osteoclasts and Chondrocytes in Rheumatoid Arthritis	0.352	0.31	#NUM!	ACP5,ACVR2A,ACVR2B,AKT1,AKT2,AKT3,BGLAP,BMP1,BMP10,BMP3,BMP4,BMP5,BMP6,CBL,COL1A1,FRZB,GSK3B,GSN,IKBKG,IL17A,IL1R2,IL1RAPL2,IL1RL1,IL7,ITGA5,LRP1,MAPK10,MAPK14,MAPK3,MAPK8,MAPK9,MMP1,MMP8,NFKB1,PPP3R1,PPP3R2,PTK2B,SFRP2,SMAD5,SOST,SRC,TGFB1,TNF,TNFSF11,WNT10B,WNT11,WNT16,WNT7A
Estrogen Receptor Signaling	0.349	0.309	0	AGT,AKT1,AKT2,AKT3,CACNA2D3,CREB1,EGFR,EIF2B1,EIF4E,GRB2,GSK3A,GSK3B,IGF2,JAK2,KRAS,LEP,LEPR,MAPK3,MMP1,MMP10,MMP16,MMP2,MMP7,MMP8,MRAS,MYL4,MYL6,NDUFB8,NFKB1,NOTCH1,PCNA,PGF,PGR,PLCD1,PLCG2,PRKAR1A,PRKAR2B,PRKCA,PRKCB,PRKCD,PRKCG,PRKCQ,RELB,RHOA,RRAS2,SHC1,SOD2,SOS1,SRC,TP53,VEGFD
Degradation of the extracellular matrix	0.345	0.319	-0.258	A2M,ADAM8,BMP1,BSG,CASP3,HTRA1,MMP1,MMP10,MMP2,MMP7,MMP8,NID1,PLG,SCUBE1,SCUBE3
Factors involved in megakaryocyte development and platelet production	0.345	0.319	1.155	CAPZA1,CAPZB,DOCK2,EHD1,EHD3,HBD,IFNA2,IFNA4,IFNA5,JAK2,MAFG,MICAL1,PRKAR1A,PRKAR2B,TP53
SPINK1 Pancreatic Cancer Pathway	0.345	0.319	1.291	CPA1,CPA4,CPE,CPN1,CTRC,KLK14,KLK3,KLK4,KLK8,KLKB1,PRSS3,SMAD2,SMAD3,TGFB1,TMPRSS15
Platelet Aggregation (Plug Formation)	0.344	0.375	#NUM!	COL1A1,GP1BB,VWF
NoRC negatively regulates rRNA expression	0.344	0.375	#NUM!	H2BC21,H2BC26,SAP30L
Interleukin-17 signaling	0.344	0.375	#NUM!	IL17A,IL17F,IL25
TRAIL signaling	0.344	0.375	#NUM!	CASP10,CFLAR,TNFRSF10B
Regulation of RUNX1 Expression and Activity	0.344	0.375	#NUM!	AGO1,PTPN11,SRC
GABA receptor activation	0.344	0.375	#NUM!	GABBR1,GABBR2,GNGT2
Superoxide Radicals Degradation	0.344	0.375	#NUM!	CYGB,SOD2,SOD3
Triacylglycerol Biosynthesis	0.344	0.375	#NUM!	ABHD5,LPCAT2,PLPP4
Binding and Uptake of Ligands by Scavenger Receptors	0.342	0.324	-0.302	APOL1,CD36,COL1A1,COL3A1,FTL,JCHAIN,LRP1,MSR1,SAA1,SCARA5,STAB1
Gluconeogenesis I	0.34	0.333	1.89	ALDOA,ALDOC,GAPDH,GPI,MDH2,ME2,PGK1
Notch Signaling	0.34	0.333	-2.236	DLL1,DTX1,HEY1,JAG1,JAG2,NOTCH1,NOTCH2
Phagosome Maturation	0.334	0.313	#NUM!	ATP6V1C1,ATP6V1C2,BET1L,CANX,CTSC,CTSF,CTSH,CTSZ,DYNC1LI2,DYNLL1,DYNLRB1,HLA-DRB3,HLA-G,NCF1,RAB7A,STX1A,STX1B,TPO,VAMP2,VAMP3,VTI1B
Protein folding	0.331	0.323	-0.632	CCNE1,CSNK2A2,GNGT2,SPHK1,STAT3,TBCA,TBCB,TBCE,TP53,VBP1
CD27 Signaling in Lymphocytes	0.331	0.323	1.667	CASP3,CD70,IKBKG,MAP2K5,MAP3K3,MAPK10,MAPK8,MAPK9,NFKB1,RELB
Hematopoiesis from Pluripotent Stem Cells	0.331	0.323	#NUM!	CD247,CD3E,CD8A,EPO,IGHD,IGHE,IL12B,IL2,IL7,JCHAIN
DDX58/IFIH1-mediated induction of interferon-alpha/beta	0.33	0.315	-1.213	AGER,ATG5,CASP10,CYLD,IFIH1,IFNA2,IFNA4,IFNA5,IKBKG,ITCH,NFKB1,NKIRAS2,SAA1,TNFAIP3,UBA7,UBE2D1,UBE2D2
Role of MAPK Signaling in Inhibiting the Pathogenesis of Influenza	0.33	0.315	0.243	CASP3,MAPK10,MAPK11,MAPK14,MAPK3,MAPK8,MAPK9,NFKB1,PLA2G2A,PLA2G2C,PLA2G2E,PLA2G4A,PLA2R1,PLAAT2,PLAAT3,TLR4,TNF
Actin Cytoskeleton Signaling	0.326	0.308	-0.209	ACTN1,ARHGEF1,CD14,CSK,FGF1,FGF16,FGF17,FGF18,FGF3,FGF8,FLNA,GRB2,GSN,ITGA5,ITGA6,ITGAM,ITGB5,KRAS,MAPK3,MATK,MRAS,MYL4,MYL6,PAK4,PAK5,PDGFA,PDGFB,PDGFD,PFN1,RHOA,RRAS2,SHC1,SOS1,TIAM2,VAV1,WAS,WASL
Signaling by NOTCH2	0.326	0.333	-2.449	CREB1,DLL1,GZMB,JAG1,JAG2,NOTCH2
RHO GTPases Activate WASPs and WAVEs	0.326	0.333	0.816	BTK,GRB2,MAPK3,NCKIPSD,WAS,WASL
Assembly of RNA Polymerase II Complex	0.326	0.333	0	CCNH,MNAT1,POLR2E,POLR2J2/POLR2J3,TAF10,TAF12
Apoptosis Signaling	0.326	0.312	-0.688	BCL2L10,CAPN2,CASP10,CASP2,CASP3,FASLG,IKBKG,KRAS,MAPK3,MAPK8,MRAS,NFKB1,PLCG2,PRKCA,PRKCQ,RELB,RRAS2,SPTAN1,TNF,TP53
Mitochondrial iron-sulfur cluster biogenesis	0.323	0.4	#NUM!	FXN,ISCU
SIRT1 negatively regulates rRNA expression	0.323	0.4	#NUM!	H2BC21,H2BC26
Urea cycle	0.323	0.4	#NUM!	NAGS,NMRAL1
Lysine catabolism	0.323	0.4	#NUM!	ALDH7A1,DLST
FasL/ CD95L signaling	0.323	0.4	#NUM!	CASP10,FASLG
Formation of definitive endoderm	0.323	0.4	#NUM!	SMAD2,SMAD3
Mismatch Repair in Eukaryotes	0.323	0.4	#NUM!	FEN1,PCNA
DNA Double-Strand Break Repair by Non-Homologous End Joining	0.323	0.4	#NUM!	XRCC4,XRCC6
Arginine Degradation VI (Arginase 2 Pathway)	0.323	0.4	#NUM!	PYCR1,PYCR2
UDP-N-acetyl-D-glucosamine Biosynthesis II	0.323	0.4	#NUM!	FMO3,GNPNAT1
Tryptophan Degradation to 2-amino-3-carboxymuconate Semialdehyde	0.323	0.4	#NUM!	HAAO,KMO
Glycoaminoglycan-protein Linkage Region Biosynthesis	0.323	0.4	#NUM!	B3GAT1,B4GALT7
SAPK/JNK Signaling	0.32	0.314	1.069	CD247,CD3E,DAXX,DUSP4,GRB2,KRAS,MAP3K3,MAP4K5,MAPK10,MAPK8,MAPK9,MRAS,RRAS2,SHC1,SOS1,TP53
Neurotrophin/TRK Signaling	0.32	0.314	0.775	AKT1,BDNF,CREB1,CRYGA,GRB2,KLK3,KRAS,MAP2K5,MAPK3,MAPK8,MRAS,PDPK1,PTPN11,RRAS2,SHC1,SOS1
Systemic Lupus Erythematosus Signaling	0.319	0.308	#NUM!	AKT1,AKT2,AKT3,C6,C8G,CBL,CD22,CD247,CD3E,CD72,CD79B,CD80,GRB2,HLA-G,HNRNPC,IFNA2,IFNA4,IFNA5,IGHD,IGHE,IL2,IL6R,INPP5D,JCHAIN,KRAS,LSM4,LYN,MAPK3,MRAS,PLCG2,RRAS2,SNRPA,SNRPB2,SOS1,TNF,TNFSF13B
Antiproliferative Role of TOB in T Cell Signaling	0.318	0.321	1	CCNE1,CD247,CD3E,IL2,PABPC4,SMAD2,SMAD3,TGFB1,TGFB3
Mouse Embryonic Stem Cell Pluripotency	0.317	0.311	1.414	AKT1,AKT2,AKT3,BMP4,GRB2,GSK3B,JAK2,KRAS,MAPK11,MAPK14,MAPK3,MRAS,NANOG,PTPN11,RRAS2,SMAD5,SOS1,STAT3,TP53
IL-1 Signaling	0.313	0.316	1.897	IKBKG,MAPK10,MAPK11,MAPK14,MAPK8,MAPK9,MRAS,NFKB1,PRKAR1A,PRKAR2B,RELB,TOLLIP
Cell Cycle: G1/S Checkpoint Regulation	0.313	0.316	0.632	BMI1,CCNE1,CDKN2D,GSK3B,HDAC4,MAX,MDM2,RBL2,SMAD3,TGFB1,TGFB3,TP53
NOD1/2 Signaling Pathway	0.311	0.306	-2.92	CD70,FASLG,IFNA2,IFNA4,IFNA5,IKBKG,IL12B,IL13,IL17A,IL17B,IL17F,IL2,IL25,LEP,MAPK10,MAPK11,MAPK14,MAPK3,MAPK8,MAPK9,MAPKAPK2,NFKB1,PYCARD,SHARPIN,TGFB1,TGFB3,TLR2,TLR3,TLR4,TNF,TNFAIP3,TNFSF11,TNFSF12,TNFSF13B,TNFSF18,TNFSF4,TNFSF8,TRIM27
ERK5 Signaling	0.31	0.312	0.775	AKT1,CREB1,EGFR,KRAS,MAP2K5,MAP3K3,MRAS,PTPN11,RRAS2,SFN,SGK1,SRC,YWHAG,YWHAH,YWHAZ
RAF-independent MAPK1/3 activation	0.309	0.333	0.447	DUSP4,IL6R,JAK2,MAPK3,PTPN11
Nephrin family interactions	0.309	0.333	-0.447	ACTN1,KIRREL2,NCK2,SPTAN1,WASL
Glutathione Redox Reactions I	0.309	0.333	0.447	CLIC2,GPX3,GSR,GSTM1,GSTP1
Defensins	0.305	0.32	-2.828	DEFB108B,DEFB110,DEFB116,DEFB119,DEFB129,DEFB132,PRSS3,TLR2
Cytosolic sensors of pathogen-associated DNA	0.305	0.32	0.707	IFI16,IKBKG,NFKB1,NKIRAS2,NLRP4,STAT6,TLR3,XRCC6
CNTF Signaling	0.302	0.314	0.905	AKT1,GRB2,JAK2,KRAS,MAPK3,MRAS,PTPN11,RRAS2,SOS1,STAT1,STAT3
PFKFB4 Signaling Pathway	0.302	0.314	0.302	CREB1,GPI,HK2,MAP2K5,MAPK3,PRKAR1A,PRKAR2B,TGFB1,TGFB3,TP53,XDH
Autism Signaling Pathway	0.3	0.304	-4.429	AKT1,AKT2,AKT3,ALDH1B1,ALDH3A1,ALDH7A1,BDNF,CACNA2D3,CAMK2B,CAMK2D,CAMKK1,CD70,CNTNAP2,EIF4E,FASLG,FOLR1,GSK3B,HLA-G,IGF2,IL12B,IL13,IL17A,IL17B,IL17F,IL2,IL25,KRAS,LEP,MAPK3,MET,MRAS,NLGN2,NLGN3,PRKAR1A,PRKAR2B,RRAS2,SOS1,TGFB1,TGFB3,TNF,TNFSF11,TNFSF12,TNFSF13B,TNFSF4,TNFSF8,WNT10B,WNT11,WNT16,WNT7A
LPS/IL-1 Mediated Inhibition of RXR Function	0.298	0.305	-1.155	ALDH1B1,ALDH3A1,ALDH7A1,CD14,CHST2,CHST3,CHST4,CPT1B,CYP3A4,FABP2,FABP6,FMO3,GSTA3,GSTM1,GSTM4,GSTP1,HS3ST1,HS3ST3B1,HS3ST4,HS6ST1,HS6ST3,IL1R2,IL1RAPL2,IL1RL1,MAPK8,MAPK9,MGMT,NR1H4,PLTP,SOD3,SULT1A1,SULT1C4,SULT1E1,TLR4,TNF,WSCD2
Acetylcholine binding and downstream events	0.29	0.5	#NUM!	CHRNB3
Carnitine metabolism	0.29	0.5	#NUM!	CPT1B
RHO GTPases regulate CFTR trafficking	0.29	0.5	#NUM!	RHOQ
mRNA Editing	0.29	0.5	#NUM!	APOBEC2
Alanine metabolism	0.29	0.5	#NUM!	GPT2
Intracellular oxygen transport	0.29	0.5	#NUM!	CYGB
Atorvastatin ADME	0.29	0.5	#NUM!	CYP3A4
2-ketoglutarate Dehydrogenase Complex	0.29	0.5	#NUM!	DLST
NADH Repair	0.29	0.5	#NUM!	GAPDH
Serine Biosynthesis	0.29	0.5	#NUM!	PHGDH
Heme Biosynthesis from Uroporphyrinogen-III I	0.29	0.5	#NUM!	CPOX
Spermine and Spermidine Degradation I	0.29	0.5	#NUM!	SAT1
Glycine Biosynthesis III	0.29	0.5	#NUM!	AGXT
S-methyl-5'-thioadenosine Degradation II	0.29	0.5	#NUM!	LACC1
Alanine Degradation III	0.29	0.5	#NUM!	GPT2
Alanine Biosynthesis II	0.29	0.5	#NUM!	GPT2
Xanthine and Xanthosine Salvage	0.29	0.5	#NUM!	LACC1
Thyroid Hormone Biosynthesis	0.29	0.5	#NUM!	TPO
Zymosterol Biosynthesis	0.29	0.5	#NUM!	HSD17B7
Oxidized GTP and dGTP Detoxification	0.29	0.5	#NUM!	DDX6
NAD Biosynthesis III	0.29	0.5	#NUM!	NMNAT1
Formaldehyde Oxidation II (Glutathione-dependent)	0.29	0.5	#NUM!	ADH5
Synthesis, secretion, and deacylation of Ghrelin	0.29	0.333	-1	ACHE,GHRL,KLF4,LEP
Guanosine Nucleotides Degradation III	0.29	0.333	#NUM!	ACP3,LACC1,NT5E,XDH
Endoplasmic Reticulum Stress Pathway	0.29	0.333	0	CASP3,DDIT3,MAPK8,XBP1
Striated Muscle Contraction	0.29	0.318	1.134	DES,MYBPC1,MYL4,TMOD2,TMOD3,TNNI2,TPM4
E3 ubiquitin ligases ubiquitinate target proteins	0.29	0.318	-1.134	DERL1,PCNA,PEX5,RAD18,RTF1,UBE2D1,UBE2D2
Cancer Drug Resistance by Drug Efflux	0.289	0.312	0.632	AKT1,AKT2,AKT3,KRAS,MAPK3,MDM2,MRAS,NFKB1,RRAS2,TP53
Cell junction organization	0.289	0.31	-0.277	ACTN1,ANG,CADM1,CADM3,CDH7,FLNA,ILK,ITGA6,KRT14,KRT5,NECTIN1,PALS1,VASP
Glioma Invasiveness Signaling	0.289	0.31	0.577	DIRAS3,FNBP1,KRAS,MAPK3,MMP2,MRAS,PLG,RHOA,RHOC,RHOQ,RND1,RRAS2,TIMP4
Melanocyte Development and Pigmentation Signaling	0.288	0.308	0.258	CREB1,DCT,GRB2,KIT,KRAS,MAPK3,MRAS,PLCG2,POMC,PRKAR1A,PRKAR2B,PTPN11,RRAS2,SHC1,SOS1,SRC
LXR/RXR Activation	0.278	0.303	-0.853	AGT,APOL1,APOM,C3,CCL7,CD14,CD36,GC,HADH,HMGCR,IL1R2,IL1RAPL2,IL1RL1,ITIH4,LDLR,LPL,LYZ,MSR1,NFKB1,NR1H4,PLTP,RELB,SAA1,SERPINA1,TLR3,TLR4,TNF
MHC class II antigen presentation	0.278	0.306	-0.775	CANX,CAPZA1,CAPZB,CLTC,CTSC,CTSF,CTSH,DNM1,DYNC1LI2,DYNLL1,HLA-DRB3,KLC3,OSBPL1A,RAB7A,SH3GL2
Activation of Matrix Metalloproteinases	0.276	0.31	-0.333	KLKB1,MMP1,MMP10,MMP16,MMP2,MMP7,MMP8,PLG,TPSAB1/TPSB2
Graft-versus-Host Disease Signaling	0.276	0.31	#NUM!	CD247,CD3E,CD80,FASLG,GZMB,HLA-DRB3,HLA-G,IL2,TNF
Transcriptional regulation of granulopoiesis	0.273	0.316	1	CREB1,FLI1,H2BC21,H2BC26,IL6R,STAT3
Cytotoxic T Lymphocyte-mediated Apoptosis of Target Cells	0.273	0.316	-1.342	CASP3,CD247,CD3E,FASLG,GZMB,HLA-G
Metabolism of nitric oxide: NOS3 activation and regulation	0.266	0.333	#NUM!	AKT1,CYGB,WASL
SUMOylation of ubiquitinylation proteins	0.266	0.333	#NUM!	MDM2,TRIM27,VHL
Thrombin signalling through proteinase activated receptors (PARs)	0.266	0.333	#NUM!	GNGT2,MAPK3,SRC
RHO GTPases Activate ROCKs	0.266	0.333	#NUM!	MYL6,RHOA,RHOC
Mitochondrial Fatty Acid Beta-Oxidation	0.266	0.333	#NUM!	ACADL,ACBD6,HADH
GABA synthesis, release, reuptake and degradation	0.266	0.333	#NUM!	CPLX1,STX1A,VAMP2
FOXO-mediated transcription of cell death genes	0.266	0.333	#NUM!	DDIT3,FASLG,NFYA
TCA Cycle II (Eukaryotic)	0.266	0.333	#NUM!	CS,DLST,MDH2
Fatty Acid α-oxidation	0.266	0.333	#NUM!	ALDH1B1,ALDH3A1,ALDH7A1
UDP-N-acetyl-D-galactosamine Biosynthesis II	0.266	0.333	#NUM!	GNPNAT1,GPI,HK2
Coronavirus Replication Pathway	0.266	0.333	#NUM!	COPB2,GSK3A,GSK3B
Interleukin-10 signaling	0.265	0.306	-2.111	CCL22,CCL3,CD80,CXCL1,ICAM1,IL10RA,IL10RB,IL12B,IL1R2,STAT3,TNF
G alpha (s) signalling events	0.259	0.302	-2.5	ADCYAP1,ADM,GHRH,GIP,GNGT2,GRK2,LHCGR,PDE2A,PDE4C,PDE4D,POMC,PTH2,RAMP1,RAMP3,SCT,SRC
Estrogen-Dependent Breast Cancer Signaling	0.256	0.302	0.302	AKT1,AKT2,AKT3,CREB1,EGFR,HSD17B7,KRAS,MAPK3,MRAS,NFKB1,RELB,RRAS2,SRC
Transcriptional Regulation by VENTX	0.255	0.312	-1.342	AGO1,ANAPC7,NFKB1,TP53,UBE2D1
Sensory processing of sound by outer hair cells of the cochlea	0.255	0.312	1.342	CLIC5,EPS8L2,GSN,SPTAN1,TWF2
Purine Nucleotides Degradation II (Aerobic)	0.255	0.312	-1	ACP3,IMPDH1,LACC1,NT5E,XDH
SUMOylation of immune response proteins	0.234	0.333	#NUM!	IKBKG,SUMO3
RHO GTPases activate KTN1	0.234	0.333	#NUM!	KLC3,RHOA
DNA Damage Reversal	0.234	0.333	#NUM!	FTO,MGMT
Interleukin-9 signaling	0.234	0.333	#NUM!	STAT1,STAT3
STAT5 Activation	0.234	0.333	#NUM!	GRB2,PTPN11
RHOBTB3 ATPase cycle	0.234	0.333	#NUM!	CCNE1,VHL
Formation of axial mesoderm	0.234	0.333	#NUM!	SMAD2,SMAD3
Sucrose Degradation V (Mammalian)	0.234	0.333	#NUM!	ALDOA,ALDOC
RNA Polymerase III Transcription	0.233	0.308	-1	BRF1,POLR2E,POLR3F,SSB
Triglyceride metabolism	0.233	0.308	1	ABHD5,FABP2,FABP6,PPP1CC
Adenosine Nucleotides Degradation II	0.233	0.308	#NUM!	ACP3,LACC1,NT5E,XDH
Presynaptic depolarization and calcium channel opening	0.181	0.333	#NUM!	CACNA2D3
Synthesis of Lipoxins (LX)	0.181	0.333	#NUM!	PTGR1
Sensory perception of taste	0.181	0.333	#NUM!	SCN2B
Formation of lateral plate mesoderm	0.181	0.333	#NUM!	BMP4
Regulation of NFE2L2 gene expression	0.181	0.333	#NUM!	NOTCH1
Cleavage and Polyadenylation of Pre-mRNA	0.181	0.333	#NUM!	NUDT21
Assembly of RNA Polymerase III Complex	0.181	0.333	#NUM!	BRF1
Bupropion Degradation	0.181	0.333	#NUM!	CYP3A4
Sphingosine and Sphingosine-1-phosphate Metabolism	0.181	0.333	#NUM!	ASAH2
Ubiquinol-10 Biosynthesis (Eukaryotic)	0.181	0.333	#NUM!	MICAL1
Pyruvate Fermentation to Lactate	0.181	0.333	#NUM!	LDHC
Ceramide Biosynthesis	0.181	0.333	#NUM!	SPTLC2
Guanine and Guanosine Salvage I	0.181	0.333	#NUM!	LACC1
Thioredoxin Pathway	0.181	0.333	#NUM!	TXN
Cholesterol Biosynthesis I	0.181	0.333	#NUM!	HSD17B7
Phenylethylamine Degradation I	0.181	0.333	#NUM!	AOC3
Eumelanin Biosynthesis	0.181	0.333	#NUM!	DCT
Phosphatidylcholine Biosynthesis I	0.181	0.333	#NUM!	CHKB
NAD Salvage Pathway III	0.181	0.333	#NUM!	NMNAT1
Palmitate Biosynthesis I (Animals)	0.181	0.333	#NUM!	CBR4
Mitochondrial L-carnitine Shuttle Pathway	0.181	0.333	#NUM!	CPT1B
Ceramide Degradation	0.181	0.333	#NUM!	ASAH2
Cholesterol Biosynthesis II (via 24,25-dihydrolanosterol)	0.181	0.333	#NUM!	HSD17B7
Cholesterol Biosynthesis III (via Desmosterol)	0.181	0.333	#NUM!	HSD17B7
Adenine and Adenosine Salvage I	0.181	0.333	#NUM!	LACC1
Neurovascular Coupling Signaling Pathway	0	0.283	-1.807	CACNA2D3,ENTPD1,GABBR1,GABBR2,MAPT,PLA2G2A,PLA2G2C,PLA2G2E,PLA2G4A,PLA2R1,PLAAT2,PLAAT3,PRKAR1A,PRKAR2B,RHOA
Oxytocin in Spinal Neurons Signaling Pathway	0	0.286	#NUM!	CAMKK1,OXT
Amyotrophic Lateral Sclerosis Signaling	0	0.213	-1.134	AKT3,CACNA2D3,CAPN2,CASP3,GRID2,HECW1,NEFL,PGF,TP53,VEGFD
Huntington's Disease Signaling	0	0.282	1.134	AKT1,AKT2,AKT3,ARFIP2,BDNF,BET1L,CAPN2,CASP10,CASP2,CASP3,CLTC,CPLX2,CREB1,DNM1,EGFR,GRB2,HDAC4,MAPK3,MAPK8,MAPK9,PDPK1,POLR2E,POLR2J2/POLR2J3,PRKCA,PRKCB,PRKCD,PRKCG,PRKCQ,PSMA3,PSMD5,PSME3,SGK1,SH3GL3,SHC1,SOS1,STX1A,STX1B,TP53,UBD,VAMP2,VAMP3,VTI1B
Chaperone Mediated Autophagy Signaling Pathway	0	0.26	0.174	AKT1,ATP6V1C1,ATP6V1C2,CD247,CD3E,CHEK1,EEF1A1,EIF4H,HK2,IL17A,ITCH,MAPK11,MAPK14,MAPT,MDM2,METTL21C,MMP1,MMP10,MMP16,MMP2,MMP7,MMP8,NFKB1,PDPK1,PPP3R1,PPP3R2,PSMA3,PYCARD,RAB11A,SIRT3,STUB1,TP53,TPT1
ABRA Signaling Pathway	0	0.288	1.807	ACTN1,CALD1,CPT1B,GSN,MAPK10,MAPK8,MAPK9,PGF,PPP3R1,PPP3R2,RHOA,SMTN,TPM4,VEGFD,VIL1
GABAergic Receptor Signaling Pathway (Enhanced)	0	0.25	-2.121	CACNA2D3,CNTNAP2,GABBR1,GABBR2,NLGN2,NLGN3,PRKAR1A,PRKAR2B
Microautophagy Signaling Pathway	0	0.282	-0.816	CERT1,CHMP3,COL11A2,COL13A1,COL15A1,COL1A1,COL23A1,COL25A1,COL28A1,COL2A1,COL3A1,COL5A1,COL6A1,COL6A3,COL6A5,COL9A1,COL9A3,PSMA3,PSMD5,PSME3,RAB7A,TP53
NRF2-mediated Oxidative Stress Response	0	0.263	0	AKT1,CYP3A4,DNAJB14,DNAJC11,DNAJC15,FKBP5,FTL,GSK3B,GSR,GSTA3,GSTM1,GSTM4,GSTP1,HMOX1,KRAS,MAFG,MAP2K5,MAPK14,MAPK3,MAPK8,MAPK9,MRAS,PRKCA,PRKCB,PRKCD,PRKCG,PRKCQ,RRAS2,SOD2,SOD3,TXN
Neurotransmitter release cycle	0	0.267	-2	CPLX1,STX1A,SYN3,VAMP2
Neurotransmitter clearance	0	0.25	#NUM!	ACHE
ISG15 antiviral mechanism	0	0.152	2.236	EIF4E,EIF4G2,MAPK3,STAT1,UBA7
Prolactin receptor signaling	0	0.25	#NUM!	GHR,JAK2,PTPN11
Meiotic synapsis	0	0.25	#NUM!	H2BC21,H2BC26,SMC3
Cellular response to hypoxia	0	0.196	-1	EGLN1,EPO,LIMD1,PSMA3,PSMD5,PSME3,UBE2D1,UBE2D2,VHL
Interleukin-7 signaling	0	0.3	#NUM!	IL7,IL7R,STAT3
Mitochondrial protein import	0	0.179	-1.342	CS,FXN,NDUFB8,TIMM13,TIMM21
Potassium Channels	0	0.231	#NUM!	GABBR1,GABBR2,GNGT2
Circadian Clock	0	0.167	1	CREB1,NR1D1,PPP1CC,RBM4
BMAL1:CLOCK,NPAS2 activates circadian gene expression	0	0.125	#NUM!	F7
Antimicrobial peptides	0	0.231	1.633	ATOX1,BPI,LCN2,LTF,PI3,PRSS3
PI Metabolism	0	0.121	-1	GDPD1,INPP5D,INPP5E,PTPN13
Phase II - Conjugation of compounds	0	0.152	-0.447	CNDP2,GGT5,NNMT,SULT1A1,SULT1E1
Mitochondrial biogenesis	0	0.267	-0.707	CREB1,GABPB1,MAPK11,MAPK14,NR1D1,SIRT3,SOD2,SSBP1
Sulfur amino acid metabolism	0	0.182	#NUM!	ETHE1,TSTD1
Electron transport, ATP synthesis, and heat production by uncoupling proteins	0	0.125	-1	COX5A,NDUFAF3,NDUFB8,UQCRB
Macroautophagy	0	0.25	0.816	ATG4C,ATG5,BECN1,CHMP2B,CHMP3,DYNLL1
Integration of energy metabolism	0	0.29	0	ADIPOQ,AHCYL1,CD36,GNGT2,PRKAR1A,PRKAR2B,PRKCA,STX1A,VAMP2
Gamma carboxylation, hypusine formation and arylsulfatase activation	0	0.208	-0.447	BGLAP,F7,F9,PROC,TPST1
MTOR signalling	0	0.2	#NUM!	AKT1,AKT2,EIF4E
Regulation of cholesterol biosynthesis by SREBP (SREBF)	0	0.2	#NUM!	INSIG1
MyD88-independent TLR4 cascade	0	0.273	-0.816	CD14,IKBKG,PTPN11,TLR4,UBE2D1,UBE2D2
Complement cascade	0	0.28	-2.673	C1S,C2,C3,C6,C8G,CD46,CFHR1,CFHR3,CFI,CPN1,FCN1,FCN2,FCN3,SERPING1
Trafficking and processing of endosomal TLR	0	0.222	#NUM!	TLR3,UNC93B1
Toll Like Receptor 3 (TLR3) Cascade	0	0.211	-1	IKBKG,TLR3,UBE2D1,UBE2D2
Regulation of Apoptosis	0	0.0968	#NUM!	PSMA3,PSMD5,PSME3
Plasma lipoprotein assembly, remodeling, and clearance	0	0.273	-0.577	A2M,ANGPTL8,BMP1,CES3,CLTC,LDLR,LDLRAP1,LPL,NR1H4,P4HB,PLTP,VLDLR
Regulation of beta-cell development	0	0.211	1	AKT1,AKT2,AKT3,NOTCH1
Metabolism of porphyrins	0	0.25	#NUM!	BLVRB,CPOX,HMOX1
Pre-NOTCH Expression and Processing	0	0.222	0.447	AGO1,H2BC21,H2BC26,NOTCH1,NOTCH2,TP53
Cholesterol biosynthesis	0	0.273	#NUM!	HMGCR,HSD17B7,IDI1
p75 NTR receptor-mediated signalling	0	0.239	0.905	ABR,ARHGEF1,CASP2,CASP3,MAPK8,NFKB1,RHOA,SORCS3,SOS1,TIAM2,VAV1
Bile acid and bile salt metabolism	0	0.154	#NUM!	NR1H4,OSBPL1A
Metabolism of non-coding RNA	0	0.231	#NUM!	GEMIN6,NCBP2,SNUPN
Degradation of beta-catenin by the destruction complex	0	0.109	-0.447	GSK3B,PPP2R5A,PSMA3,PSMD5,PSME3
Metabolism of steroid hormones	0	0.273	#NUM!	AKR1B1,HSD11B1,POMC
Metabolism of water-soluble vitamins and cofactors	0	0.214	0	AASDHPPT,ACP5,BTD,MOCOS,PDXK,TCN1
Vitamin D (calciferol) metabolism	0	0.222	#NUM!	GC,LDLRAP1
Signaling by NOTCH1	0	0.265	-2.333	DLK1,DLL1,DTX1,HDAC4,HEY1,ITCH,JAG1,JAG2,NOTCH1
Signaling by BMP	0	0.25	-1.342	ACVR2A,ACVR2B,AMH,BMP10,SMAD5
Signaling by ALK	0	0.25	1	ALK,SHC1,SRC,STAT3
TCF dependent signaling in response to WNT	0	0.212	-1.091	AKT1,AKT2,CSNK2A2,GSK3B,H2BC21,H2BC26,HECW1,LGR5,PPP2R5A,PSMA3,PSMD5,PSME3,RNF146,RSPO1,RSPO2,RSPO4,SFRP2,SOST,TNKS,USP8,YWHAZ
Metabolism of Angiotensinogen to Angiotensins	0	0.267	-2	AGT,CES1,CTSZ,GZMH
TCR signaling	0	0.296	-0.655	CD247,CD3E,CSK,ENAH,GRAP2,HLA-DRB3,IKBKG,INPP5D,NFKB1,PDPK1,PLCG2,PRKCQ,PSMA3,PSMD5,PSME3,PTPRJ,TRAT1,UBE2D1,UBE2D2,VASP,WAS
Signaling by Hippo	0	0.25	#NUM!	CASP3,MOB1B,STK4
YAP1- and WWTR1 (TAZ)-stimulated gene expression	0	0.143	#NUM!	NPPA
Generic Transcription Pathway	0	0.241	-2.673	HDAC4,NOTCH1,NOTCH2,NR1D1,NR1D2,NR1H4,NR4A1,PGR,RORC,ZNF180,ZNF230,ZNF41,ZNF75D,ZNF774
COPII-mediated vesicle transport	0	0.147	-1.342	CTSC,CTSZ,FOLR1,SERPINA1,TRAPPC2
Metabolism of amine-derived hormones	0	0.167	#NUM!	TPO
Peptide hormone biosynthesis	0	0.2	#NUM!	INHBB,POMC
Gene Silencing by RNA	0	0.154	2	AGO1,H2BC21,H2BC26,POLR2E
Synthesis of Prostaglandins (PG) and Thromboxanes (TX)	0	0.1	#NUM!	PTGDS
Transcriptional activity of SMAD2/SMAD3:SMAD4 heterotrimer	0	0.261	#NUM!	MAPK3,SKIL,SMAD2,SMAD3,STAT1,TGIF2
Visual phototransduction	0	0.286	1.633	DHRS3,METAP1,NMT1,NMT2,PRKCA,PRKCQ
Selenoamino acid metabolism	0	0.29	1	GNMT,GSR,NNMT,RPL12,RPS20,RPS25,RPS4X,RPS5,RPSA
Activation of gene expression by SREBF (SREBP)	0	0.2	#NUM!	HMGCR,IDI1,NFYA
Mitotic Metaphase and Anaphase	0	0.27	-0.408	ANAPC7,AURKB,BIRC5,CCNB1,CCNB2,CHMP2B,CHMP3,DYNC1LI2,DYNLL1,MAPRE1,NUDC,PLK1,PPP1CC,PPP2R5A,PSMA3,PSMD5,PSME3,PTTG1,SMC3,SPAST,SPDL1,TMPO,UBE2D1,ZWINT
Senescence-Associated Secretory Phenotype (SASP)	0	0.242	1.414	ANAPC7,CDKN2D,H2BC21,H2BC26,MAPK3,NFKB1,STAT3,UBE2D1
DNA Damage/Telomere Stress Induced Senescence	0	0.25	-0.447	CCNE1,H2BC21,H2BC26,HMGA2,TP53
EPH-Ephrin signaling	0	0.233	0.535	CLTC,DNM1,EFNB2,EPHA10,EPHA7,EPHB3,EPHB6,LYN,MMP2,MYL6,NCK2,RHOA,SRC,WASL
POU5F1 (OCT4), SOX2, NANOG repress genes related to differentiation	0	0.25	#NUM!	NANOG
POU5F1 (OCT4), SOX2, NANOG activate genes related to proliferation	0	0.286	#NUM!	NANOG,STAT3
SUMOylation of DNA damage response and repair proteins	0	0.278	0.447	BMI1,NSMCE1,SMC3,SUMO3,XRCC4
Processing and activation of SUMO	0	0.286	#NUM!	SENP2,SUMO3
HSP90 chaperone cycle for steroid hormone receptors in the presence of ligand	0	0.25	0.816	CAPZA1,CAPZB,DYNC1LI2,DYNLL1,FKBP5,PGR
Cellular response to heat stress	0	0.205	1	BAG5,CAMK2B,CAMK2D,EEF1A1,GSK3B,HIKESHI,MAPK3,MAPKAPK2,TNFRSF21
Metabolism of polyamines	0	0.143	-2.236	ODC1,PSMA3,PSMD5,PSME3,SAT1
Class B/2 (Secretin family receptors)	0	0.271	-3.606	ADCYAP1,ADM,GHRH,GIP,GNGT2,PTH2,RAMP1,RAMP3,SCT,WNT10B,WNT11,WNT16,WNT7A
Netrin-1 signaling	0	0.289	0.905	DCC,DSCAML1,MAPK11,MAPK14,MAPK8,PRKCQ,PTPN11,SLIT1,SLIT2,SRC,WASL
L1CAM interactions	0	0.264	-1.069	ALCAM,CLTC,CSNK2A2,DNM1,EGFR,GAP43,ITGA5,MAPK3,NCAN,NFASC,SCN2B,SH3GL2,SPTAN1,SRC
Signaling by ROBO receptors	0	0.3	0.218	CAP1,DCC,ENAH,FLRT3,ISL1,LDB1,NCK2,PAK4,PAK5,PFN1,PRKCA,PSMA3,PSMD5,PSME3,RHOA,ROBO3,SLIT1,SLIT2,SOS1,SRC,VASP
Energy dependent regulation of mTOR by LKB1-AMPK	0	0.143	#NUM!	CAB39
ATF4 activates genes in response to endoplasmic reticulum stress	0	0.267	-2	ATF3,DDIT3,KHSRP,NFYA
Unfolded Protein Response (UPR)	0	0.1	#NUM!	XBP1
XBP1(S) activates chaperone genes	0	0.222	1	ACADVL,GSK3A,SHC1,XBP1
Regulation of Insulin-like Growth Factor (IGF) transport and uptake by IGFBPs	0	0.277	-1.961	APOL1,BMP4,C3,CHGB,CKAP4,CST3,FAM20C,GPC3,GZMH,HRC,IGF2,IGFBP3,IGFBP5,IGFBP6,KLK3,MMP1,MMP2,MXRA8,P4HB,PAPPA,PLG,PROC,QSOX1,SERPINA1,SERPINA10,STC2
ABC-family proteins mediated transport	0	0.125	-1.342	ABCC6,DERL1,PSMA3,PSMD5,PSME3
Beta-catenin independent WNT signaling	0	0.239	-0.302	AGO1,CLTC,GNGT2,KRAS,PFN1,PPP3R1,PRKCA,PRKCB,PRKCG,RHOA,WNT11
Receptor-type tyrosine-protein phosphatases	0	0.286	0	IL1RAPL2,SLITRK1,SLITRK3,SLITRK4
SUMOylation of transcription cofactors	0	0.235	-1	BMI1,DAXX,NPM1,SUMO3
Rap1 signalling	0	0.167	#NUM!	YWHAZ
Regulation of lipid metabolism by PPARalpha	0	0.231	-1	AGT,ANKRD1,CD36,HMGCR,NFYA,NR1D1,NR1H4,TIAM2,TNFRSF21
SUMOylation of intracellular receptors	0	0.188	#NUM!	HDAC4,PGR,SUMO3
Transport of bile salts and organic acids, metal ions and amine compounds	0	0.0833	#NUM!	BSG
Transport of inorganic cations/anions and amino acids/oligopeptides	0	0.1	#NUM!	SLC25A18
Sphingolipid metabolism	0	0.257	-0.333	CERT1,GBA3,GLB1,HYAL4,NEU1,SPHK1,SPHK2,SPTLC2,VAPA
Deadenylation-dependent mRNA decay	0	0.238	0.447	CNOT9,DDX6,EIF4E,LSM4,PAIP1
Smooth Muscle Contraction	0	0.25	1.633	ANXA1,CALD1,ITGB5,MYL6,PDE5A,TPM4
TAK1-dependent IKK and NF-kappa-B activation	0	0.273	-0.816	AGER,IKBKG,NFKB1,NKIRAS2,SAA1,TP53
MyD88 cascade initiated on plasma membrane	0	0.0833	#NUM!	IKBKG
Interleukin-1 family signaling	0	0.19	1	IKBKG,IL13,IL1R2,IL1RL1,MAP3K3,MAPK8,NFKB1,PSMA3,PSMD5,PSME3,PTPN11,PTPN13,SIGIRR,SMAD3,STAT3,TOLLIP
Interleukin-1 processing	0	0.2	#NUM!	NFKB1
Other interleukin signaling	0	0.3	-0.816	CASP3,IFNL1,IL10RB,IL16,STX1A,VAMP2
Regulation of mRNA stability by proteins that bind AU-rich elements	0	0.296	1.414	AKT1,KHSRP,MAPK11,MAPK14,MAPKAPK2,PRKCA,PRKCD,YWHAZ
Activation of kainate receptors upon glutamate binding	0	0.125	#NUM!	GNGT2
Mitotic G2-G2/M phases	0	0.229	-0.5	CCNB1,CCNB2,CCNH,CEP41,DYNLL1,MAPRE1,MNAT1,NME7,PLK1,PRKAR2B,PSMA3,PSMD5,PSME3,RBBP4,TP53,YWHAG
Regulation of mitotic cell cycle	0	0.18	-3	ANAPC7,AURKB,CCNB1,PLK1,PSMA3,PSMD5,PSME3,PTTG1,UBE2D1
Mitotic G1 phase and G1/S transition	0	0.282	0.688	AKT1,AKT2,AKT3,CCNB1,CCNE1,CCNH,CDKN2D,DYRK1A,JAK2,LYN,MAX,MNAT1,PCNA,PRIM1,PSMA3,PSMD5,PSME3,RBBP4,RBL2,SRC
SUMOylation of chromatin organization proteins	0	0.2	#NUM!	BMI1,HDAC4,SUMO3
SUMOylation of RNA binding proteins	0	0.2	#NUM!	BMI1,HNRNPC
SUMOylation of DNA replication proteins	0	0.286	0	AURKB,BIRC5,PCNA,SUMO3
SUMOylation of DNA methylation proteins	0	0.25	#NUM!	BMI1
Interconversion of nucleotide di- and triphosphates	0	0.235	0	AK2,DCTD,GSR,TXN
Mitophagy	0	0.267	0	ATG5,CSNK2A2,FUNDC1,SRC
RIPK1-mediated regulated necrosis	0	0.2	-0.447	CFLAR,FASLG,ITCH,STUB1,TNFRSF10B
Miscellaneous transport and binding events	0	0.167	#NUM!	PIP
Myogenesis	0	0.211	1	BOC,CDON,MAPK11,MAPK14
Hedgehog ligand biogenesis	0	0.1	-1	P4HB,PSMA3,PSMD5,PSME3
Mismatch Repair	0	0.2	#NUM!	PCNA
Signaling by Retinoic Acid	0	0.24	-0.816	CPT1B,CRABP2,DHRS3,DLAT,PDHX,PDK2
Mitochondrial translation	0	0.25	-0.447	GADD45GIP1,MRPL12,MRPL2,MRPL34,MTIF3
Hedgehog 'off' state	0	0.156	-0.378	GSK3B,ITCH,PRKAR1A,PRKAR2B,PSMA3,PSMD5,PSME3
Cilium Assembly	0	0.25	0.577	ARL3,CEP41,DYNLL1,DYNLRB1,EXOC7,INPP5E,MAPRE1,PKD2,PLK1,PRKAR2B,RAB11A,YWHAG
Pyroptosis	0	0.263	0.447	CASP3,CHMP2B,CHMP3,GZMB,TP53
RHO GTPases activate PAKs	0	0.25	#NUM!	FLNA,MYL6
Hedgehog 'on' state	0	0.163	0	BOC,CDON,GAS1,GRK2,ITCH,PSMA3,PSMD5,PSME3
Fructose metabolism	0	0.167	#NUM!	AKR1B1
TNFR2 non-canonical NF-kB pathway	0	0.156	-2.646	PSMA3,PSMD5,PSME3,TNF,TNFSF11,TNFSF12,TNFSF13B
RAF/MAP kinase cascade	0	0.291	-2.236	ANGPT1,APBB1IP,ARTN,CAMK2B,CAMK2D,CSF2RA,CSF2RB,CSK,DUSP4,EGFR,ERBB3,EREG,FGF1,FGF16,FGF17,FGF18,FGF3,FGF8,FGFR2,FGFR3,GFRA2,GRB2,IL2,JAK2,KIT,KL,KRAS,MAPK3,MET,MRAS,NEFL,NRG2,NRG3,PDGFA,PDGFB,PDGFRA,PPP1CC,PPP2R5A,PSMA3,PSMD5,PSME3,SHC1,SOS1,SPTAN1,SRC,VWF
NIK-->noncanonical NF-kB signaling	0	0.135	-1.342	NEDD8,PSMA3,PSMD5,PSME3,RELB
LGI-ADAM interactions	0	0.286	#NUM!	STX1A,STX1B
HDR through MMEJ (alt-NHEJ)	0	0.25	#NUM!	FEN1
MAPK6/MAPK4 signaling	0	0.157	-1.342	AGO1,MAPK6,MAPKAPK5,MMP10,MMP2,PSMA3,PSMD5,PSME3
Deubiquitination	0	0.243	-0.87	ABRAXAS1,ADRM1,BECN1,CYLD,H2BC21,H2BC26,IFIH1,IKBKG,JOSD1,MDM2,MDM4,NEDD8,OTUB2,PSMA3,PSMD5,PSME3,RHOA,RNF128,RNF146,SMAD2,SMAD3,TAF10,TGFB1,TNFAIP3,TNIP1,TNKS,TP53,UBE2D1,UFD1,USP22,USP4,USP8,YY1
HDR through Homologous Recombination (HRR) or Single Strand Annealing (SSA)	0	0.195	0	ABRAXAS1,CHEK1,ERCC4,H2BC21,H2BC26,PCNA,RAD51D,TIPIN
DNA Double Strand Break Response	0	0.261	0	ABRAXAS1,CHEK2,H2BC21,H2BC26,MAPK8,TP53
Cargo concentration in the ER	0	0.267	-2	CTSC,CTSZ,FOLR1,SERPINA1
Nucleotide Excision Repair	0	0.195	0.707	CCNH,CHD1L,ELL,ERCC4,MNAT1,PCNA,POLR2E,SUMO3
Major pathway of rRNA processing in the nucleolus and cytosol	0	0.162	1.633	RPL12,RPS20,RPS25,RPS4X,RPS5,RPSA
Keratinization	0	0.25	0.302	CDSN,DSG2,KLK14,KLK8,KRT14,KRT5,KRT72,LCE3C,PI3,SPINK5,TGM1
PTEN Regulation	0	0.269	-1.604	AGO1,AKT1,AKT2,AKT3,BMI1,CSNK2A2,EZH2,MAPK3,PSMA3,PSMD5,PSME3,RBBP4,RNF146,STUB1,TNKS,TP53,TRIM27,VAPA
RNA polymerase II transcribes snRNA genes	0	0.192	0.447	ELL,NABP1,NCBP2,POLR2E,SSU72
COPI-mediated anterograde transport	0	0.25	-0.333	ARFGAP2,BET1L,CAPZA1,CAPZB,COPB2,DYNC1LI2,DYNLL1,FOLR1,SPTAN1
Intra-Golgi and retrograde Golgi-to-ER traffic	0	0.214	-0.258	ARFGAP2,ARFIP2,BET1L,CAPZA1,CAPZB,COPB2,CYTH2,DYNC1LI2,DYNLL1,GALNT1,KIF1C,KLC3,PLA2G4A,VAMP3,VPS53
Activation of the pre-replicative complex	0	0.25	#NUM!	MCM6,PRIM1
DNA Replication Pre-Initiation	0	0.174	-1.414	ANAPC7,H2BC21,H2BC26,MCM6,PSMA3,PSMD5,PSME3,UBE2D1
Synthesis of DNA	0	0.179	-2.53	ANAPC7,CCNE1,FEN1,MCM6,PCNA,PRIM1,PSMA3,PSMD5,PSME3,UBE2D1
S Phase	0	0.246	0.535	AKT1,AKT2,AKT3,CCNE1,CCNH,GSK3B,MAX,MNAT1,PSMA3,PSMD5,PSME3,RBBP4,RBL2,SMC3
Cell Cycle Checkpoints	0	0.296	-1.414	ABRAXAS1,ANAPC7,AURKB,BIRC5,CCNB1,CCNB2,CCNE1,CHEK1,CHEK2,DYNC1LI2,DYNLL1,H2BC21,H2BC26,MAPRE1,MCM6,MDM2,MDM4,NUDC,PLK1,PPP1CC,PPP2R5A,PSMA3,PSMD5,PSME3,SFN,SPDL1,TP53,UBE2D1,YWHAG,YWHAH,YWHAZ,ZWINT
Glucose metabolism	0	0.235	0.707	ALDOA,ALDOC,GCKR,GPI,HK2,MDH2,PKM,SLC25A1
Branched-chain amino acid catabolism	0	0.0833	#NUM!	HIBCH
Tryptophan catabolism	0	0.25	#NUM!	KMO,KYAT3
Pentose phosphate pathway	0	0.2	#NUM!	G6PD
Processing of Capped Intron-Containing Pre-mRNA	0	0.258	1.225	DDX39B,DDX46,EIF4E,HNRNPC,HNRNPM,HNRNPR,LSM4,NCBP2,NUDT21,NXT1,PCBP1,POLR2E,PPIL2,PPIL3,PUF60,RBM17,RBM22,SF3B6,SNRPA,SNRPB2,SRSF7,TRA2B,UBL5,WTAP
Eukaryotic Translation Termination	0	0.261	1.633	RPL12,RPS20,RPS25,RPS4X,RPS5,RPSA
DNA Damage Bypass	0	0.24	0.816	NPLOC4,PCNA,RAD18,UBA7,UFD1,USP1
Resolution of Abasic Sites (AP sites)	0	0.3	0.816	APEX1,FEN1,MPG,PCNA,PNKP,UNG
Ketone body metabolism	0	0.143	#NUM!	BDH2
Processing of Capped Intronless Pre-mRNA	0	0.2	#NUM!	NCBP2,NUDT21
Fatty acyl-CoA biosynthesis	0	0.286	#NUM!	CBR4,SLC25A1
Apoptotic execution phase	0	0.273	0.333	CASP3,DBNL,DSG2,GSN,MAPT,PRKCD,PRKCQ,SPTAN1,STK24
Dissolution of Fibrin Clot	0	0.167	#NUM!	PLG,SERPINB8
Synaptic adhesion-like molecules	0	0.111	#NUM!	LRFN3
Protein ubiquitination	0	0.231	0	UBA6,UBE2D1,UBE2D2,UBE2G1,UBE2G2,UBE2Q2
TBC/RABGAPs	0	0.192	2.236	GGA1,GGA3,RAB11A,RAB7A,TBC1D13
Clathrin-mediated endocytosis	0	0.297	0	BIN1,CBL,CLTC,DAB2,DNM1,EGFR,EREG,FNBP1,GRB2,IL7R,LDLR,LDLRAP1,SCARB2,SH3GL2,SH3GL3,SYT8,SYT9,TFRC,TRIP10,VAMP2,VAMP3,WASL
Transcriptional regulation by the AP-2 (TFAP2) family of transcription factors	0	0.3	-0.816	EGFR,KCTD1,KIT,NPM1,PITX2,YY1
Reelin signalling pathway	0	0.25	#NUM!	VLDLR
RAB geranylgeranylation	0	0.2	0	RAB11A,RAB13,RAB17,RAB26,RAB31,RAB39B,RAB3D,RAB7A
RAB GEFs exchange GTP for GDP on RABs	0	0.243	1.667	AKT1,AKT2,AKT3,RAB13,RAB31,RAB39B,RAB7A,TRAPPC13,TRAPPC2
Protein methylation	0	0.143	#NUM!	EEF1A1
RUNX1 and FOXP3 control the development of regulatory T lymphocytes (Tregs)	0	0.25	#NUM!	IL2,TNFRSF18
Transcriptional regulation by RUNX1	0	0.214	-1.807	BMI1,CCNH,CSNK2A2,H2BC21,H2BC26,ITCH,KCTD6,LDB1,MNAT1,PRKCB,PSMA3,PSMD5,PSME3,RYBP,SMARCC1
Transcriptional regulation by RUNX3	0	0.21	-1.732	HDAC4,JAG1,KRAS,MDM2,NOTCH1,PSMA3,PSMD5,PSME3,RORC,SMAD3,SRC,TGFB1,TP53
ESR-mediated signaling	0	0.212	1.508	AGO1,FKBP5,H2BC21,H2BC26,KCTD6,MAPK3,PGR,POLR2E,SMC3,TFF3,YY1
Regulation of RUNX2 expression and activity	0	0.178	0.707	GSK3B,MSX2,PSMA3,PSMD5,PSME3,STAT1,STUB1,WWP1
Cristae formation	0	0.1	#NUM!	DNAJC11
Processing of SMDT1	0	0.25	#NUM!	PHB2
Gene and protein expression by JAK-STAT signaling after IL-12 stimulation	0	0.0938	#NUM!	CAPZA1,HNRNPDL,SOD2
Neddylation	0	0.234	-1.279	ASB8,ASB9,BIRC5,COMMD10,COMMD8,COMMD9,DCUN1D2,KCTD6,KLHL2,KLHL3,NEDD8,NPLOC4,PSMA3,PSMD5,PSME3,UBD,UBE2D1,UBE2D2,UFD1,VHL,WDR5,ZBTB16
Carboxyterminal post-translational modifications of tubulin	0	0.25	#NUM!	SVBP
Nucleotide catabolism	0	0.136	#NUM!	ENTPD1,NT5E,XDH
Nucleotide salvage	0	0.0625	#NUM!	AMPD2
Post-translational protein phosphorylation	0	0.231	-1.886	APOL1,BMP4,C3,CHGB,CKAP4,CST3,FAM20C,GPC3,HRC,IGFBP3,IGFBP5,MXRA8,P4HB,PROC,QSOX1,SERPINA1,SERPINA10,STC2
Phenylalanine and tyrosine metabolism	0	0.3	#NUM!	FAH,HGD,TAT
Glutamate and glutamine metabolism	0	0.222	#NUM!	PYCR1,PYCR2
Metabolism of cofactors	0	0.167	#NUM!	AKT1,COQ9
Glycogen metabolism	0	0.222	#NUM!	PYGB,PYGL
OAS antiviral response	0	0.25	#NUM!	FLNA
Signaling by NOTCH3	0	0.269	-1.89	DLL1,EGFR,HEY1,JAG1,JAG2,NOTCH1,STAT1
Signaling by NOTCH4	0	0.22	-1.508	AKT1,FLT4,HEY1,JAG1,NOTCH1,NOTCH2,PSMA3,PSMD5,PSME3,SMAD3,YWHAZ
NR1H2 and NR1H3-mediated signaling	0	0.176	#NUM!	AGO1,FABP6,PLTP
NGF-stimulated transcription	0	0.235	-1	CREB1,RRAD,SGK1,SH3GL3
Peroxisomal protein import	0	0.194	-1.89	AGXT,CROT,HAO1,MLYCD,PEX5,UBE2D1,UBE2D2
Interferon alpha/beta signaling	0	0.244	-1.265	HLA-G,IFNA2,IFNA4,IFNA5,IRF4,IRF6,IRF8,IRF9,PTPN11,STAT1
Meiotic recombination	0	0.2	#NUM!	H2BC21,H2BC26
Endosomal Sorting Complex Required For Transport (ESCRT)	0	0.176	#NUM!	CHMP2B,CHMP3,MVB12B
Iron uptake and transport	0	0.28	1.134	ATP6V1C1,ATP6V1C2,FTL,HMOX1,LCN2,NEDD8,TFRC
Nonsense-Mediated Decay (NMD)	0	0.241	1.134	NCBP2,RPL12,RPS20,RPS25,RPS4X,RPS5,RPSA
Assembly and cell surface presentation of NMDA receptors	0	0.25	#NUM!	CAMK2B,CAMK2D,NEFL
Chaperone Mediated Autophagy	0	0.0625	#NUM!	EEF1A1
FOXO-mediated transcription of oxidative stress, metabolic and neuronal genes	0	0.273	0	AGRP,POMC,SIRT3,SMAD2,SMAD3,SOD2
Late endosomal microautophagy	0	0.15	#NUM!	CHMP2B,CHMP3,MVB12B
EGR2 and SOX10-mediated initiation of Schwann cell myelination	0	0.3	#NUM!	HMGCR,MPZ,PRX
Response of EIF2AK4 (GCN2) to amino acid deficiency	0	0.276	0.707	ATF3,DDIT3,RPL12,RPS20,RPS25,RPS4X,RPS5,RPSA
Transcriptional Regulation by NPAS4	0	0.235	1	AGO1,BDNF,MAPK3,MDM2
Amino acids regulate mTORC1	0	0.222	#NUM!	ATP6V1C1,ATP6V1C2
Aggrephagy	0	0.111	#NUM!	DYNC1LI2,DYNLL1
RAS processing	0	0.25	#NUM!	GOLGA7,KRAS,PRKCQ
Pexophagy	0	0.125	#NUM!	PEX5
Cytoprotection by HMOX1	0	0.148	1	BLVRB,COX5A,HMOX1,STAT3
Heme signaling	0	0.227	-1	CLEC1B,CREB1,HMOX1,NR1D1,TLR4
MyD88 dependent cascade initiated on endosome	0	0.231	#NUM!	CD14,IKBKG,TLR4
KEAP1-NFE2L2 pathway	0	0.214	0.577	AKT1,AKT2,AKT3,CSNK2A2,GSK3B,MAFG,NPLOC4,PRKCD,PSMA3,PSMD5,PSME3,UFD1
Retinoid metabolism and transport	0	0.242	-2.828	AGRN,APOM,GPC2,GPC3,GPC4,LDLR,LPL,LRP1
Formation of paraxial mesoderm	0	0.273	#NUM!	BMP4,DLL1,NOTCH1
NFE2L2 regulating anti-oxidant/detoxification enzymes	0	0.231	#NUM!	GSR,GSTA3,HMOX1
NFE2L2 regulates pentose phosphate pathway genes	0	0.286	#NUM!	G6PD,MAFG
Class I MHC mediated antigen processing and presentation	0	0.264	-0.617	ANAPC7,ASB8,ASB9,BECN1,BTK,CANX,CD14,CD207,CD36,DTX3L,ERAP1,HLA-G,IKBKG,ITCH,KCTD6,KLHL2,KLHL3,LRSAM1,MRC2,NCF1,PSMA3,PSMD5,PSME3,RNF34,SNAP23,STUB1,TIRAP,TLR2,TLR4,UBA6,UBA7,UBE2D1,UBE2D2,UBE2G1,UBE2G2,UBE2Q1,UBE2Q2,UBE4A,VAMP3,VHL,WWP1,ZBTB16
Kinesins	0	0.2	#NUM!	KIF1C,KLC3
Signaling by the B Cell Receptor (BCR)	0	0.288	0.218	AHCYL1,BLNK,BTK,CD22,CD79B,DAPP1,GRB2,IGHD,IKBKG,KRAS,LYN,NFKB1,PLCG2,PPP3R1,PRKCB,PSMA3,PSMD5,PSME3,SOS1,SYK,VAV1
Formation of WDR5-containing histone-modifying complexes	0	0.235	1	DPY30,PAGR1,TADA2A,WDR5
Mitochondrial Dysfunction	0	0.279	1.219	ACADL,ATP1B2,BECN1,CACNA2D3,CAMK2B,CAMK2D,CAPN2,CASP3,CLIC2,COX5A,COX6A2,CPOX,CREB1,DLAT,GPX3,GSR,GSTM1,GSTP1,MAPK10,MAPK8,MAPK9,MAPT,MDM2,NDUFB8,PDHX,PPIF,PPP3R1,PPP3R2,PRKAR1A,PRKAR2B,SIRT3,SOD2,TP53,UQCRB
BBSome Signaling Pathway	0	0.271	-1.8	ADGRB2,ADGRB3,ADGRD1,ADGRG1,ADGRG2,BDNF,EZH2,GABBR1,GABBR2,GPR135,LEP,LEPR,LGR5,LHCGR,LTB4R,MAPK11,MAPK14,PLK1,POMC,PRKAR1A,PRKAR2B,PRKCD,RHOA,SSTR1,STAT3,XBP1
Folate Signaling Pathway	0	0.273	0.333	FOLR1,FOLR3,JAK2,KLF4,MAPK3,NFKB1,SRC,STAT3,TP53
PXR/RXR Activation	0	0.281	2.333	AKT1,AKT2,AKT3,CES3,CYP3A4,GSTM1,PRKAR1A,PRKAR2B,TNF
TR/RXR Activation	0	0.263	0.775	AKT1,AKT2,AKT3,ANGPTL8,COL6A3,DAPK2,ITGA5,KLF9,LDLR,MDM2,NRGN,PCNA,PGF,SRC,VEGFD
Activation of IRF by Cytosolic Pattern Recognition Receptors	0	0.277	-0.577	IFIH1,IFNA2,IFNA4,IFNA5,IKBKG,IRF9,MAPK10,MAPK8,MAPK9,NFKB1,RELB,STAT1,TNF
Caveolar-mediated Endocytosis Signaling	0	0.297	#NUM!	COPB2,DYRK3,EGFR,FLNA,HLA-G,ITGA5,ITGA6,ITGAM,ITGB5,PRKCA,SRC
Clathrin-mediated Endocytosis Signaling	0	0.302	#NUM!	AP1G2,APOL1,APOM,CBL,CLTC,CSNK2A2,DAB2,DNM1,FGF1,FGF16,FGF17,FGF18,FGF3,FGF8,GRB2,ITGA5,ITGB5,LDLR,LDLRAP1,LYZ,MDM2,MET,PDGFA,PDGFB,PDGFD,PGF,PPP3R1,PPP3R2,RAB11A,RAB7A,SERPINA1,SH3GL2,SH3GL3,SRC,TFRC,UBD,VEGFD,WASL
Role of RIG1-like Receptors in Antiviral Innate Immunity	0	0.267	-1.134	CASP10,IFIH1,IFNA2,IFNA4,IFNA5,IKBKG,NFKB1,RELB
fMLP Signaling in Neutrophils	0	0.273	0	KRAS,MAPK3,MRAS,NCF1,NFKB1,PPP3R1,PPP3R2,PRKCA,PRKCB,PRKCD,PRKCG,PRKCQ,RELB,RRAS2,WAS
Induction of Apoptosis by HIV1	0	0.282	0	CASP3,DAXX,FASLG,IKBKG,MAPK10,MAPK8,MAPK9,NFKB1,RELB,TNF,TP53
Role of Cytokines in Mediating Communication between Immune Cells	0	0.261	#NUM!	IFNA2,IFNA4,IFNA5,IFNL1,IL12B,IL13,IL17A,IL17F,IL2,IL25,TGFB1,TNF
Relaxin Signaling	0	0.295	1.667	AKT1,AKT2,AKT3,APEX1,CREB1,GDPD1,MAPK3,MPPED2,MRAS,NFKB1,PDE2A,PDE4C,PDE4D,PDE5A,PRKAR1A,PRKAR2B,RELB,SMPDL3A
Lipid Antigen Presentation by CD1	0	0.286	#NUM!	CANX,CD1B,CD247,CD3E
Cell Cycle Regulation by BTG Family Proteins	0	0.231	#NUM!	CCNE1,PPP2R3A,PPP2R5A
Corticotropin Releasing Hormone Signaling	0	0.298	0.775	BDNF,CACNA2D3,CREB1,FASLG,MAPK11,MAPK14,MAPK3,NR4A1,PLCG2,POMC,PRKAR1A,PRKAR2B,PRKCA,PRKCB,PRKCD,PRKCG,PRKCQ
Maturity Onset Diabetes of Young (MODY) Signaling	0	0.194	#NUM!	ADIPOQ,APOL1,APOM,CACNA2D3,FABP2,GAPDH,NFKB1
Polyamine Regulation in Colon Cancer	0	0.279	1.155	AKT1,AKT2,AKT3,CSNK2A2,GSK3B,KRAS,MAP2K5,MAPK3,ODC1,RHOA,SAT1,TP53
DNA Methylation and Transcriptional Repression Signaling	0	0.16	#NUM!	RBBP4,RBL2,TCF24,TP53
Antiproliferative Role of Somatostatin Receptor 2	0	0.233	-0.378	KRAS,MAPK3,MRAS,PTPN11,RRAS2,SRC,SST
Role of OCT4 in Mammalian Embryonic Stem Cell Pluripotency	0	0.2	#NUM!	BMI1,NANOG,TP53
Aldosterone Signaling in Epithelial Cells	0	0.234	0.577	CCDC51,CRYAA/LOC102724652,DNAJB14,DNAJC11,DNAJC15,HSPB6,KRAS,MAPK3,PDPK1,PLCD1,PLCG2,PRKCA,PRKCB,PRKCD,PRKCG,PRKCQ,SGK1,SOS1
Melanoma Signaling	0	0.3	0.333	AKT1,AKT2,AKT3,KRAS,MAPK3,MDM2,MRAS,RRAS2,TP53
Small Cell Lung Cancer Signaling	0	0.25	1.633	AKT1,AKT2,AKT3,CCNE1,HDAC4,IKBKG,MAX,NFKB1,RBL2,RELB,TP53,TRAF4
Acute Myeloid Leukemia Signaling	0	0.293	1.291	AKT1,AKT2,AKT3,CSF2RA,CSF2RB,GRB2,KIT,KRAS,MAP2K5,MAPK3,MRAS,NFKB1,PIM1,RELB,RRAS2,SOS1,STAT3
Thyroid Cancer Signaling	0	0.28	-0.535	AKT1,AKT2,AKT3,ALK,BDNF,CRYGA,GSK3B,KLK3,KRAS,MAPK3,MRAS,RRAS2,SHC1,TP53
Chronic Myeloid Leukemia Signaling	0	0.301	-0.762	AKT1,AKT2,AKT3,AURKB,BIRC5,DYRK2,GRB2,GSK3B,HCK,HDAC4,IKBKG,IRF8,ITCH,JAK2,KLF4,KRAS,MAPK3,MDM2,MRAS,NFKB1,NOTCH1,NOTCH2,PLCD1,PLCG2,PLK1,PPP3R1,PPP3R2,PTPN11,PTPN13,RBL2,RELB,RRAS2,SMAD3,SOS1,STAT3,TGFB1,TGFB3,TP53,TRIB2,WNT10B,WNT11,WNT16,WNT7A
Gα12/13 Signaling	0	0.291	2.985	AKT1,AKT2,AKT3,ARHGEF1,BTK,CDH20,CDH7,IKBKG,KRAS,MAPK10,MAPK3,MAPK8,MAPK9,MRAS,MYL4,MYL6,NFKB1,PTK2B,RELB,RHOA,RRAS2,SRC,VAV1
G Protein Signaling Mediated by Tubby	0	0.276	0	CD247,CD3E,GRAP2,GRB2,JAK2,MRAS,PLCG2,VAV1
Retinoic acid Mediated Apoptosis Signaling	0	0.235	-1.89	CASP3,CFLAR,CRABP2,IFNA2,IFNA4,IFNA5,TNFRSF10B,TNKS
AMPK Signaling	0	0.245	0.943	ADIPOQ,AK2,AKT1,AKT2,AKT3,CAB39,CHRNB3,CPT1B,CREB1,HMGCR,LEP,MAPK11,MAPK14,MLYCD,MRAS,PPM1F,PPP2R3A,PPP2R5A,PRKAR1A,PRKAR2B,RAB11A,RAB7A,SMARCC1
RAC Signaling	0	0.25	0.577	ARFIP2,ITGA5,ITGA6,ITGAM,ITGB5,KRAS,MAPK3,MAPK8,MRAS,NCF1,NFKB1,PAK4,PAK5,PTK2B,RELB,RHOA,RRAS2
RHOA Signaling	0	0.192	1	ARHGAP6,ARHGEF1,MYL4,MYL6,PFN1,PLXNA1,PTK2B,RHOA,RHPN2,SEPTIN11
Ovarian Cancer Signaling	0	0.284	-0.243	AKT1,AKT2,AKT3,EDN1,EGFR,GSK3B,HDAC4,KRAS,LHCGR,MAPK3,MMP2,MMP7,MRAS,PGF,PRKAR1A,PRKAR2B,RBL2,RRAS2,SRC,TP53,VEGFD,WNT10B,WNT11,WNT16,WNT7A
Role of Macrophages, Fibroblasts and Endothelial Cells in Rheumatoid Arthritis	0	0.301	#NUM!	AKT1,AKT2,AKT3,CAMK2B,CAMK2D,CREB1,FRZB,GSK3B,ICAM1,IKBKG,IL16,IL17A,IL1R2,IL1RAPL2,IL1RL1,IL6R,IL7,JAK2,JCHAIN,KRAS,LRP1,MAPK14,MAPK3,MAPK9,MAPKAPK2,MMP1,MRAS,NFKB1,PDGFA,PDGFB,PDGFD,PGF,PLCD1,PLCG2,PPP3R1,PPP3R2,PRKCA,PRKCB,PRKCD,PRKCG,PRKCQ,PRSS3,RHOA,RRAS2,SELE,SFRP2,SOST,SRC,STAT3,TGFB1,TLR2,TLR3,TLR4,TNF,TNFSF11,TNFSF13B,TRAF4,VEGFD,WNT10B,WNT11,WNT16,WNT7A
Granzyme B Signaling	0	0.3	#NUM!	CASP3,GZMB,LMNB2
Granzyme A Signaling	0	0.208	-1.342	APEX1,H1-10,LMNB2,NDUFB8,XRCC6
Role of WNT/GSK-3β Signaling in the Pathogenesis of Influenza	0	0.195	-2.236	GSK3B,IFNA2,IFNA4,IFNA5,WNT10B,WNT11,WNT16,WNT7A
TWEAK Signaling	0	0.208	0	CASP3,IKBKG,NFKB1,RELB,TNFSF12
Role of Lipids/Lipid Rafts in the Pathogenesis of Influenza	0	0.188	#NUM!	IFNA2,IFNA4,IFNA5
TNFR2 Signaling	0	0.3	#NUM!	IKBKG,MAPK8,NFKB1,RELB,TNF,TNFAIP3
Role of PI3K/AKT Signaling in the Pathogenesis of Influenza	0	0.256	0.333	AKT1,AKT2,AKT3,GSK3B,IFNA2,IFNA4,IFNA5,MAPK3,NFKB1,RELB
Role of Hypercytokinemia/hyperchemokinemia in the Pathogenesis of Influenza	0	0.281	-2.5	CCL3,IFNA2,IFNA4,IFNA5,IFNL1,IFNL2,IL12B,IL13,IL17A,IRF9,NFKB1,PYCARD,STAT1,TLR3,TLR4,TNF
Extrinsic Prothrombin Activation Pathway	0	0.25	#NUM!	F13B,F7,PROC
Tumoricidal Function of Hepatic Natural Killer Cells	0	0.294	-1	CASP3,FASLG,GZMB,ICAM1,SERPINB9
Spliceosomal Cycle	0	0.158	#NUM!	DDX39B,DDX46,SF3B6
Role of IL-17A in Psoriasis	0	0.214	#NUM!	CXCL1,CXCL6,IL17A
Role of IL-17F in Allergic Inflammatory Airway Diseases	0	0.25	0.378	CCL7,CREB1,CXCL1,CXCL6,IL17F,MAPK3,NFKB1,RELB
Signaling by Rho Family GTPases	0	0.252	1	ARFIP2,ARHGEF1,CDH20,CDH7,DES,DIRAS3,FNBP1,ITGA5,ITGA6,ITGAM,ITGB5,MAPK10,MAPK3,MAPK8,MAPK9,MRAS,MYL4,MYL6,NCF1,NFKB1,PAK4,PAK5,PTK2B,RELB,RHOA,RHOC,RHOQ,RND1,SEPTIN11,WAS,WASL
RHOGDI Signaling	0	0.253	-0.229	ARHGAP6,ARHGDIB,ARHGEF1,CDH20,CDH7,DIRAS3,FNBP1,ITGA5,ITGA6,ITGAM,ITGB5,MRAS,MYL4,MYL6,PAK4,PAK5,PRKCA,RHOA,RHOC,RHOQ,RND1,SRC,WASL
Sertoli Cell-Sertoli Cell Junction Signaling	0	0.298	-0.333	A2M,ACTN1,AKT1,AKT2,AKT3,CDH20,CDH7,CLINT1,CREB1,EGFR,GRB2,ICAM1,IL1R2,IL1RAPL2,IL1RL1,ITGA6,KRAS,LAMA4,MAP3K3,MAPK10,MAPK11,MAPK14,MAPK3,MAPK8,MAPK9,MRAS,NECTIN1,NFKB1,PAK4,PAK5,RRAS2,SPTAN1,SRC,TGFB3,TNF,WAS
Telomere Extension by Telomerase	0	0.286	#NUM!	TNKS,XRCC6
Hematopoiesis from Multipotent Stem Cells	0	0.25	#NUM!	EPO,IL2,IL7
Ephrin A Signaling	0	0.156	#NUM!	EPHA10,EPHA7,PTPN11,RHOA,VAV1
Ephrin B Signaling	0	0.256	-0.333	CAP1,CBL,EFNB2,EPHB3,EPHB6,MAPK3,MRAS,NCK2,RHOA,VAV1
Estrogen-mediated S-phase Entry	0	0.0833	#NUM!	CCNE1
Arsenate Detoxification I (Glutaredoxin)	0	0.2	#NUM!	LACC1
Retinoate Biosynthesis I	0	0.13	#NUM!	AKR1B1,DHRS3,RBP7
Glucose and Glucose-1-phosphate Degradation	0	0.125	#NUM!	HK2
Thyroid Hormone Metabolism II (via Conjugation and/or Degradation)	0	0.2	#NUM!	SULT1A1,SULT1C4
Nicotine Degradation III	0	0.1	#NUM!	CYP3A4
Prostanoid Biosynthesis	0	0.167	#NUM!	PTGDS
Chondroitin Sulfate Degradation (Metazoa)	0	0.25	#NUM!	GALNS,HYAL4
Pyrimidine Ribonucleotides De Novo Biosynthesis	0	0.0909	#NUM!	ENTPD1,NME7
Glutaryl-CoA Degradation	0	0.1	#NUM!	HADH
Retinoate Biosynthesis II	0	0.25	#NUM!	RBP7
Trehalose Degradation II (Trehalase)	0	0.25	#NUM!	HK2
Pentose Phosphate Pathway (Oxidative Branch)	0	0.25	#NUM!	G6PD
Superpathway of Serine and Glycine Biosynthesis I	0	0.25	#NUM!	PHGDH
Ketogenesis	0	0.167	#NUM!	BDH2
The Visual Cycle	0	0.154	#NUM!	DHRS3,RBP7
D-myo-inositol-5-phosphate Metabolism	0	0.291	0.894	ACP5,ACP6,CILP,DUSP23,DUSP28,DUSP4,INPP5B,INPP5D,NUDT2,NUDT9,PDCD1,PLCD1,PLCG2,PPP1CC,PPP1R10,PPP1R1A,PPP2R3A,PPP2R5A,PPP3R1,PPP3R2,PTPN11,PTPN13,PTPRJ,RNGTT,UBLCP1
Melatonin Degradation I	0	0.231	#NUM!	CYP3A4,SULT1A1,SULT1C4
NAD Salvage Pathway II	0	0.278	-1.342	ACP3,ACP5,ACP6,NMNAT1,NT5E
Pyrimidine Deoxyribonucleotides De Novo Biosynthesis I	0	0.188	#NUM!	APOBEC3G,NME7,RRM2B
Triacylglycerol Degradation	0	0.19	-1	ABHD12,CES1,CES3,LPL
D-myo-inositol (1,4,5)-Trisphosphate Biosynthesis	0	0.286	#NUM!	PLCD1,PLCG2
Choline Biosynthesis III	0	0.167	#NUM!	HMOX1
Estrogen Biosynthesis	0	0.143	#NUM!	CYP3A4,HSD17B7
Tryptophan Degradation X (Mammalian, via Tryptamine)	0	0.25	#NUM!	ALDH1B1,ALDH3A1,ALDH7A1
CMP-N-acetylneuraminate Biosynthesis I (Eukaryotes)	0	0.25	#NUM!	NANS
Glycogen Degradation III	0	0.25	#NUM!	PYGB,PYGL
Glutathione-mediated Detoxification	0	0.222	0	GSTA3,GSTM1,GSTM4,GSTP1
Acetyl-CoA Biosynthesis I (Pyruvate Dehydrogenase Complex)	0	0.2	#NUM!	DLAT
Dermatan Sulfate Degradation (Metazoa)	0	0.111	#NUM!	HYAL4
Pentose Phosphate Pathway	0	0.125	#NUM!	G6PD
Glycogen Degradation II	0	0.286	#NUM!	PYGB,PYGL
D-myo-inositol (1,4,5,6)-Tetrakisphosphate Biosynthesis	0	0.287	0.471	ACP5,ACP6,CILP,DUSP23,DUSP28,DUSP4,INPP5B,INPP5D,NUDT2,NUDT9,PDCD1,PPP1CC,PPP1R10,PPP1R1A,PPP2R3A,PPP2R5A,PPP3R1,PPP3R2,PTPN11,PTPN13,PTPRJ,RNGTT,UBLCP1
Nicotine Degradation II	0	0.182	#NUM!	CYP3A4,FMO3
Superpathway of Inositol Phosphate Compounds	0	0.278	0.626	ACP5,ACP6,CILP,DUSP23,DUSP28,DUSP4,INPP5B,INPP5D,INPP5E,ITPKC,NUDT2,NUDT9,PDCD1,PLCD1,PLCG2,PPP1CC,PPP1R10,PPP1R1A,PPP2R3A,PPP2R5A,PPP3R1,PPP3R2,PTPN11,PTPN13,PTPRJ,RNGTT,UBLCP1
Mevalonate Pathway I	0	0.2	#NUM!	HMGCR,IDI1
Valine Degradation I	0	0.0909	#NUM!	HIBCH
Serotonin Degradation	0	0.207	-0.816	ADH5,ALDH1B1,ALDH3A1,ALDH7A1,SULT1A1,SULT1C4
D-myo-inositol (3,4,5,6)-tetrakisphosphate Biosynthesis	0	0.287	0.471	ACP5,ACP6,CILP,DUSP23,DUSP28,DUSP4,INPP5B,INPP5D,NUDT2,NUDT9,PDCD1,PPP1CC,PPP1R10,PPP1R1A,PPP2R3A,PPP2R5A,PPP3R1,PPP3R2,PTPN11,PTPN13,PTPRJ,RNGTT,UBLCP1
D-glucuronate Degradation I	0	0.25	#NUM!	AKR1B1
3-phosphoinositide Degradation	0	0.282	0.447	ACP5,ACP6,CILP,DUSP23,DUSP28,DUSP4,INPP5B,INPP5D,INPP5E,NUDT2,NUDT9,PDCD1,PPP1CC,PPP1R10,PPP1R1A,PPP2R3A,PPP2R5A,PPP3R1,PPP3R2,PTPN11,PTPN13,PTPRJ,RNGTT,UBLCP1
Bile Acid Biosynthesis, Neutral Pathway	0	0.167	#NUM!	CYP3A4
Adenine and Adenosine Salvage III	0	0.2	#NUM!	LACC1
3-phosphoinositide Biosynthesis	0	0.267	0.471	ACP5,ACP6,CILP,DUSP23,DUSP28,DUSP4,INPP5B,INPP5D,NUDT2,NUDT9,PDCD1,PPP1CC,PPP1R10,PPP1R1A,PPP2R3A,PPP2R5A,PPP3R1,PPP3R2,PTPN11,PTPN13,PTPRJ,RNGTT,UBLCP1
Retinol Biosynthesis	0	0.217	-0.447	CES1,CES3,DHRS3,LPL,RBP7
Colanic Acid Building Blocks Biosynthesis	0	0.25	#NUM!	GPI,MPI,PMM1
γ-glutamyl Cycle	0	0.143	#NUM!	GGT5
Heme Biosynthesis II	0	0.2	#NUM!	CPOX
Myo-inositol Biosynthesis	0	0.25	#NUM!	BPNT2
Purine Ribonucleosides Degradation to Ribose-1-phosphate	0	0.2	#NUM!	LACC1
Tryptophan Degradation III (Eukaryotic)	0	0.2	#NUM!	HAAO,HADH,KMO
Ketolysis	0	0.25	#NUM!	BDH2
Pyrimidine Ribonucleotides Interconversion	0	0.0952	#NUM!	ENTPD1,NME7
Purine Nucleotides De Novo Biosynthesis II	0	0.125	#NUM!	IMPDH1
Glycolysis I	0	0.286	1.633	ALDOA,ALDOC,GAPDH,GPI,PGK1,PKM
Methylglyoxal Degradation III	0	0.167	#NUM!	AKR1B1,PTGR1
Salvage Pathways of Pyrimidine Deoxyribonucleotides	0	0.167	#NUM!	APOBEC3G
Superpathway of Melatonin Degradation	0	0.2	#NUM!	CYP3A4,SULT1A1,SULT1C4
Stearate Biosynthesis I (Animals)	0	0.105	#NUM!	BDH2,PTGR1
Noradrenaline and Adrenaline Degradation	0	0.19	-1	ADH5,ALDH1B1,ALDH3A1,ALDH7A1
Trans, trans-farnesyl Diphosphate Biosynthesis	0	0.25	#NUM!	IDI1
Acetone Degradation I (to Methylglyoxal)	0	0.25	#NUM!	CYP3A4,PTGR1
GDP-glucose Biosynthesis	0	0.143	#NUM!	HK2
Oxidative Ethanol Degradation III	0	0.273	#NUM!	ALDH1B1,ALDH3A1,ALDH7A1
Ethanol Degradation IV	0	0.286	-2	ALDH1B1,ALDH3A1,ALDH7A1,CYGB
Ethanol Degradation II	0	0.2	-1	ADH5,ALDH1B1,ALDH3A1,ALDH7A1
Fatty Acid β-oxidation I	0	0.0769	#NUM!	HADH
Aspartate Degradation II	0	0.25	#NUM!	MDH2
Methionine Degradation I (to Homocysteine)	0	0.3	#NUM!	AHCYL1,MGMT,MRM2
Superpathway of Methionine Degradation	0	0.176	#NUM!	AHCYL1,MGMT,MRM2
Folate Transformations I	0	0.167	#NUM!	MTHFS
Superpathway of Geranylgeranyldiphosphate Biosynthesis I (via Mevalonate)	0	0.167	#NUM!	HMGCR,IDI1
Superpathway of Cholesterol Biosynthesis	0	0.2	#NUM!	HMGCR,HSD17B7,IDI1
Gαs Signaling	0	0.235	0	CREB1,HCK,LHCGR,MAPK3,MRAS,PRKAR1A,PRKAR2B,SRC
Remodeling of Epithelial Adherens Junctions	0	0.233	#NUM!	ACTN1,DNM1,MAPRE1,MAPRE3,MET,RAB7A,SRC
Cysteine Biosynthesis III (mammalia)	0	0.273	#NUM!	AHCYL1,MGMT,MRM2
Vitamin-C Transport	0	0.286	#NUM!	STOM,TXN
Oxidative Phosphorylation	0	0.143	-1	COX5A,COX6A2,NDUFB8,UQCRB
PCP (Planar Cell Polarity) Pathway	0	0.297	0.632	CTHRC1,MAPK10,MAPK8,MAPK9,PFN1,RHOA,VANGL1,WNT10B,WNT11,WNT16,WNT7A
Unfolded protein response	0	0.182	0	CANX,DDIT3,DNAJB14,DNAJC11,DNAJC15,EIF2A,INSIG1,MAPK8,P4HB,XBP1
WNT/Ca+ pathway	0	0.212	1.633	CREB1,GSK3B,NFKB1,PLCD1,PLCG2,PRKCA,RELB
Parkinson's Signaling	0	0.267	#NUM!	CASP3,MAPK11,MAPK14,MAPK8
Interferon Signaling	0	0.278	0	IFNA5,IFNGR2,IRF9,JAK2,STAT1
Protein Ubiquitination Pathway	0	0.159	#NUM!	CBL,CRYAA/LOC102724652,DNAJB14,DNAJC11,DNAJC15,HLA-G,HSPB6,MDM2,PSMA3,PSMD5,STUB1,UBD,UBE2D1,UBE2D2,UBE2G1,UBE2G2,UBE2Q1,UBE2Q2,UBE4A,USP1,USP22,USP4,USP8,VHL
GABA Receptor Signaling	0	0.231	#NUM!	CACNA2D3,DNM1,GABBR1,GABBR2,MRAS,UBD
Antigen Presentation Pathway	0	0.2	#NUM!	CANX,HLA-DRB3,HLA-G
WNT/β-catenin Signaling	0	0.28	-0.626	ACVR2A,ACVR2B,AKT1,AKT2,AKT3,CSNK2A2,FRZB,GSK3A,GSK3B,ILK,LRP1,MDM2,MMP7,PPP2R3A,PPP2R5A,SFRP2,SRC,TGFB1,TGFB3,TGFBR3,TP53,UBD,WNT10B,WNT11,WNT16,WNT7A
Phototransduction Pathway	0	0.231	#NUM!	GNGT2,PRKAR1A,PRKAR2B
PPAR Signaling	0	0.257	-0.943	GRB2,IKBKG,IL1R2,IL1RAPL2,IL1RL1,KRAS,MAPK3,MRAS,NFKB1,PDGFA,PDGFB,PDGFD,PDGFRA,RELB,RRAS2,SCAND1,SHC1,SOS1,TNF
Dopamine Receptor Signaling	0	0.28	#NUM!	CALY,PPP1CC,PPP1R10,PPP2R3A,PPP2R5A,PRKAR1A,PRKAR2B
p38 MAPK Signaling	0	0.287	-0.688	CREB1,DAXX,DDIT3,FASLG,IL1R2,IL1RAPL2,IL1RL1,MAPK11,MAPK14,MAPKAPK2,MAPKAPK3,MAPKAPK5,MAPT,MAX,MKNK1,PLA2G2A,PLA2G2E,PLA2G4A,STAT1,TGFB1,TGFB3,TNF,TP53
Glutamate Receptor Signaling	0	0.214	#NUM!	GRID2,HOMER1,HOMER2
Hypoxia Signaling in the Cardiovascular System	0	0.233	0.816	AKT1,CREB1,EDN1,EPO,MDM2,P4HB,TP53,UBE2D1,UBE2D2,UBE2G1,UBE2G2,UBE2Q1,UBE2Q2,VHL
Gustation Pathway	0	0.259	0.378	CACNA2D3,CD36,LPL,P2RX6,PRKAR1A,PRKAR2B,SCN2B
Autophagy	0	0.288	0.707	AKT1,AKT2,AKT3,ATG5,BECN1,BMP6,CREB1,DAPK1,DAPK2,DDIT3,EIF2A,FUNDC1,GSK3A,GSK3B,MAPK10,MAPK3,MAPK8,MAPK9,NFKB1,PDGFB,PPP2R3A,PPP2R5A,PPP3R1,PPP3R2,PRKAR1A,PRKAR2B,PRKCQ,RAB7A,TGFB1,TLR4,TNF,TP53
Osteoarthritis Pathway	0	0.286	-1	ADIPOQ,AGER,ALPG,BGLAP,CASP10,CASP2,CASP3,COL2A1,CREB1,FGF18,FGF8,FGFR3,FRZB,HDAC4,HTRA1,IL1R2,IL1RAPL2,IL1RL1,ITGA5,ITGA6,ITGAM,ITGB5,JAG1,LEP,LRP1,MMP1,MMP10,NFKB1,NOTCH1,PGF,RELB,SERPINA12,SMAD2,SMAD3,SMAD5,SPHK1,TGFB1,TLR2,TLR4,TNF,VEGFD,WNT16
Sirtuin Signaling Pathway	0	0.254	-0.816	ACADL,AKT1,APEX1,ATG4C,ATG5,BECN1,CPT1B,EPO,G6PD,GABPB1,GSK3B,H1-10,LDHC,MAPK3,MAPK6,MLYCD,NDUFB8,NFKB1,NR1H4,PGK1,PPIF,RELB,SIRT3,SOD2,SOD3,STAT3,TIMM13,TNF,TP53,XRCC6
NER (Nucleotide Excision Repair, Enhanced Pathway)	0	0.29	1.342	CCNH,ERCC4,MNAT1,NEDD8,PCNA,POLR2E,POLR2J2/POLR2J3,PRIM1,RBBP4
Apelin Muscle Signaling Pathway	0	0.286	1	AKT1,AKT2,AKT3,MRAS
BAG2 Signaling Pathway	0	0.268	0.577	CASP3,MAPK14,MAPK3,MAPKAPK2,MAPT,MDM2,NFKB1,PSMA3,PSMD5,PSME3,RELB,SIRT3,STUB1,TP53,UBE2D1
FAT10 Signaling Pathway	0	0.162	-1	PSMA3,PSMD5,PSME3,TNF,UBA6,UBD
White Adipose Tissue Browning Pathway	0	0.3	-1.069	BDNF,CACNA2D3,CREB1,FCER1A,FGFR2,FGFR3,FOXC2,KDR,LDHC,LEP,MAPK11,MAPK14,NPPA,PRKAR1A,PRKAR2B
Xenobiotic Metabolism AHR Signaling Pathway	0	0.255	-1.508	ALDH1B1,ALDH3A1,ALDH7A1,ANKRA2,GSTA3,GSTM1,GSTM4,GSTP1,HDAC4,NFKB1,RELB,TNF
Regulation of the Epithelial Mesenchymal Transition in Development Pathway	0	0.286	-2.333	GSK3B,JAG1,JAG2,NFKB1,NOTCH1,RELB,WNT10B,WNT11,WNT16,WNT7A
Calcium Signaling	0	0.262	0.905	CACNA2D3,CAMK2B,CAMK2D,CAMKK1,CHRNB3,CREB1,HDAC4,MAPK3,MYL4,MYL6,PPP3R1,PPP3R2,PRKAR1A,PRKAR2B,TNNI2,TPM4
Ferroptosis Signaling Pathway	0	0.258	-0.5	ALOX15B,BECN1,EIF2A,FTL,H2BC26,HMGCR,HMOX1,KRAS,MAPK3,MRAS,RBL2,RRAS2,SAT1,STAT3,TFRC,TP53
