# Supplementary material for: Unveiling mechanisms underlying kidney function changes during sex hormone therapy
Source: J Clin Invest. 2025 Mar 25;135(9):e190850. doi: 10.1172/JCI190850 (PMC12043095; doi:10.1172/JCI190850)
Supplement: Supplemental data set 5 [file jci-135-190850-s238.xlsx]

## Sheet: Changes in serum estradiol
AptName	spearman_delta_estradiol	p.value	SeqId	SeqIdVersion	SomaId	TargetFullName	Target	UniProt	EntrezGeneID	EntrezGeneSymbol	Organism	Units	Type
seq.10000.28	0.387358	0.00714533	10000-28	3	SL019233	Beta-crystallin B2	CRBB2	P43320	1415	CRYBB2	Human	RFU	Protein
seq.10001.7	-0.399271	0.0054322	10001-7	3	SL002564	RAF proto-oncogene serine/threonine-protein kinase	c-Raf	P04049	5894	RAF1	Human	RFU	Protein
seq.10003.15	0.347223	0.0167905	10003-15	3	SL019245	Zinc finger protein 41	ZNF41	P51814	7592	ZNF41	Human	RFU	Protein
seq.10006.25	-0.0674898	0.652175	10006-25	3	SL019228	ETS domain-containing protein Elk-1	ELK1	P19419	2002	ELK1	Human	RFU	Protein
seq.10008.43	0.147066	0.323905	10008-43	3	SL019234	Guanylyl cyclase-activating protein 1	GUC1A	P43080	2978	GUCA1A	Human	RFU	Protein
seq.10010.10	0.294711	0.0443317	10010-10	3	SL014943	Beclin-1	BECN1	Q14457	8678	BECN1	Human	RFU	Protein
seq.10011.65	0.265795	0.0709544	10011-65	3	SL019246	Inositol polyphosphate 5-phosphatase OCRL-1	OCRL	Q01968	4952	OCRL	Human	RFU	Protein
seq.10012.5	0.136888	0.358872	10012-5	3	SL014669	SAM pointed domain-containing Ets transcription factor	SPDEF	O95238	25803	SPDEF	Human	RFU	Protein
seq.10014.31	0.43212	0.00242012	10014-31	3	SL007803	Zinc finger protein SNAI2	SLUG	O43623	6591	SNAI2	Human	RFU	Protein
seq.10015.119	0.00746031	0.960307	10015-119	3	SL014924	Voltage-gated potassium channel subunit beta-2	KCAB2	Q13303	8514	KCNAB2	Human	RFU	Protein
seq.10022.207	0.220282	0.136789	10022-207	3	SL019229	DNA polymerase eta	POLH	Q9Y253	5429	POLH	Human	RFU	Protein
seq.10023.32	0.236475	0.109527	10023-32	3	SL004071	Vitamin D3 receptor	VDR	P11473	7421	VDR	Human	RFU	Protein
seq.10024.44	0.307666	0.0353977	10024-44	3	SL019235	4-hydroxy-2-oxoglutarate aldolase, mitochondrial	HOGA1	Q86XE5	112817	HOGA1	Human	RFU	Protein
seq.10025.1	0.122719	0.411203	10025-1	3	SL008018	Dihydrolipoyl dehydrogenase, mitochondrial	DLDH	P09622	1738	DLD	Human	RFU	Protein
seq.10030.8	0.310268	0.0337954	10030-8	3	SL006373	Adenine DNA glycosylase	MutY homolog	Q9UIF7	4595	MUTYH	Human	RFU	Protein
seq.10035.6	0.277824	0.0586523	10035-6	3	SL007389	Dual specificity protein phosphatase 4	DUS4	Q13115	1846	DUSP4	Human	RFU	Protein
seq.10036.201	-0.00341208	0.98184	10036-201	3	SL019252	Zinc fingers and homeoboxes protein 3	ZHX3	Q9H4I2	23051	ZHX3	Human	RFU	Protein
seq.10037.98	0.227337	0.124348	10037-98	3	SL025986	Sialic acid-binding Ig-like lectin 12:Ig-like V-type 2 domain, Isoform long	SIG12:Ig-like V-type 2	Q96PQ1	89858	SIGLEC12	Human	RFU	Protein
seq.10039.32	-0.335078	0.021317	10039-32	3	SL005262	Purine nucleoside phosphorylase	PNP	P00491	4860	PNP	Human	RFU	Protein
seq.10040.63	0.109765	0.462662	10040-63	3	SL007662	Tumor protein 63	P73L	Q9H3D4	8626	TP63	Human	RFU	Protein
seq.10041.3	0.181476	0.22216	10041-3	3	SL007226	Hepatocyte nuclear factor 4-alpha	HNF4A	P41235	3172	HNF4A	Human	RFU	Protein
seq.10042.8	-0.102362	0.493554	10042-8	3	SL015131	Serine/threonine-protein kinase Sgk3	SGK3	Q96BR1	100533105	SGK3	Human	RFU	Protein
seq.10043.31	0.152503	0.306141	10043-31	3	SL019249	Bromodomain-containing protein 4	BRD4	O60885	23476	BRD4	Human	RFU	Protein
seq.10044.12	0.0637886	0.670129	10044-12	3	SL012823	Protein Wnt-10a	WN10A	Q9GZT5	80326	WNT10A	Human	RFU	Protein
seq.10045.47	-0.301709	0.0393016	10045-47	3	SL010989	Cullin-3	CUL3	Q13618	8452	CUL3	Human	RFU	Protein
seq.10046.55	-0.176619	0.234993	10046-55	3	SL003727	Baculoviral IAP repeat-containing protein 2	cIAP-1	Q13490	329	BIRC2	Human	RFU	Protein
seq.10047.12	0.231906	0.116759	10047-12	3	SL004553	Neutrophil cytosol factor 2	NCF-2	P19878	4688	NCF2	Human	RFU	Protein
seq.10048.7	-0.273024	0.0633383	10048-7	3	SL011998	Core-binding factor subunit beta	PEBB	Q13951	865	CBFB	Human	RFU	Protein
seq.10049.112	0.23179	0.116947	10049-112	3	SL019242	Telomeric repeat-binding factor 1	TERF1	P54274	7013	TERF1	Human	RFU	Protein
seq.10053.5	-0.352138	0.0152056	10053-5	3	SL004474	Integrin-linked protein kinase	ILK1	Q13418	3611	ILK	Human	RFU	Protein
seq.10054.3	0.140763	0.3453	10054-3	3	SL019232	Gigaxonin	GAN	Q9H2C0	8139	GAN	Human	RFU	Protein
seq.10056.5	-0.342654	0.018387	10056-5	3	SL007372	Forkhead box protein M1	FOXM1	Q08050	2305	FOXM1	Human	RFU	Protein
seq.10058.1	-0.286673	0.0507454	10058-1	3	SL013796	UV excision repair protein RAD23 homolog A	RD23A	P54725	5886	RAD23A	Human	RFU	Protein
seq.10063.10	0.32328	0.0266565	10063-10	3	SL019237	E3 ubiquitin-protein ligase FANCL	FANCL	Q9NW38	55120	FANCL	Human	RFU	Protein
seq.10064.12	0.332707	0.0223111	10064-12	3	SL011550	Putative hydrolase RBBP9	RBBP9	O75884	10741	RBBP9	Human	RFU	Protein
seq.10069.2	-0.266431	0.0702564	10069-2	3	SL013908	Peptidyl-prolyl cis-trans isomerase NIMA-interacting 1	PIN1	Q13526	5300	PIN1	Human	RFU	Protein
seq.10070.22	-0.28621	0.0511362	10070-22	3	SL016406	1-phosphatidylinositol 4,5-bisphosphate phosphodiesterase gamma-2	PLCG2	P16885	5336	PLCG2	Human	RFU	Protein
seq.10073.22	-0.413729	0.00384302	10073-22	3	SL011411	Tyrosyl-DNA phosphodiesterase 1	TYDP1	Q9NUW8	55775	TDP1	Human	RFU	Protein
seq.10074.128	0.373016	0.009813	10074-128	3	SL014748	Bromodomain-containing protein 2	BRD2	P25440	6046	BRD2	Human	RFU	Protein
seq.10075.75	-0.364861	0.0116821	10075-75	3	SL019254	Acyl-CoA-binding domain-containing protein 6	ACBD6	Q9BR61	84320	ACBD6	Human	RFU	Protein
seq.10076.1	-0.212012	0.152527	10076-1	3	SL019225	AP-4 complex subunit mu-1	AP4M1	O00189	9179	AP4M1	Human	RFU	Protein
seq.10078.5	0.174594	0.240487	10078-5	3	SL007063	BAG family molecular chaperone regulator 3	BAG3	O95817	9531	BAG3	Human	RFU	Protein
seq.10080.9	-0.326519	0.0250902	10080-9	3	SL019240	Translation initiation factor eIF-2B subunit alpha	EI2BA	Q14232	1967	EIF2B1	Human	RFU	Protein
seq.10081.17	0.201949	0.173424	10081-17	3	SL019243	DNA-binding protein SATB2	SATB2	Q9UPW6	23314	SATB2	Human	RFU	Protein
seq.10082.251	0.260417	0.0770779	10082-251	3	SL019251	Neurofilament light polypeptide	NFL	P07196	4747	NEFL	Human	RFU	Protein
seq.10085.25	0.159327	0.284741	10085-25	3	SL001714	Steroidogenic acute regulatory protein, mitochondrial	STAR	P49675	6770	STAR	Human	RFU	Protein
seq.10086.39	0.0592198	0.692543	10086-39	3	SL018882	Cystathionine beta-synthase	CBS	P35520	102724560	CBS	Human	RFU	Protein
seq.10087.10	0.301709	0.0393016	10087-10	3	SL003675	Alpha-crystallin A chain	Alpha crystallin A chain	P02489	102724652	CRYAA	Human	RFU	Protein
seq.10088.37	-0.243993	0.0983772	10088-37	3	SL008014	Adenine phosphoribosyltransferase	APT	P07741	353	APRT	Human	RFU	Protein
seq.10089.7	-0.206229	0.164298	10089-7	3	SL019244	N-acetylserotonin O-methyltransferase-like protein	ASML	O95671	8623	ASMTL	Human	RFU	Protein
seq.10336.3	-0.345256	0.0174626	10336-3	3	SL019100	E3 ubiquitin-protein ligase CHIP	CHIP	Q9UNE7	10273	STUB1	Human	RFU	Protein
seq.10339.48	-0.235838	0.110513	10339-48	3	SL001731	Gamma-enolase	NSE	P09104	2026	ENO2	Human	RFU	Protein
seq.10342.55	-0.0964058	0.519166	10342-55	3	SL019096	E3 SUMO-protein ligase PIAS4	PIAS4	Q8N2W9	51588	PIAS4	Human	RFU	Protein
seq.10344.334	0.100859	0.499957	10344-334	3	SL005173	Interleukin-10 receptor subunit alpha	IL-10 Ra	Q13651	3587	IL10RA	Human	RFU	Protein
seq.10346.5	-0.387242	0.00716403	10346-5	3	SL007221	Signal transducer and activator of transcription 3	STAT3	P40763	6774	STAT3	Human	RFU	Protein
seq.10351.51	-0.00711332	0.962151	10351-51	3	SL007108	Interferon regulatory factor 1	IRF1	P10914	3659	IRF1	Human	RFU	Protein
seq.10354.57	-0.338201	0.0200649	10354-57	3	SL007221	Signal transducer and activator of transcription 3	STAT3	P40763	6774	STAT3	Human	RFU	Protein
seq.10356.21	0.250354	0.0896451	10356-21	3	SL000455	Transcription factor AP-1	c-Jun	P05412	3725	JUN	Human	RFU	Protein
seq.10361.25	0.209583	0.157393	10361-25	3	SL014684	2'-5'-oligoadenylate synthase 1	OAS1	P00973	4938	OAS1	Human	RFU	Protein
seq.10362.35	0.347627	0.0166549	10362-35	3	SL002565	Myc proto-oncogene protein	c-Myc	P01106	4609	MYC	Human	RFU	Protein
seq.10363.13	-0.298817	0.0413202	10363-13	3	SL004097	Mothers against decapentaplegic homolog 3	SMAD3	P84022	4088	SMAD3	Human	RFU	Protein
seq.10364.6	-0.455889	0.00128028	10364-6	3	SL004101	Mothers against decapentaplegic homolog 2	SMAD2	Q15796	4087	SMAD2	Human	RFU	Protein
seq.10365.132	0.224156	0.129847	10365-132	3	SL005184	Interleukin-23	IL-23	P29460|Q9NPF7	3593|51561	IL12B|IL23A	Human	RFU	Protein
seq.10366.11	-0.0293786	0.844588	10366-11	3	SL001728	Platelet-derived growth factor receptor alpha	PDGFRA	P16234	5156	PDGFRA	Human	RFU	Protein
seq.10367.62	0.366481	0.0112884	10367-62	3	SL001716	Interleukin-12	IL-12	P29459|P29460	3592|3593	IL12A|IL12B	Human	RFU	Protein
seq.10370.21	-0.375098	0.00937926	10370-21	3	SL004396	Signal transducer and activator of transcription 1-alpha/beta	STAT1	P42224	6772	STAT1	Human	RFU	Protein
seq.10372.18	-0.366134	0.0113718	10372-18	3	SL007229	Signal transducer and activator of transcription 6	STAT6	P42226	6778	STAT6	Human	RFU	Protein
seq.10382.1	0.429344	0.00259935	10382-1	3	SL006803	Angiopoietin-related protein 3	ANGL3	Q9Y5C1	27329	ANGPTL3	Human	RFU	Protein
seq.10390.21	-0.161467	0.278238	10390-21	3	SL018971	E3 ubiquitin-protein ligase ZNRF3	ZNRF3	Q9ULT6	84133	ZNRF3	Human	RFU	Protein
seq.10391.1	0.251395	0.0882755	10391-1	3	SL006803	Angiopoietin-related protein 3	ANGL3	Q9Y5C1	27329	ANGPTL3	Human	RFU	Protein
seq.10396.6	-0.00150363	0.991997	10396-6	3	SL003755	Induced myeloid leukemia cell differentiation protein Mcl-1	Mcl-1	Q07820	4170	MCL1	Human	RFU	Protein
seq.10398.110	0.221959	0.133751	10398-110	3	SL019275	Ankyrin repeat domain-containing protein 1	ANKR1	Q15327	27063	ANKRD1	Human	RFU	Protein
seq.10418.36	-0.262672	0.0744612	10418-36	3	SL011111	Syntaxin-12	STX12	Q86Y82	23673	STX12	Human	RFU	Protein
seq.10419.1	-0.420958	0.00321399	10419-1	3	SL014110	Scavenger receptor class A member 5	SCAR5	Q6ZMJ2	286133	SCARA5	Human	RFU	Protein
seq.10420.30	-0.12191	0.414319	10420-30	3	SL018037	Fas apoptotic inhibitory molecule 1	FAIM1	Q9NVQ4	55179	FAIM	Human	RFU	Protein
seq.10424.31	-0.00306509	0.983686	10424-31	3	SL015264	Neural proliferation differentiation and control protein 1	NPDC1	Q9NQX5	56654	NPDC1	Human	RFU	Protein
seq.10425.3	0.193968	0.19141	10425-3	3	SL017972	Beta-1,4-galactosyltransferase 5	B4GT5	O43286	9334	B4GALT5	Human	RFU	Protein
seq.10426.21	0.0604343	0.686559	10426-21	3	SL018004	Golgi SNAP receptor complex member 2	GOSR2	O14653	9570	GOSR2	Human	RFU	Protein
seq.10428.1	0.285574	0.0516776	10428-1	3	SL018045	Killer cell immunoglobulin-like receptor 2DS2	KI2S2	P43631	100132285	KIR2DS2	Human	RFU	Protein
seq.10430.31	0.132724	0.373813	10430-31	3	SL025780	4F2 cell-surface antigen heavy chain:Cytoplasmic domain	4F2:CD	P08195	6520	SLC3A2	Human	RFU	Protein
seq.10432.3	0.122314	0.412759	10432-3	3	SL018002	Uncharacterized protein KIAA1644	K1644	Q3SXP7	85352	SHISAL1	Human	RFU	Protein
seq.10435.2	-0.120579	0.419469	10435-2	3	SL008645	N(4)-(beta-N-acetylglucosaminyl)-L-asparaginase	ASPG	P20933	175	AGA	Human	RFU	Protein
seq.10438.19	0.486597	0.000524093	10438-19	3	SL007128	Granulocyte-macrophage colony-stimulating factor receptor subunit alpha	CSF2R	P15509	1438	CSF2RA	Human	RFU	Protein
seq.10439.57	0.142729	0.338535	10439-57	3	SL005393	Alpha-amylase 2B	Alpha-amylase 2B	P19961	280	AMY2B	Human	RFU	Protein
seq.10440.26	0.291646	0.0466944	10440-26	3	SL025782	CXADR-like membrane protein:Extracellular domain	ACAM:ECD	Q9H6B4	79827	CLMP	Human	RFU	Protein
seq.10442.1	0.207443	0.161773	10442-1	3	SL018089	Transmembrane protein 190	TM190	Q8WZ59	147744	TMEM190	Human	RFU	Protein
seq.10445.20	0.0104097	0.944635	10445-20	3	SL004747	Apolipoprotein M	ApoM	O95445	55937	APOM	Human	RFU	Protein
seq.10447.18	-0.365324	0.0115685	10447-18	3	SL018138	Polyadenylate-binding protein 3	PABP3	Q9H361	5042	PABPC3	Human	RFU	Protein
seq.10449.31	0.148223	0.320072	10449-31	3	SL008887	Protein shisa-2 homolog	TMM46	Q6UWI4	387914	SHISA2	Human	RFU	Protein
seq.10451.11	-0.0108724	0.942178	10451-11	3	SL008914	Nucleobindin-1	NUCB1	Q02818	4924	NUCB1	Human	RFU	Protein
seq.10453.7	0.214383	0.147885	10453-7	3	SL018233	Carcinoembryonic antigen-related cell adhesion molecule 20	CEA20	Q6UY09	125931	CEACAM20	Human	RFU	Protein
seq.10454.99	-0.130642	0.381421	10454-99	3	SL018290	DnaJ homolog subfamily C member 16	DJC16	Q9Y2G8	23341	DNAJC16	Human	RFU	Protein
seq.10455.196	0.261689	0.075593	10455-196	3	SL004678	Interleukin-31	IL-31	Q6EBC2	386653	IL31	Human	RFU	Protein
seq.10457.3	0.312986	0.0321864	10457-3	3	SL004861	Interleukin-18 receptor accessory protein	IL-18 Rb	O95256	8807	IL18RAP	Human	RFU	Protein
seq.10460.1	-0.161582	0.277889	10460-1	3	SL006029	Chitotriosidase-1	Chitotriosidase-1	Q13231	1118	CHIT1	Human	RFU	Protein
seq.10462.14	-0.1595	0.28421	10462-14	3	SL012880	Insulin-like peptide INSL5	INSL5	Q9Y5Q6	10022	INSL5	Human	RFU	Protein
seq.10463.23	0.103403	0.489147	10463-23	3	SL002514	Intestinal-type alkaline phosphatase	Alkaline phosphatase, intestine	P09923	248	ALPI	Human	RFU	Protein
seq.10464.6	0.144985	0.330877	10464-6	3	SL008696	Anthrax toxin receptor 1	ANTR1	Q9H6X2	84168	ANTXR1	Human	RFU	Protein
seq.10470.34	-0.118208	0.428737	10470-34	3	SL026024	Thioredoxin domain-containing protein 11:C-term	TXD11:N-term	Q6PKC3	51061	TXNDC11	Human	RFU	Protein
seq.10472.53	0.165573	0.266034	10472-53	3	SL004145	Tumor necrosis factor receptor superfamily member 14	HVEM	Q92956	8764	TNFRSF14	Human	RFU	Protein
seq.10473.2	0.311425	0.0331028	10473-2	3	SL002602	Trefoil factor 2	Trefoil factor 2	Q03403	7032	TFF2	Human	RFU	Protein
seq.10479.18	0.0164821	0.912441	10479-18	3	SL000645	Stromelysin-2	MMP-10	P09238	4319	MMP10	Human	RFU	Protein
seq.10480.33	0.230749	0.118646	10480-33	3	SL004557	CD59 glycoprotein	CD59	P13987	966	CD59	Human	RFU	Protein
seq.10485.56	0.0940346	0.529542	10485-56	3	SL005064	Melanoma-associated antigen 4	MAGE-4	P43358	4103	MAGEA4	Human	RFU	Protein
seq.10490.3	0.0980829	0.511889	10490-3	3	SL025976	Dolichyl-diphosphooligosaccharide--protein glycosyltransferase subunit 1:Cytoplasmic domain	RPN1:CD	P04843	6184	RPN1	Human	RFU	Protein
seq.10496.11	0.26886	0.0676411	10496-11	3	SL009322	Calcium-activated chloride channel regulator 1	CaCC	A8K7I4	1179	CLCA1	Human	RFU	Protein
seq.10499.1	0.0333112	0.824094	10499-1	3	SL008733	Transmembrane protein 106A	T106A	Q96A25	113277	TMEM106A	Human	RFU	Protein
seq.10505.12	0.263424	0.0736047	10505-12	3	SL018629	E3 ubiquitin-protein ligase RNF43	RNF43	Q68DV7	54894	RNF43	Human	RFU	Protein
seq.10506.53	0.404939	0.00475151	10506-53	3	SL007962	Membrane-associated progesterone receptor component 2	PGRC2	O15173	10424	PGRMC2	Human	RFU	Protein
seq.10507.166	0.171876	0.248002	10507-166	3	SL009308	Acrosomal protein SP-10	sperm protein 10	P26436	56	ACRV1	Human	RFU	Protein
seq.10510.62	0.199809	0.178122	10510-62	3	SL018612	SLP adapter and CSK-interacting membrane protein	SCIMP	Q6UWF3	388325	SCIMP	Human	RFU	Protein
seq.10511.10	-0.0626319	0.675778	10511-10	3	SL025821	Collagen alpha-3(VI) chain:isoform 3	Collagen alpha-3(VI):isoform 3	P12111	1293	COL6A3	Human	RFU	Protein
seq.10512.13	0.426279	0.00281078	10512-13	3	SL025888	Cytokine receptor common subunit beta:Extracellular domain	IL3RB:ECD	P32927	1439	CSF2RB	Human	RFU	Protein
seq.10513.13	0.286383	0.0509894	10513-13	3	SL018613	Calsenilin	CSEN	Q9Y2W7	30818	KCNIP3	Human	RFU	Protein
seq.10514.5	-0.284012	0.0530262	10514-5	3	SL005360	Prostaglandin-H2 D-isomerase	PGD2 synthase	P41222	5730	PTGDS	Human	RFU	Protein
seq.10521.10	0.490125	0.000470424	10521-10	3	SL025939	Matrix-remodeling-associated protein 8:Extracellular domain	MXRA8:ECD	Q9BRK3	54587	MXRA8	Human	RFU	Protein
seq.10527.22	0.20432	0.168323	10527-22	3	SL013075	ATP-dependent RNA helicase A	DHX9	Q08211	1660	DHX9	Human	RFU	Protein
seq.10528.2	0.321892	0.0273523	10528-2	3	SL008734	Dipeptidase 1	DPEP1	P16444	1800	DPEP1	Human	RFU	Protein
seq.10530.8	0.130527	0.381847	10530-8	3	SL016414	Proteasome subunit beta type-6	PSB6	P28072	5694	PSMB6	Human	RFU	Protein
seq.10531.18	-0.267935	0.0686281	10531-18	3	SL010845	GTPase NRas	RASN	P01111	4893	NRAS	Human	RFU	Protein
seq.10534.40	0.238788	0.105998	10534-40	3	SL025953	Poly [ADP-ribose] polymerase 1:BRCA1 C-terminal:BRCA1 C-terminus domian	PARP:BRCT domain	P09874	142	PARP1	Human	RFU	Protein
seq.10535.25	0.270133	0.0663024	10535-25	3	SL018731	Cytochrome c oxidase subunit 6A2, mitochondrial	CX6A2	Q02221	1339	COX6A2	Human	RFU	Protein
seq.10539.30	0.180609	0.224415	10539-30	3	SL014293	CD99 antigen-like protein 2	C99L2	Q8TCZ2	83692	CD99L2	Human	RFU	Protein
seq.10546.2	0.171992	0.247679	10546-2	3	SL012744	Thrombospondin-type laminin G domain and EAR repeat-containing protein	TSEAR	Q8WU66	54084	TSPEAR	Human	RFU	Protein
seq.10550.37	0.304196	0.0376309	10550-37	3	SL004132	Bone morphogenetic protein receptor type-1B	BMP RIB	O00238	658	BMPR1B	Human	RFU	Protein
seq.10551.7	0.0641356	0.668438	10551-7	3	SL007008	Linker for activation of T-cells family member 1	LAT	O43561	27040	LAT	Human	RFU	Protein
seq.10552.88	-0.338085	0.0201101	10552-88	3	SL017983	NKG2-F type II integral membrane protein	NKG2F	O43908	8302	KLRC4	Human	RFU	Protein
seq.10553.8	-0.0986034	0.50964	10553-8	3	SL017988	Torsin-1A-interacting protein 2	TOIP2	Q8NFQ8	163590	TOR1AIP2	Human	RFU	Protein
seq.10554.23	-0.0762224	0.610594	10554-23	3	SL009072	Beta-galactosidase	BGAL	P16278	2720	GLB1	Human	RFU	Protein
seq.10557.6	-0.0740826	0.620678	10557-6	3	SL018003	Testis-expressed sequence 29 protein	TEX29	Q8N6K0	121793	TEX29	Human	RFU	Protein
seq.10558.26	0.0984299	0.510389	10558-26	3	SL008436	Protocadherin-9	PCDH9	Q9HC56	5101	PCDH9	Human	RFU	Protein
seq.10560.1	0.191424	0.197414	10560-1	3	SL025895	Integral membrane protein 2C:N-term	ITM2C:N-term	Q9NQX7	81618	ITM2C	Human	RFU	Protein
seq.10561.5	0.0129543	0.93113	10561-5	3	SL004512	Peptidoglycan recognition protein 3	PGRP-I-alpha	Q96LB9	114771	PGLYRP3	Human	RFU	Protein
seq.10562.42	0.268976	0.0675185	10562-42	3	SL015086	Neuropilin and tolloid-like protein 2	NETO2	Q8NC67	81831	NETO2	Human	RFU	Protein
seq.10563.13	0.293612	0.0451673	10563-13	3	SL018021	LysM and putative peptidoglycan-binding domain-containing protein 3	LYSM3	Q7Z3D4	116068	LYSMD3	Human	RFU	Protein
seq.10565.19	-0.420843	0.00322329	10565-19	3	SL017951	SLIT and NTRK-like protein 3	SLIK3	O94933	22865	SLITRK3	Human	RFU	Protein
seq.10569.28	-0.122546	0.411869	10569-28	3	SL012443	Microfibrillar-associated protein 2	MFAP2	P55001	4237	MFAP2	Human	RFU	Protein
seq.10571.14	0.339184	0.0196837	10571-14	3	SL018096	Alpha-1,3-mannosyl-glycoprotein 2-beta-N-acetylglucosaminyltransferase	MGAT1	P26572	4245	MGAT1	Human	RFU	Protein
seq.10572.65	-0.0872105	0.559962	10572-65	3	SL012372	Cystatin-8	CST8	O60676	10047	CST8	Human	RFU	Protein
seq.10574.10	0.0531475	0.722739	10574-10	3	SL000283	Beta-2-microglobulin	b2-Microglobulin	P61769	567	B2M	Human	RFU	Protein
seq.10575.31	-0.028222	0.850636	10575-31	3	SL018139	Poly(U)-binding-splicing factor PUF60	PUF60	Q9UHX1	22827	PUF60	Human	RFU	Protein
seq.10576.7	0.211029	0.154483	10576-7	3	SL025965	Plexin domain-containing protein 2:Extracellular domain	PXDC2:ECD	Q6UX71	84898	PLXDC2	Human	RFU	Protein
seq.10580.14	0.235434	0.111144	10580-14	3	SL012586	Surfactant-associated protein 2	SFTA2	Q6UW10	389376	SFTA2	Human	RFU	Protein
seq.10582.36	0.222479	0.132819	10582-36	3	SL018286	Protein O-mannose kinase	SG196	Q9H5K3	84197	POMK	Human	RFU	Protein
seq.10583.1	0.263077	0.073999	10583-1	3	SL018282	Transmembrane protein 108	TM108	Q6UXF1	66000	TMEM108	Human	RFU	Protein
seq.10584.7	-0.0940925	0.529288	10584-7	3	SL018289	NADH dehydrogenase [ubiquinone] iron-sulfur protein 4, mitochondrial	NDUS4	O43181	4724	NDUFS4	Human	RFU	Protein
seq.10588.39	0.322413	0.0270897	10588-39	3	SL011395	Lactosylceramide alpha-2,3-sialyltransferase	SIAT9	Q9UNP4	8869	ST3GAL5	Human	RFU	Protein
seq.10589.7	0.132782	0.373603	10589-7	3	SL018354	Retinoic acid early transcript 1L protein	RET1L	Q5VY80	154064	RAET1L	Human	RFU	Protein
seq.10600.24	0.0356823	0.811793	10600-24	3	SL017410	Calmegin	CLGN	O14967	1047	CLGN	Human	RFU	Protein
seq.10603.1	0.15684	0.292423	10603-1	3	SL012419	Histatin-3	HIS3	P15516	3347	HTN3	Human	RFU	Protein
seq.10605.22	0.472024	0.00080908	10605-22	3	SL004748	Adipocyte plasma membrane-associated protein	APMAP	Q9HDC9	57136	APMAP	Human	RFU	Protein
seq.10606.34	0.0417546	0.780499	10606-34	3	SL026012	Torsin-1A-interacting protein 1:Perinuclear domain	TOIP1:Perinuclear	Q5JTV8	26092	TOR1AIP1	Human	RFU	Protein
seq.10608.9	0.224099	0.129948	10608-9	3	SL012418	Histatin-1	HIS1	P15515	3346	HTN1	Human	RFU	Protein
seq.10612.18	-0.0363184	0.8085	10612-18	3	SL008694	Procollagen-lysine,2-oxoglutarate 5-dioxygenase 3	PLOD3	O60568	8985	PLOD3	Human	RFU	Protein
seq.10613.33	0.199057	0.179794	10613-33	3	SL018589	Protein CASC4	CASC4	Q6P4E1	113201	GOLM2	Human	RFU	Protein
seq.10615.18	0.341902	0.0186617	10615-18	3	SL008066	Myelin protein P0	MYP0	P25189	4359	MPZ	Human	RFU	Protein
seq.10616.67	0.267357	0.0692508	10616-67	3	SL017477	Podocalyxin-like protein 2	PDXL2	Q9NZ53	50512	PODXL2	Human	RFU	Protein
seq.10618.190	0.0501402	0.737852	10618-190	3	SL004439	Low-density lipoprotein receptor-related protein 2	megalin	P98164	4036	LRP2	Human	RFU	Protein
seq.10620.21	-0.490993	0.00045801	10620-21	3	SL000548	Beta-microseminoprotein	PSP-94	P08118	4477	MSMB	Human	RFU	Protein
seq.10621.26	-0.247694	0.0932203	10621-26	3	SL018592	Protein Largen	PRR16	Q569H4	51334	PRR16	Human	RFU	Protein
seq.10623.19	0.275916	0.0604809	10623-19	3	SL025933	Mucin-1:region 1	MUC1:region 1	P15941	4582	MUC1	Human	RFU	Protein
seq.10624.45	0.331955	0.0226343	10624-45	3	SL018582	Serine protease inhibitor Kazal-type 13	ISK13	Q1W4C9	153218	SPINK13	Human	RFU	Protein
seq.10626.116	-0.22647	0.12583	10626-116	3	SL018611	Alpha-N-acetylgalactosaminide alpha-2,6-sialyltransferase 3	SIA7C	Q8NDV1	256435	ST6GALNAC3	Human	RFU	Protein
seq.10627.87	-0.1163	0.43628	10627-87	3	SL007366	Amyloid-like protein 2	APLP2	Q06481	334	APLP2	Human	RFU	Protein
seq.10630.5	-0.192175	0.195627	10630-5	3	SL007633	Oxidoreductase HTATIP2	HTAI2	Q9BUP3	10553	HTATIP2	Human	RFU	Protein
seq.10631.9	0.174363	0.241121	10631-9	3	SL007962	Membrane-associated progesterone receptor component 2	PGRC2	O15173	10424	PGRMC2	Human	RFU	Protein
seq.10636.1	-0.165515	0.266204	10636-1	3	SL025932	Cell surface glycoprotein CD200 receptor 1:Isoform 4, Cytoplasmic Domain	MO2R1:CD	Q8TD46	131450	CD200R1	Human	RFU	Protein
seq.10637.50	0.253651	0.085364	10637-50	3	SL025903	UPF0577 protein KIAA1324:Extracellular domain	K1324:ECD	Q6UXG2	57535	ELAPOR1	Human	RFU	Protein
seq.10638.1	0.302114	0.0390255	10638-1	3	SL018685	TERF1-interacting nuclear factor 2	TINF2	Q9BSI4	26277	TINF2	Human	RFU	Protein
seq.10643.16	0.144927	0.331072	10643-16	3	SL025948	Noelin-3:Isoform 2, C-term	NOE3:C-term	Q96PB7	118427	OLFM3	Human	RFU	Protein
seq.10647.18	-0.201486	0.174432	10647-18	3	SL017894	Activating signal cointegrator 1 complex subunit 1	ASCC1	Q8N9N2	51008	ASCC1	Human	RFU	Protein
seq.10663.42	0.34329	0.0181573	10663-42	3	SL018014	Insulin-induced gene 1 protein	INSI1	O15503	3638	INSIG1	Human	RFU	Protein
seq.10666.7	0.136888	0.358872	10666-7	3	SL012791	N-acetylglucosamine-1-phosphotransferase subunit gamma	GNPTG	Q9UJJ9	84572	GNPTG	Human	RFU	Protein
seq.10667.78	0.380592	0.00831312	10667-78	3	SL018036	Uncharacterized protein C1orf185	CA185	Q5T7R7	284546	C1orf185	Human	RFU	Protein
seq.10668.5	-0.228378	0.122587	10668-5	3	SL007377	Syntaxin-4	STX4	Q12846	6810	STX4	Human	RFU	Protein
seq.10670.26	-0.00219761	0.988303	10670-26	3	SL010470	Semaphorin-3E	Semaphorin 3E	O15041	9723	SEMA3E	Human	RFU	Protein
seq.10672.75	0.172339	0.246711	10672-75	3	SL004483	Pulmonary surfactant-associated protein B	SP-B	P07988	6439	SFTPB	Human	RFU	Protein
seq.10675.223	0.144638	0.332048	10675-223	3	SL018343	Thioredoxin-related transmembrane protein 2	TMX2	Q9Y320	51075	TMX2	Human	RFU	Protein
seq.10677.9	0.0898707	0.548007	10677-9	3	SL007990	NADH dehydrogenase [ubiquinone] 1 beta subcomplex subunit 4	NDUB4	O95168	4710	NDUFB4	Human	RFU	Protein
seq.10693.43	-0.0680681	0.649387	10693-43	3	SL025910	Killer cell lectin-like receptor subfamily G member 2:C-term	KLRG2:C-term	A4D1S0	346689	KLRG2	Human	RFU	Protein
seq.10695.12	0.345719	0.0173024	10695-12	3	SL012662	Protein WFDC10B	WF10B	Q8IUB3	280664	WFDC10B	Human	RFU	Protein
seq.10699.52	0.105373	0.480864	10699-52	3	SL018603	Prolow-density lipoprotein receptor-related protein 1	LRP1	Q07954	4035	LRP1	Human	RFU	Protein
seq.10700.10	0.0179279	0.904794	10700-10	3	SL025885	Immunoglobulin superfamily member 11:Cytoplasmic domain	IGS11:CD	Q5DX21	152404	IGSF11	Human	RFU	Protein
seq.10702.1	-0.249487	0.090799	10702-1	3	SL012521	Collagen alpha-1(XXVIII) chain	COSA1	Q2UY09	340267	COL28A1	Human	RFU	Protein
seq.10703.203	0.28141	0.0553367	10703-203	3	SL006737	Sin3 histone deacetylase corepressor complex component SDS3	SDS3	Q9H7L9	64426	SUDS3	Human	RFU	Protein
seq.10704.91	0.392274	0.00638876	10704-91	3	SL018605	Lymphoid-restricted membrane protein	LRMP	Q12912	4033	IRAG2	Human	RFU	Protein
seq.10705.14	0.291299	0.0469683	10705-14	3	SL018611	Alpha-N-acetylgalactosaminide alpha-2,6-sialyltransferase 3	SIA7C	Q8NDV1	256435	ST6GALNAC3	Human	RFU	Protein
seq.10708.3	0.153486	0.302996	10708-3	3	SL007007	Progonadoliberin-2	GON2	O43555	2797	GNRH2	Human	RFU	Protein
seq.10710.23	0.310037	0.0339354	10710-23	3	SL012618	Zona pellucida-binding protein 2	ZPBP2	Q6X784	124626	ZPBP2	Human	RFU	Protein
seq.10713.151	0.336292	0.0208225	10713-151	3	SL017073	CMRF35-like molecule 7	CLM7	A8K4G0	124599	CD300LB	Human	RFU	Protein
seq.10714.7	-0.0465547	0.756001	10714-7	3	SL000269	Angiotensin-converting enzyme	ACE	P12821	1636	ACE	Human	RFU	Protein
seq.10716.35	0.347974	0.0165394	10716-35	3	SL010942	26S proteasome non-ATPase regulatory subunit 5	PSMD5	Q16401	5711	PSMD5	Human	RFU	Protein
seq.10721.76	-0.0570222	0.70342	10721-76	3	SL000451	Heat shock 70 kDa protein 1A	HSP 70	P0DMV8	3303	HSPA1A	Human	RFU	Protein
seq.10722.13	-0.274759	0.0616112	10722-13	3	SL025912	Tyrosine-protein kinase SYK:Protein kinase domain	KSYK:Protein Kinase	P43405	6850	SYK	Human	RFU	Protein
seq.10731.10	0.250296	0.0897217	10731-10	3	SL018028	Heparan sulfate glucosamine 3-O-sulfotransferase 5	HS3S5	Q8IZT8	222537	HS3ST5	Human	RFU	Protein
seq.10734.339	-0.0593355	0.691973	10734-339	3	SL018126	Galactose-3-O-sulfotransferase 2	G3ST2	Q9H3Q3	64090	GAL3ST2	Human	RFU	Protein
seq.10737.96	-0.210739	0.155062	10737-96	3	SL005397	Leukocyte elastase inhibitor	Serpin B1	P30740	1992	SERPINB1	Human	RFU	Protein
seq.10738.11	0.0202412	0.892577	10738-11	3	SL004460	Fibulin-5	fibulin 5	Q9UBX5	10516	FBLN5	Human	RFU	Protein
seq.10741.22	0.0649452	0.664498	10741-22	3	SL002684	Macrophage colony-stimulating factor 1	CSF-1	P09603	1435	CSF1	Human	RFU	Protein
seq.10743.13	0.363878	0.0119269	10743-13	3	SL008760	SLIT and NTRK-like protein 1	SLIK1	Q96PX8	114798	SLITRK1	Human	RFU	Protein
seq.10746.24	0.0958853	0.521435	10746-24	3	SL009412	Dickkopf-related protein 3	DKK3	Q9UBP4	27122	DKK3	Human	RFU	Protein
seq.10748.216	0.220224	0.136895	10748-216	3	SL018468	Protocadherin beta-2	PCDB2	Q9Y5E7	56133	PCDHB2	Human	RFU	Protein
seq.10749.18	0.0104676	0.944328	10749-18	3	SL000451	Heat shock 70 kDa protein 1A	HSP 70	P0DMV8	3303	HSPA1A	Human	RFU	Protein
seq.10752.8	0.235954	0.110333	10752-8	3	SL018591	Chromodomain Y-like protein 2	CDYL2	Q8N8U2	124359	CDYL2	Human	RFU	Protein
seq.10753.31	0.136368	0.36072	10753-31	3	SL018585	Disintegrin and metalloproteinase domain-containing protein 7	ADAM7	Q9H2U9	8756	ADAM7	Human	RFU	Protein
seq.10754.113	0.0392678	0.793276	10754-113	3	SL005237	Prokineticin-2	Prokineticin-2	Q9HC23	60675	PROK2	Human	RFU	Protein
seq.10756.34	-0.102767	0.491838	10756-34	3	SL012761	Urocortin-3	UCN3	Q969E3	114131	UCN3	Human	RFU	Protein
seq.10758.2	-0.118035	0.42942	10758-2	3	SL012375	Keratocan	KERA	O60938	11081	KERA	Human	RFU	Protein
seq.10760.107	0.0796345	0.594662	10760-107	3	SL018367	Glutamate receptor 4	GRIA4	P48058	2893	GRIA4	Human	RFU	Protein
seq.10761.5	0.278345	0.0581613	10761-5	3	SL006541	Transmembrane emp24 domain-containing protein 2	TMED2	Q15363	10959	TMED2	Human	RFU	Protein
seq.10762.2	0.157939	0.289013	10762-2	3	SL025911	Killer cell lectin-like receptor subfamily G member 2:N-term	KLRG2:N-term	A4D1S0	346689	KLRG2	Human	RFU	Protein
seq.10767.52	0.11977	0.422621	10767-52	3	SL018836	G-protein coupled receptor 64	GPR64	Q8IZP9	10149	ADGRG2	Human	RFU	Protein
seq.10772.21	0.0644826	0.666748	10772-21	3	SL017976	Chondroitin sulfate N-acetylgalactosaminyltransferase 2	CGAT2	Q8N6G5	55454	CSGALNACT2	Human	RFU	Protein
seq.10780.10	0.372553	0.0099117	10780-10	3	SL008723	Ras-related protein Rab-3D	RAB3D	O95716	9545	RAB3D	Human	RFU	Protein
seq.10781.19	-0.0626319	0.675778	10781-19	3	SL008886	C-type lectin domain family 4 member G	CLC4G	Q6UXB4	339390	CLEC4G	Human	RFU	Protein
seq.10785.8	0.106989	0.474123	10785-8	3	SL018337	Leucine-rich repeat-containing protein 52	LRC52	Q8N7C0	440699	LRRC52	Human	RFU	Protein
seq.10798.4	0.217679	0.141605	10798-4	3	SL018456	CMRF35-like molecule 2	CLM2	Q496F6	342510	CD300E	Human	RFU	Protein
seq.10800.15	-0.107394	0.472442	10800-15	3	SL003668	Serpin H1	Collagen-binding protein	P50454	871	SERPINH1	Human	RFU	Protein
seq.10801.11	0.047133	0.753064	10801-11	3	SL004843	Ephrin-A2	Ephrin-A2	O43921	1943	EFNA2	Human	RFU	Protein
seq.10803.22	0.0170026	0.909687	10803-22	3	SL000451	Heat shock 70 kDa protein 1A	HSP 70	P0DMV8	3303	HSPA1A	Human	RFU	Protein
seq.10809.14	0.20004	0.17761	10809-14	3	SL018479	Killer cell lectin-like receptor subfamily B member 1	KLRB1	Q12918	3820	KLRB1	Human	RFU	Protein
seq.10814.7	0.0212243	0.887393	10814-7	3	SL016708	T-cell surface glycoprotein CD1a	CD1A	P06126	909	CD1A	Human	RFU	Protein
seq.10815.2	0.157014	0.291883	10815-2	3	SL018601	Intracellular hyaluronan-binding protein 4	HABP4	Q5JVS0	22927	HABP4	Human	RFU	Protein
seq.10816.150	-0.033022	0.825597	10816-150	3	SL022717	Paired immunoglobulin-like type 2 receptor alpha isoform FDF03-M14	PILRA isoform FDF03-M14	Q9UKJ1	29992	PILRA	Human	RFU	Protein
seq.10817.26	0.133649	0.370461	10817-26	3	SL018588	TOMM20-like protein 1	TO20L	Q6UXN7	387990	TOMM20L	Human	RFU	Protein
seq.10818.36	0.238383	0.106609	10818-36	3	SL008921	Sphingomyelin phosphodiesterase	ASM	P17405	6609	SMPD1	Human	RFU	Protein
seq.10819.108	-0.00445306	0.976301	10819-108	3	SL004461	Fibulin-1	fibulin 1	P23142	2192	FBLN1	Human	RFU	Protein
seq.10825.12	-0.0487523	0.744861	10825-12	3	SL018584	V-set and immunoglobulin domain-containing protein 10	VSI10	Q8N0Z9	54621	VSIG10	Human	RFU	Protein
seq.10827.67	0.243183	0.0995341	10827-67	3	SL018590	Leucine-rich repeat and immunoglobulin-like domain-containing nogo receptor-interacting protein 3	LIGO3	P0C6S8	645191	LINGO3	Human	RFU	Protein
seq.10830.5	0.204551	0.167831	10830-5	3	SL025899	EF-hand calcium-binding domain-containing protein 14:N-term	K0494:N-term	O75071	9813	EFCAB14	Human	RFU	Protein
seq.10832.24	0.336292	0.0208225	10832-24	3	SL018597	Beta-1,4-galactosyltransferase 6	B4GT6	Q9UBX8	9331	B4GALT6	Human	RFU	Protein
seq.10833.64	-0.00971576	0.948321	10833-64	3	SL012788	Hedgehog-interacting protein	HHIP	Q96QV1	64399	HHIP	Human	RFU	Protein
seq.10835.25	0.279848	0.0567615	10835-25	3	SL018593	Alpha-1,4-N-acetylglucosaminyltransferase	A4GCT	Q9UNA3	51146	A4GNT	Human	RFU	Protein
seq.10842.7	0.406674	0.00455863	10842-7	3	SL018620	Beta-1,3-galactosyl-O-glycosyl-glycoprotein beta-1,6-N-acetylglucosaminyltransferase 4	GCNT4	Q9P109	51301	GCNT4	Human	RFU	Protein
seq.10847.1	0.169447	0.254849	10847-1	3	SL018624	Sialic acid-binding Ig-like lectin 15	SIG15	Q6ZMC9	284266	SIGLEC15	Human	RFU	Protein
seq.10848.137	0.231212	0.117889	10848-137	3	SL018632	Butyrophilin-like protein 3	BTNL3	Q6UXE8	10917	BTNL3	Human	RFU	Protein
seq.10851.77	0.0920105	0.53848	10851-77	3	SL007417	Interleukin-27 subunit beta	IL27B	Q14213	10148	EBI3	Human	RFU	Protein
seq.10852.114	-0.380302	0.0083665	10852-114	3	SL012987	Heterogeneous nuclear ribonucleoprotein D-like	HNRDL	O14979	9987	HNRNPDL	Human	RFU	Protein
seq.10854.15	0.179105	0.228362	10854-15	3	SL018620	Beta-1,3-galactosyl-O-glycosyl-glycoprotein beta-1,6-N-acetylglucosaminyltransferase 4	GCNT4	Q9P109	51301	GCNT4	Human	RFU	Protein
seq.10855.55	0.178585	0.229739	10855-55	3	SL009948	Plexin-B2	PLXB2	O15031	23654	PLXNB2	Human	RFU	Protein
seq.10866.60	-0.295868	0.0434658	10866-60	3	SL018833	Serine/threonine-protein phosphatase 4 regulatory subunit 3A	P4R3A	Q6IN85	55671	PPP4R3A	Human	RFU	Protein
seq.10870.32	-0.382674	0.0079374	10870-32	3	SL025990	Spastin:Microtubule interacting and trafficking domain	Spastin:MIT	Q9UBP0	6683	SPAST	Human	RFU	Protein
seq.10876.300	0.199867	0.177994	10876-300	3	SL018839	BRCA1-associated ATM activator 1	BRAT1	Q6PJG6	221927	BRAT1	Human	RFU	Protein
seq.10880.38	-0.252089	0.0873716	10880-38	3	SL018034	Protein FAM163B	F163B	P0C2L3	642968	FAM163B	Human	RFU	Protein
seq.10882.12	0.0821213	0.583168	10882-12	3	SL005718	Desmocollin-1	Desmocollin-1	Q08554	1823	DSC1	Human	RFU	Protein
seq.10885.36	0.0636729	0.670693	10885-36	3	SL016472	Bombesin receptor-activated protein C6orf89	CF089	Q6UWU4	221477	C6orf89	Human	RFU	Protein
seq.10889.2	-0.190209	0.200326	10889-2	3	SL017998	Melanocortin-2 receptor accessory protein 2	MRAP2	Q96G30	112609	MRAP2	Human	RFU	Protein
seq.10890.135	0.371628	0.0101117	10890-135	3	SL018026	Lactase-like protein	LCTL	Q6UWM7	197021	LCTL	Human	RFU	Protein
seq.10892.8	0.201602	0.174179	10892-8	3	SL007619	Oncostatin-M-specific receptor subunit beta	OSMR	Q99650	9180	OSMR	Human	RFU	Protein
seq.10894.25	0.126594	0.396475	10894-25	3	SL005696	Secretagogin	Secretagogin	O76038	10590	SCGN	Human	RFU	Protein
seq.10895.28	0.347801	0.0165971	10895-28	3	SL017961	Transmembrane protease serine 11B	TM11B	Q86T26	132724	TMPRSS11B	Human	RFU	Protein
seq.10900.272	-0.310152	0.0338653	10900-272	3	SL013230	Stathmin-2	STMN2	Q93045	11075	STMN2	Human	RFU	Protein
seq.10902.53	0.136888	0.358872	10902-53	3	SL018040	Retroviral-like aspartic protease 1	APRV1	Q53RT3	151516	ASPRV1	Human	RFU	Protein
seq.10903.50	-0.229593	0.120556	10903-50	3	SL017987	Syntaxin-8	STX8	Q9UNK0	9482	STX8	Human	RFU	Protein
seq.10907.116	0.328138	0.0243364	10907-116	3	SL009074	Neurotrimin	NTRI	Q9P121	50863	NTM	Human	RFU	Protein
seq.10908.2	0.0887719	0.55293	10908-2	3	SL017992	Polypeptide N-acetylgalactosaminyltransferase 13	GLT13	Q8IUC8	114805	GALNT13	Human	RFU	Protein
seq.10910.6	0.0640777	0.66872	10910-6	3	SL018022	Carcinoembryonic antigen-related cell adhesion molecule 4	CEAM4	O75871	1089	CEACAM4	Human	RFU	Protein
seq.10916.44	-0.163317	0.272693	10916-44	3	SL013523	Secretory phospholipase A2 receptor	PLA2R	Q13018	22925	PLA2R1	Human	RFU	Protein
seq.10917.40	0.310673	0.0335517	10917-40	3	SL006983	Guanine nucleotide-binding protein G(I)/G(S)/G(O) subunit gamma-T2	GBGT2	O14610	2793	GNGT2	Human	RFU	Protein
seq.10924.258	-0.0325015	0.828305	10924-258	3	SL018077	Neuferricin	NEUFC	Q8WUJ1	124936	CYB5D2	Human	RFU	Protein
seq.10933.107	0.211491	0.15356	10933-107	3	SL018094	Calcium-binding protein 8	CABP8	Q9BXU9	83698	CALN1	Human	RFU	Protein
seq.10938.13	0.269034	0.0674573	10938-13	3	SL003442	Lymphocyte function-associated antigen 3	sLFA-3	P19256	965	CD58	Human	RFU	Protein
seq.10939.16	0.370008	0.0104699	10939-16	3	SL018105	Pleckstrin homology domain-containing family A member 4	PKHA4	Q9H4M7	57664	PLEKHA4	Human	RFU	Protein
seq.10940.25	0.213284	0.150023	10940-25	3	SL008242	Sarcalumenin	SRCA	Q86TD4	6345	SRL	Human	RFU	Protein
seq.10945.11	-0.202354	0.172545	10945-11	3	SL006065	Syntaxin-6	Syntaxin-6	O43752	10228	STX6	Human	RFU	Protein
seq.10948.14	-0.0479426	0.748959	10948-14	3	SL008958	Phospholipase D3	PLD3	Q8IV08	23646	PLD3	Human	RFU	Protein
seq.10949.59	0.0456294	0.760706	10949-59	3	SL008009	60S acidic ribosomal protein P2	RLA2	P05387	6181	RPLP2	Human	RFU	Protein
seq.10953.14	0.271058	0.0653421	10953-14	3	SL018252	C-type lectin domain family 2 member A	CLC2A	Q6UVW9	387836	CLEC2A	Human	RFU	Protein
seq.10955.4	0.193679	0.192086	10955-4	3	SL014095	C-type lectin domain family 10 member A	CLC10	Q8IUN9	10462	CLEC10A	Human	RFU	Protein
seq.10956.82	0.0436631	0.770732	10956-82	3	SL009212	Glycine cleavage system H protein, mitochondrial	GCSH	P23434	2653	GCSH	Human	RFU	Protein
seq.10959.125	0.249429	0.0908764	10959-125	3	SL005478	BET1-like protein	BET1L	Q9NYM9	51272	BET1L	Human	RFU	Protein
seq.10961.15	0.00266027	0.985841	10961-15	3	SL015329	Retinoic acid receptor responder protein 3	TIG3	Q9UL19	5920	PLAAT4	Human	RFU	Protein
seq.10966.1	0.276841	0.0595887	10966-1	3	SL000251	Alpha-2-HS-glycoprotein	a2-HS-Glycoprotein	P02765	197	AHSG	Human	RFU	Protein
seq.10967.12	0.109302	0.464562	10967-12	3	SL000546	Prolactin	PRL	P01236	5617	PRL	Human	RFU	Protein
seq.10970.3	-0.2854	0.0518261	10970-3	3	SL018330	Ecto-ADP-ribosyltransferase 3	NAR3	Q13508	419	ART3	Human	RFU	Protein
seq.10974.20	0.168002	0.258985	10974-20	3	SL012454	Serine protease inhibitor Kazal-type 7	ISK7	P58062	84651	SPINK7	Human	RFU	Protein
seq.10975.59	0.243183	0.0995341	10975-59	3	SL008738	Mucin-like protein 1	MUCL1	Q96DR8	118430	MUCL1	Human	RFU	Protein
seq.10976.44	0.169043	0.256003	10976-44	3	SL025935	Mucin-1:region 3	MUC1:region 3	P15941	4582	MUC1	Human	RFU	Protein
seq.10977.55	0.141688	0.342106	10977-55	3	SL017252	Unique cartilage matrix-associated protein	UCMA	Q8WVF2	221044	UCMA	Human	RFU	Protein
seq.10978.39	-0.0490993	0.743107	10978-39	3	SL009327	Growth hormone variant	SOM2	P01242	2689	GH2	Human	RFU	Protein
seq.10980.11	-0.247752	0.0931415	10980-11	3	SL007155	Acetylcholinesterase	ACES	P22303	43	ACHE	Human	RFU	Protein
seq.10981.56	0.154411	0.300055	10981-56	3	SL013799	Pro-neuregulin-3, membrane-bound isoform	NRG3	P56975	10718	NRG3	Human	RFU	Protein
seq.10990.21	0.118902	0.426013	10990-21	3	SL017128	Leucine-rich repeat serine/threonine-protein kinase 2	LRRK2	Q5S007	120892	LRRK2	Human	RFU	Protein
seq.11067.13	-0.0688199	0.64577	11067-13	3	SL001791	Osteocalcin	Osteocalcin	P02818	632	BGLAP	Human	RFU	Protein
seq.11071.1	0.208542	0.159513	11071-1	3	SL000481	Interleukin-5	IL-5	P05113	3567	IL5	Human	RFU	Protein
seq.11081.1	0.0778995	0.60274	11081-1	3	SL007151	Glycerol-3-phosphate dehydrogenase [NAD(+)], cytoplasmic	GPDA	P21695	2819	GPD1	Human	RFU	Protein
seq.11083.23	-0.0334847	0.823193	11083-23	3	SL001731	Gamma-enolase	NSE	P09104	2026	ENO2	Human	RFU	Protein
seq.11089.7	0.0935142	0.531833	11089-7	3	SL000459	Immunoglobulin A	IgA	P01876|P01877	3493 3494	IGHA1|IGHA2	Human	RFU	Protein
seq.11094.104	0.325189	0.0257239	11094-104	3	SL007361	Galectin-10	LPPL	Q05315	1178	CLC	Human	RFU	Protein
seq.11096.57	-0.274065	0.0622974	11096-57	3	SL018921	HemK methyltransferase family member 2	HEMK2	Q9Y5N5	29104	N6AMT1	Human	RFU	Protein
seq.11098.1	-0.211029	0.154483	11098-1	3	SL007953	Pyridoxal kinase	PDXK	O00764	8566	PDXK	Human	RFU	Protein
seq.11101.18	0.294306	0.0446381	11101-18	3	SL004489	Toll-like receptor 4	TLR4	O00206	7099	TLR4	Human	RFU	Protein
seq.11102.22	-0.0101206	0.94617	11102-22	3	SL012561	Regenerating islet-derived protein 4	REG4	Q9BYZ8	83998	REG4	Human	RFU	Protein
seq.11103.24	-0.347974	0.0165394	11103-24	3	SL000448	Heat shock protein beta-1	HSP 27	P04792	3315	HSPB1	Human	RFU	Protein
seq.11104.13	0.0213978	0.886478	11104-13	3	SL003340	Chitinase-3-like protein 1	YKL-40	P36222	1116	CHI3L1	Human	RFU	Protein
seq.11105.171	-0.211607	0.15333	11105-171	3	SL003650	Alpha-enolase	Alpha enolase	P06733	2023	ENO1	Human	RFU	Protein
seq.11107.25	0.249892	0.0902591	11107-25	3	SL007735	Teneurin-3	TEN3	Q9P273	55714	TENM3	Human	RFU	Protein
seq.11109.56	0.0176966	0.906017	11109-56	3	SL025995	Sushi, von Willebrand factor type A, EGF and pentraxin domain-containing protein 1:Sushi 15-18	SVEP1:Sushi 15-18	Q4LDE5	79987	SVEP1	Human	RFU	Protein
seq.11110.4	0.123934	0.406553	11110-4	3	SL019320	Transmembrane protein 119	TM119	Q4V9L6	338773	TMEM119	Human	RFU	Protein
seq.11112.18	0.133881	0.369626	11112-18	3	SL016490	Protein kish-A	KISHA	Q8TBQ9	153339	TMEM167A	Human	RFU	Protein
seq.11116.16	-0.0700344	0.639943	11116-16	3	SL018991	Uncharacterized protein C11orf87	CK087	Q6NUJ2	399947	C11orf87	Human	RFU	Protein
seq.11117.2	0.00404823	0.978455	11117-2	3	SL009460	Spermatogenesis-associated protein 20	SPT20	Q8TB22	64847	SPATA20	Human	RFU	Protein
seq.11118.107	0.104791	0.483302	11118-107	3	SL019321	Ras-related protein Rab-17	RAB17	Q9H0T7	64284	RAB17	Human	RFU	Protein
seq.11120.49	0.189342	0.202425	11120-49	3	SL019329	N-acetyltransferase 14	NAT14	Q8WUY8	57106	NAT14	Human	RFU	Protein
seq.11121.56	0.0147471	0.921627	11121-56	3	SL012520	Brorin	VWC2	Q2TAL6	375567	VWC2	Human	RFU	Protein
seq.11122.97	-0.224099	0.129948	11122-97	3	SL019337	Maspardin	SPG21	Q9NZD8	51324	SPG21	Human	RFU	Protein
seq.11126.102	0.419975	0.00329383	11126-102	3	SL007986	Triple functional domain protein	TRIO	O75962	7204	TRIO	Human	RFU	Protein
seq.11128.29	0.000289159	0.998461	11128-29	3	SL026000	Transmembrane protein 132C:Cytoplasmic domain	T132C:CD	Q8N3T6	92293	TMEM132C	Human	RFU	Protein
seq.11129.66	0.216118	0.144555	11129-66	3	SL007065	Bone morphogenetic protein 15	BMP15	O95972	9210	BMP15	Human	RFU	Protein
seq.11130.158	-0.254807	0.0839003	11130-158	3	SL019338	Voltage-dependent L-type calcium channel subunit beta-4	CACB4	O00305	785	CACNB4	Human	RFU	Protein
seq.11134.30	0.153717	0.302259	11134-30	3	SL019322	Peptide chain release factor 1-like, mitochondrial	RF1ML	Q9UGC7	54516	MTRF1L	Human	RFU	Protein
seq.11135.5	0.0756441	0.613313	11135-5	3	SL012643	39S ribosomal protein L55, mitochondrial	RM55	Q7Z7F7	128308	MRPL55	Human	RFU	Protein
seq.11137.43	0.0283376	0.85003	11137-43	3	SL025889	Cytokine receptor common subunit beta:Cytoplasmic domain	IL3RB:CD	P32927	1439	CSF2RB	Human	RFU	Protein
seq.11138.16	-0.1595	0.28421	11138-16	3	SL006056	Runt-related transcription factor 3	RUNX3	Q13761	864	RUNX3	Human	RFU	Protein
seq.11140.56	0.0672006	0.653571	11140-56	3	SL025819	Collagen alpha-1(I) chain:C-term propeptide	CO1A1:C-term propeptide	P02452	1277	COL1A1	Human	RFU	Protein
seq.11142.11	-0.30408	0.0377073	11142-11	3	SL025792	Angiopoietin-related protein 1:C-Term, Fibrinogen domian	ANGL1:C-term	O95841	9068	ANGPTL1	Human	RFU	Protein
seq.11143.32	0.270248	0.0661817	11143-32	3	SL025949	Noelin-3:Isoform 2, N-term	NOE3:N-term	Q96PB7	118427	OLFM3	Human	RFU	Protein
seq.11144.10	0.263251	0.0738016	11144-10	3	SL012527	Beta-defensin 116	DB116	Q30KQ4	245930	DEFB116	Human	RFU	Protein
seq.11145.72	0.402452	0.0050404	11145-72	3	SL019333	UPF0606 protein KIAA1549L	K154L	Q6ZVL6	25758	KIAA1549L	Human	RFU	Protein
seq.11146.4	0.072926	0.626157	11146-4	3	SL019339	T-box transcription factor TBX22	TBX22	Q9Y458	50945	TBX22	Human	RFU	Protein
seq.11147.17	0.0517595	0.729702	11147-17	3	SL026020	Trem-like transcript 1 protein:immunoreceptor tyrosine-based inhibition motif	TRML1:ITIM	Q86YW5	340205	TREML1	Human	RFU	Protein
seq.11149.3	0.419512	0.003332	11149-3	3	SL026003	Toll-like receptor 1:Cytoplasmic domain	TLR1:CD	Q15399	7096	TLR1	Human	RFU	Protein
seq.11150.3	0.0730417	0.625609	11150-3	3	SL002657	Collagen alpha-1(VI) chain	Collagen a1(VI)	P12109	1291	COL6A1	Human	RFU	Protein
seq.11152.46	-0.230287	0.119407	11152-46	3	SL003918	Kallikrein-13	kallikrein 13	Q9UKR3	26085	KLK13	Human	RFU	Protein
seq.11154.3	-0.262962	0.0741308	11154-3	3	SL007421	Nuclear factor erythroid 2-related factor 1	NF2L1	Q14494	4779	NFE2L1	Human	RFU	Protein
seq.11155.16	0.230981	0.118267	11155-16	3	SL019315	Collagen alpha-5(VI) chain	CO6A5	A8TX70	256076	COL6A5	Human	RFU	Protein
seq.11157.35	-0.104791	0.483302	11157-35	3	SL000451	Heat shock 70 kDa protein 1A	HSP 70	P0DMV8	3303	HSPA1A	Human	RFU	Protein
seq.11158.40	0.122719	0.411203	11158-40	3	SL019326	Bicaudal D-related protein 1	BICR1	Q6ZP65	92558	BICDL1	Human	RFU	Protein
seq.11159.14	0.16378	0.271318	11159-14	3	SL025937	Mitochondrial ubiquitin ligase activator of NFKB 1:Cytoplasmic domain	MUL1:CD	Q969V5	79594	MUL1	Human	RFU	Protein
seq.11160.56	0.111905	0.45393	11160-56	3	SL019335	RING finger protein 122	RN122	Q9H9V4	79845	RNF122	Human	RFU	Protein
seq.11161.5	-0.37342	0.00972734	11161-5	3	SL019340	Spartin	SPG20	Q8N0X7	23111	SPART	Human	RFU	Protein
seq.11162.37	0.026834	0.857904	11162-37	3	SL019313	Equatorin	EQTN	Q9NQ60	54586	EQTN	Human	RFU	Protein
seq.11163.7	0.313333	0.0319857	11163-7	3	SL019316	Protein FAM162B	F162B	Q5T6X4	221303	FAM162B	Human	RFU	Protein
seq.11164.7	-0.157939	0.289013	11164-7	3	SL019319	Teneurin-2	TEN2	Q9NT68	57451	TENM2	Human	RFU	Protein
seq.11167.6	0.134633	0.36692	11167-6	3	SL019330	Myotubularin-related protein 1	MTMR1	Q13613	8776	MTMR1	Human	RFU	Protein
seq.11168.3	0.0368967	0.805509	11168-3	3	SL019053	Multiple epidermal growth factor-like domains protein 10	MEG10	Q96KG7	84466	MEGF10	Human	RFU	Protein
seq.11171.25	-0.263656	0.0733427	11171-25	3	SL025862	Filamin-A:Calponin Homology 2	filamin A:CH2	P21333	2316	FLNA	Human	RFU	Protein
seq.11173.29	0.201197	0.175064	11173-29	3	SL019119	Allergin-1	MILR1	Q7Z6M3	284021	MILR1	Human	RFU	Protein
seq.11174.8	0.110517	0.459584	11174-8	3	SL026002	Thrombospondin type-1 domain-containing protein 7A:Thrombospondin type-1 domain 6	THS7A:TSP type-1 domain 6	Q9UPZ6	221981	THSD7A	Human	RFU	Protein
seq.11175.45	-0.019258	0.897767	11175-45	3	SL018606	Lysophosphatidylcholine acyltransferase 2	PCAT2	Q7L5N7	54947	LPCAT2	Human	RFU	Protein
seq.11177.16	-0.174999	0.239381	11177-16	3	SL006465	Keratin, type II cytoskeletal 5	K2C5	P13647	3852	KRT5	Human	RFU	Protein
seq.11178.21	-0.121216	0.417001	11178-21	3	SL025996	Sushi, von Willebrand factor type A, EGF and pentraxin domain-containing protein 1:EGF-like domains 4-6	SVEP1:EGF-like domains 4-6	Q4LDE5	79987	SVEP1	Human	RFU	Protein
seq.11179.7	0.263656	0.0733427	11179-7	3	SL006717	Testis-specific serine/threonine-protein kinase 1	TSSK1	Q9BXA7	83942	TSSK1B	Human	RFU	Protein
seq.11180.17	0.202932	0.171296	11180-17	3	SL019318	SWI/SNF complex subunit SMARCC1	SMRC1	Q92922	6599	SMARCC1	Human	RFU	Protein
seq.11184.51	0.0201255	0.893188	11184-51	3	SL002762	Chromogranin-A	CgA	P10645	1113	CHGA	Human	RFU	Protein
seq.11185.145	0.15898	0.285805	11185-145	3	SL019341	GTP cyclohydrolase 1	GCH1	P30793	2643	GCH1	Human	RFU	Protein
seq.11186.12	0.246306	0.095129	11186-12	3	SL019314	Transmembrane protein 52	TMM52	Q8NDY8	339456	TMEM52	Human	RFU	Protein
seq.11187.11	0.308475	0.0348926	11187-11	3	SL018579	C-type lectin domain family 12 member A	CL12A	Q5QGZ9	160364	CLEC12A	Human	RFU	Protein
seq.11190.129	0.402279	0.00506112	11190-129	3	SL019328	ATP-dependent zinc metalloprotease YME1L1	YMEL1	Q96TA2	10730	YME1L1	Human	RFU	Protein
seq.11192.168	0.136599	0.359898	11192-168	3	SL008302	Tubulointerstitial nephritis antigen-like	TINAL	Q9GZM7	64129	TINAGL1	Human	RFU	Protein
seq.11193.27	0.194489	0.190198	11193-27	3	SL019342	Hepatocyte nuclear factor 1-alpha	HNF1A	P20823	6927	HNF1A	Human	RFU	Protein
seq.11194.6	0.278634	0.05789	11194-6	3	SL007783	Signaling threshold-regulating transmembrane adapter 1	SIT1	Q9Y3P8	27240	SIT1	Human	RFU	Protein
seq.11196.31	-0.227568	0.123955	11196-31	3	SL025822	Collagen alpha-3(VI) chain:Bovine pancreatic trypsin inhibitor/Kunitz inhibitor domain, isoform 1	Collagen alpha-3(VI):BPTI/Kunitz inhibitor	P12111	1293	COL6A3	Human	RFU	Protein
seq.11198.37	0.406963	0.00452715	11198-37	3	SL012768	Cyclic AMP-responsive element-binding protein 3-like protein 1	CR3L1	Q96BA8	90993	CREB3L1	Human	RFU	Protein
seq.11200.52	0.0699187	0.640497	11200-52	3	SL007696	Complement component C1q receptor	C1QR1	Q9NPY3	22918	CD93	Human	RFU	Protein
seq.11201.19	0.134748	0.366504	11201-19	3	SL019343	tRNA pseudouridine synthase A, mitochondrial	TRUA	Q9Y606	80324	PUS1	Human	RFU	Protein
seq.11202.70	0.270711	0.0657009	11202-70	3	SL019350	T-box transcription factor TBX5	TBX5	Q99593	6910	TBX5	Human	RFU	Protein
seq.11203.97	-0.265795	0.0709544	11203-97	3	SL009203	Pyruvate kinase PKLR	KPYR	P30613	5313	PKLR	Human	RFU	Protein
seq.11204.80	-0.306046	0.0364258	11204-80	3	SL009892	Coxsackievirus and adenovirus receptor	CXAR	P78310	1525	CXADR	Human	RFU	Protein
seq.11205.10	-0.121967	0.414096	11205-10	3	SL004571	Integrin beta-7	Integrin beta-7	P26010	3695	ITGB7	Human	RFU	Protein
seq.11207.3	0.291299	0.0469683	11207-3	3	SL025927	Macrophage scavenger receptor types I and II:Cytoplasmic domain	Macrophage scavenger receptor:CD	P21757	4481	MSR1	Human	RFU	Protein
seq.11208.15	0.0957118	0.522192	11208-15	3	SL019369	N-acetylglucosamine-1-phosphodiester alpha-N-acetylglucosaminidase	NAGPA	Q9UK23	51172	NAGPA	Human	RFU	Protein
seq.11211.7	-0.332186	0.0225344	11211-7	3	SL019355	Tubulin-specific chaperone E	TBCE	Q15813	6905	TBCE	Human	RFU	Protein
seq.11212.7	0.140531	0.346101	11212-7	3	SL008805	Thioredoxin domain-containing protein 5	TXND5	Q8NBS9	81567	TXNDC5	Human	RFU	Protein
seq.11214.40	0.0429691	0.77428	11214-40	3	SL019363	DnaJ homolog subfamily B member 9	DNJB9	Q9UBS3	4189	DNAJB9	Human	RFU	Protein
seq.11215.6	0.00312292	0.983379	11215-6	3	SL025808	Cadherin-15:Cytoplasmic domain	CAD15:CD	P55291	1013	CDH15	Human	RFU	Protein
seq.11217.16	-0.393719	0.00617993	11217-16	3	SL007405	C-terminal-binding protein 1	CTBP1	Q13363	1487	CTBP1	Human	RFU	Protein
seq.11218.84	0.0778417	0.603011	11218-84	3	SL019351	Thiopurine S-methyltransferase	TPMT	P51580	7172	TPMT	Human	RFU	Protein
seq.11219.95	-0.102131	0.494537	11219-95	3	SL012727	Fibroblast growth factor-binding protein 3	FGFP3	Q8TAT2	143282	FGFBP3	Human	RFU	Protein
seq.11220.53	0.236128	0.110064	11220-53	3	SL019359	Uncharacterized protein C10orf105	CJ105	Q8TEF2	414152	C10orf105	Human	RFU	Protein
seq.11223.1	0.225082	0.128229	11223-1	3	SL018407	Transmembrane protein 154	TM154	Q6P9G4	201799	TMEM154	Human	RFU	Protein
seq.11226.16	-0.4161	0.00362573	11226-16	3	SL019352	Ubiquitin-protein ligase E3A	UBE3A	Q05086	7337	UBE3A	Human	RFU	Protein
seq.11227.31	-0.152618	0.305769	11227-31	3	SL019356	Transducin beta-like protein 2	TBL2	Q9Y4P3	26608	TBL2	Human	RFU	Protein
seq.11228.37	0.209756	0.157041	11228-37	3	SL018079	Protein RIC-3	RIC3	Q7Z5B4	79608	RIC3	Human	RFU	Protein
seq.11229.16	-0.0632102	0.672951	11229-16	3	SL007036	Serine/threonine-protein kinase/endoribonuclease IRE1	ERN1	O75460	2081	ERN1	Human	RFU	Protein
seq.11231.12	0.154874	0.298591	11231-12	3	SL019364	Adrenodoxin-like protein, mitochondrial	ADXL	Q6P4F2	112812	FDX2	Human	RFU	Protein
seq.11232.46	0.328774	0.0240455	11232-46	3	SL003164	Transcobalamin-1	Holo-TC I	P20061	6947	TCN1	Human	RFU	Protein
seq.11237.49	-0.288118	0.0495395	11237-49	3	SL006539	Procollagen C-endopeptidase enhancer 1	PCOC1	Q15113	5118	PCOLCE	Human	RFU	Protein
seq.11239.49	0.334557	0.021532	11239-49	3	SL019365	Transmembrane protease serine 6	TMPS6	Q8IU80	164656	TMPRSS6	Human	RFU	Protein
seq.11241.8	-0.0723477	0.628905	11241-8	3	SL011173	Argininosuccinate lyase	ARLY	P04424	435	ASL	Human	RFU	Protein
seq.11242.33	0.35584	0.0140979	11242-33	3	SL019353	Protein-glutamine gamma-glutamyltransferase K	TGM1	P22735	7051	TGM1	Human	RFU	Protein
seq.11243.90	-0.0702079	0.639113	11243-90	3	SL019357	Adhesion G-protein coupled receptor F1	GPR110	Q5T601	266977	ADGRF1	Human	RFU	Protein
seq.11245.43	-0.285169	0.0520245	11245-43	3	SL025863	Filamin-A:Calponin Homology 1	filamin A:CH1	P21333	2316	FLNA	Human	RFU	Protein
seq.11246.3	0.17737	0.232975	11246-3	3	SL012736	BPI fold-containing family B member 1	LPLC1	Q8TDL5	92747	BPIFB1	Human	RFU	Protein
seq.11247.20	0.181072	0.22321	11247-20	3	SL019366	N-acetylglutamate synthase, mitochondrial	NAGS	Q8N159	162417	NAGS	Human	RFU	Protein
seq.11248.43	-0.328716	0.0240718	11248-43	3	SL019345	Uroporphyrinogen-III synthase	HEM4	P10746	7390	UROS	Human	RFU	Protein
seq.11252.30	0.0641356	0.668438	11252-30	3	SL025921	Leucine-rich repeat and calponin homology domain-containing protein 4:Calponin Homology	LRCH4:CH	O75427	4034	LRCH4	Human	RFU	Protein
seq.11254.13	0.298875	0.041279	11254-13	3	SL012393	Papilin	PPN	O95428	89932	PAPLN	Human	RFU	Protein
seq.11257.1	-0.258913	0.0788622	11257-1	3	SL007095	Dihydropteridine reductase	DHPR	P09417	5860	QDPR	Human	RFU	Protein
seq.11258.41	-0.142209	0.340317	11258-41	3	SL004569	Mucosal addressin cell adhesion molecule 1	MAdCAM-1	Q13477	8174	MADCAM1	Human	RFU	Protein
seq.11260.47	0.18379	0.216222	11260-47	3	SL012729	SUN domain-containing protein 5	SPA4L	Q8TC36	140732	SUN5	Human	RFU	Protein
seq.11262.39	0.316514	0.0301932	11262-39	3	SL019367	TraB domain-containing protein	TRABD	Q9H4I3	80305	TRABD	Human	RFU	Protein
seq.11263.57	-0.0666223	0.656366	11263-57	3	SL019372	Calsequestrin-1	CASQ1	P31415	844	CASQ1	Human	RFU	Protein
seq.11264.33	0.314952	0.0310625	11264-33	3	SL019346	Xanthine dehydrogenase/oxidase	XDH	P47989	7498	XDH	Human	RFU	Protein
seq.11265.8	-0.191655	0.196863	11265-8	3	SL005674	Retinal dehydrogenase 1	Retinal dehydrogenase 1	P00352	216	ALDH1A1	Human	RFU	Protein
seq.11266.8	0.265275	0.0715296	11266-8	3	SL025980	P-selectin glycoprotein ligand 1:Extracellular domain	SELPL:ECD	Q14242	6404	SELPLG	Human	RFU	Protein
seq.11270.17	-0.0551138	0.712913	11270-17	3	SL019368	Coiled-coil-helix-coiled-coil-helix domain-containing protein 10, mitochondrial	CHC10	Q8WYQ3	400916	CHCHD10	Human	RFU	Protein
seq.11273.176	0.130527	0.381847	11273-176	3	SL013030	Glutathione S-transferase theta-2B	GSTT2	P0CG30	653689	GSTT2B	Human	RFU	Protein
seq.11275.94	-0.189689	0.201584	11275-94	3	SL013872	Low-density lipoprotein receptor-related protein 1B	LRP1B	Q9NZR2	53353	LRP1B	Human	RFU	Protein
seq.11277.23	-0.134286	0.368167	11277-23	3	SL014732	Cyclic AMP-dependent transcription factor ATF-6 alpha	ATF6A	P18850	22926	ATF6	Human	RFU	Protein
seq.11278.4	-0.0081543	0.956618	11278-4	3	SL009488	Collagen alpha-2(XI) chain	COL11A2	P13942	1302	COL11A2	Human	RFU	Protein
seq.11279.42	0.398809	0.00549134	11279-42	3	SL019373	Gamma-aminobutyric acid type B receptor subunit 1	GABR1	Q9UBS5	2550	GABBR1	Human	RFU	Protein
seq.11280.6	0.367001	0.0111643	11280-6	3	SL019348	Glutamate decarboxylase 1	DCE1	Q99259	2571	GAD1	Human	RFU	Protein
seq.11281.6	0.158344	0.287763	11281-6	3	SL002520	Growth factor receptor-bound protein 7	GRB7	Q14451	2886	GRB7	Human	RFU	Protein
seq.11282.16	0.164705	0.268582	11282-16	3	SL025926	Macrophage scavenger receptor types I and II:Extracellular domain	Macrophage scavenger receptor:ECD	P21757	4481	MSR1	Human	RFU	Protein
seq.11283.13	0.194662	0.189796	11283-13	3	SL019361	DDB1- and CUL4-associated factor 5	DCAF5	Q96JK2	8816	DCAF5	Human	RFU	Protein
seq.11284.24	0.329526	0.0237054	11284-24	3	SL005432	Leukocyte-associated immunoglobulin-like receptor 1	LAIR1	Q6GTX8	3903	LAIR1	Human	RFU	Protein
seq.11285.8	0.248793	0.0917305	11285-8	3	SL004572	Hematopoietic progenitor cell antigen CD34	CD34	P28906	947	CD34	Human	RFU	Protein
seq.11286.78	0.137466	0.356826	11286-78	3	SL007632	Selenoprotein S	SELS	Q9BQE4	55829	SELENOS	Human	RFU	Protein
seq.11287.14	-0.052974	0.723608	11287-14	3	SL005251	Cytochrome b5	Cytochrome b5	P00167	1528	CYB5A	Human	RFU	Protein
seq.11288.26	-0.181419	0.222309	11288-26	3	SL019349	Cytosolic purine 5'-nucleotidase	5NTC	P49902	22978	NT5C2	Human	RFU	Protein
seq.11289.31	0.253304	0.085807	11289-31	3	SL019354	Casein kinase I isoform delta	KC1D	P48730	1453	CSNK1D	Human	RFU	Protein
seq.11292.13	0.259203	0.0785165	11292-13	3	SL025978	Scavenger receptor class A member 3:region 2	SCAR3:region 2	Q6AZY7	51435	SCARA3	Human	RFU	Protein
seq.11293.14	0.267183	0.0694384	11293-14	3	SL025922	Leucine-rich repeat neuronal protein 1:Cytoplasmic domain	LRRN1:CD	Q6UXK5	57633	LRRN1	Human	RFU	Protein
seq.11294.7	0.0938611	0.530305	11294-7	3	SL026006	Transmembrane and coiled-coil domains protein 3:region 2	TMCC3:region 2	Q9ULS5	57458	TMCC3	Human	RFU	Protein
seq.11297.54	0.265795	0.0709544	11297-54	3	SL007356	Neurogenic locus notch homolog protein 2	NOTC2	Q04721	4853	NOTCH2	Human	RFU	Protein
seq.11300.32	0.3537	0.0147295	11300-32	3	SL008851	Sortilin	SORT	Q99523	6272	SORT1	Human	RFU	Protein
seq.11302.237	0.262615	0.0745274	11302-237	3	SL008783	Tenascin-R	TENR	Q92752	7143	TNR	Human	RFU	Protein
seq.11303.7	0.178469	0.230046	11303-7	3	SL008335	Deoxynucleoside triphosphate triphosphohydrolase SAMHD1	SAMH1	Q9Y3Z3	25939	SAMHD1	Human	RFU	Protein
seq.11307.33	-0.359136	0.01317	11307-33	3	SL007655	NEDD4-like E3 ubiquitin-protein ligase WWP1	WWP1	Q9H0M0	11059	WWP1	Human	RFU	Protein
seq.11308.8	0.185698	0.211407	11308-8	3	SL019414	Cyclic AMP-responsive element-binding protein 3-like protein 4	CR3L4	Q8TEY5	148327	CREB3L4	Human	RFU	Protein
seq.11310.8	0.449759	0.00151539	11310-8	3	SL004969	Desmoglein-3	Desmoglein-3	P32926	1830	DSG3	Human	RFU	Protein
seq.11311.79	0.321777	0.027411	11311-79	3	SL004573	V(D)J recombination-activating protein 1	RAG-1	P15918	5896	RAG1	Human	RFU	Protein
seq.11312.40	0.213168	0.150249	11312-40	3	SL019432	Mismatch repair endonuclease PMS2	PMS2	P54278	5395	PMS2	Human	RFU	Protein
seq.11313.100	0.0541306	0.71782	11313-100	3	SL008857	Pterin-4-alpha-carbinolamine dehydratase	PHS	P61457	5092	PCBD1	Human	RFU	Protein
seq.11315.148	0.215655	0.145437	11315-148	3	SL013714	Protein phosphatase 1D	PPM1D	O15297	8493	PPM1D	Human	RFU	Protein
seq.11318.20	0.25446	0.0843373	11318-20	3	SL004840	Apolipoprotein A-V	Apo A-V	Q6Q788	116519	APOA5	Human	RFU	Protein
seq.11319.106	-0.203279	0.170549	11319-106	3	SL013791	Double-strand break repair protein MRE11	MRE11	P49959	4361	MRE11	Human	RFU	Protein
seq.11320.29	0.254807	0.0839003	11320-29	3	SL013858	E3 ubiquitin-protein ligase CHFR	CHFR	Q96EP1	55743	CHFR	Human	RFU	Protein
seq.11324.3	0.299107	0.0411146	11324-3	3	SL006952	Peroxidasin-like protein	PXDNL	A1KZ92	137902	PXDNL	Human	RFU	Protein
seq.11325.8	0.0969262	0.516902	11325-8	3	SL007329	Protein BTG2	BTG2	P78543	7832	BTG2	Human	RFU	Protein
seq.11327.56	0.111326	0.456281	11327-56	3	SL019430	Dual specificity protein kinase CLK2	CLK2	P49760	1196	CLK2	Human	RFU	Protein
seq.11328.9	0.188069	0.205531	11328-9	3	SL019433	U6 snRNA phosphodiesterase	USB1	Q9BQ65	79650	USB1	Human	RFU	Protein
seq.11330.15	-0.0673163	0.653013	11330-15	3	SL013806	Casein kinase II subunit beta	CSK2B	P67870	1460	CSNK2B	Human	RFU	Protein
seq.11333.82	-0.353468	0.0147993	11333-82	3	SL006485	Rho GTPase-activating protein 25	RHG25	P42331	9938	ARHGAP25	Human	RFU	Protein
seq.11334.7	0.195472	0.187924	11334-7	3	SL019428	Leukocyte immunoglobulin-like receptor subfamily B member 3	LIRB3	O75022	102725035	LILRB3	Human	RFU	Protein
seq.11336.9	0.297719	0.0421092	11336-9	3	SL019434	Fanconi anemia group F protein	FANCF	Q9NPI8	2188	FANCF	Human	RFU	Protein
seq.11338.49	0.246595	0.0947289	11338-49	3	SL013793	Tyrosine-protein kinase BLK	BLK	P51451	640	BLK	Human	RFU	Protein
seq.11342.59	-0.242894	0.0999498	11342-59	3	SL025966	Plexin domain-containing protein 2:Cytoplasmic domain	PXDC2:CD	Q6UX71	84898	PLXDC2	Human	RFU	Protein
seq.11347.9	-0.245959	0.0956109	11347-9	3	SL006113	Transaldolase	Transaldolase	P37837	6888	TALDO1	Human	RFU	Protein
seq.11348.132	0.140416	0.346502	11348-132	3	SL012364	Prolyl 4-hydroxylase subunit alpha-2	P4HA2	O15460	8974	P4HA2	Human	RFU	Protein
seq.11350.30	-0.226354	0.126028	11350-30	3	SL019100	E3 ubiquitin-protein ligase CHIP	CHIP	Q9UNE7	10273	STUB1	Human	RFU	Protein
seq.11351.233	-0.0255617	0.864577	11351-233	3	SL019435	Non-homologous end-joining factor 1	NHEJ1	Q9H9Q4	79840	NHEJ1	Human	RFU	Protein
seq.11352.42	0.14377	0.334987	11352-42	3	SL006679	Titin	TITIN	Q8WZ42	7273	TTN	Human	RFU	Protein
seq.11353.143	-0.0862273	0.564411	11353-143	3	SL004101	Mothers against decapentaplegic homolog 2	SMAD2	Q15796	4087	SMAD2	Human	RFU	Protein
seq.11354.21	-0.26487	0.0719795	11354-21	3	SL006829	1-phosphatidylinositol 4,5-bisphosphate phosphodiesterase beta-1	Phospholipase C-beta-1	Q9NQ66	23236	PLCB1	Human	RFU	Protein
seq.11355.10	-0.313333	0.0319857	11355-10	3	SL008435	Eukaryotic translation initiation factor 5A-2	IF5A2	Q9GZV4	56648	EIF5A2	Human	RFU	Protein
seq.11356.19	0.17205	0.247517	11356-19	3	SL019423	Protein DGCR14	DGC14	Q96DF8	8220	ESS2	Human	RFU	Protein
seq.11358.15	-0.393951	0.00614707	11358-15	3	SL013823	Growth factor receptor-bound protein 10	GRB10	Q13322	2887	GRB10	Human	RFU	Protein
seq.11360.39	-0.234508	0.112596	11360-39	3	SL009588	Ribonucleoside-diphosphate reductase large subunit	RRM1	P23921	6240	RRM1	Human	RFU	Protein
seq.11361.73	-0.0917214	0.539762	11361-73	3	SL000155	Thymidine phosphorylase	TP	P19971	1890	TYMP	Human	RFU	Protein
seq.11363.58	0.124917	0.402812	11363-58	3	SL019418	Aquaporin-4	AQP4	P55087	361	AQP4	Human	RFU	Protein
seq.11364.18	0.209698	0.157159	11364-18	3	SL019424	Mitofusin-1	MFN1	Q8IWA4	55669	MFN1	Human	RFU	Protein
seq.11365.17	0.109302	0.464562	11365-17	3	SL009091	Teneurin-4	TEN4	Q6N022	26011	TENM4	Human	RFU	Protein
seq.11368.32	-0.2422	0.100953	11368-32	3	SL008133	Adenylate kinase 2, mitochondrial	KAD2	P54819	204	AK2	Human	RFU	Protein
seq.11369.23	-0.308475	0.0348926	11369-23	3	SL008855	Alcohol dehydrogenase class-3	ADHX	P11766	128	ADH5	Human	RFU	Protein
seq.11370.20	0.173958	0.242232	11370-20	3	SL019445	72 kDa inositol polyphosphate 5-phosphatase	INP5E	Q9NRR6	56623	INPP5E	Human	RFU	Protein
seq.11371.1	0.31021	0.0338304	11371-1	3	SL019419	Probable G-protein coupled receptor 101	GP101	Q96P66	83550	GPR101	Human	RFU	Protein
seq.11372.2	0.197554	0.183172	11372-2	3	SL019425	Zinc finger protein 18	ZNF18	P17022	7566	ZNF18	Human	RFU	Protein
seq.11375.49	0.414597	0.00376223	11375-49	3	SL019436	Forkhead box protein L2	FOXL2	P58012	668	FOXL2	Human	RFU	Protein
seq.11377.19	0.267472	0.0691259	11377-19	3	SL019442	Alcohol dehydrogenase class 4 mu/sigma chain	ADH7	P40394	131	ADH7	Human	RFU	Protein
seq.11378.37	-0.245439	0.0963372	11378-37	3	SL025913	Tyrosine-protein kinase SYK:Src Homology domain	KSYK:SH2, 1 and 2	P43405	6850	SYK	Human	RFU	Protein
seq.11380.84	0.156493	0.293506	11380-84	3	SL019426	RNA-binding protein 24	RBM24	Q9BX46	221662	RBM24	Human	RFU	Protein
seq.11381.56	-0.31235	0.0325572	11381-56	3	SL010934	Ribose-phosphate pyrophosphokinase 1	PRPS1	P60891	5631	PRPS1	Human	RFU	Protein
seq.11382.5	-0.324032	0.0262858	11382-5	3	SL006491	Biliverdin reductase A	BIEA	P53004	644	BLVRA	Human	RFU	Protein
seq.11383.41	0.131452	0.378452	11383-41	3	SL001732	Keratin, type II cytoskeletal 7	Keratin 7	P08729	3855	KRT7	Human	RFU	Protein
seq.11387.3	-0.00659283	0.964919	11387-3	3	SL019420	Cyclic AMP-dependent transcription factor ATF-6 beta	ATF6B	Q99941	1388	ATF6B	Human	RFU	Protein
seq.11388.75	-0.109534	0.463611	11388-75	3	SL001690	WAP four-disulfide core domain protein 2	HE4	Q14508	10406	WFDC2	Human	RFU	Protein
seq.11390.24	-0.125611	0.400182	11390-24	3	SL004870	Carbonic anhydrase-related protein	Carbonic Anhydrase VIII	P35219	767	CA8	Human	RFU	Protein
seq.11391.69	-0.0419281	0.77961	11391-69	3	SL015949	Mevalonate kinase	MVK	Q03426	4598	MVK	Human	RFU	Protein
seq.11395.5	-0.285632	0.0516282	11395-5	3	SL025855	Protein-tyrosine kinase 2-beta:4.1 protein, ezrin, radixin, moesin domain	FAK2:FERM	Q14289	2185	PTK2B	Human	RFU	Protein
seq.11396.39	0.160888	0.279986	11396-39	3	SL019451	Dynein intermediate chain 1, axonemal	DNAI1	Q9UI46	27019	DNAI1	Human	RFU	Protein
seq.11401.181	0.358847	0.0132492	11401-181	3	SL019468	E3 ubiquitin-protein ligase RNF146	RN146	Q9NTX7	81847	RNF146	Human	RFU	Protein
seq.11402.17	0.254807	0.0839003	11402-17	3	SL019475	Histone-lysine N-methyltransferase 2C	KMT2C	Q8NEZ4	58508	KMT2C	Human	RFU	Protein
seq.11405.150	0.0363763	0.808201	11405-150	3	SL007659	Caspase recruitment domain-containing protein 9	CARD9	Q9H257	64170	CARD9	Human	RFU	Protein
seq.11406.82	0.301362	0.0395394	11406-82	3	SL019452	Isobutyryl-CoA dehydrogenase, mitochondrial	ACAD8	Q9UKU7	27034	ACAD8	Human	RFU	Protein
seq.11407.57	0.414481	0.00377292	11407-57	3	SL015269	Phospholipid scramblase 3	PLS3	Q9NRY6	57048	PLSCR3	Human	RFU	Protein
seq.11416.23	0.151693	0.308746	11416-23	3	SL025857	F-box/LRR-repeat protein 4:Leucine-rich repeats 4 and 5	FBXL4:LRR4 and LRR5	Q9UKA2	26235	FBXL4	Human	RFU	Protein
seq.11421.10	-0.172223	0.247034	11421-10	3	SL008304	EH domain-containing protein 4	EHD4	Q9H223	30844	EHD4	Human	RFU	Protein
seq.11422.2	0.302403	0.0388293	11422-2	3	SL019446	Homeobox protein DLX-3	DLX3	O60479	1747	DLX3	Human	RFU	Protein
seq.11424.4	0.248735	0.0918084	11424-4	3	SL008049	Fumarylacetoacetase	FAAA	P16930	2184	FAH	Human	RFU	Protein
seq.11425.31	0.0898707	0.548007	11425-31	3	SL019064	RUN and FYVE domain-containing protein 1	RUFY1	Q96T51	80230	RUFY1	Human	RFU	Protein
seq.11428.31	-0.358384	0.0133769	11428-31	3	SL006955	PDZ and LIM domain protein 1	PDLI1	O00151	9124	PDLIM1	Human	RFU	Protein
seq.11429.80	0.126883	0.395388	11429-80	3	SL004923	Heterogeneous nuclear ribonucleoproteins C1/C2	hnRNP C1/C2	P07910	3183	HNRNPC	Human	RFU	Protein
seq.11430.49	0.0666802	0.656087	11430-49	3	SL007518	E3 ubiquitin-protein ligase DTX1	DTX1	Q86Y01	1840	DTX1	Human	RFU	Protein
seq.11431.235	-0.454212	0.00134113	11431-235	3	SL019447	ATP-dependent DNA helicase Q1	RECQ1	P46063	5965	RECQL	Human	RFU	Protein
seq.11432.11	0.0803863	0.591177	11432-11	3	SL019453	Polyglutamine-binding protein 1	PQBP1	O60828	10084	PQBP1	Human	RFU	Protein
seq.11433.11	0.232542	0.115731	11433-11	3	SL019456	Tectonic-2	TECT2	Q96GX1	79867	TCTN2	Human	RFU	Protein
seq.11436.6	0.0309979	0.836136	11436-6	3	SL008211	Alpha-internexin	AINX	Q16352	9118	INA	Human	RFU	Protein
seq.11438.6	-0.271868	0.0645109	11438-6	3	SL019476	DnaJ homolog subfamily B member 2	DNJB2	P25686	3300	DNAJB2	Human	RFU	Protein
seq.11439.88	0.255964	0.0824563	11439-88	3	SL019482	Rhophilin-2	RHPN2	Q8IUC4	85415	RHPN2	Human	RFU	Protein
seq.11440.58	-0.0636151	0.670975	11440-58	3	SL004268	Suppressor of cytokine signaling 3	SOCS-3	O14543	9021	SOCS3	Human	RFU	Protein
seq.11441.11	-0.181766	0.221411	11441-11	3	SL007082	Glycogen phosphorylase, liver form	PYGL	P06737	5836	PYGL	Human	RFU	Protein
seq.11442.1	0.361507	0.0125352	11442-1	3	SL025837	Delta and Notch-like epidermal growth factor-related receptor:Cytoplasmic domain	DNER:CD	Q8NFT8	92737	DNER	Human	RFU	Protein
seq.11444.49	0.252263	0.0871467	11444-49	3	SL019460	DNA-directed RNA polymerase III subunit RPC6	RPC6	Q9H1D9	10621	POLR3F	Human	RFU	Protein
seq.11448.34	-0.208542	0.159513	11448-34	3	SL016433	Galactokinase	GALK1	P51570	2584	GALK1	Human	RFU	Protein
seq.11449.22	-0.271868	0.0645109	11449-22	3	SL008129	F-actin-capping protein subunit alpha-1	CAZA1	P52907	829	CAPZA1	Human	RFU	Protein
seq.11450.110	-0.294191	0.0447259	11450-110	3	SL004901	Protein disulfide-isomerase	Protein disulfide-isomerase	P07237	5034	P4HB	Human	RFU	Protein
seq.11454.87	-0.376601	0.00907637	11454-87	3	SL012996	Eukaryotic translation initiation factor 3 subunit G	EIF3G	O75821	8666	EIF3G	Human	RFU	Protein
seq.11456.2	0.190151	0.200466	11456-2	3	SL019448	Melanoma-associated antigen B10	MAGBA	Q96LZ2	139422	MAGEB10	Human	RFU	Protein
seq.11457.53	0.222711	0.132406	11457-53	3	SL014942	UDP-glucose 4-epimerase	GALE	Q14376	2582	GALE	Human	RFU	Protein
seq.11458.30	-0.336582	0.0207062	11458-30	3	SL016460	Poly(rC)-binding protein 1	PCBP1	Q15365	5093	PCBP1	Human	RFU	Protein
seq.11459.81	0.157245	0.291164	11459-81	3	SL007290	RNA polymerase II elongation factor ELL	ELL	P55199	8178	ELL	Human	RFU	Protein
seq.11462.8	0.072232	0.629455	11462-8	3	SL011160	RNA binding protein fox-1 homolog 2	RBM9	O43251	23543	RBFOX2	Human	RFU	Protein
seq.11464.9	0.157361	0.290804	11464-9	3	SL013813	Transcription factor RelB	RELB	Q01201	5971	RELB	Human	RFU	Protein
seq.11465.4	0.10028	0.502431	11465-4	3	SL019454	Probable G-protein coupled receptor 135	GP135	Q8IZ08	64582	GPR135	Human	RFU	Protein
seq.11468.15	0.0802128	0.59198	11468-15	3	SL019467	Probable RNA-binding protein 19	RBM19	Q9Y4C8	9904	RBM19	Human	RFU	Protein
seq.11476.43	-0.32143	0.0275876	11476-43	3	SL009023	Vacuolar protein sorting-associated protein 4A	VPS4A	Q9UN37	27183	VPS4A	Human	RFU	Protein
seq.11480.1	0.142671	0.338732	11480-1	3	SL006130	Aldehyde dehydrogenase, dimeric NADP-preferring	Aldehyde dehydrogenase, class 3	P30838	218	ALDH3A1	Human	RFU	Protein
seq.11481.25	-0.00902177	0.952008	11481-25	3	SL007547	Hepatitis A virus cellular receptor 2	TIMD3	Q8TDQ0	84868	HAVCR2	Human	RFU	Protein
seq.11486.26	0.399445	0.00541016	11486-26	3	SL019479	Zinc finger protein 174	ZN174	Q15697	7727	ZNF174	Human	RFU	Protein
seq.11487.4	0.296793	0.0427831	11487-4	3	SL010384	Testican-1	Testican-1	Q08629	6695	SPOCK1	Human	RFU	Protein
seq.11490.42	-0.244513	0.097639	11490-42	3	SL019457	Ubiquitin-like protein 4A	UBL4A	P11441	8266	UBL4A	Human	RFU	Protein
seq.11493.169	-0.327791	0.0244963	11493-169	3	SL019474	Dynein light chain 2, cytoplasmic	DYL2	Q96FJ2	140735	DYNLL2	Human	RFU	Protein
seq.11494.4	0.145852	0.327961	11494-4	3	SL019480	RNA polymerase II elongation factor ELL2	ELL2	O00472	22936	ELL2	Human	RFU	Protein
seq.11510.31	-0.169621	0.254356	11510-31	3	SL005699	Apolipoprotein L1	Apo L1	O14791	8542	APOL1	Human	RFU	Protein
seq.11510.51	-0.236879	0.108903	11510-51	3	SL005699	Apolipoprotein L1	Apo L1	O14791	8542	APOL1	Human	RFU	Protein
seq.11513.92	0.294249	0.044682	11513-92	3	SL002722	ADP-ribosyl cyclase/cyclic ADP-ribose hydrolase 1	CD38	P28907	952	CD38	Human	RFU	Protein
seq.11514.196	0.00682416	0.963689	11514-196	3	SL004557	CD59 glycoprotein	CD59	P13987	966	CD59	Human	RFU	Protein
seq.11516.7	0.0503716	0.736686	11516-7	3	SL006131	Fatty acid-binding protein, liver	FABPL	P07148	2168	FABP1	Human	RFU	Protein
seq.11530.37	-0.305526	0.0367615	11530-37	3	SL010978	Porphobilinogen deaminase	HEM3	P08397	3145	HMBS	Human	RFU	Protein
seq.11531.24	-0.355724	0.0141314	11531-24	3	SL025872	V-type immunoglobulin domain-containing suppressor of T-cell activation:Cytoplasmic domain	GI24:CD	Q9H7M9	64115	VSIR	Human	RFU	Protein
seq.11534.6	0.172802	0.245426	11534-6	3	SL019063	Leucine-rich repeat, immunoglobulin-like domain and transmembrane domain-containing protein 3	LRIT3	Q3SXY7	345193	LRIT3	Human	RFU	Protein
seq.11536.9	0.30622	0.0363145	11536-9	3	SL019540	Histone H2A deubiquitinase MYSM1	MYSM1	Q5VVJ2	114803	MYSM1	Human	RFU	Protein
seq.11537.12	0.360293	0.012857	11537-12	3	SL008830	Transferrin receptor protein 2	TFR2	Q9UP52	7036	TFR2	Human	RFU	Protein
seq.11538.216	0.204378	0.1682	11538-216	3	SL019512	Malonyl-CoA decarboxylase, mitochondrial	DCMC	O95822	23417	MLYCD	Human	RFU	Protein
seq.11539.4	0.249545	0.0907218	11539-4	3	SL008136	ATP synthase subunit f, mitochondrial	ATPK	P56134	9551	ATP5MF	Human	RFU	Protein
seq.11540.37	-0.179741	0.226686	11540-37	3	SL012328	Forkhead box protein O3	FOXO3A	O43524	2309	FOXO3	Human	RFU	Protein
seq.11542.11	-0.00954226	0.949242	11542-11	3	SL019529	Transmembrane protein 230	TM230	Q96A57	29058	TMEM230	Human	RFU	Protein
seq.11543.84	-0.113061	0.449248	11543-84	3	SL006779	LIM domain and actin-binding protein 1	LIMA1	Q9UHB6	51474	LIMA1	Human	RFU	Protein
seq.11544.39	-0.229535	0.120652	11544-39	3	SL010933	PHD finger protein 3	PHF3	Q92576	23469	PHF3	Human	RFU	Protein
seq.11545.9	0.0441836	0.768074	11545-9	3	SL004145	Tumor necrosis factor receptor superfamily member 14	HVEM	Q92956	8764	TNFRSF14	Human	RFU	Protein
seq.11546.7	0.0952491	0.524215	11546-7	3	SL007558	Cytoglobin	CYGB	Q8WWM9	114757	CYGB	Human	RFU	Protein
seq.11547.84	-0.0922419	0.537455	11547-84	3	SL019518	Muscle, skeletal receptor tyrosine-protein kinase	MUSK	O15146	4593	MUSK	Human	RFU	Protein
seq.11548.84	0.217159	0.142583	11548-84	3	SL007184	M-phase inducer phosphatase 1	MPIP1	P30304	993	CDC25A	Human	RFU	Protein
seq.11549.6	0.365498	0.0115261	11549-6	3	SL007314	Insulin gene enhancer protein ISL-1	ISL1	P61371	3670	ISL1	Human	RFU	Protein
seq.11551.16	-0.0509499	0.733774	11551-16	3	SL019534	SWI/SNF-related matrix-associated actin-dependent regulator of chromatin subfamily E member 1-related	HM20B	Q9P0W2	10362	HMG20B	Human	RFU	Protein
seq.11556.19	0.214094	0.148445	11556-19	3	SL015077	ADP-ribosylation factor GTPase-activating protein 1	ARFG1	Q8N6T3	55738	ARFGAP1	Human	RFU	Protein
seq.11557.3	-0.190325	0.200048	11557-3	3	SL007679	E3 ubiquitin-protein ligase SMURF1	SMUF1	Q9HCE7	57154	SMURF1	Human	RFU	Protein
seq.11560.76	0.202469	0.172295	11560-76	3	SL007428	Nuclear factor of activated T-cells, cytoplasmic 4	NFAC4	Q14934	4776	NFATC4	Human	RFU	Protein
seq.11562.9	0.163028	0.273555	11562-9	3	SL014854	DNA polymerase epsilon subunit 2	DPOE2	P56282	5427	POLE2	Human	RFU	Protein
seq.11563.51	0.296273	0.0431661	11563-51	3	SL025998	Synaptotagmin-like protein 4:Ca2+-dependent membrane-targeting module 2	SYTL4:C2 2	Q96C24	94121	SYTL4	Human	RFU	Protein
seq.11565.58	0.359946	0.0129502	11565-58	3	SL019525	Zinc finger protein 23	ZNF23	P17027	7571	ZNF23	Human	RFU	Protein
seq.11566.48	0.119076	0.425333	11566-48	3	SL009148	Keratin, type II cytoskeletal 72	Keratin 72	Q14CN4	140807	KRT72	Human	RFU	Protein
seq.11567.23	0.211086	0.154367	11567-23	3	SL019535	Zinc finger protein 10	ZNF10	P21506	7556	ZNF10	Human	RFU	Protein
seq.11568.2	-0.307666	0.0353977	11568-2	3	SL007323	Peptidyl-prolyl cis-trans isomerase FKBP1B	FKB1B	P68106	2281	FKBP1B	Human	RFU	Protein
seq.11570.94	0.268803	0.0677024	11570-94	3	SL019514	B-cell receptor-associated protein 29	BAP29	Q9UHQ4	55973	BCAP29	Human	RFU	Protein
seq.11571.75	0.09976	0.504663	11571-75	3	SL025943	NKG2-E type II integral membrane protein:Isoform E, Extracellular domain	NKG2E:ECD	Q07444	3823	KLRC3	Human	RFU	Protein
seq.11572.4	-0.288697	0.0490637	11572-4	3	SL010968	Dynamin-2	DYN2	P50570	1785	DNM2	Human	RFU	Protein
seq.11573.3	-0.0941503	0.529034	11573-3	3	SL017909	Serine/arginine-rich splicing factor 6	SRSF6	Q13247	6431	SRSF6	Human	RFU	Protein
seq.11582.63	-0.369777	0.010522	11582-63	3	SL007975	DnaJ homolog subfamily A member 2	DNJA2	O60884	10294	DNAJA2	Human	RFU	Protein
seq.11586.2	0.0809068	0.588769	11586-2	3	SL025923	Leucine-rich repeat neuronal protein 1:Extracellular domain	LRRN1:ECD	Q6UXK5	57633	LRRN1	Human	RFU	Protein
seq.11587.5	0.243414	0.0992025	11587-5	3	SL019521	MAX gene-associated protein	MGAP	Q8IWI9	23269	MGA	Human	RFU	Protein
seq.11590.5	-0.161698	0.277541	11590-5	3	SL019537	Probable RNA-binding protein 23	RBM23	Q86U06	55147	RBM23	Human	RFU	Protein
seq.11591.43	0.34809	0.016501	11591-43	3	SL007011	Protein regulator of cytokinesis 1	PRC1	O43663	9055	PRC1	Human	RFU	Protein
seq.11592.1	-0.21392	0.148782	11592-1	3	SL011997	ELAV-like protein 1	ELAV1	Q15717	1994	ELAVL1	Human	RFU	Protein
seq.11593.21	0.265159	0.0716579	11593-21	3	SL003188	C-X-C motif chemokine 9	MIG	Q07325	4283	CXCL9	Human	RFU	Protein
seq.11596.47	0.270653	0.0657608	11596-47	3	SL019527	Zinc finger protein 75D	ZN75D	P51815	7626	ZNF75D	Human	RFU	Protein
seq.11601.26	0.132204	0.375707	11601-26	3	SL019516	ATP-dependent RNA helicase DHX8	DHX8	Q14562	1659	DHX8	Human	RFU	Protein
seq.11602.12	0.159153	0.285273	11602-12	3	SL025824	Copine-1:Von Willebrand factor type A domain	CPNE1:VWFA	Q99829	8904	CPNE1	Human	RFU	Protein
seq.11606.22	-0.346124	0.0171633	11606-22	3	SL019538	DnaJ homolog subfamily B member 6	DNJB6	O75190	10049	DNAJB6	Human	RFU	Protein
seq.11607.15	0.312524	0.0324557	11607-15	3	SL016389	Bromodomain-containing protein 1	BRD1	O95696	23774	BRD1	Human	RFU	Protein
seq.11608.5	-0.327386	0.024684	11608-5	3	SL019511	Microtubule-associated proteins 1A/1B light chain 3B	MLP3B	Q9GZQ8	81631	MAP1LC3B	Human	RFU	Protein
seq.11614.29	-0.191077	0.198243	11614-29	3	SL013071	Enhancer of rudimentary homolog	ERH	P84090	2079	ERH	Human	RFU	Protein
seq.11615.16	-0.371743	0.0100865	11615-16	3	SL016537	Dual adapter for phosphotyrosine and 3-phosphotyrosine and 3-phosphoinositide	DAPP1	Q9UN19	27071	DAPP1	Human	RFU	Protein
seq.11616.9	-0.286788	0.050648	11616-9	3	SL013812	Heat shock factor protein 1	HSF1	Q00613	3297	HSF1	Human	RFU	Protein
seq.11617.1	0.28673	0.0506967	11617-1	3	SL004121	Integrin alpha-L	LFA-1 alpha-L chain	P20701	3683	ITGAL	Human	RFU	Protein
seq.11618.83	0.307781	0.0353251	11618-83	3	SL007101	Transcriptional activator Myb	MYB	P10242	4602	MYB	Human	RFU	Protein
seq.11626.7	-0.320042	0.0283036	11626-7	3	SL008563	Ubiquitin-conjugating enzyme E2 variant 1	UB2V1	Q13404	387522	UBE2V1	Human	RFU	Protein
seq.11629.36	0.123355	0.408763	11629-36	3	SL007634	TNF receptor-associated factor 4	TRAF4	Q9BUZ4	9618	TRAF4	Human	RFU	Protein
seq.11633.89	-0.290547	0.047566	11633-89	3	SL013002	Activator of 90 kDa heat shock protein ATPase homolog 1	AHSA1	O95433	10598	AHSA1	Human	RFU	Protein
seq.11634.32	-0.286152	0.0511852	11634-32	3	SL016376	Regulator of G-protein signaling 10	RGS10	O43665	6001	RGS10	Human	RFU	Protein
seq.11636.33	-0.305526	0.0367615	11636-33	3	SL004811	Transgelin-2	Transgelin-2	P37802	8407	TAGLN2	Human	RFU	Protein
seq.11638.42	0.122893	0.410537	11638-42	3	SL019577	Beta-1,3-galactosyltransferase 2	B3GT2	O43825	8707	B3GALT2	Human	RFU	Protein
seq.11643.73	-0.245496	0.0962563	11643-73	3	SL019554	E3 ubiquitin-protein ligase DTX3L	DTX3L	Q8TDB6	151636	DTX3L	Human	RFU	Protein
seq.11645.9	0.111905	0.45393	11645-9	3	SL012417	Prolyl 4-hydroxylase subunit alpha-1	P4HA1	P13674	5033	P4HA1	Human	RFU	Protein
seq.11646.4	0.256427	0.0818842	11646-4	3	SL005434	Carbohydrate sulfotransferase 9	Carbohydrate sulfotransferase 9	Q7L1S5	83539	CHST9	Human	RFU	Protein
seq.11647.6	0.143365	0.336364	11647-6	3	SL025866	Frizzled-10:Cytoplasmic domain	Frizzled-10:CD	Q9ULW2	11211	FZD10	Human	RFU	Protein
seq.11649.3	-0.372726	0.00987459	11649-3	3	SL019547	Stromal membrane-associated protein 1	SMAP1	Q8IYB5	60682	SMAP1	Human	RFU	Protein
seq.11651.24	-0.0691669	0.644103	11651-24	3	SL019555	Protein argonaute-1	AGO1	Q9UL18	26523	AGO1	Human	RFU	Protein
seq.11653.69	0.243241	0.0994511	11653-69	3	SL019569	Sodium- and chloride-dependent glycine transporter 1	SC6A9	P48067	6536	SLC6A9	Human	RFU	Protein
seq.11654.77	0.10855	0.467658	11654-77	3	SL019578	Neurensin-1	NRSN1	Q8IZ57	140767	NRSN1	Human	RFU	Protein
seq.11656.110	-0.297661	0.0421511	11656-110	3	SL007751	Ena/VASP-like protein	EVL	Q9UI08	51466	EVL	Human	RFU	Protein
seq.11657.86	0.265217	0.0715937	11657-86	3	SL006979	Suppressor of cytokine signaling 7	SOCS7	O14512	30837	SOCS7	Human	RFU	Protein
seq.11659.31	-0.280716	0.0559664	11659-31	3	SL011224	Clathrin interactor 1	EPN4	Q14677	9685	CLINT1	Human	RFU	Protein
seq.11661.11	0.1643	0.269777	11661-11	3	SL019570	NACHT, LRR and PYD domains-containing protein 1	NALP1	Q9C000	22861	NLRP1	Human	RFU	Protein
seq.11664.32	-0.345488	0.0173824	11664-32	3	SL019543	ADP-ribosylation factor GTPase-activating protein 2	ARFG2	Q8N6H7	84364	ARFGAP2	Human	RFU	Protein
seq.11666.72	0.131336	0.378875	11666-72	3	SL019551	Regulator of G-protein signaling 8	RGS8	P57771	85397	RGS8	Human	RFU	Protein
seq.11667.29	0.151577	0.309119	11667-29	3	SL019556	Tensin-2	TENC1	Q63HR2	23371	TNS2	Human	RFU	Protein
seq.11669.39	0.314548	0.0312912	11669-39	3	SL019571	Solute carrier organic anion transporter family member 5A1	SO5A1	Q9H2Y9	81796	SLCO5A1	Human	RFU	Protein
seq.11670.18	0.208889	0.158804	11670-18	3	SL019419	Probable G-protein coupled receptor 101	GP101	Q96P66	83550	GPR101	Human	RFU	Protein
seq.11671.19	0.100165	0.502927	11671-19	3	SL019544	Peregrin	BRPF1	P55201	7862	BRPF1	Human	RFU	Protein
seq.11672.17	0.101842	0.495766	11672-17	3	SL019549	Kinesin-like protein KIF16B	KI16B	Q96L93	55614	KIF16B	Human	RFU	Protein
seq.11677.17	0.256716	0.0815282	11677-17	3	SL019579	Probable palmitoyltransferase ZDHHC14	ZDH14	Q8IZN3	79683	ZDHHC14	Human	RFU	Protein
seq.11678.105	0.314143	0.0315213	11678-105	3	SL019586	Gap junction delta-2 protein	CXD2	Q9UKL4	57369	GJD2	Human	RFU	Protein
seq.11681.8	-0.341844	0.018683	11681-8	3	SL007271	Arf-GAP domain and FG repeat-containing protein 1	NUPL	P52594	3267	AGFG1	Human	RFU	Protein
seq.11682.7	0.0885406	0.553969	11682-7	3	SL015231	Thioredoxin-interacting protein	TXNIP	Q9H3M7	10628	TXNIP	Human	RFU	Protein
seq.11683.19	-0.373478	0.00971515	11683-19	3	SL019567	ADP-ribosylation factor-binding protein GGA3	GGA3	Q9NZ52	23163	GGA3	Human	RFU	Protein
seq.11690.47	0.344562	0.0177052	11690-47	3	SL019558	Anaphase-promoting complex subunit 7	APC7	Q9UJX3	51434	ANAPC7	Human	RFU	Protein
seq.11692.21	0.387069	0.00719216	11692-21	3	SL019573	SHC-transforming protein 4	SHC4	Q6S5L8	399694	SHC4	Human	RFU	Protein
seq.11696.7	-0.419339	0.00334641	11696-7	3	SL008838	Cellular retinoic acid-binding protein 2	RABP2	P29373	1382	CRABP2	Human	RFU	Protein
seq.11699.16	-0.264812	0.072044	11699-16	3	SL014919	Protein tyrosine phosphatase type IVA 2	TP4A2	Q12974	8073	PTP4A2	Human	RFU	Protein
seq.11708.2	-0.0740248	0.620951	11708-2	3	SL007868	Lipocalin-1	LCN1	P31025	3933	LCN1	Human	RFU	Protein
seq.11709.29	0.223983	0.130152	11709-29	3	SL015112	Carnitine O-palmitoyltransferase 1, muscle isoform	CPT1B	Q92523	1375	CPT1B	Human	RFU	Protein
seq.11712.207	-0.415464	0.00368294	11712-207	3	SL011294	Protein unc-45 homolog A	UN45A	Q9H3U1	55898	UNC45A	Human	RFU	Protein
seq.11715.1	0.210682	0.155178	11715-1	3	SL019568	POU domain, class 2, transcription factor 1	PO2F1	P14859	5451	POU2F1	Human	RFU	Protein
seq.11716.28	0.333459	0.0219917	11716-28	3	SL019575	Leucine-rich repeat, immunoglobulin-like domain and transmembrane domain-containing protein 2	LRIT2	A6NDA9	340745	LRIT2	Human	RFU	Protein
seq.11814.29	0.288234	0.049444	11814-29	3	SL000134	Hepatocyte growth factor receptor	Met	P08581	4233	MET	Human	RFU	Protein
seq.11816.84	-0.312119	0.0326929	11816-84	3	SL007025	Tyrosine-protein kinase JAK2	JAK2	O60674	3717	JAK2	Human	RFU	Protein
seq.11817.1	-0.34543	0.0174024	11817-1	3	SL018792	Ribosomal protein S6 kinase beta-1	KS6B1	P23443	6198	RPS6KB1	Human	RFU	Protein
seq.11825.27	0.313911	0.0316534	11825-27	3	SL013877	Peroxisome proliferator-activated receptor gamma coactivator 1-alpha	PRGC1	Q9UBK2	10891	PPARGC1A	Human	RFU	Protein
seq.11827.7	0.151115	0.310616	11827-7	3	SL019486	Nuclear receptor ROR-gamma	RORG	P51449	6097	RORC	Human	RFU	Protein
seq.11830.48	-0.324032	0.0262858	11830-48	3	SL010616	Tyrosine-protein phosphatase non-receptor type 11	SHP-2	Q06124	5781	PTPN11	Human	RFU	Protein
seq.11833.83	0.418356	0.00342914	11833-83	3	SL012513	Frataxin, mitochondrial	FRDA	Q16595	2395	FXN	Human	RFU	Protein
seq.11836.144	-0.180898	0.223661	11836-144	3	SL004119	Epithelial discoidin domain-containing receptor 1	discoidin domain receptor 1	Q08345	780	DDR1	Human	RFU	Protein
seq.11837.7	0.286904	0.0505508	11837-7	3	SL004859	Tumor necrosis factor receptor superfamily member 18	GITR	Q9Y5U5	8784	TNFRSF18	Human	RFU	Protein
seq.11838.130	0.194199	0.190871	11838-130	3	SL010815	Piezo-type mechanosensitive ion channel component 1	FA38A	Q92508	9780	PIEZO1	Human	RFU	Protein
seq.11851.21	-0.0308244	0.837041	11851-21	3	SL017099	Triggering receptor expressed on myeloid cells 2	TREM2	Q9NZC2	54209	TREM2	Human	RFU	Protein
seq.11872.9	0.17818	0.230814	11872-9	3	SL019027	Protocadherin gamma-B1	PCDGD	Q9Y5G3	56104	PCDHGB1	Human	RFU	Protein
seq.11910.27	-0.390539	0.00664742	11910-27	3	SL019039	Homeobox protein DLX-4	DLX4	Q92988	1748	DLX4	Human	RFU	Protein
seq.11911.13	0.195934	0.18686	11911-13	3	SL025919	Leucine-rich repeat-containing protein 4B:Cytoplasmic domain	LRC4B:CD	Q9NT99	94030	LRRC4B	Human	RFU	Protein
seq.11926.23	-0.334962	0.0213646	11926-23	3	SL012582	Alpha- and gamma-adaptin-binding protein p34	P34	Q6PD74	79719	AAGAB	Human	RFU	Protein
seq.11934.9	0.139375	0.350125	11934-9	3	SL015014	Integrator complex subunit 3	INT3	Q68E01	65123	INTS3	Human	RFU	Protein
seq.11949.25	-0.168869	0.256498	11949-25	3	SL025843	Epidermal growth factor:Cytoplasmic domain	EGF:CD	P01133	1950	EGF	Human	RFU	Protein
seq.11952.1	0.385681	0.00742065	11952-1	3	SL025881	Immunoglobulin superfamily DCC subclass member 3:Cytoplasmic domain	IGDC3:CD	Q8IVU1	9543	IGDCC3	Human	RFU	Protein
seq.11955.1	-0.0821213	0.583168	11955-1	3	SL025968	Rho GTPase-activating protein 1:Rho-GTPase activating protein domain	RHG01:Rho-GAP	Q07960	392	ARHGAP1	Human	RFU	Protein
seq.11967.23	0.182691	0.219028	11967-23	3	SL013765	Cellular retinoic acid-binding protein 1	RABP1	P29762	1381	CRABP1	Human	RFU	Protein
seq.11969.5	-0.0384004	0.797746	11969-5	3	SL004807	Protein S100-A2	S100A2	P29034	6273	S100A2	Human	RFU	Protein
seq.11988.24	0.30888	0.0346423	11988-24	3	SL015251	Receptor-type tyrosine-protein phosphatase H	PTPRH	Q9HD43	5794	PTPRH	Human	RFU	Protein
seq.11989.35	0.346239	0.0171238	11989-35	3	SL019200	ER membrane protein complex subunit 1	EMC1	Q8N766	23065	EMC1	Human	RFU	Protein
seq.12001.7	0.0918949	0.538993	12001-7	3	SL006520	Tight junction protein ZO-1	ZO1	Q07157	7082	TJP1	Human	RFU	Protein
seq.12008.3	0.175115	0.239066	12008-3	3	SL007098	T-cell antigen CD7	CD7	P09564	924	CD7	Human	RFU	Protein
seq.12014.19	0.0580632	0.69826	12014-19	3	SL019226	6-pyruvoyl tetrahydrobiopterin synthase	PTPS	Q03393	5805	PTS	Human	RFU	Protein
seq.12016.60	-0.361391	0.0125656	12016-60	3	SL013756	E3 ubiquitin-protein ligase CBL	CBL	P22681	867	CBL	Human	RFU	Protein
seq.12018.84	-0.044704	0.765419	12018-84	3	SL019230	Thiamin pyrophosphokinase 1	TPK1	Q9H3S4	27010	TPK1	Human	RFU	Protein
seq.12020.39	-0.30674	0.0359822	12020-39	3	SL010883	Bisphosphoglycerate mutase	PMGE	P07738	669	BPGM	Human	RFU	Protein
seq.12022.12	-0.31183	0.0328632	12022-12	3	SL000132	Mothers against decapentaplegic homolog 4	SMAD4	Q13485	4089	SMAD4	Human	RFU	Protein
seq.12030.82	0.212648	0.151271	12030-82	3	SL004900	Desmin	Desmin	P17661	1674	DES	Human	RFU	Protein
seq.12033.3	-0.218605	0.139879	12033-3	3	SL007012	Mitotic checkpoint serine/threonine-protein kinase BUB1	BUB1	O43683	699	BUB1	Human	RFU	Protein
seq.12034.28	-0.302519	0.0387511	12034-28	3	SL004613	Adenylyl cyclase-associated protein 1	CAP 1	Q01518	10487	CAP1	Human	RFU	Protein
seq.12041.33	0.0843189	0.573094	12041-33	3	SL013773	Heat shock 70 kDa protein 1-like	HS71L	P34931	3305	HSPA1L	Human	RFU	Protein
seq.12046.51	-0.244224	0.0980486	12046-51	3	SL011216	TAR DNA-binding protein 43	TADBP	Q13148	23435	TARDBP	Human	RFU	Protein
seq.12077.32	-0.0278171	0.852754	12077-32	3	SL004357	Growth/differentiation factor 8	Myostatin	O14793	2660	MSTN	Human	RFU	Protein
seq.12329.21	0.0463233	0.757176	12329-21	3	SL013834	Ribosomal protein S6 kinase alpha-1	KS6A1	Q15418	6195	RPS6KA1	Human	RFU	Protein
seq.12332.7	0.0747766	0.6174	12332-7	3	SL019680	Eukaryotic elongation factor 2 kinase	EF2K	O00418	29904	EEF2K	Human	RFU	Protein
seq.12333.87	-0.324668	0.0259755	12333-87	3	SL010958	Ribose-5-phosphate isomerase	RPIA	P49247	22934	RPIA	Human	RFU	Protein
seq.12334.25	-0.281757	0.0550241	12334-25	3	SL004695	Serine hydroxymethyltransferase, cytosolic	cSHMT	P34896	6470	SHMT1	Human	RFU	Protein
seq.12338.27	0.00156146	0.991689	12338-27	3	SL019671	Pikachurin	EGFLA	Q63HQ2	133584	EGFLAM	Human	RFU	Protein
seq.12340.17	-0.230576	0.118931	12340-17	3	SL011196	Alanine--tRNA ligase, cytoplasmic	SYAC	P49588	16	AARS1	Human	RFU	Protein
seq.12341.8	-0.197033	0.184352	12341-8	3	SL007465	Dual specificity protein phosphatase 6	DUS6	Q16828	1848	DUSP6	Human	RFU	Protein
seq.12343.14	-0.148628	0.318737	12343-14	3	SL011226	Arf-GAP with coiled-coil, ANK repeat and PH domain-containing protein 2	CENB2	Q15057	23527	ACAP2	Human	RFU	Protein
seq.12345.4	-0.0224966	0.88069	12345-4	3	SL019703	Anaphase-promoting complex subunit 10	APC10	Q9UM13	10393	ANAPC10	Human	RFU	Protein
seq.12347.29	-0.2038	0.169433	12347-29	3	SL019675	Cerebral cavernous malformations 2 protein	CCM2	Q9BSQ5	83605	CCM2	Human	RFU	Protein
seq.12348.46	-0.0698031	0.641051	12348-46	3	SL019681	Serine--tRNA ligase, mitochondrial	SYSM	Q9NP81	54938	SARS2	Human	RFU	Protein
seq.12350.86	-0.0960009	0.52093	12350-86	3	SL018899	Protein C-ets-2	ETS2	P15036	2114	ETS2	Human	RFU	Protein
seq.12351.25	-0.346239	0.0171238	12351-25	3	SL004396	Signal transducer and activator of transcription 1-alpha/beta	STAT1	P42224	6772	STAT1	Human	RFU	Protein
seq.12352.70	-0.00537837	0.971378	12352-70	3	SL019698	Arrestin domain-containing protein 3	ARRD3	Q96B67	57561	ARRDC3	Human	RFU	Protein
seq.12355.223	0.26915	0.0673349	12355-223	3	SL019676	Ribosome-recycling factor, mitochondrial	RRFM	Q96E11	92399	MRRF	Human	RFU	Protein
seq.12356.65	-0.214209	0.148221	12356-65	3	SL005002	Sorcin	Sorcin	P30626	6717	SRI	Human	RFU	Protein
seq.12357.41	0.00809646	0.956925	12357-41	3	SL016390	Synaptosomal-associated protein 29	SNP29	O95721	9342	SNAP29	Human	RFU	Protein
seq.12358.6	-0.328659	0.0240982	12358-6	3	SL007325	Immunoglobulin-binding protein 1	IGBP1	P78318	3476	IGBP1	Human	RFU	Protein
seq.12361.102	0.176619	0.234993	12361-102	3	SL008513	Ras-related protein R-Ras2	RRAS2	P62070	22800	RRAS2	Human	RFU	Protein
seq.12363.70	0.250296	0.0897217	12363-70	3	SL015111	Tribbles homolog 2	TRIB2	Q92519	28951	TRIB2	Human	RFU	Protein
seq.12365.108	-0.137177	0.357848	12365-108	3	SL009453	RuvB-like 1	RUVB1	Q9Y265	8607	RUVBL1	Human	RFU	Protein
seq.12366.16	0.166209	0.264176	12366-16	3	SL008832	Gamma-crystallin D	CRGD	P07320	1421	CRYGD	Human	RFU	Protein
seq.12367.52	-0.101611	0.49675	12367-52	3	SL019694	Macoilin	MACOI	Q8N5G2	55219	MACO1	Human	RFU	Protein
seq.12368.18	-0.23445	0.112688	12368-18	3	SL013848	Histone acetyltransferase KAT2B	PCAF	Q92831	8850	KAT2B	Human	RFU	Protein
seq.12370.30	-0.367175	0.0111232	12370-30	3	SL006348	Apolipoprotein F	Apo F	Q13790	319	APOF	Human	RFU	Protein
seq.12372.50	-0.202065	0.173172	12372-50	3	SL005671	Tropomyosin alpha-3 chain	Tropomyosin alpha-3 chain	P06753	7170	TPM3	Human	RFU	Protein
seq.12373.73	-0.233814	0.113695	12373-73	3	SL014875	Transformer-2 protein homolog beta	TRA2B	P62995	6434	TRA2B	Human	RFU	Protein
seq.12374.8	-0.336177	0.0208691	12374-8	3	SL019686	Platelet-activating factor acetylhydrolase IB subunit gamma	PA1B3	Q15102	5050	PAFAH1B3	Human	RFU	Protein
seq.12376.85	-0.317266	0.029782	12376-85	3	SL003762	Cyclin-dependent kinase 4 inhibitor D	p19-INK4d	P55273	1032	CDKN2D	Human	RFU	Protein
seq.12378.71	-0.0433739	0.77221	12378-71	3	SL012578	Tapasin	TPSN	O15533	6892	TAPBP	Human	RFU	Protein
seq.12381.26	-0.284186	0.0528749	12381-26	3	SL008046	Carbonyl reductase [NADPH] 1	CBR1	P16152	873	CBR1	Human	RFU	Protein
seq.12382.2	-0.187549	0.206811	12382-2	3	SL019687	Probable ATP-dependent RNA helicase DDX58	DDX58	O95786	23586	DDX58	Human	RFU	Protein
seq.12384.92	0.224388	0.129441	12384-92	3	SL019700	COP9 signalosome complex subunit 7b	CSN7B	Q9H9Q2	64708	COPS7B	Human	RFU	Protein
seq.12385.4	-0.221265	0.135002	12385-4	3	SL006471	Calpain-3	CAN3	P20807	825	CAPN3	Human	RFU	Protein
seq.12386.11	-0.102247	0.494045	12386-11	3	SL012837	Aminopeptidase B	AMPB	Q9H4A4	6051	RNPEP	Human	RFU	Protein
seq.12387.7	-0.155973	0.295134	12387-7	3	SL013045	PDZ and LIM domain protein 4	PDLI4	P50479	8572	PDLIM4	Human	RFU	Protein
seq.12389.4	0.241159	0.102472	12389-4	3	SL007790	Origin recognition complex subunit 6	ORC6	Q9Y5N6	23594	ORC6	Human	RFU	Protein
seq.12391.27	0.122893	0.410537	12391-27	3	SL019695	PDZ domain-containing protein 7	PDZD7	Q9H5P4	79955	PDZD7	Human	RFU	Protein
seq.12392.30	0.0318075	0.831917	12392-30	3	SL019701	ADP-ribosylation factor-like protein 1	ARL1	P40616	400	ARL1	Human	RFU	Protein
seq.12394.53	0.363705	0.0119705	12394-53	3	SL006601	Transmembrane protein C16orf54	CP054	Q6UWD8	283897	C16orf54	Human	RFU	Protein
seq.12395.86	-0.368563	0.010799	12395-86	3	SL019677	Aspartate--tRNA ligase, mitochondrial	SYDM	Q6PI48	55157	DARS2	Human	RFU	Protein
seq.12396.19	-0.216349	0.144115	12396-19	3	SL006368	3-hydroxyisobutyryl-CoA hydrolase, mitochondrial	HIBCH	Q6NVY1	26275	HIBCH	Human	RFU	Protein
seq.12398.15	0.228956	0.121617	12398-15	3	SL019692	Paired box protein Pax-4	PAX4	O43316		PAX4	Human	RFU	Protein
seq.12399.194	-0.209409	0.157745	12399-194	3	SL013198	Coiled-coil domain-containing protein 50	CCD50	Q8IVM0	152137	CCDC50	Human	RFU	Protein
seq.12400.25	0.25394	0.0849962	12400-25	3	SL015259	Ubiquitin-conjugating enzyme E2 T	UBE2T	Q9NPD8	29089	UBE2T	Human	RFU	Protein
seq.12401.3	-0.156204	0.29441	12401-3	3	SL019706	AMSH-like protease	STALP	Q96FJ0	57559	STAMBPL1	Human	RFU	Protein
seq.12403.30	0.303791	0.0378988	12403-30	3	SL019678	Ras-related protein Rab-39B	RB39B	Q96DA2	116442	RAB39B	Human	RFU	Protein
seq.12406.119	0.461672	0.00108888	12406-119	3	SL000635	GTP-binding protein Di-Ras3	ARHI	O95661	9077	DIRAS3	Human	RFU	Protein
seq.12408.333	-0.174537	0.240645	12408-333	3	SL015330	Ras-related protein Rab-22A	RB22A	Q9UL26	57403	RAB22A	Human	RFU	Protein
seq.12409.90	0.271289	0.0651037	12409-90	3	SL019707	Ras-related protein Rab-7b	RAB7B	Q96AH8	338382	RAB7B	Human	RFU	Protein
seq.12411.60	-0.363647	0.0119851	12411-60	3	SL019679	Protein max	MAX	P61244	4149	MAX	Human	RFU	Protein
seq.12414.31	-0.261574	0.0757271	12414-31	3	SL004815	14-3-3 protein beta/alpha	14-3-3 protein beta/alpha	P31946	7529	YWHAB	Human	RFU	Protein
seq.12415.122	0.127924	0.391491	12415-122	3	SL011710	Endothelial differentiation-related factor 1	EDF1	O60869	8721	EDF1	Human	RFU	Protein
seq.12417.46	0.0929358	0.534385	12417-46	3	SL019708	EKC/KEOPS complex subunit TPRKB	TPRKB	Q9Y3C4	51002	TPRKB	Human	RFU	Protein
seq.12420.10	0.126767	0.395823	12420-10	3	SL019684	Glycerol-3-phosphate dehydrogenase 1-like protein	GPD1L	Q8N335	23171	GPD1L	Human	RFU	Protein
seq.12422.143	-0.397247	0.00569512	12422-143	3	SL019693	Arachidonate 15-lipoxygenase B	LX15B	O15296	247	ALOX15B	Human	RFU	Protein
seq.12423.38	0.324784	0.0259195	12423-38	3	SL019697	APOBEC1 complementation factor	A1CF	Q9NQ94	29974	A1CF	Human	RFU	Protein
seq.12424.107	0.372206	0.00998628	12424-107	3	SL019702	Thymocyte nuclear protein 1	THYN1	Q9P016	29087	THYN1	Human	RFU	Protein
seq.12425.104	-0.152387	0.306512	12425-104	3	SL008834	ADP-ribosylation factor 6	ARF6	P62330	382	ARF6	Human	RFU	Protein
seq.12426.19	-0.0986612	0.509391	12426-19	3	SL016520	MOB kinase activator 1A	MOL1B	Q9H8S9	55233	MOB1A	Human	RFU	Protein
seq.12427.8	0.0491571	0.742815	12427-8	3	SL007185	M-phase inducer phosphatase 2	MPIP2	P30305	994	CDC25B	Human	RFU	Protein
seq.12428.2	-0.123992	0.406333	12428-2	3	SL015008	Lysophospholipase-like protein 1	LYPL1	Q5VWZ2	127018	LYPLAL1	Human	RFU	Protein
seq.12430.78	0.216465	0.143895	12430-78	3	SL011150	Polyadenylate-binding protein-interacting protein 1	PAIP1	Q9H074	10605	PAIP1	Human	RFU	Protein
seq.12431.13	-0.117861	0.430103	12431-13	3	SL019737	Protein pelota homolog	PELO	Q9BRX2	53918	PELO	Human	RFU	Protein
seq.12432.23	-0.368678	0.0107724	12432-23	3	SL010232	Calcyclin-binding protein	CYBP	Q9HB71	27101	CACYBP	Human	RFU	Protein
seq.12433.8	-0.186508	0.209388	12433-8	3	SL019709	ADP-ribosylation factor-like protein 11	ARL11	Q969Q4	115761	ARL11	Human	RFU	Protein
seq.12434.25	-0.29529	0.043897	12434-25	3	SL008617	IST1 homolog	K0174	P53990	9798	IST1	Human	RFU	Protein
seq.12436.84	-0.203279	0.170549	12436-84	3	SL005847	Glutathione S-transferase omega-1	GST omega-1	P78417	9446	GSTO1	Human	RFU	Protein
seq.12437.18	0.153312	0.303549	12437-18	3	SL019726	Serine/threonine-protein kinase ULK3	ULK3	Q6PHR2	25989	ULK3	Human	RFU	Protein
seq.12438.127	-0.170141	0.25288	12438-127	3	SL014754	DNA-3-methyladenine glycosylase	3MG	P29372	4350	MPG	Human	RFU	Protein
seq.12439.67	0.341786	0.0187042	12439-67	3	SL004395	Interferon regulatory factor 9	ISGF3	Q00978	10379	IRF9	Human	RFU	Protein
seq.12442.4	0.232947	0.11508	12442-4	3	SL019715	Rho-related GTP-binding protein RhoD	RHOD	O00212	29984	RHOD	Human	RFU	Protein
seq.12444.39	0.117283	0.432385	12444-39	3	SL006967	Nuclear receptor subfamily 5 group A member 2	NR5A2	O00482	2494	NR5A2	Human	RFU	Protein
seq.12445.50	0.0596247	0.690546	12445-50	3	SL019727	Ankyrin repeat domain-containing protein 27	ANR27	Q96NW4	84079	ANKRD27	Human	RFU	Protein
seq.12446.49	0.174768	0.240013	12446-49	3	SL005253	Glutathione S-transferase A1	GST A1-1	P08263	2938	GSTA1	Human	RFU	Protein
seq.12448.246	-0.335425	0.0211747	12448-246	3	SL006476	Glycylpeptide N-tetradecanoyltransferase 1	NMT1	P30419	4836	NMT1	Human	RFU	Protein
seq.12449.16	-0.283318	0.0536346	12449-16	3	SL012991	Peptidyl-prolyl cis-trans isomerase H	PPIH	O43447	10465	PPIH	Human	RFU	Protein
seq.12450.42	-0.186566	0.209244	12450-42	3	SL016459	Phosphomevalonate kinase	PMVK	Q15126	10654	PMVK	Human	RFU	Protein
seq.12451.62	-0.0152098	0.919177	12451-62	3	SL018858	Transcription regulator protein BACH1	BACH1	O14867	571	BACH1	Human	RFU	Protein
seq.12452.32	0.237053	0.108636	12452-32	3	SL019721	Histone-lysine N-methyltransferase SUV420H2	SV422	Q86Y97	84787	KMT5C	Human	RFU	Protein
seq.12453.161	-0.178354	0.230353	12453-161	3	SL019728	Nuclear RNA export factor 1	NXF1	Q9UBU9	10482	NXF1	Human	RFU	Protein
seq.12454.105	0.211896	0.152756	12454-105	3	SL019732	N-terminal Xaa-Pro-Lys N-methyltransferase 1	NTM1A	Q9BV86	28989	NTMT1	Human	RFU	Protein
seq.12455.48	0.208253	0.160105	12455-48	3	SL019739	Myoneurin	MYNN	Q9NPC7	55892	MYNN	Human	RFU	Protein
seq.12456.5	-0.230865	0.118456	12456-5	3	SL019744	6-phosphofructo-2-kinase/fructose-2,6-bisphosphatase 3	F263	Q16875	5209	PFKFB3	Human	RFU	Protein
seq.12457.10	-0.132319	0.375286	12457-10	3	SL019711	1,2-dihydroxy-3-keto-5-methylthiopentene dioxygenase	MTND	Q9BV57	55256	ADI1	Human	RFU	Protein
seq.12458.79	-0.0336003	0.822592	12458-79	3	SL016506	Calcineurin B homologous protein 1	CHP1	Q99653	11261	CHP1	Human	RFU	Protein
seq.12459.13	-0.0441257	0.76837	12459-13	3	SL007671	Pleckstrin homology domain-containing family A member 1	PKHA1	Q9HB21	59338	PLEKHA1	Human	RFU	Protein
seq.12460.18	-0.332938	0.0222124	12460-18	3	SL008613	Proteasome subunit alpha type-7	PSA7	O14818	5688	PSMA7	Human	RFU	Protein
seq.12461.8	0.0100627	0.946478	12461-8	3	SL013283	NAD-dependent protein deacylase sirtuin-5, mitochondrial	SIRT5	Q9NXA8	23408	SIRT5	Human	RFU	Protein
seq.12462.20	0.22219	0.133336	12462-20	3	SL019733	Histone-lysine N-methyltransferase SETMAR	SETMR	Q53H47	6419	SETMAR	Human	RFU	Protein
seq.12463.7	0.281005	0.0557033	12463-7	3	SL019740	Kelch-like protein 13	KLH13	Q9P2N7	90293	KLHL13	Human	RFU	Protein
seq.12466.7	-0.29315	0.0455229	12466-7	3	SL008019	Heterogeneous nuclear ribonucleoprotein A1	ROA1	P09651	3178	HNRNPA1	Human	RFU	Protein
seq.12469.19	-0.307203	0.035689	12469-19	3	SL011230	Microtubule-associated protein RP/EB family member 1	MARE1	Q15691	22919	MAPRE1	Human	RFU	Protein
seq.12471.47	-0.197843	0.182519	12471-47	3	SL007061	Double-stranded RNA-binding protein Staufen homolog 1	STAU1	O95793	6780	STAU1	Human	RFU	Protein
seq.12473.48	0.169679	0.254192	12473-48	3	SL015285	BTB/POZ domain-containing protein KCTD5	KCTD5	Q9NXV2	54442	KCTD5	Human	RFU	Protein
seq.12475.48	-0.2662	0.0705096	12475-48	3	SL019722	Chloride intracellular channel protein 5	CLIC5	Q9NZA1	53405	CLIC5	Human	RFU	Protein
seq.12476.50	0.0622271	0.677759	12476-50	3	SL013278	Fructose-2,6-bisphosphatase TIGAR	TIGAR	Q9NQ88	57103	TIGAR	Human	RFU	Protein
seq.12477.42	-0.268629	0.0678868	12477-42	3	SL019734	Translin	TSN	Q15631	7247	TSN	Human	RFU	Protein
seq.12478.15	-0.146719	0.325061	12478-15	3	SL008862	60S ribosomal protein L30	RL30	P62888	6156	RPL30	Human	RFU	Protein
seq.12479.50	-0.108088	0.469568	12479-50	3	SL014768	cAMP-dependent protein kinase type I-beta regulatory subunit	KAP1	P31321	5575	PRKAR1B	Human	RFU	Protein
seq.12480.9	0.106642	0.475566	12480-9	3	SL019713	OTU domain-containing protein 5	OTUD5	Q96G74	55593	OTUD5	Human	RFU	Protein
seq.12482.5	0.194431	0.190333	12482-5	3	SL007512	Nucleosome-remodeling factor subunit BPTF	BPTF	Q12830	2186	BPTF	Human	RFU	Protein
seq.12483.62	-0.370876	0.0102767	12483-62	3	SL007576	Nuclear receptor ROR-beta	RORB	Q92753	6096	RORB	Human	RFU	Protein
seq.12484.67	0.177255	0.233284	12484-67	3	SL011194	Phosphatidylinositol transfer protein beta isoform	PIPNB	P48739	23760	PITPNB	Human	RFU	Protein
seq.12486.8	-0.0962323	0.519922	12486-8	3	SL007708	Glutaredoxin-2, mitochondrial	GLRX2	Q9NS18	51022	GLRX2	Human	RFU	Protein
seq.12488.9	0.0222653	0.881908	12488-9	3	SL015331	Malignant T-cell-amplified sequence 1	MCTS1	Q9ULC4	28985	MCTS1	Human	RFU	Protein
seq.12490.92	-0.1547	0.29914	12490-92	3	SL019720	Ragulator complex protein LAMTOR3	LTOR3	Q9UHA4	8649	LAMTOR3	Human	RFU	Protein
seq.12491.23	-0.324437	0.026088	12491-23	3	SL008340	Chloride intracellular channel protein 4	CLIC4	Q9Y696	25932	CLIC4	Human	RFU	Protein
seq.12493.42	0.144695	0.331853	12493-42	3	SL019735	Ubiquitin thioesterase OTUB2	OTUB2	Q96DC9	78990	OTUB2	Human	RFU	Protein
seq.12494.99	-0.330451	0.0232925	12494-99	3	SL019741	Gamma-aminobutyric acid receptor-associated protein-like 2	GBRL2	P60520	11345	GABARAPL2	Human	RFU	Protein
seq.12497.29	-0.212937	0.150703	12497-29	3	SL015180	Tudor-interacting repair regulator protein	SDOS	Q9BRJ7	84309	NUDT16L1	Human	RFU	Protein
seq.12498.12	-0.339242	0.0196615	12498-12	3	SL019719	Tax1-binding protein 3	TX1B3	O14907	30851	TAX1BP3	Human	RFU	Protein
seq.12499.108	-0.432236	0.00241289	12499-108	3	SL015171	Endophilin-A1	SH3G2	Q99962	6456	SH3GL2	Human	RFU	Protein
seq.12500.88	-0.239887	0.104353	12500-88	3	SL019730	SUMO-activating enzyme subunit 2	SAE2	Q9UBT2	10054	UBA2	Human	RFU	Protein
seq.12501.10	0.00960009	0.948935	12501-10	3	SL008849	Tubulin-specific chaperone A	TBCA	O75347	6902	TBCA	Human	RFU	Protein
seq.12503.5	0.172339	0.246711	12503-5	3	SL007451	Ovarian cancer G-protein coupled receptor 1	SPR1	Q15743	8111	GPR68	Human	RFU	Protein
seq.12504.26	0.136368	0.36072	12504-26	3	SL008078	Leiomodin-1	LMOD1	P29536	25802	LMOD1	Human	RFU	Protein
seq.12507.16	0.22514	0.128128	12507-16	3	SL019723	Inositol-trisphosphate 3-kinase C	IP3KC	Q96DU7	80271	ITPKC	Human	RFU	Protein
seq.12508.9	-0.359599	0.013044	12508-9	3	SL008756	Charged multivesicular body protein 3	CHMP3	Q9Y3E7	100526767	CHMP3	Human	RFU	Protein
seq.12509.115	-0.00948443	0.94955	12509-115	3	SL019736	COMM domain-containing protein 1	COMD1	Q8N668	150684	COMMD1	Human	RFU	Protein
seq.12510.3	-0.00809646	0.956925	12510-3	3	SL019742	Signal-transducing adaptor protein 1	STAP1	Q9ULZ2	26228	STAP1	Human	RFU	Protein
seq.12511.83	0.150189	0.313622	12511-83	3	SL019747	Solute carrier family 41 member 2	S41A2	Q96JW4	84102	SLC41A2	Human	RFU	Protein
seq.12513.8	-0.0603765	0.686843	12513-8	3	SL008826	Glycolipid transfer protein	GLTP	Q9NZD2	51228	GLTP	Human	RFU	Protein
seq.12514.16	0.337623	0.0202919	12514-16	3	SL004624	tRNA (guanine-N(7)-)-methyltransferase	METTL1	Q9UBP6	4234	METTL1	Human	RFU	Protein
seq.12515.45	0.300784	0.0399385	12515-45	3	SL019724	Uridine-cytidine kinase 2	UCK2	Q9BZX2	7371	UCK2	Human	RFU	Protein
seq.12516.13	0.231328	0.1177	12516-13	3	SL019731	Transcriptional enhancer factor TEF-3	TEAD4	Q15561	7004	TEAD4	Human	RFU	Protein
seq.12517.52	-0.351155	0.0155119	12517-52	3	SL003787	Programmed cell death protein 5	TFAR19	O14737	9141	PDCD5	Human	RFU	Protein
seq.12518.289	-0.292282	0.0461958	12518-289	3	SL011258	Protein polybromo-1	PB1	Q86U86	55193	PBRM1	Human	RFU	Protein
seq.12521.3	0.0899286	0.547748	12521-3	3	SL007230	Cyclin-dependent kinase 4 inhibitor C	CDN2C	P42773	1031	CDKN2C	Human	RFU	Protein
seq.12522.6	-0.283781	0.0532283	12522-6	3	SL011201	UV excision repair protein RAD23 homolog B	RD23B	P54727	5887	RAD23B	Human	RFU	Protein
seq.12524.18	0.144753	0.331657	12524-18	3	SL019774	Diamine acetyltransferase 2	SAT2	Q96F10	112483	SAT2	Human	RFU	Protein
seq.12527.50	-0.031981	0.831014	12527-50	3	SL013736	Thyroid hormone receptor alpha	THA	P10827	7067	THRA	Human	RFU	Protein
seq.12528.40	0.387242	0.00716403	12528-40	3	SL019761	ATPase WRNIP1	WRIP1	Q96S55	56897	WRNIP1	Human	RFU	Protein
seq.12529.32	-0.0545933	0.71551	12529-32	3	SL019753	Inactive peptidyl-prolyl cis-trans isomerase FKBP6	FKBP6	O75344	8468	FKBP6	Human	RFU	Protein
seq.12530.14	-0.234566	0.112505	12530-14	3	SL005032	Cyclin-dependent kinases regulatory subunit 1	CKS-1	P61024	1163	CKS1B	Human	RFU	Protein
seq.12531.5	0.229593	0.120556	12531-5	3	SL019768	Endogenous retrovirus group V member 1 Env polyprotein	ERVV1	B6SEH8		ERVV-1	Human	RFU	Protein
seq.12532.28	0.178411	0.230199	12532-28	3	SL013788	Ubiquitin-conjugating enzyme E2 R1	UB2R1	P49427	997	CDC34	Human	RFU	Protein
seq.12533.135	0.303328	0.0382069	12533-135	3	SL019781	Cytohesin-2	CYH2	Q99418	9266	CYTH2	Human	RFU	Protein
seq.12534.10	0.0810803	0.587967	12534-10	3	SL019796	Calcium-binding and coiled-coil domain-containing protein 2	CACO2	Q13137	10241	CALCOCO2	Human	RFU	Protein
seq.12535.2	0.310037	0.0339354	12535-2	3	SL013748	DNA repair protein XRCC1	XRCC1	P18887	7515	XRCC1	Human	RFU	Protein
seq.12536.46	-0.00659283	0.964919	12536-46	3	SL019758	Myotubularin-related protein 6	MTMR6	Q9Y217	9107	MTMR6	Human	RFU	Protein
seq.12537.88	-0.348958	0.0162158	12537-88	3	SL013811	Transcriptional activator protein Pur-alpha	PURA	Q00577	5813	PURA	Human	RFU	Protein
seq.12538.19	-0.0168869	0.910299	12538-19	3	SL019759	Regulator of G-protein signaling 7	RGS7	P49802	6000	RGS7	Human	RFU	Protein
seq.12540.25	-0.223809	0.130457	12540-25	3	SL019775	Rho-related GTP-binding protein RhoG	RHOG	P84095	391	RHOG	Human	RFU	Protein
seq.12543.76	0.23607	0.110154	12543-76	3	SL019752	Zinc finger protein 560	ZN560	Q96MR9	147741	ZNF560	Human	RFU	Protein
seq.12546.1	-0.301535	0.0394203	12546-1	3	SL014839	Smoothelin	SMTN	P53814	6525	SMTN	Human	RFU	Protein
seq.12548.75	0.0386895	0.796255	12548-75	3	SL019776	Ras-related GTP-binding protein C	RRAGC	Q9HB90	64121	RRAGC	Human	RFU	Protein
seq.12549.33	-0.00092531	0.995075	12549-33	3	SL014636	Hematopoietic prostaglandin D synthase	PTGD2	O60760	27306	HPGDS	Human	RFU	Protein
seq.12551.3	0.327386	0.024684	12551-3	3	SL007599	E3 ubiquitin-protein ligase Itchy homolog	ITCH	Q96J02	83737	ITCH	Human	RFU	Protein
seq.12553.5	0.26273	0.074395	12553-5	3	SL010954	Serine/threonine-protein kinase VRK1	VRK1	Q99986	7443	VRK1	Human	RFU	Protein
seq.12554.10	-0.32808	0.024363	12554-10	3	SL013725	DNA repair protein RAD51 homolog 4	RA51D	O75771	5892	RAD51D	Human	RFU	Protein
seq.12556.7	0.174074	0.241914	12556-7	3	SL006252	Ubiquitin-conjugating enzyme E2 C	UBE2C	O00762	11065	UBE2C	Human	RFU	Protein
seq.12557.18	0.116126	0.43697	12557-18	3	SL019782	RNA-binding protein Nova-1	NOVA1	P51513	4857	NOVA1	Human	RFU	Protein
seq.12558.3	-0.303039	0.0384005	12558-3	3	SL011269	Ubiquitin-associated and SH3 domain-containing protein B	UBS3B	Q8TF42	84959	UBASH3B	Human	RFU	Protein
seq.12560.9	-0.260648	0.0768062	12560-9	3	SL008415	5'(3')-deoxyribonucleotidase, cytosolic type	NT5C	Q8TCD5	30833	NT5C	Human	RFU	Protein
seq.12562.1	-0.0233641	0.876124	12562-1	3	SL014979	Serine/threonine-protein kinase N1	PKN1	Q16512	5585	PKN1	Human	RFU	Protein
seq.12563.2	-0.149091	0.317216	12563-2	3	SL019770	Tumor necrosis factor alpha-induced protein 8	TFIP8	O95379	25816	TNFAIP8	Human	RFU	Protein
seq.12564.9	0.166787	0.262494	12564-9	3	SL019777	60S ribosome subunit biogenesis protein NIP7 homolog	NIP7	Q9Y221	51388	NIP7	Human	RFU	Protein
seq.12568.14	-0.10057	0.501193	12568-14	3	SL017529	Kelch-like ECH-associated protein 1	KEAP1	Q14145	9817	KEAP1	Human	RFU	Protein
seq.12569.25	-0.180667	0.224264	12569-25	3	SL004993	T-complex protein 1 subunit epsilon	TCP-1-epsilon	P48643	22948	CCT5	Human	RFU	Protein
seq.12571.14	-0.306625	0.0360558	12571-14	3	SL019778	ADP-ribosylation factor-like protein 3	ARL3	P36405	403	ARL3	Human	RFU	Protein
seq.12572.236	0.209525	0.15751	12572-236	3	SL019783	Embryonal Fyn-associated substrate	EFS	O43281	10278	EFS	Human	RFU	Protein
seq.12573.80	-0.113061	0.449248	12573-80	3	SL019797	Tripartite motif-containing protein 3	TRIM3	O75382	10612	TRIM3	Human	RFU	Protein
seq.12574.36	-0.379493	0.00851754	12574-36	3	SL000405	Endothelin-2	Endothelin 2	P20800	1907	EDN2	Human	RFU	Protein
seq.12575.30	-0.231964	0.116665	12575-30	3	SL008027	C-1-tetrahydrofolate synthase, cytoplasmic	C1TC	P11586	4522	MTHFD1	Human	RFU	Protein
seq.12576.21	0.201833	0.173675	12576-21	3	SL002732	Melanoma-associated antigen 3	MAGE-3	P43357	4102	MAGEA3	Human	RFU	Protein
seq.12577.100	0.26568	0.0710819	12577-100	3	SL002091	Flap endonuclease 1	FLAP endonuclease-1	P39748	2237	FEN1	Human	RFU	Protein
seq.12578.13	-0.164474	0.269265	12578-13	3	SL006497	ADP-ribosylation factor 3	ARF3	P61204	377	ARF3	Human	RFU	Protein
seq.12580.7	0.153891	0.301707	12580-7	3	SL012949	Proteasome subunit beta type-5	PSB5	P28074	5693	PSMB5	Human	RFU	Protein
seq.12581.39	0.244282	0.0979666	12581-39	3	SL014587	Inositol monophosphatase 2	IMPA2	O14732	3613	IMPA2	Human	RFU	Protein
seq.12583.77	-0.387184	0.00717339	12583-77	3	SL019755	Serine/threonine-protein kinase A-Raf	ARAF	P10398	369	ARAF	Human	RFU	Protein
seq.12585.39	0.104791	0.483302	12585-39	3	SL009589	DNA excision repair protein ERCC-1	ERCC1	P07992	2067	ERCC1	Human	RFU	Protein
seq.12587.65	0.216118	0.144555	12587-65	3	SL019779	ADP-ribosylation factor-like protein 2	ARL2	P36404	402	ARL2	Human	RFU	Protein
seq.12591.27	-0.358269	0.0134089	12591-27	3	SL002050	Oligophrenin-1	Oligophrenin-1	O60890	4983	OPHN1	Human	RFU	Protein
seq.12593.33	-0.29367	0.045123	12593-33	3	SL019751	p53 and DNA damage-regulated protein 1	PDRG1	Q9NUG6	81572	PDRG1	Human	RFU	Protein
seq.12594.5	0.137813	0.355602	12594-5	3	SL019772	Grancalcin	GRAN	P28676	25801	GCA	Human	RFU	Protein
seq.12595.11	-0.22167	0.134271	12595-11	3	SL010848	Tropomodulin-1	TMOD1	P28289	7111	TMOD1	Human	RFU	Protein
seq.12597.68	-0.26915	0.0673349	12597-68	3	SL019171	Autophagy protein 5	Autophagy protein 5	Q9H1Y0	9474	ATG5	Human	RFU	Protein
seq.12599.10	-0.271752	0.0646292	12599-10	3	SL010979	Fermitin family homolog 3	URP2	Q86UX7	83706	FERMT3	Human	RFU	Protein
seq.12603.87	-0.317844	0.0294688	12603-87	3	SL019780	Polyadenylate-binding protein 4	PABP4	Q13310	8761	PABPC4	Human	RFU	Protein
seq.12604.16	-0.0980829	0.511889	12604-16	3	SL019785	Polycomb protein SCMH1	SCMH1	Q96GD3	22955	SCMH1	Human	RFU	Protein
seq.12605.1	0.239077	0.105563	12605-1	3	SL005742	Exosome complex component RRP40	Exosome component 3	Q9NQT5	51010	EXOSC3	Human	RFU	Protein
seq.12612.37	-0.140821	0.345099	12612-37	3	SL008624	Proteasome subunit beta type-1	PSB1	P20618	5689	PSMB1	Human	RFU	Protein
seq.12616.45	-0.0377642	0.801028	12616-45	3	SL019803	Nuclear receptor-binding protein	NRBP	Q9UHY1	29959	NRBP1	Human	RFU	Protein
seq.12617.2	-0.3297	0.0236275	12617-2	3	SL008369	Serine/threonine-protein kinase 24	STK24	Q9Y6E0	8428	STK24	Human	RFU	Protein
seq.12618.50	0.28569	0.0515788	12618-50	3	SL008344	Aldo-keto reductase family 1 member C1	Aldo-keto reductase 1C1	Q04828	1645	AKR1C1	Human	RFU	Protein
seq.12619.14	-0.287193	0.0503085	12619-14	3	SL004719	Protein phosphatase 1A	Protein phophatase 2Ca	P35813	5494	PPM1A	Human	RFU	Protein
seq.12620.3	-0.321256	0.0276763	12620-3	3	SL011301	Septin-11	Septin-11	Q9NVA2	55752	SEPTIN11	Human	RFU	Protein
seq.12621.55	-0.266952	0.0696893	12621-55	3	SL008081	Serine/threonine-protein phosphatase 2A 65 kDa regulatory subunit A alpha isoform	PP2AAA	P30153	5518	PPP2R1A	Human	RFU	Protein
seq.12622.96	0.301131	0.0396987	12622-96	3	SL019786	Histone-lysine N-methyltransferase ASH1L	ASH1L	Q9NR48	55870	ASH1L	Human	RFU	Protein
seq.12623.84	0.0837406	0.575737	12623-84	3	SL019793	Protein Jumonji	JARD2	Q92833	3720	JARID2	Human	RFU	Protein
seq.12625.138	-0.0439522	0.769255	12625-138	3	SL019811	Kelch-like protein 7	KLHL7	Q8IXQ5	55975	KLHL7	Human	RFU	Protein
seq.12626.6	0.341555	0.0187896	12626-6	3	SL019816	Sentrin-specific protease 7	SENP7	Q9BQF6	57337	SENP7	Human	RFU	Protein
seq.12627.97	0.0624584	0.676627	12627-97	3	SL019821	Ubiquitin-like modifier-activating enzyme ATG7	ATG7	O95352	10533	ATG7	Human	RFU	Protein
seq.12628.31	-0.395397	0.00594515	12628-31	3	SL019826	LanC-like protein 2	LANC2	Q9NS86	55915	LANCL2	Human	RFU	Protein
seq.12630.8	-0.313911	0.0316534	12630-8	3	SL019787	Arfaptin-2	ARFP2	P53365	23647	ARFIP2	Human	RFU	Protein
seq.12632.14	0.178296	0.230506	12632-14	3	SL019805	Arylamine N-acetyltransferase 1	ARY1	P18440	9	NAT1	Human	RFU	Protein
seq.12633.3	-0.130064	0.383551	12633-3	3	SL019812	Tyrosine-protein phosphatase non-receptor type 9	PTN9	P43378	5780	PTPN9	Human	RFU	Protein
seq.12634.79	-0.144464	0.332634	12634-79	3	SL025804	Breast cancer anti-estrogen resistance protein 3:Guanine Nucleotide Exchange Factor Domain	BCAR3:Ras-GEF	O75815	8412	BCAR3	Human	RFU	Protein
seq.12635.9	0.0329063	0.826199	12635-9	3	SL019822	tRNA (cytosine(38)-C(5))-methyltransferase	TRDMT	O14717	1787	TRDMT1	Human	RFU	Protein
seq.12636.113	0.224099	0.129948	12636-113	3	SL019827	N-lysine methyltransferase SMYD2	SMYD2	Q9NRG4	56950	SMYD2	Human	RFU	Protein
seq.12637.7	-0.190672	0.199213	12637-7	3	SL019832	Carnitine O-acetyltransferase	CACP	P43155	1384	CRAT	Human	RFU	Protein
seq.12641.3	-0.349362	0.0160842	12641-3	3	SL019813	Type II inositol 1,4,5-trisphosphate 5-phosphatase	I5P2	P32019	3633	INPP5B	Human	RFU	Protein
seq.12643.4	-0.303617	0.0380141	12643-4	3	SL011195	Beta-arrestin-1	ARRB1	P49407	408	ARRB1	Human	RFU	Protein
seq.12644.63	-0.112541	0.451352	12644-63	3	SL019828	Adenylosuccinate synthetase isozyme 2	PURA2	P30520	159	ADSS2	Human	RFU	Protein
seq.12646.2	-0.288465	0.0492536	12646-2	3	SL013233	Ribulose-phosphate 3-epimerase	RPE	Q96AT9	6120	RPE	Human	RFU	Protein
seq.12647.52	0.238672	0.106172	12647-52	3	SL016514	Histone-lysine N-methyltransferase SETD2	SETD2	Q9BYW2	29072	SETD2	Human	RFU	Protein
seq.12649.80	-0.26967	0.0667867	12649-80	3	SL004917	Malate dehydrogenase, mitochondrial	Malate dehydrogenase 2	P40926	4191	MDH2	Human	RFU	Protein
seq.12650.43	-0.155915	0.295316	12650-43	3	SL008873	Guanine nucleotide-binding protein G(k) subunit alpha	GNAI3	P08754	2773	GNAI3	Human	RFU	Protein
seq.12651.21	0.303675	0.0379756	12651-21	3	SL019823	[Pyruvate dehydrogenase (acetyl-transferring)] kinase isozyme 2, mitochondrial	PDK2	Q15119	5164	PDK2	Human	RFU	Protein
seq.12652.37	-0.200677	0.176206	12652-37	3	SL019829	Adenosylhomocysteinase 2	SAHH2	O43865	10768	AHCYL1	Human	RFU	Protein
seq.12653.13	0.0988347	0.508643	12653-13	3	SL010497	Casein kinase I isoform gamma-2	CSNK1G2	P78368	1455	CSNK1G2	Human	RFU	Protein
seq.12655.30	0.148223	0.320072	12655-30	3	SL010994	Beta-soluble NSF attachment protein	SNAB	Q9H115	63908	NAPB	Human	RFU	Protein
seq.12656.1	-0.227626	0.123857	12656-1	3	SL019807	Kinesin light chain 1	KLC1	Q07866	3831	KLC1	Human	RFU	Protein
seq.12657.2	-0.0039904	0.978763	12657-2	3	SL010919	GDP-L-fucose synthase	FCL	Q13630	7264	TSTA3	Human	RFU	Protein
seq.12658.72	-0.0552873	0.712048	12658-72	3	SL019818	Pantothenate kinase 3	PANK3	Q9H999	79646	PANK3	Human	RFU	Protein
seq.12659.13	-0.356187	0.0139976	12659-13	3	SL008839	Obg-like ATPase 1	GTPB9	Q9NTK5	29789	OLA1	Human	RFU	Protein
seq.12661.44	-0.329468	0.0237315	12661-44	3	SL019788	Gamma-aminobutyric acid receptor-associated protein-like 1	GBRL1	Q9H0R8	23710	GABARAPL1	Human	RFU	Protein
seq.12662.82	-0.066738	0.655807	12662-82	3	SL004998	Delta(3,5)-Delta(2,4)-dienoyl-CoA isomerase, mitochondrial	ECH1	Q13011	1891	ECH1	Human	RFU	Protein
seq.12663.1	-0.122372	0.412537	12663-1	3	SL011234	Thiosulfate sulfurtransferase	THTR	Q16762	7263	TST	Human	RFU	Protein
seq.12664.19	0.391175	0.00655154	12664-19	3	SL014918	Tyrosine-protein phosphatase non-receptor type 13	PTN13	Q12923	5783	PTPN13	Human	RFU	Protein
seq.12665.16	0.402163	0.00507497	12665-16	3	SL014917	Interleukin enhancer-binding factor 2	ILF2	Q12905	3608	ILF2	Human	RFU	Protein
seq.12667.2	0.37504	0.00939108	12667-2	3	SL009095	Guanine deaminase	GUAD	Q9Y2T3	9615	GDA	Human	RFU	Protein
seq.12668.7	-0.139259	0.350529	12668-7	3	SL019834	Vacuolar protein sorting-associated protein 4B	VPS4B	O75351	9525	VPS4B	Human	RFU	Protein
seq.12669.30	0.32143	0.0275876	12669-30	3	SL019789	E3 ubiquitin-protein ligase HECW1	HECW1	Q76N89	23072	HECW1	Human	RFU	Protein
seq.12670.15	-0.178758	0.229279	12670-15	3	SL019800	Cell cycle checkpoint protein RAD1	RAD1	O60671	5810	RAD1	Human	RFU	Protein
seq.12671.35	0.0894081	0.550077	12671-35	3	SL019808	Sulfotransferase family cytosolic 1B member 1	ST1B1	O43704	27284	SULT1B1	Human	RFU	Protein
seq.12675.14	-0.259203	0.0785165	12675-14	3	SL010893	Aspartate--tRNA ligase, cytoplasmic	SYDC	P14868	1615	DARS1	Human	RFU	Protein
seq.12676.1	-0.192175	0.195627	12676-1	3	SL019835	Protein kinase C and casein kinase substrate in neurons protein 1	PACN1	Q9BY11	29993	PACSIN1	Human	RFU	Protein
seq.12677.164	-0.189052	0.203128	12677-164	3	SL006530	Protein flightless-1 homolog	FLII	Q13045	2314	FLII	Human	RFU	Protein
seq.12678.66	-0.295579	0.043681	12678-66	3	SL013011	U1 small nuclear ribonucleoprotein A	SNRPA	P09012	6626	SNRPA	Human	RFU	Protein
seq.12681.63	-0.145621	0.328737	12681-63	3	SL019819	Ubiquitin carboxyl-terminal hydrolase 21	UBP21	Q9UK80	27005	USP21	Human	RFU	Protein
seq.12682.5	-0.400717	0.00525094	12682-5	3	SL019824	Kynurenine--oxoglutarate transaminase 3	KAT3	Q6YP21	56267	KYAT3	Human	RFU	Protein
seq.12683.156	0.287945	0.049683	12683-156	3	SL019830	Dihydropyrimidinase-related protein 5	DPYL5	Q9BPU6	56896	DPYSL5	Human	RFU	Protein
seq.12684.5	0.239251	0.105303	12684-5	3	SL019836	Adseverin	ADSV	Q9Y6U3	85477	SCIN	Human	RFU	Protein
seq.12685.57	-0.317208	0.0298134	12685-57	3	SL019790	Homer protein homolog 2	HOME2	Q9NSB8	9455	HOMER2	Human	RFU	Protein
seq.12686.15	-0.0966371	0.518159	12686-15	3	SL008788	3-mercaptopyruvate sulfurtransferase	THTM	P25325	4357	MPST	Human	RFU	Protein
seq.12687.2	-0.116069	0.4372	12687-2	3	SL008215	2,4-dienoyl-CoA reductase, mitochondrial	DECR	Q16698	1666	DECR1	Human	RFU	Protein
seq.12688.115	-0.356996	0.0137661	12688-115	3	SL019814	Ribosomal protein S6 kinase alpha-6	KS6A6	Q9UK32	27330	RPS6KA6	Human	RFU	Protein
seq.12689.56	-0.221207	0.135107	12689-56	3	SL011157	Actin-related protein 2/3 complex subunit 1B	ARC1B	O15143	10095	ARPC1B	Human	RFU	Protein
seq.12690.33	0.0791719	0.596812	12690-33	3	SL019825	Septin-10	SEP10	Q9P0V9	151011	SEPTIN10	Human	RFU	Protein
seq.12691.44	-0.189226	0.202706	12691-44	3	SL015512	Serine hydroxymethyltransferase, mitochondrial	GLYM	P34897	6472	SHMT2	Human	RFU	Protein
seq.12692.56	-0.107278	0.472922	12692-56	3	SL019837	Histone-lysine N-methyltransferase, H3 lysine-79 specific	DOT1L	Q8TEK3	84444	DOT1L	Human	RFU	Protein
seq.12693.2	-0.272446	0.0639225	12693-2	3	SL008627	SH3 domain-binding glutamic acid-rich-like protein	SH3L1	O75368	6451	SH3BGRL	Human	RFU	Protein
seq.12694.28	-0.059162	0.692829	12694-28	3	SL019801	Probable dimethyladenosine transferase	DIM1	Q9UNQ2	27292	DIMT1	Human	RFU	Protein
seq.12695.62	0.18992	0.201024	12695-62	3	SL019809	Kelch-like protein 12	KLH12	Q53G59	59349	KLHL12	Human	RFU	Protein
seq.12696.166	-0.0372437	0.803716	12696-166	3	SL019815	Protein arginine N-methyltransferase 3	ANM3	O60678	10196	PRMT3	Human	RFU	Protein
seq.12697.30	-0.259434	0.0782409	12697-30	3	SL010809	Phosphatidylinositol 5-phosphate 4-kinase type-2 alpha	PI42A	P48426	5305	PIP4K2A	Human	RFU	Protein
seq.12698.72	-0.10028	0.502431	12698-72	3	SL006395	Importin subunit alpha-3	IMA4	O00629	3840	KPNA4	Human	RFU	Protein
seq.12699.28	-0.157418	0.290625	12699-28	3	SL005763	T-complex protein 1 subunit theta	TCP-1-theta	P50990	10694	CCT8	Human	RFU	Protein
seq.12700.9	0.106815	0.474844	12700-9	3	SL007279	ATP-citrate synthase	ACLY	P53396	47	ACLY	Human	RFU	Protein
seq.12701.1	-0.28621	0.0511362	12701-1	3	SL019791	Eukaryotic translation initiation factor 1b	EIF1B	O60739	10289	EIF1B	Human	RFU	Protein
seq.12702.13	0.00693983	0.963074	12702-13	3	SL019802	E3 ubiquitin-protein ligase pellino homolog 2	PELI2	Q9HAT8	57161	PELI2	Human	RFU	Protein
seq.12703.6	-0.304485	0.0374405	12703-6	3	SL019810	Serine/threonine-protein kinase Nek7	NEK7	Q8TDX7	140609	NEK7	Human	RFU	Protein
seq.12704.26	0.265911	0.0708271	12704-26	3	SL009388	SH2 domain-containing protein 3C	SH2D3	Q8N5H7	10044	SH2D3C	Human	RFU	Protein
seq.12705.9	0.315473	0.0307704	12705-9	3	SL019820	Probable E3 ubiquitin-protein ligase HERC1	HERC1	Q15751	8925	HERC1	Human	RFU	Protein
seq.12706.2	-0.148686	0.318547	12706-2	3	SL007478	Serine/threonine-protein kinase MRCK alpha	MRCKA	Q5VT25	8476	CDC42BPA	Human	RFU	Protein
seq.12707.26	-0.407252	0.00449587	12707-26	3	SL008196	Dihydropyrimidinase-related protein 3	DPYL3	Q14195	1809	DPYSL3	Human	RFU	Protein
seq.12708.91	-0.32143	0.0275876	12708-91	3	SL019851	Lethal(3)malignant brain tumor-like protein 2	LMBL2	Q969R5	83746	L3MBTL2	Human	RFU	Protein
seq.12709.63	-0.227164	0.124643	12709-63	3	SL008266	Histone H1x	H1X	Q92522	8971	H1-10	Human	RFU	Protein
seq.12711.19	0.291473	0.0468312	12711-19	3	SL007244	Gap junction alpha-8 protein	CXA8	P48165	2703	GJA8	Human	RFU	Protein
seq.12712.9	-0.119654	0.423072	12712-9	3	SL019881	High mobility group protein 20A	HM20A	Q9NP66	10363	HMG20A	Human	RFU	Protein
seq.12713.365	0.220918	0.135631	12713-365	3	SL014816	Regulator of G-protein signaling 19	RGS19	P49795	10287	RGS19	Human	RFU	Protein
seq.12714.38	-0.356765	0.0138319	12714-38	3	SL019896	AP-1 complex subunit gamma-like 2	AP1G2	O75843	8906	AP1G2	Human	RFU	Protein
seq.12715.30	0.168811	0.256664	12715-30	3	SL019904	mRNA-decapping enzyme 1B	DCP1B	Q8IZD4	196513	DCP1B	Human	RFU	Protein
seq.12716.3	0.289969	0.04803	12716-3	3	SL015364	Zinc finger protein 175	ZN175	Q9Y473	7728	ZNF175	Human	RFU	Protein
seq.12717.65	-0.338953	0.0197729	12717-65	3	SL019861	TOX high mobility group box family member 3	TOX3	O15405	27324	TOX3	Human	RFU	Protein
seq.12718.43	-0.287598	0.0499709	12718-43	3	SL010814	Peptidyl-prolyl cis-trans isomerase NIMA-interacting 4	PIN4	Q9Y237	5303	PIN4	Human	RFU	Protein
seq.12720.71	-0.306972	0.0358353	12720-71	3	SL019882	Ubiquilin-4	UBQL4	Q9NRR5	56893	UBQLN4	Human	RFU	Protein
seq.12721.4	0.246133	0.0953697	12721-4	3	SL019891	Tax1-binding protein 1	TAXB1	Q86VP1	8887	TAX1BP1	Human	RFU	Protein
seq.12724.81	-0.306335	0.0362405	12724-81	3	SL005468	Cold-inducible RNA-binding protein	CIRBP	Q14011	1153	CIRBP	Human	RFU	Protein
seq.12726.3	0.126825	0.395606	12726-3	3	SL019868	Regulatory factor X-associated protein	RFXAP	O00287	5994	RFXAP	Human	RFU	Protein
seq.12727.7	-0.00491571	0.97384	12727-7	3	SL019877	Prostaglandin F2 receptor negative regulator	FPRP	Q9P2B2	5738	PTGFRN	Human	RFU	Protein
seq.12729.12	-0.384293	0.00765541	12729-12	3	SL019892	Proteasome assembly chaperone 3	PSMG3	Q9BT73	84262	PSMG3	Human	RFU	Protein
seq.12730.3	0.0292629	0.845192	12730-3	3	SL006986	Kinetochore protein NDC80 homolog	KNTC2	O14777	10403	NDC80	Human	RFU	Protein
seq.12731.12	-0.145447	0.32932	12731-12	3	SL019906	Pleckstrin homology domain-containing family A member 7	PKHA7	Q6IQ23	144100	PLEKHA7	Human	RFU	Protein
seq.12732.13	-0.0270075	0.856995	12732-13	3	SL019852	MAGUK p55 subfamily member 7	MPP7	Q5T2T1	143098	MPP7	Human	RFU	Protein
seq.12734.112	0.368505	0.0108124	12734-112	3	SL019869	Kinesin-like protein KIF22	KIF22	Q14807	3835	KIF22	Human	RFU	Protein
seq.12735.39	-0.0178701	0.9051	12735-39	3	SL007039	Cold shock domain-containing protein E1	CSDE1	O75534	7812	CSDE1	Human	RFU	Protein
seq.12737.12	-0.210797	0.154946	12737-12	3	SL015520	Plastin-1	PLSI	Q14651	5357	PLS1	Human	RFU	Protein
seq.12738.43	0.0671428	0.65385	12738-43	3	SL019897	Nischarin	NISCH	Q9Y2I1	11188	NISCH	Human	RFU	Protein
seq.12740.55	-0.329063	0.0239142	12740-55	3	SL019853	Protein FEV	FEV	Q99581	54738	FEV	Human	RFU	Protein
seq.12742.160	0.13816	0.35438	12742-160	3	SL019870	Transmembrane protein 8B	TMM8B	A6NDV4	51754	TMEM8B	Human	RFU	Protein
seq.12743.18	0.342307	0.0185134	12743-18	3	SL015328	BAG family molecular chaperone regulator 5	BAG5	Q9UL15	9529	BAG5	Human	RFU	Protein
seq.12746.4	-0.195125	0.188724	12746-4	3	SL019898	Cytohesin-4	CYH4	Q9UIA0	27128	CYTH4	Human	RFU	Protein
seq.12747.89	-0.315126	0.0309649	12747-89	3	SL010231	RNA-binding protein 3	RBM3	P98179	5935	RBM3	Human	RFU	Protein
seq.12748.6	0.0885984	0.553709	12748-6	3	SL019854	Bromodomain testis-specific protein	BRDT	Q58F21	676	BRDT	Human	RFU	Protein
seq.12750.9	0.2662	0.0705096	12750-9	3	SL004122	Integrin beta-2	LFA-1 beta-2	P05107	3689	ITGB2	Human	RFU	Protein
seq.12751.26	0.280253	0.0563894	12751-26	3	SL015327	Zinc fingers and homeoboxes protein 1	ZHX1	Q9UKY1	11244	ZHX1	Human	RFU	Protein
seq.12753.6	-0.162565	0.274937	12753-6	3	SL025795	Amyloid beta A4 precursor protein-binding family B member 2:Phosphotyrosine Interaction Domain 1	APBB2:PID 1	Q92870	323	APBB2	Human	RFU	Protein
seq.12754.14	0.257525	0.0805379	12754-14	3	SL019899	Cold shock domain-containing protein C2	CSDC2	Q9Y534	27254	CSDC2	Human	RFU	Protein
seq.12756.3	0.333921	0.0217972	12756-3	3	SL019855	Transcription regulator protein BACH2	BACH2	Q9BYV9	60468	BACH2	Human	RFU	Protein
seq.12758.47	0.169852	0.253699	12758-47	3	SL019871	Glutamate receptor ionotropic, delta-2	GRID2	O43424	2895	GRID2	Human	RFU	Protein
seq.12759.47	-0.0345835	0.817488	12759-47	3	SL004792	Interleukin enhancer-binding factor 3	DRBP76	Q12906	3609	ILF3	Human	RFU	Protein
seq.12760.34	0.215019	0.146657	12760-34	3	SL019886	Zinc finger protein 774	ZN774	Q6NX45	342132	ZNF774	Human	RFU	Protein
seq.12761.12	0.219067	0.139021	12761-12	3	SL025796	Amyloid beta A4 precursor protein-binding family B member 2:Phosphotyrosine Interaction Domain 2	APBB2:PID 2	Q92870	323	APBB2	Human	RFU	Protein
seq.12763.69	0.326114	0.0252817	12763-69	3	SL019908	Zinc finger protein 334	ZN334	Q9HCZ1	55713	ZNF334	Human	RFU	Protein
seq.12764.3	-0.0633259	0.672386	12764-3	3	SL019856	Engulfment and cell motility protein 1	ELMO1	Q92556	9844	ELMO1	Human	RFU	Protein
seq.12766.33	0.150652	0.312117	12766-33	3	SL019872	Probable G-protein coupled receptor 142	GP142	Q7Z601	350383	GPR142	Human	RFU	Protein
seq.12768.3	0.364052	0.0118834	12768-3	3	SL019887	Protein phosphatase 1 regulatory subunit 3B	PPR3B	Q86XI6	79660	PPP1R3B	Human	RFU	Protein
seq.12771.19	0.367406	0.0110686	12771-19	3	SL011309	Zinc finger protein 180	ZN180	Q9UJW8	7733	ZNF180	Human	RFU	Protein
seq.12772.8	0.24486	0.0971493	12772-8	3	SL019857	Nuclear pore complex protein Nup98-Nup96	NUP98	P52948	4928	NUP98	Human	RFU	Protein
seq.12774.12	0.288061	0.0495873	12774-12	3	SL019873	Potassium/sodium hyperpolarization-activated cyclic nucleotide-gated channel 1	HCN1	O60741	348980	HCN1	Human	RFU	Protein
seq.12775.6	0.103924	0.486951	12775-6	3	SL006995	High mobility group protein B3	HMGB3	O15347	3149	HMGB3	Human	RFU	Protein
seq.12777.11	0.0707284	0.636624	12777-11	3	SL013086	Splicing factor 1	SF01	Q15637	7536	SF1	Human	RFU	Protein
seq.12779.30	-0.07842	0.600312	12779-30	3	SL019909	PR domain zinc finger protein 4	PRDM4	Q9UKN5	11108	PRDM4	Human	RFU	Protein
seq.12781.2	-0.34248	0.0184501	12781-2	3	SL014970	RISC-loading complex subunit TARBP2	TRBP2	Q15633	6895	TARBP2	Human	RFU	Protein
seq.12783.29	-0.214441	0.147773	12783-29	3	SL008807	Heterogeneous nuclear ribonucleoprotein M	HNRPM	P52272	4670	HNRNPM	Human	RFU	Protein
seq.12784.10	0.386201	0.00733424	12784-10	3	SL025797	Amyloid beta A4 precursor protein-binding family B member 3:Phosphotyrosine Interaction Domain 1,Isoform II	APBB3:PID 1	O95704	10307	APBB3	Human	RFU	Protein
seq.12785.49	0.161235	0.278936	12785-49	3	SL009382	Transcriptional regulator Kaiso	KAISO	Q86T24	10009	ZBTB33	Human	RFU	Protein
seq.12786.61	-0.148686	0.318547	12786-61	3	SL015257	Glycerophosphocholine phosphodiesterase GPCPD1	GDE5	Q9NPB8	56261	GPCPD1	Human	RFU	Protein
seq.12787.47	0.356649	0.0138649	12787-47	3	SL014834	Zinc finger protein 134	ZN134	P52741	7693	ZNF134	Human	RFU	Protein
seq.12788.6	0.353931	0.0146601	12788-6	3	SL019859	SAGA-associated factor 29 homolog	SGF29	Q96ES7	112869	SGF29	Human	RFU	Protein
seq.12790.10	0.360929	0.0126876	12790-10	3	SL019874	Coiled-coil domain-containing protein 51	CCD51	Q96ER9	79714	CCDC51	Human	RFU	Protein
seq.12793.4	0.470173	0.000853784	12793-4	3	SL019894	Piwi-like protein 1	PIWL1	Q96J94	9271	PIWIL1	Human	RFU	Protein
seq.12794.6	0.422982	0.00305496	12794-6	3	SL019902	NACHT, LRR and PYD domains-containing protein 4	NALP4	Q96MN2	147945	NLRP4	Human	RFU	Protein
seq.12795.2	0.383715	0.00775511	12795-2	3	SL019910	Zinc finger protein 566	ZN566	Q969W8	84924	ZNF566	Human	RFU	Protein
seq.12796.44	-0.0955961	0.522698	12796-44	3	SL019860	Diphosphoinositol polyphosphate phosphohydrolase 1	NUDT3	O95989	11165	NUDT3	Human	RFU	Protein
seq.12798.46	0.272157	0.0642162	12798-46	3	SL019875	Electroneutral sodium bicarbonate exchanger 1	S4A8	Q2Y0W8	9498	SLC4A8	Human	RFU	Protein
seq.12799.65	0.24301	0.0997833	12799-65	3	SL019880	DnaJ homolog subfamily C member 27	DJC27	Q9NZQ0	51277	DNAJC27	Human	RFU	Protein
seq.12800.5	-0.145968	0.327573	12800-5	3	SL019890	Tubulin polymerization-promoting protein family member 2	TPPP2	P59282	122664	TPPP2	Human	RFU	Protein
seq.12801.33	0.148339	0.31969	12801-33	3	SL019895	Interferon regulatory factor 2	IRF2	P14316	3660	IRF2	Human	RFU	Protein
seq.12803.9	0.323454	0.0265706	12803-9	3	SL019911	Zinc finger protein 329	ZN329	Q86UD4	79673	ZNF329	Human	RFU	Protein
seq.12804.5	-0.161409	0.278413	12804-5	3	SL019919	Glucocorticoid modulatory element-binding protein 2	GMEB2	Q9UKD1	26205	GMEB2	Human	RFU	Protein
seq.12807.89	0.0541306	0.71782	12807-89	3	SL019940	Rho GTPase-activating protein 30	RHG30	Q7Z6I6	257106	ARHGAP30	Human	RFU	Protein
seq.12808.103	-0.2518	0.0877473	12808-103	3	SL013301	Calcium-regulated heat-stable protein 1	CHSP1	Q9Y2V2	23589	CARHSP1	Human	RFU	Protein
seq.12811.55	0.223809	0.130457	12811-55	3	SL019912	Zinc finger protein 415	ZN415	Q09FC8	55786	ZNF415	Human	RFU	Protein
seq.12812.25	-0.409681	0.00424049	12812-25	3	SL009425	Acylphosphatase-2	ACYP2	P14621	98	ACYP2	Human	RFU	Protein
seq.12813.18	-0.0117977	0.937267	12813-18	3	SL006654	EH domain-binding protein 1	EHBP1	Q8NDI1	23301	EHBP1	Human	RFU	Protein
seq.12814.17	0.276668	0.0597552	12814-17	3	SL019933	RNA-binding protein 40	RBM40	Q96LT9	55599	RNPC3	Human	RFU	Protein
seq.12815.9	0.433797	0.00231721	12815-9	3	SL008104	Isoleucine--tRNA ligase, cytoplasmic	SYIC	P41252	3376	IARS1	Human	RFU	Protein
seq.12817.1	0.22566	0.127225	12817-1	3	SL019954	GTP-binding protein GEM	GEM	P55040	2669	GEM	Human	RFU	Protein
seq.12818.159	0.0524535	0.726218	12818-159	3	SL019965	Urea transporter 2	UT2	Q15849	8170	SLC14A2	Human	RFU	Protein
seq.12820.1	-0.0975046	0.514392	12820-1	3	SL019920	GRB2-related adapter protein	GRAP	Q13588	10750	GRAP	Human	RFU	Protein
seq.12821.6	-0.227684	0.123759	12821-6	3	SL019926	NACHT, LRR and PYD domains-containing protein 10	NAL10	Q86W26	338322	NLRP10	Human	RFU	Protein
seq.12822.34	-0.179857	0.226382	12822-34	3	SL025793	Amyloid beta A4 precursor protein-binding family B member 1:Phosphotyrosine Interaction Domain 1	APBB1:PID 1	O00213	322	APBB1	Human	RFU	Protein
seq.12825.18	-0.0228436	0.878863	12825-18	3	SL019955	DCC-interacting protein 13-alpha	DP13A	Q9UKG1	26060	APPL1	Human	RFU	Protein
seq.12826.5	-0.0133013	0.92929	12826-5	3	SL019966	Sodium/iodide cotransporter	SC5A5	Q92911	6528	SLC5A5	Human	RFU	Protein
seq.12827.37	0.338374	0.0199972	12827-37	3	SL014817	Regulator of G-protein signaling 3	RGS3	P49796	5998	RGS3	Human	RFU	Protein
seq.12830.4	0.189978	0.200884	12830-4	3	SL019934	Histone deacetylase complex subunit SAP18	SAP18	O00422	10284	SAP18	Human	RFU	Protein
seq.12831.21	-0.260995	0.0764001	12831-21	3	SL015132	Calcineurin B homologous protein 3	TESC	Q96BS2	54997	TESC	Human	RFU	Protein
seq.12832.10	-0.0414076	0.782279	12832-10	3	SL019949	Set1/Ash2 histone methyltransferase complex subunit ASH2	ASH2L	Q9UBL3	9070	ASH2L	Human	RFU	Protein
seq.12834.3	0.242778	0.100116	12834-3	3	SL019967	Potassium voltage-gated channel subfamily F member 1	KCNF1	Q9H3M0	3754	KCNF1	Human	RFU	Protein
seq.12835.101	0.3489	0.0162347	12835-101	3	SL019914	Pyrin domain-containing protein 1	PYDC1	Q8WXC3	260434	PYDC1	Human	RFU	Protein
seq.12838.28	0.107336	0.472682	12838-28	3	SL019935	Dual specificity protein phosphatase 15	DUS15	Q9H1R2	128853	DUSP15	Human	RFU	Protein
seq.12842.43	-0.324842	0.0258914	12842-43	3	SL019968	Syntaxin-10	STX10	O60499	8677	STX10	Human	RFU	Protein
seq.12843.6	0.17338	0.243825	12843-6	3	SL019915	Zinc finger protein 410	ZN410	Q86VK4	57862	ZNF410	Human	RFU	Protein
seq.12844.10	-0.151693	0.308746	12844-10	3	SL006067	BAG family molecular chaperone regulator 4	BAG4	O95429	9530	BAG4	Human	RFU	Protein
seq.12845.18	-0.160368	0.281565	12845-18	3	SL011225	Sorting nexin-17	SNX17	Q15036	9784	SNX17	Human	RFU	Protein
seq.12846.3	0.0554608	0.711184	12846-3	3	SL019936	F-box/LRR-repeat protein 5	FBXL5	Q9UKA1	26234	FBXL5	Human	RFU	Protein
seq.12847.27	0.296388	0.0430807	12847-27	3	SL019942	mRNA-capping enzyme	MCE1	O60942	8732	RNGTT	Human	RFU	Protein
seq.12848.9	0.00341208	0.98184	12848-9	3	SL019951	Rho guanine nucleotide exchange factor 2	ARHG2	Q92974	9181	ARHGEF2	Human	RFU	Protein
seq.12849.25	-0.218662	0.139771	12849-25	3	SL019958	GSK3-beta interaction protein	GSKIP	Q9P0R6	51527	GSKIP	Human	RFU	Protein
seq.12851.5	-0.230229	0.119503	12851-5	3	SL019921	DNA-directed DNA/RNA polymerase mu	DPOLM	Q9NP87	27434	POLM	Human	RFU	Protein
seq.12853.112	-0.270017	0.0664232	12853-112	3	SL019937	Tropomodulin-2	TMOD2	Q9NZR1	29767	TMOD2	Human	RFU	Protein
seq.12854.3	0.128445	0.389551	12854-3	3	SL019943	Transcriptional enhancer factor TEF-5	TEAD3	Q99594	7005	TEAD3	Human	RFU	Protein
seq.12855.16	-0.176272	0.235929	12855-16	3	SL011299	Cas scaffolding protein family member 4	CT032	Q9NQ75	57091	CASS4	Human	RFU	Protein
seq.12856.14	0.182402	0.219771	12856-14	3	SL019959	Transmembrane protein 237	TM237	Q96Q45	65062	TMEM237	Human	RFU	Protein
seq.12859.33	0.0176387	0.906323	12859-33	3	SL007038	Enoyl-CoA delta isomerase 2, mitochondrial	PECI	O75521	10455	ECI2	Human	RFU	Protein
seq.12860.7	0.269901	0.0665442	12860-7	3	SL006617	cAMP-regulated phosphoprotein 21	cAMP-regulated phosphoprotein 21	Q9UBL0	10777	ARPP21	Human	RFU	Protein
seq.12861.13	-0.288928	0.0488744	12861-13	3	SL006759	Tropomodulin-3	TMOD3	Q9NYL9	29766	TMOD3	Human	RFU	Protein
seq.12862.14	0.243125	0.0996171	12862-14	3	SL014945	Enhancer of filamentation 1	CASL	Q14511	4739	NEDD9	Human	RFU	Protein
seq.12864.9	0.205882	0.165024	12864-9	3	SL019960	Magnesium transporter NIPA4	NIPA4	Q0D2K0	348938	NIPAL4	Human	RFU	Protein
seq.12867.40	0.306682	0.036019	12867-40	3	SL019922	Dynein light chain Tctex-type 3	DYLT3	P51808	6990	DYNLT3	Human	RFU	Protein
seq.12869.68	-0.389903	0.00674452	12869-68	3	SL019938	Probable ATP-dependent RNA helicase DDX6	DDX6	P26196	1656	DDX6	Human	RFU	Protein
seq.12871.10	-0.231038	0.118172	12871-10	3	SL013078	Twinfilin-1	TWF1	Q12792	5756	TWF1	Human	RFU	Protein
seq.12872.35	0.398751	0.00549878	12872-35	3	SL019961	Cyclic nucleotide-gated olfactory channel	CNGA2	Q16280	1260	CNGA2	Human	RFU	Protein
seq.12873.11	0.236532	0.109438	12873-11	3	SL007131	Leukosialin	LEUK	P16150	6693	SPN	Human	RFU	Protein
seq.12875.28	0.192754	0.194259	12875-28	3	SL019923	Ubiquitin domain-containing protein 2	UBTD2	Q8WUN7	92181	UBTD2	Human	RFU	Protein
seq.12876.39	0.315184	0.0309324	12876-39	3	SL007787	Sperm flagellar protein 1	SPEF1	Q9Y4P9	25876	SPEF1	Human	RFU	Protein
seq.12878.60	0.00786514	0.958155	12878-60	3	SL019944	Oxysterol-binding protein-related protein 11	OSB11	Q9BXB4	114885	OSBPL11	Human	RFU	Protein
seq.12879.5	0.20166	0.174053	12879-5	3	SL003759	Retinoblastoma-like protein 1	p107	P28749	5933	RBL1	Human	RFU	Protein
seq.12880.1	0.423908	0.0029846	12880-1	3	SL019962	Synaptic vesicle glycoprotein 2A	SV2A	Q7L0J3	9900	SV2A	Human	RFU	Protein
seq.12881.17	0.0424486	0.776944	12881-17	3	SL019970	Retinol dehydrogenase 16	RDH16	O75452	8608	RDH16	Human	RFU	Protein
seq.12882.7	0.265622	0.0711457	12882-7	3	SL019918	Poly [ADP-ribose] polymerase 11	PAR11	Q9NR21	57097	PARP11	Human	RFU	Protein
seq.12885.42	0.492034	0.000443503	12885-42	3	SL007432	Nuclear receptor subfamily 1 group D member 2	NR1D2	Q14995	9975	NR1D2	Human	RFU	Protein
seq.12888.18	0.087037	0.560746	12888-18	3	SL012382	Histone deacetylase complex subunit SAP30	SAP30	O75446	8819	SAP30	Human	RFU	Protein
seq.12891.1	0.323743	0.0264279	12891-1	3	SL019924	MICAL-like protein 2	MILK2	Q8IY33	79778	MICALL2	Human	RFU	Protein
seq.12892.10	0.301767	0.039262	12892-10	3	SL019931	Synaptotagmin-like protein 1	SYTL1	Q8IYJ3	84958	SYTL1	Human	RFU	Protein
seq.12893.159	-0.11069	0.458875	12893-159	3	SL025892	Gamma-interferon-inducible protein 16:Isoform 2, Hematopoietic expression, interferon-inducible nature, and nuclear localization 2	IP16:HIN 2	Q16666	3428	IFI16	Human	RFU	Protein
seq.12894.3	0.16297	0.273727	12894-3	3	SL019946	PAX-interacting protein 1	PAXI1	Q6ZW49	22976	PAXIP1	Human	RFU	Protein
seq.12895.28	0.0860538	0.565198	12895-28	3	SL019952	Diacylglycerol kinase beta	DGKB	Q9Y6T7	1607	DGKB	Human	RFU	Protein
seq.12904.180	0.412399	0.00396985	12904-180	3	SL004440	cubilin	cubilin	O60494	8029	CUBN	Human	RFU	Protein
seq.12916.3	0.36064	0.0127644	12916-3	3	SL019344	Protein p13 MTCP-1	MTCP1	P56278	4515	MTCP1	Human	RFU	Protein
seq.12923.51	0.199231	0.179407	12923-51	3	SL005401	Keratin, type I cytoskeletal 17	Keratin 17	Q04695	3872	KRT17	Human	RFU	Protein
seq.12925.105	0.256253	0.0820984	12925-105	3	SL018508	Axin-2	AXIN2	Q9Y2T1	8313	AXIN2	Human	RFU	Protein
seq.12931.16	-0.12538	0.401058	12931-16	3	SL007088	Mineralocorticoid receptor	MCR	P08235	4306	NR3C2	Human	RFU	Protein
seq.12933.17	0.053668	0.720134	12933-17	3	SL019362	Ecto-NOX disulfide-thiol exchanger 1	ENOX1	Q8TC92	55068	ENOX1	Human	RFU	Protein
seq.12934.1	0.11335	0.448082	12934-1	3	SL015312	E3 ISG15--protein ligase HERC5	HERC5	Q9UII4	51191	HERC5	Human	RFU	Protein
seq.12936.38	0.214094	0.148445	12936-38	3	SL019347	Retinaldehyde-binding protein 1	RLBP1	P12271	6017	RLBP1	Human	RFU	Protein
seq.12939.1	0.108261	0.468851	12939-1	3	SL019437	DNA-directed RNA polymerases I and III subunit RPAC1	RPAC1	O15160	9533	POLR1C	Human	RFU	Protein
seq.12940.35	0.209357	0.15785	12940-35	3	SL010891	Aldehyde dehydrogenase family 3 member B1	AL3B1	P43353	221	ALDH3B1	Human	RFU	Protein
seq.12945.33	-0.0706127	0.637176	12945-33	3	SL013869	Ras-related protein Rab-18	RAB18	Q9NP72	22931	RAB18	Human	RFU	Protein
seq.12954.71	0.00751815	0.959999	12954-71	3	SL005257	Peroxisome proliferator-activated receptor alpha	PPARa	Q07869	5465	PPARA	Human	RFU	Protein
seq.12956.40	-0.391522	0.00649975	12956-40	3	SL019438	KIF1-binding protein	KBP	Q96EK5	26128	KIFBP	Human	RFU	Protein
seq.12957.62	0.320793	0.0279139	12957-62	3	SL008041	Cytochrome b-c1 complex subunit 7	UCR6	P14927	7381	UQCRB	Human	RFU	Protein
seq.12960.9	-0.0285111	0.849123	12960-9	3	SL007208	Glucokinase	HXK4	P35557	2645	GCK	Human	RFU	Protein
seq.12963.1	0.119307	0.424428	12963-1	3	SL015007	Protein GPR107	GP107	Q5VW38	57720	GPR107	Human	RFU	Protein
seq.12968.2	-0.0851285	0.569403	12968-2	3	SL008213	Cysteine and glycine-rich protein 2	CSRP2	Q16527	1466	CSRP2	Human	RFU	Protein
seq.12970.35	0.113871	0.445987	12970-35	3	SL007715	Double-stranded RNA-binding protein Staufen homolog 2	STAU2	Q9NUL3	27067	STAU2	Human	RFU	Protein
seq.12975.11	0.0146893	0.921934	12975-11	3	SL002694	Keratin, type I cytoskeletal 20	Keratin 20	P35900	54474	KRT20	Human	RFU	Protein
seq.12976.49	0.0401353	0.788813	12976-49	3	SL001913	Vinexin b	Vinexin b	O60504	10174	SORBS3	Human	RFU	Protein
seq.12980.31	0.302345	0.0388685	12980-31	3	SL019459	Pre-mRNA-splicing factor RBM22	RBM22	Q9NW64	55696	RBM22	Human	RFU	Protein
seq.12986.12	0.118035	0.42942	12986-12	3	SL019466	Protein lin-7 homolog C	LIN7C	Q9NUP9	55327	LIN7C	Human	RFU	Protein
seq.12987.12	-0.110748	0.458639	12987-12	3	SL019472	Serine/arginine-rich splicing factor 7	SRSF7	Q16629	6432	SRSF7	Human	RFU	Protein
seq.12988.49	-0.259781	0.0778288	12988-49	3	SL007342	RNA-binding protein EWS	EWS	Q01844	2130	EWSR1	Human	RFU	Protein
seq.12990.39	-0.0186797	0.900821	12990-39	3	SL005017	Mitogen-activated protein kinase kinase kinase 3	MAP3K3	Q99759	4215	MAP3K3	Human	RFU	Protein
seq.12991.49	0.120175	0.421043	12991-49	3	SL019483	Cullin-9	CUL9	Q8IWT3	23113	CUL9	Human	RFU	Protein
seq.12993.21	-0.35902	0.0132016	12993-21	3	SL016487	Nuclear protein localization protein 4 homolog	NPL4	Q8TAT6	55666	NPLOC4	Human	RFU	Protein
seq.13007.66	0.106179	0.477494	13007-66	3	SL012574	Epididymal-specific lipocalin-10	LCN10	Q6JVE6	414332	LCN10	Human	RFU	Protein
seq.13011.20	0.00844346	0.955081	13011-20	3	SL008108	40S ribosomal protein S10	RS10	P46783	6204	RPS10	Human	RFU	Protein
seq.13013.41	0.0741405	0.620404	13013-41	3	SL019524	E3 ubiquitin-protein ligase parkin	PRKN2	O60260	5071	PRKN	Human	RFU	Protein
seq.13022.20	0.144233	0.333417	13022-20	3	SL019515	Tumor protein p53-inducible protein 11	P5I11	O14683	9537	TP53I11	Human	RFU	Protein
seq.13025.4	0.242836	0.100033	13025-4	3	SL019541	Fibroblast growth factor receptor substrate 2	FRS2	Q8WU20	10818	FRS2	Human	RFU	Protein
seq.13027.20	0.0169447	0.909993	13027-20	3	SL019531	Chromobox protein homolog 7	CBX7	O95931	23492	CBX7	Human	RFU	Protein
seq.13032.1	0.29448	0.0445066	13032-1	3	SL014943	Beclin-1	BECN1	Q14457	8678	BECN1	Human	RFU	Protein
seq.13039.1	0.105659	0.479667	13039-1	3	SL019546	Nuclear inhibitor of protein phosphatase 1	PP1R8	Q12972	5511	PPP1R8	Human	RFU	Protein
seq.13041.47	0.305237	0.0369491	13041-47	3	SL007634	TNF receptor-associated factor 4	TRAF4	Q9BUZ4	9618	TRAF4	Human	RFU	Protein
seq.13042.7	0.0350461	0.815089	13042-7	3	SL019583	Potassium voltage-gated channel subfamily A member 10	KCA10	Q16322	3744	KCNA10	Human	RFU	Protein
seq.13043.157	0.218894	0.139342	13043-157	3	SL007491	ATPase family AAA domain-containing protein 2	ATAD2	Q6PL18	29028	ATAD2	Human	RFU	Protein
seq.13044.5	-0.32195	0.0273231	13044-5	3	SL007627	Tumor susceptibility gene 101 protein	TS101	Q99816	7251	TSG101	Human	RFU	Protein
seq.13053.6	0.203684	0.169681	13053-6	3	SL015342	Sodium- and chloride-dependent neutral and basic amino acid transporter B(0+)	S6A14	Q9UN76	11254	SLC6A14	Human	RFU	Protein
seq.13054.87	0.237805	0.107487	13054-87	3	SL008767	Profilin-2	Profilin II	P35080	5217	PFN2	Human	RFU	Protein
seq.13055.53	0.109013	0.465751	13055-53	3	SL019564	PH and SEC7 domain-containing protein 1	PSD1	A5PKW4	5662	PSD	Human	RFU	Protein
seq.13056.18	0.374288	0.00954593	13056-18	3	SL019585	Orphan sodium- and chloride-dependent neurotransmitter transporter NTT5	S6A16	Q9GZN6	28968	SLC6A16	Human	RFU	Protein
seq.13059.33	-0.319984	0.0283338	13059-33	3	SL019557	Riboflavin kinase	RIFK	Q969G6	55312	RFK	Human	RFU	Protein
seq.13062.4	-0.215135	0.146435	13062-4	3	SL016378	Glia maturation factor gamma	GMFG	O60234	9535	GMFG	Human	RFU	Protein
seq.13066.42	-0.0860538	0.565198	13066-42	3	SL015023	Enhancer of mRNA-decapping protein 4	EDC4	Q6P2E9	23644	EDC4	Human	RFU	Protein
seq.13067.5	-0.112252	0.452523	13067-5	3	SL009424	cGMP-dependent protein kinase 1, beta isozyme	KGP1B	Q13976	5592	PRKG1	Human	RFU	Protein
seq.13068.139	0.112428	0.451807	13068-139	3	SL006984	Copper chaperone for superoxide dismutase	CCS	O14618	9973	CCS	Human	RFU	Protein
seq.13073.14	0.109302	0.464562	13073-14	3	SL019559	Acidic leucine-rich nuclear phosphoprotein 32 family member A	AN32A	P39687	8125	ANP32A	Human	RFU	Protein
seq.13076.4	-0.300147	0.0403813	13076-4	3	SL018149	Fragile X mental retardation syndrome-related protein 1	FXR1	P51114	8087	FXR1	Human	RFU	Protein
seq.13078.3	-0.186103	0.210396	13078-3	3	SL014793	Centrin-2	CETN2	P41208	1069	CETN2	Human	RFU	Protein
seq.13082.9	-0.293728	0.0450787	13082-9	3	SL011294	Protein unc-45 homolog A	UN45A	Q9H3U1	55898	UNC45A	Human	RFU	Protein
seq.13083.18	0.136483	0.360309	13083-18	3	SL013025	Valine--tRNA ligase	SYVC	P26640	7407	VARS1	Human	RFU	Protein
seq.13085.18	0.160194	0.282093	13085-18	3	SL025874	Glucagon-like peptide 1 receptor:Cytoplasmic domain	GLP1R:CD	P43220	2740	GLP1R	Human	RFU	Protein
seq.13088.397	0.10803	0.469807	13088-397	3	SL000137	Betacellulin	BTC	P35070	685	BTC	Human	RFU	Protein
seq.13089.6	0.15817	0.288298	13089-6	3	SL003349	Hypoxia-inducible factor 1-alpha	HIF-1a	Q16665	3091	HIF1A	Human	RFU	Protein
seq.13090.17	-0.372322	0.00996137	13090-17	3	SL004827	Protein S100-A6	S100A6	P06703	6277	S100A6	Human	RFU	Protein
seq.13093.6	0.0939768	0.529796	13093-6	3	SL005430	Secreted and transmembrane protein 1	SECTM1	Q8WVN6	6398	SECTM1	Human	RFU	Protein
seq.13094.75	0.025793	0.863363	13094-75	3	SL018509	R-spondin-3	RSPO3	Q9BXY4	84870	RSPO3	Human	RFU	Protein
seq.13095.51	-0.164243	0.269948	13095-51	3	SL005357	Lithostathine-1-alpha	PSP	P05451	5967	REG1A	Human	RFU	Protein
seq.13097.11	-0.0765116	0.609237	13097-11	3	SL003774	Bcl-2-like protein 2	Apoptosis regulator Bcl-W	Q92843	599	BCL2L2	Human	RFU	Protein
seq.13098.93	0.20646	0.163814	13098-93	3	SL003320	Vascular endothelial growth factor D	VEGF-D	O43915	2277	VEGFD	Human	RFU	Protein
seq.13101.60	-0.05228	0.727088	13101-60	3	SL007631	Sclerostin	SOST	Q9BQB4	50964	SOST	Human	RFU	Protein
seq.13102.1	-0.0442992	0.767484	13102-1	3	SL012769	Protein FAM3D	FAM3D	Q96BQ1	131177	FAM3D	Human	RFU	Protein
seq.13103.125	-0.232658	0.115545	13103-125	3	SL009328	Chorionic somatomammotropin hormone	CSH	P0DML2|P0DML3	1442|1442	CSH1|CSH2	Human	RFU	Protein
seq.13104.32	-0.0713067	0.633862	13104-32	3	SL008614	Ephrin-B1	EFNB1	P98172	1947	EFNB1	Human	RFU	Protein
seq.13105.7	0.155336	0.297133	13105-7	3	SL007311	Synaptosomal-associated protein 25	SNP25	P60880	6616	SNAP25	Human	RFU	Protein
seq.13107.9	-0.0930515	0.533874	13107-9	3	SL008402	Ly6/PLAUR domain-containing protein 3	LYPD3	O95274	27076	LYPD3	Human	RFU	Protein
seq.13109.82	0.0929358	0.534385	13109-82	3	SL008810	Neuronal growth regulator 1	NEGR1	Q7Z3B1	257194	NEGR1	Human	RFU	Protein
seq.13111.79	0.249776	0.0904131	13111-79	3	SL007223	B-cell lymphoma 6 protein	BCL6	P41182	604	BCL6	Human	RFU	Protein
seq.13112.179	0.0596825	0.690261	13112-179	3	SL009349	Follistatin-related protein 1	FSTL1	Q12841	11167	FSTL1	Human	RFU	Protein
seq.13113.7	0.143597	0.335576	13113-7	3	SL002688	Osteopontin	Osteopontin	P10451	6696	SPP1	Human	RFU	Protein
seq.13114.50	-0.00809646	0.956925	13114-50	3	SL006230	Lumican	Lumican	P51884	4060	LUM	Human	RFU	Protein
seq.13116.25	0.357459	0.0136353	13116-25	3	SL008931	CD177 antigen	CD177	Q8N6Q3	57126	CD177	Human	RFU	Protein
seq.13117.232	0.120869	0.418346	13117-232	3	SL018256	Choline/ethanolamine kinase	CHKB	Q9Y259	1120	CHKB	Human	RFU	Protein
seq.13118.5	-0.217968	0.141064	13118-5	3	SL011888	SPARC-related modular calcium-binding protein 1	SMOC1	Q9H4F8	64093	SMOC1	Human	RFU	Protein
seq.13119.26	0.204898	0.167096	13119-26	3	SL004467	Protein Z-dependent protease inhibitor	protein Z inhibitor	Q9UK55	51156	SERPINA10	Human	RFU	Protein
seq.13122.19	0.112714	0.45065	13122-19	3	SL008360	Leucine-rich repeat transmembrane protein FLRT2	FLRT2	O43155	23768	FLRT2	Human	RFU	Protein
seq.13123.3	-0.171645	0.248648	13123-3	3	SL025865	Leucine-rich repeat transmembrane protein FLRT3:Extracellular domain	FLRT3:ECD	Q9NZU0	23767	FLRT3	Human	RFU	Protein
seq.13124.20	0.0386895	0.796255	13124-20	3	SL018587	Immunoglobulin superfamily containing leucine-rich repeat protein 2	ISLR2	Q6UXK2	57611	ISLR2	Human	RFU	Protein
seq.13125.45	0.112367	0.452054	13125-45	3	SL000616	Vitronectin	Vitronectin	P04004	7448	VTN	Human	RFU	Protein
seq.13126.52	-0.227742	0.123661	13126-52	3	SL008631	Desmocollin-2	DSC2	Q02487	1824	DSC2	Human	RFU	Protein
seq.13129.40	0.329642	0.0236535	13129-40	3	SL007070	Low-density lipoprotein receptor	LDLR	P01130	3949	LDLR	Human	RFU	Protein
seq.13130.150	-0.0843767	0.57283	13130-150	3	SL007272	Hexokinase-2	HXK2	P52789	3099	HK2	Human	RFU	Protein
seq.13131.5	0.144811	0.331462	13131-5	3	SL011180	Hexokinase-1	HXK1	P19367	3098	HK1	Human	RFU	Protein
seq.13132.14	-0.110864	0.458167	13132-14	3	SL008522	Semaphorin-5A	SEM5A	Q13591	9037	SEMA5A	Human	RFU	Protein
seq.13133.73	-0.0693404	0.64327	13133-73	3	SL007033	Latent-transforming growth factor beta-binding protein 4	LTBP4	Q8N2S1	8425	LTBP4	Human	RFU	Protein
seq.13228.75	0.215539	0.145658	13228-75	3	SL001999	E3 ubiquitin-protein ligase Mdm2	MDM2	Q00987	4193	MDM2	Human	RFU	Protein
seq.13229.20	0.196918	0.184615	13229-20	3	SL019996	Protein Mdm4	MDM4	O15151	4194	MDM4	Human	RFU	Protein
seq.13230.174	0.108782	0.466704	13230-174	3	SL019999	Ig gamma-2, Kappa	IgG2, Kappa	P01859	3501	IGHG2	Human	RFU	Protein
seq.13231.90	-0.113004	0.449482	13231-90	3	SL020001	Ig gamma-4, Kappa	IgG4, Kappa	P01861	3503	IGHG4	Human	RFU	Protein
seq.13236.25	0.0717115	0.631932	13236-25	3	SL012449	Protein Wnt-3a	WNT3A	P56704	89780	WNT3A	Human	RFU	Protein
seq.13240.170	0.27233	0.0640398	13240-170	3	SL019993	SH3 and multiple ankyrin repeat domains protein 1	SHAN1	Q9Y566	50944	SHANK1	Human	RFU	Protein
seq.13242.134	-0.345372	0.0174224	13242-134	3	SL019995	SH3 and multiple ankyrin repeat domains protein 3	SHAN3	Q9BYB0		SHANK3	Human	RFU	Protein
seq.13256.21	0.223694	0.130662	13256-21	3	SL019993	SH3 and multiple ankyrin repeat domains protein 1	SHAN1	Q9Y566	50944	SHANK1	Human	RFU	Protein
seq.13268.45	0.0636729	0.670693	13268-45	3	SL012434	Protein Wnt-5a	WNT5A	P41221	7474	WNT5A	Human	RFU	Protein
seq.13374.4	0.0501981	0.737561	13374-4	3	SL012530	Beta-defensin 113	DB113	Q30KQ7	245927	DEFB113	Human	RFU	Protein
seq.13375.48	0.169626	0.254342	13375-48	3	SL020085	Synaptogyrin-3	SNG3	O43761	9143	SYNGR3	Human	RFU	Protein
seq.13377.3	0.104329	0.485246	13377-3	3	SL020095	Cytochrome b561 domain-containing protein 1	C56D1	Q8N8Q1	284613	CYB561D1	Human	RFU	Protein
seq.13378.80	0.289506	0.0484038	13378-80	3	SL020102	Glutaredoxin-like protein C5orf63	YD286	A6NC05	401207	C5orf63	Human	RFU	Protein
seq.13381.49	0.245439	0.0963372	13381-49	3	SL008831	Beta-1,4-galactosyltransferase 1	B4GT1	P15291	2683	B4GALT1	Human	RFU	Protein
seq.13384.110	-0.20432	0.168323	13384-110	3	SL008015	Fumarate hydratase, mitochondrial	FUMH	P07954	2271	FH	Human	RFU	Protein
seq.13386.248	0.325536	0.0255573	13386-248	3	SL020103	E3 ubiquitin-protein ligase RNF34	RNF34	Q969K3	80196	RNF34	Human	RFU	Protein
seq.13387.55	0.339762	0.0194624	13387-55	3	SL015293	ETS homologous factor	EHF	Q9NZC4	26298	EHF	Human	RFU	Protein
seq.13388.57	0.0415811	0.781389	13388-57	3	SL012430	Neuroendocrine convertase 1	NEC1	P29120	5122	PCSK1	Human	RFU	Protein
seq.13392.13	-0.236879	0.108903	13392-13	3	SL008814	Sodium/potassium-transporting ATPase subunit beta-1	AT1B1	P05026	481	ATP1B1	Human	RFU	Protein
seq.13393.46	-0.217968	0.141064	13393-46	3	SL015189	Derlin-1	DERL1	Q9BUN8	79139	DERL1	Human	RFU	Protein
seq.13397.88	-0.320793	0.0279139	13397-88	3	SL004533	Beta-defensin 4A	HBD-2	O15263	100289462	DEFB4A	Human	RFU	Protein
seq.13399.33	0.102883	0.491348	13399-33	3	SL020071	RELT-like protein 1	RELL1	Q8IUW5	768211	RELL1	Human	RFU	Protein
seq.13403.5	0.0806176	0.590106	13403-5	3	SL013779	ETS translocation variant 5	ETV5	P41161	2119	ETV5	Human	RFU	Protein
seq.13405.61	-0.106468	0.476288	13405-61	3	SL012422	Serine protease inhibitor Kazal-type 2	ISK2	P20155	6691	SPINK2	Human	RFU	Protein
seq.13406.161	0.360755	0.0127336	13406-161	3	SL014270	CMRF35-like molecule 6	CLM6	Q08708	10871	CD300C	Human	RFU	Protein
seq.13408.23	-0.258162	0.0797664	13408-23	3	SL010391	WAP, Kazal, immunoglobulin, Kunitz and NTR domain-containing protein 2	WFKN2	Q8TEU8	124857	WFIKKN2	Human	RFU	Protein
seq.13411.21	-0.151924	0.308	13411-21	3	SL020111	E3 ubiquitin-protein ligase NRDP1	RNF41	Q9H4P4	10193	RNF41	Human	RFU	Protein
seq.13412.5	0.268398	0.0681332	13412-5	3	SL012556	WAP four-disulfide core domain protein 6	WFDC6	Q9BQY6	140870	WFDC6	Human	RFU	Protein
seq.13416.8	0.0699766	0.64022	13416-8	3	SL020086	Transmembrane protein 132D	T132D	Q14C87	121256	TMEM132D	Human	RFU	Protein
seq.13421.17	0.310268	0.0337954	13421-17	3	SL020080	Protein kish-B	KISHB	Q9NRX6	56900	TMEM167B	Human	RFU	Protein
seq.13422.66	0.379666	0.00848498	13422-66	3	SL012509	Ecto-NOX disulfide-thiol exchanger 2	ENOX2	Q16206	10495	ENOX2	Human	RFU	Protein
seq.13423.94	0.228899	0.121714	13423-94	3	SL008291	Redox-regulatory protein FAM213A	CJ058	Q9BRX8	84293	PRXL2A	Human	RFU	Protein
seq.13427.66	-0.152618	0.305769	13427-66	3	SL008941	Mannosyl-oligosaccharide 1,2-alpha-mannosidase IC	MA1C1	Q9NR34	57134	MAN1C1	Human	RFU	Protein
seq.13429.3	0.199462	0.178892	13429-3	3	SL012827	WAP four-disulfide core domain protein 10A	WF10A	Q9H1F0	140832	WFDC10A	Human	RFU	Protein
seq.13430.50	0.306856	0.0359087	13430-50	3	SL010851	Urea transporter 1	UT1	Q13336	6563	SLC14A1	Human	RFU	Protein
seq.13431.74	0.120117	0.421268	13431-74	3	SL020092	Membrane protein FAM159A	F159A	Q6UWV7	348378	SHISAL2A	Human	RFU	Protein
seq.13432.9	0.356996	0.0137661	13432-9	3	SL026028	Protrudin:Cytoplasmic domain, region 1, isoform 6	ZFY27:CD region 1	Q5T4F4	118813	ZFYVE27	Human	RFU	Protein
seq.13434.172	-0.0511812	0.732609	13434-172	3	SL008312	Alpha-parvin	PARVA	Q9NVD7	55742	PARVA	Human	RFU	Protein
seq.13435.31	0.0629789	0.674081	13435-31	3	SL005182	Interleukin-20 receptor subunit beta	IL-20 Rb	Q6UXL0	53833	IL20RB	Human	RFU	Protein
seq.13436.54	0.138797	0.352147	13436-54	3	SL020077	Myc-associated zinc finger protein	MAZ	P56270	4150	MAZ	Human	RFU	Protein
seq.13438.115	0.211607	0.15333	13438-115	3	SL007661	Chordin	CHRD	Q9H2X0	8646	CHRD	Human	RFU	Protein
seq.13439.6	0.235202	0.111506	13439-6	3	SL020093	IQ domain-containing protein F3	IQCF3	P0C7M6	401067	IQCF3	Human	RFU	Protein
seq.13441.30	0.384871	0.00755682	13441-30	3	SL020107	Dixin	DIXC1	Q155Q3	85458	DIXDC1	Human	RFU	Protein
seq.13447.42	0.257757	0.0802567	13447-42	3	SL020094	Shadow of prion protein	SPRN	Q5BIV9	503542	SPRN	Human	RFU	Protein
seq.13449.25	0.103172	0.490124	13449-25	3	SL020108	Splicing factor 3B subunit 4	SF3B4	Q15427	10262	SF3B4	Human	RFU	Protein
seq.13450.49	-0.401064	0.00520823	13450-49	3	SL020113	Ubiquitin carboxyl-terminal hydrolase 8	UBP8	P40818	9101	USP8	Human	RFU	Protein
seq.13451.2	0.0429691	0.77428	13451-2	3	SL006734	Fibronectin type III domain-containing protein 4	FNDC4	Q9H6D8	64838	FNDC4	Human	RFU	Protein
seq.13452.113	0.310152	0.0338653	13452-113	3	SL020075	Small integral membrane protein 13	SIM13	P0DJ93	221710	SMIM13	Human	RFU	Protein
seq.13453.2	0.28702	0.0504538	13453-2	3	SL020083	39S ribosomal protein L33, mitochondrial	RM33	O75394	9553	MRPL33	Human	RFU	Protein
seq.13457.33	0.260186	0.0773503	13457-33	3	SL020109	ETS-related transcription factor Elf-5	ELF5	Q9UKW6	2001	ELF5	Human	RFU	Protein
seq.13459.30	0.260012	0.0775551	13459-30	3	SL016531	Torsin-4A	CI167	Q9NXH8	54863	TOR4A	Human	RFU	Protein
seq.13460.4	-0.174074	0.241914	13460-4	3	SL012363	Chondroadherin	CHAD	O15335	1101	CHAD	Human	RFU	Protein
seq.13463.1	-0.0812538	0.587166	13463-1	3	SL007573	Peroxidasin homolog	PXDN	Q92626	7837	PXDN	Human	RFU	Protein
seq.13464.8	0.379088	0.00859395	13464-8	3	SL020101	Nutritionally-regulated adipose and cardiac enriched protein homolog	NRAC	Q8N912	400258	NRAC	Human	RFU	Protein
seq.13465.5	0.216696	0.143457	13465-5	3	SL007283	Calcipressin-1	CCP1	P53805	1827	RCAN1	Human	RFU	Protein
seq.13468.5	0.12324	0.409206	13468-5	3	SL020119	Neuralized-like protein 4	NEUL4	Q96JN8	84461	NEURL4	Human	RFU	Protein
seq.13470.43	0.0682995	0.648273	13470-43	3	SL014902	Parathyroid hormone/parathyroid hormone-related peptide receptor	PTH1R	Q03431	5745	PTH1R	Human	RFU	Protein
seq.13472.35	-0.349073	0.0161781	13472-35	3	SL016517	Haloacid dehalogenase-like hydrolase domain-containing protein 2	HDHD2	Q9H0R4	84064	HDHD2	Human	RFU	Protein
seq.13473.55	0.0664488	0.657206	13473-55	3	SL020131	Inositol-trisphosphate 3-kinase A	IP3KA	P23677	3706	ITPKA	Human	RFU	Protein
seq.13474.40	-0.178064	0.231122	13474-40	3	SL011317	Glutathione S-transferase kappa 1	GSTK1	Q9Y2Q3	373156	GSTK1	Human	RFU	Protein
seq.13475.10	-0.258104	0.0798363	13475-10	3	SL020116	Ubiquitin-conjugating enzyme E2 D4	UB2D4	Q9Y2X8	51619	UBE2D4	Human	RFU	Protein
seq.13476.16	0.210219	0.156108	13476-16	3	SL020144	DNA/RNA-binding protein KIN17	KIN17	O60870	22944	KIN	Human	RFU	Protein
seq.13477.65	-0.352601	0.0150632	13477-65	3	SL007448	Leukotriene B4 receptor 1	LT4R1	Q15722	1241	LTB4R	Human	RFU	Protein
seq.13479.8	0.165688	0.265696	13479-8	3	SL020149	Protein FAM171A2	F1712	A8MVW0	284069	FAM171A2	Human	RFU	Protein
seq.13481.24	-0.0720007	0.630555	13481-24	3	SL020143	Transcription elongation factor A protein 2	TCEA2	Q15560	6919	TCEA2	Human	RFU	Protein
seq.13482.14	-0.186103	0.210396	13482-14	3	SL020129	CCR4-NOT transcription complex subunit 1	CNOT1	A5YKK6	23019	CNOT1	Human	RFU	Protein
seq.13484.69	0.362085	0.0123845	13484-69	3	SL025820	Collagen alpha-1(I) chain:N-term propeptide	CO1A1:N-term propeptide	P02452	1277	COL1A1	Human	RFU	Protein
seq.13485.20	-0.25047	0.0894921	13485-20	3	SL020165	Transmembrane protein 87B	TM87B	Q96K49	84910	TMEM87B	Human	RFU	Protein
seq.13486.9	-0.0565018	0.706005	13486-9	3	SL025961	Polycystin-2:Cytoplasmic domain 1	PKD2:CD 1	Q13563	5311	PKD2	Human	RFU	Protein
seq.13487.24	0.377874	0.00882671	13487-24	3	SL020148	Protein unc-93 homolog B1	UN93B	Q9H1C4	81622	UNC93B1	Human	RFU	Protein
seq.13488.3	-0.430674	0.00251206	13488-3	3	SL020128	Arfaptin-1	ARFP1	P53367	27236	ARFIP1	Human	RFU	Protein
seq.13490.1	-0.127057	0.394737	13490-1	3	SL020136	MAGUK p55 subfamily member 6	MPP6	Q9NZW5	51678	MPP6	Human	RFU	Protein
seq.13491.40	0.0106411	0.943406	13491-40	3	SL020117	Retinal rod rhodopsin-sensitive cGMP 3',5'-cyclic phosphodiesterase subunit delta	PDE6D	O43924	5147	PDE6D	Human	RFU	Protein
seq.13492.44	0.246884	0.0943301	13492-44	3	SL005768	Stress-70 protein, mitochondrial	HSPA9B	P38646	3313	HSPA9	Human	RFU	Protein
seq.13493.5	0.409276	0.00428215	13493-5	3	SL020164	Glutamate receptor ionotropic, delta-1	GRID1	Q9ULK0	2894	GRID1	Human	RFU	Protein
seq.13494.6	0.25579	0.0826717	13494-6	3	SL020154	Ceramide synthase 5	CERS5	Q8N5B7	91012	CERS5	Human	RFU	Protein
seq.13495.48	0.0885406	0.553969	13495-48	3	SL020147	Hydroxycarboxylic acid receptor 2	HCAR2	Q8TDS4	338442	HCAR2	Human	RFU	Protein
seq.13496.19	-0.160021	0.282621	13496-19	3	SL020125	Hydroxymethylglutaryl-CoA synthase, cytoplasmic	HMCS1	Q01581	3157	HMGCS1	Human	RFU	Protein
seq.13497.34	-0.105081	0.482089	13497-34	3	SL020138	Eukaryotic translation initiation factor 3 subunit J	EIF3J	O75822	8669	EIF3J	Human	RFU	Protein
seq.13498.1	0.362779	0.0122056	13498-1	3	SL020130	Inositol oxygenase	MIOX	Q9UGB7	55586	MIOX	Human	RFU	Protein
seq.13499.30	-0.0935142	0.531833	13499-30	3	SL000359	Coagulation Factor VIII	Coagulation Factor VIII	P00451	2157	F8	Human	RFU	Protein
seq.13501.10	0.0695139	0.642438	13501-10	3	SL020163	Solute carrier family 35 member G2	S35G2	Q8TBE7	80723	SLC35G2	Human	RFU	Protein
seq.13502.2	0.306682	0.036019	13502-2	3	SL020153	Sodium-independent sulfate anion transporter	S2611	Q86WA9	284129	SLC26A11	Human	RFU	Protein
seq.13503.19	-0.344909	0.0175835	13503-19	3	SL007985	PRA1 family protein 3	PRAF3	O75915	10550	ARL6IP5	Human	RFU	Protein
seq.13504.147	-0.286268	0.0510872	13504-147	3	SL013259	Heterogeneous nuclear ribonucleoprotein R	HNRPR	O43390	10236	HNRNPR	Human	RFU	Protein
seq.13506.10	0.0357979	0.811194	13506-10	3	SL020145	tRNA-dihydrouridine(20) synthase [NAD(P)+]-like	DUS2L	Q9NX74	54920	DUS2	Human	RFU	Protein
seq.13507.51	-0.04748	0.751304	13507-51	3	SL007444	Tumor necrosis factor receptor type 1-associated DEATH domain protein	TRADD	Q15628	8717	TRADD	Human	RFU	Protein
seq.13509.5	0.343637	0.0180331	13509-5	3	SL020162	Secretory carrier-associated membrane protein 5	SCAM5	Q8TAC9	192683	SCAMP5	Human	RFU	Protein
seq.13510.7	0.210219	0.156108	13510-7	3	SL011088	Sarcoplasmic/endoplasmic reticulum calcium ATPase 3	AT2A3	Q93084	489	ATP2A3	Human	RFU	Protein
seq.13511.29	0.269786	0.0666654	13511-29	3	SL009828	DNA-binding protein SATB1	SATB1	Q01826	6304	SATB1	Human	RFU	Protein
seq.13512.28	0.209698	0.157159	13512-28	3	SL013259	Heterogeneous nuclear ribonucleoprotein R	HNRPR	O43390	10236	HNRNPR	Human	RFU	Protein
seq.13513.174	0.259723	0.0778974	13513-174	3	SL020133	E3 SUMO-protein ligase PIAS3	PIAS3	Q9Y6X2	10401	PIAS3	Human	RFU	Protein
seq.13514.121	0.121563	0.415659	13514-121	3	SL005732	Ras-related protein Rab-35	Rab-1C	Q15286	11021	RAB35	Human	RFU	Protein
seq.13515.8	0.38545	0.00745934	13515-8	3	SL020146	Regulation of nuclear pre-mRNA domain-containing protein 1A	RPR1A	Q96P16	55197	RPRD1A	Human	RFU	Protein
seq.13516.46	0.27742	0.0590364	13516-46	3	SL016509	ER membrane protein complex subunit 4	TMM85	Q5J8M3	51234	EMC4	Human	RFU	Protein
seq.13517.3	0.0857069	0.566773	13517-3	3	SL020152	Patched domain-containing protein 3	PTHD3	Q3KNS1	374308	PTCHD3	Human	RFU	Protein
seq.13518.5	0.0615331	0.68116	13518-5	3	SL014608	Arf-GAP with SH3 domain, ANK repeat and PH domain-containing protein 2	ASAP2	O43150	8853	ASAP2	Human	RFU	Protein
seq.13519.112	0.180956	0.223511	13519-112	3	SL020123	Rho guanine nucleotide exchange factor 25	ARHGP	Q86VW2	115557	ARHGEF25	Human	RFU	Protein
seq.13522.20	0.287771	0.0498268	13522-20	3	SL007318	Visinin-like protein 1	VISL1	P62760	7447	VSNL1	Human	RFU	Protein
seq.13524.25	-0.0665645	0.656646	13524-25	3	SL020161	Heparan-sulfate 6-O-sulfotransferase 2	H6ST2	Q96MM7	90161	HS6ST2	Human	RFU	Protein
seq.13525.17	0.257121	0.0810319	13525-17	3	SL020151	Potassium voltage-gated channel subfamily G member 4	KCNG4	Q8TDN1	93107	KCNG4	Human	RFU	Protein
seq.13526.5	-0.183558	0.216811	13526-5	3	SL025914	Lupus La protein:RNA recognition motif	LA:RRM	P05455	6741	SSB	Human	RFU	Protein
seq.13529.39	0.0370702	0.804612	13529-39	3	SL020132	Nucleosome assembly protein 1-like 2	NP1L2	Q9ULW6	4674	NAP1L2	Human	RFU	Protein
seq.13530.5	0.357285	0.0136842	13530-5	3	SL020120	Urotensin-2 receptor	UR2R	Q9UKP6	2837	UTS2R	Human	RFU	Protein
seq.13532.25	0.370934	0.0102639	13532-25	3	SL020160	Nuclear envelope phosphatase-regulatory subunit 1	NEPR1	Q8N9A8	255919	CNEP1R1	Human	RFU	Protein
seq.13534.20	-0.0901021	0.546973	13534-20	3	SL008132	Myomesin-2	MYOM2	P54296	9172	MYOM2	Human	RFU	Protein
seq.13535.2	-0.234161	0.113145	13535-2	3	SL025805	Collagen type IV alpha-3-binding protein:PH domain	C43BP:PH domain	Q9Y5P4	10087	CERT1	Human	RFU	Protein
seq.13536.56	-0.0146315	0.92224	13536-56	3	SL020124	DNA polymerase iota	POLI	Q9UNA4	11201	POLI	Human	RFU	Protein
seq.13539.131	0.105543	0.480151	13539-131	3	SL020168	Small conductance calcium-activated potassium channel protein 1	KCNN1	Q92952	3780	KCNN1	Human	RFU	Protein
seq.13540.1	0.120464	0.419918	13540-1	3	SL020159	G-protein coupled receptor 26	GPR26	Q8NDV2	2849	GPR26	Human	RFU	Protein
seq.13541.1	0.213457	0.149684	13541-1	3	SL016488	Myc target protein 1	MYCT1	Q8N699	80177	MYCT1	Human	RFU	Protein
seq.13543.7	-0.130006	0.383764	13543-7	3	SL005407	Prostaglandin reductase 1	LTB4DH	Q14914	22949	PTGR1	Human	RFU	Protein
seq.13544.9	-0.32328	0.0266565	13544-9	3	SL011276	Rho GTPase-activating protein 45	HMHA1	Q92619	23526	ARHGAP45	Human	RFU	Protein
seq.13545.97	-0.443224	0.00180762	13545-97	3	SL013206	Probable RNA-binding protein EIF1AD	EIF1A	Q8N9N8	84285	EIF1AD	Human	RFU	Protein
seq.13547.5	0.0941503	0.529034	13547-5	3	SL019581	5-hydroxytryptamine receptor 7	5HT7R	P34969	3363	HTR7	Human	RFU	Protein
seq.13548.53	0.218489	0.140094	13548-53	3	SL020158	Phosphatidate phosphatase PPAPDC1A	PPC1A	Q5VZY2	196051	PLPP4	Human	RFU	Protein
seq.13549.15	0.317381	0.0297191	13549-15	3	SL020150	Disintegrin and metalloproteinase domain-containing protein 29	ADA29	Q9UKF5	11086	ADAM29	Human	RFU	Protein
seq.13552.7	-0.335194	0.0212695	13552-7	3	SL010879	Switch-associated protein 70	SWP70	Q9UH65	23075	SWAP70	Human	RFU	Protein
seq.13553.4	-0.0156724	0.916727	13553-4	3	SL020126	DCN1-like protein 3	DCNL3	Q8IWE4	123879	DCUN1D3	Human	RFU	Protein
seq.13554.78	0.356996	0.0137661	13554-78	3	SL020118	Replication initiator 1	REPI1	Q9BWE0	29803	REPIN1	Human	RFU	Protein
seq.13556.28	-0.220513	0.136367	13556-28	3	SL020157	5-hydroxytryptamine receptor 2A	5HT2A	P28223	3356	HTR2A	Human	RFU	Protein
seq.13557.3	0.417835	0.00347365	13557-3	3	SL004802	Nectin-3	Nectin 3	Q9NQS3	25945	NECTIN3	Human	RFU	Protein
seq.13561.5	0.386433	0.00729612	13561-5	3	SL020176	5-hydroxytryptamine receptor 6	5HT6R	P50406	3362	HTR6	Human	RFU	Protein
seq.13563.259	0.113408	0.447849	13563-259	3	SL020184	Acyl-CoA-binding domain-containing protein 7	ACBD7	Q8N6N7	414149	ACBD7	Human	RFU	Protein
seq.13565.2	0.434144	0.0022964	13565-2	3	SL003760	Retinoblastoma-like protein 2	p130	Q08999	5934	RBL2	Human	RFU	Protein
seq.13566.2	-0.193043	0.193578	13566-2	3	SL020204	RNA polymerase II subunit A C-terminal domain phosphatase SSU72	SSU72	Q9NP77	29101	SSU72	Human	RFU	Protein
seq.13567.1	-0.129428	0.385901	13567-1	3	SL008214	Dihydropyrimidinase-related protein 2	DPYL2	Q16555	1808	DPYSL2	Human	RFU	Protein
seq.13568.30	-0.260937	0.0764677	13568-30	3	SL011203	26S proteasome non-ATPase regulatory subunit 4	PSMD4	P55036	5710	PSMD4	Human	RFU	Protein
seq.13570.43	-0.274412	0.0619536	13570-43	3	SL008163	Vigilin	VIGLN	Q00341	3069	HDLBP	Human	RFU	Protein
seq.13572.43	-0.215597	0.145548	13572-43	3	SL010941	26S proteasome non-ATPase regulatory subunit 11	PSD11	O00231	5717	PSMD11	Human	RFU	Protein
seq.13573.5	-0.206286	0.164177	13573-5	3	SL004616	Actin-related protein 2/3 complex subunit 3	p21-ARC	O15145	10094	ARPC3	Human	RFU	Protein
seq.13574.50	0.275742	0.0606494	13574-50	3	SL020205	Rho-related GTP-binding protein Rho6	RND1	Q92730	27289	RND1	Human	RFU	Protein
seq.13575.40	-0.14458	0.332243	13575-40	3	SL020209	Segment polarity protein dishevelled homolog DVL-2	DVL2	O14641	1856	DVL2	Human	RFU	Protein
seq.13576.15	-0.0727525	0.626981	13576-15	3	SL003643	Glutathione S-transferase P	Glutathione S-transferase Pi	P09211	2950	GSTP1	Human	RFU	Protein
seq.13577.25	0.285863	0.0514309	13577-25	3	SL017896	Splicing factor U2AF 65 kDa subunit	U2AF2	P26368	11338	U2AF2	Human	RFU	Protein
seq.13578.98	-0.28621	0.0511362	13578-98	3	SL020134	Actin-binding LIM protein 3	ABLM3	O94929	22885	ABLIM3	Human	RFU	Protein
seq.13580.2	0.104791	0.483302	13580-2	3	SL009232	UDP-N-acetylhexosamine pyrophosphorylase	Sperm-associated antigen 2	Q16222	6675	UAP1	Human	RFU	Protein
seq.13583.19	-0.260128	0.0774185	13583-19	3	SL003661	Apoptotic protease-activating factor 1	Apaf-1	O14727	317	APAF1	Human	RFU	Protein
seq.13587.10	0.0855334	0.567562	13587-10	3	SL005989	Rac GTPase-activating protein 1	RGAP1	Q9H0H5	29127	RACGAP1	Human	RFU	Protein
seq.13588.11	0.409103	0.00430011	13588-11	3	SL020193	Annexin A9	ANXA9	O76027	8416	ANXA9	Human	RFU	Protein
seq.13589.10	0.00115664	0.993844	13589-10	3	SL025798	Amyloid beta A4 precursor protein-binding family B member 3:Phosphotyrosine Interaction Domain 2, Isoform IV	APBB3:PID 2	O95704	10307	APBB3	Human	RFU	Protein
seq.13590.1	-0.346239	0.0171238	13590-1	3	SL020207	Oligoribonuclease, mitochondrial	ORN	Q9Y3B8	25996	REXO2	Human	RFU	Protein
seq.13591.31	0.229824	0.120172	13591-31	3	SL020210	DNA primase small subunit	PRI1	P49642	5557	PRIM1	Human	RFU	Protein
seq.13594.158	-0.350924	0.0155848	13594-158	3	SL020181	ADP-ribosylation factor-binding protein GGA1	GGA1	Q9UJY5	26088	GGA1	Human	RFU	Protein
seq.13595.20	0.251627	0.0879734	13595-20	3	SL020185	Thiamine-triphosphatase	THTPA	Q9BU02	79178	THTPA	Human	RFU	Protein
seq.13596.3	-0.119943	0.421944	13596-3	3	SL006957	Ras-related protein Rab-27B	RB27B	O00194	5874	RAB27B	Human	RFU	Protein
seq.13597.20	-0.297256	0.0424451	13597-20	3	SL014934	Ras-related protein Rab-31	RAB31	Q13636	11031	RAB31	Human	RFU	Protein
seq.13599.15	0.11335	0.448082	13599-15	3	SL020211	Rab9 effector protein with kelch motifs	RABEK	Q7Z6M1	10244	RABEPK	Human	RFU	Protein
seq.13602.6	-0.198363	0.181347	13602-6	3	SL013050	NHP2-like protein 1	NH2L1	P55769	4809	SNU13	Human	RFU	Protein
seq.13603.7	-0.303733	0.0379372	13603-7	3	SL020186	Rieske domain-containing protein	RFESD	Q8TAC1	317671	RFESD	Human	RFU	Protein
seq.13604.27	0.0790562	0.59735	13604-27	3	SL020194	E3 ubiquitin-protein ligase NEURL1	NEUL1	O76050	9148	NEURL1	Human	RFU	Protein
seq.13605.16	-0.00884828	0.952929	13605-16	3	SL015314	Annexin A10	ANX10	Q9UJ72	11199	ANXA10	Human	RFU	Protein
seq.13609.11	-0.134401	0.367751	13609-11	3	SL007326	General transcription factor II-I	GTF2I	P78347	2969	GTF2I	Human	RFU	Protein
seq.13610.9	0.185351	0.212277	13610-9	3	SL005065	Melanoma-associated antigen 10	MAGE-10	P43363	4109	MAGEA10	Human	RFU	Protein
seq.13612.7	0.00560969	0.970148	13612-7	3	SL020195	Cytohesin-interacting protein	CYTIP	O60759	9595	CYTIP	Human	RFU	Protein
seq.13613.23	0.0116242	0.938187	13613-23	3	SL005741	Adenylate kinase isoenzyme 5	Adenylate kinase isoenzyme 5	Q9Y6K8	26289	AK5	Human	RFU	Protein
seq.13614.6	0.0716537	0.632208	13614-6	3	SL003777	CREB-binding protein	CREB-binding protein	Q92793	1387	CREBBP	Human	RFU	Protein
seq.13615.60	-0.36544	0.0115402	13615-60	3	SL007010	Cytoplasmic protein NCK2	NCK2	O43639	8440	NCK2	Human	RFU	Protein
seq.13618.15	0.141225	0.3437	13618-15	3	SL015381	Mitotic spindle assembly checkpoint protein MAD1	MD1L1	Q9Y6D9	8379	MAD1L1	Human	RFU	Protein
seq.13620.10	-0.350346	0.0157682	13620-10	3	SL016377	ATPase ASNA1	ASNA	O43681	439	GET3	Human	RFU	Protein
seq.13621.31	-0.306856	0.0359087	13621-31	3	SL020199	AP-2 complex subunit alpha-2	AP2A2	O94973	161	AP2A2	Human	RFU	Protein
seq.13622.16	-0.30755	0.0354703	13622-16	3	SL014961	Serine/threonine-protein phosphatase 2A 56 kDa regulatory subunit alpha isoform	2A5A	Q15172	5525	PPP2R5A	Human	RFU	Protein
seq.13623.4	0.264176	0.072756	13623-4	3	SL007956	Histone-lysine N-methyltransferase 2D	MLL2	O14686	8085	KMT2D	Human	RFU	Protein
seq.13624.17	0.0924154	0.536686	13624-17	3	SL020213	NAD kinase	NADK	O95544	65220	NADK	Human	RFU	Protein
seq.13625.19	0.138392	0.353567	13625-19	3	SL025915	Lupus La protein:HTH La-type RNA-binding domain	LA:HTH	P05455	6741	SSB	Human	RFU	Protein
seq.13628.58	0.0381112	0.799237	13628-58	3	SL020196	Growth factor receptor-bound protein 14	GRB14	Q14449	2888	GRB14	Human	RFU	Protein
seq.13629.25	0.0314605	0.833725	13629-25	3	SL020200	Cysteine protease ATG4B	ATG4B	Q9Y4P1	23192	ATG4B	Human	RFU	Protein
seq.13631.1	-0.216638	0.143567	13631-1	3	SL003766	Retinoblastoma-binding protein 5	RB binding protein 5	Q15291	5929	RBBP5	Human	RFU	Protein
seq.13632.10	-0.241101	0.102557	13632-10	3	SL009456	Zyxin	Zyxin	Q15942	7791	ZYX	Human	RFU	Protein
seq.13634.209	-0.336813	0.0206135	13634-209	3	SL006975	Pirin	PIR	O00625	8544	PIR	Human	RFU	Protein
seq.13636.20	-0.301709	0.0393016	13636-20	3	SL008135	Nucleosome assembly protein 1-like 1	NP1L1	P55209	4673	NAP1L1	Human	RFU	Protein
seq.13639.101	-0.325073	0.0257797	13639-101	3	SL016380	General vesicular transport factor p115	USO1	O60763	8615	USO1	Human	RFU	Protein
seq.13640.5	0.020993	0.888612	13640-5	3	SL007223	B-cell lymphoma 6 protein	BCL6	P41182	604	BCL6	Human	RFU	Protein
seq.13642.90	-0.250701	0.0891868	13642-90	3	SL004393	Interferon-induced protein with tetratricopeptide repeats 3	CIG49	O14879	3437	IFIT3	Human	RFU	Protein
seq.13644.30	-0.344736	0.0176443	13644-30	3	SL016371	Hepatocyte growth factor-regulated tyrosine kinase substrate	HGS	O14964	9146	HGS	Human	RFU	Protein
seq.13645.14	0.179221	0.228056	13645-14	3	SL020202	Pre-mRNA-splicing factor ATP-dependent RNA helicase PRP16	PRP16	Q92620	9785	DHX38	Human	RFU	Protein
seq.13650.11	0.180146	0.225624	13650-11	3	SL020183	Kv channel-interacting protein 1	KCIP1	Q9NZI2	30820	KCNIP1	Human	RFU	Protein
seq.13651.54	0.114854	0.442044	13651-54	3	SL020192	E3 ubiquitin-protein ligase ZFP91	ZFP91	Q96JP5	80829	ZFP91	Human	RFU	Protein
seq.13652.2	0.362779	0.0122056	13652-2	3	SL020197	TOM1-like protein 1	TM1L1	O75674	10040	TOM1L1	Human	RFU	Protein
seq.13653.335	0.0584102	0.696544	13653-335	3	SL020203	O-acetyl-ADP-ribose deacetylase MACROD1	MACD1	Q9BQ69	28992	MACROD1	Human	RFU	Protein
seq.13654.1	-0.334789	0.0214362	13654-1	3	SL005370	Rho-associated protein kinase 2	ROCK2	O75116	9475	ROCK2	Human	RFU	Protein
seq.13655.34	0.122719	0.411203	13655-34	3	SL005695	Nucleolin	Nucleolin	P19338	4691	NCL	Human	RFU	Protein
seq.13657.2	-0.333979	0.0217729	13657-2	3	SL007610	Bifunctional polynucleotide phosphatase/kinase	PNKP	Q96T60	11284	PNKP	Human	RFU	Protein
seq.13658.31	-0.0146893	0.921934	13658-31	3	SL011071	Platelet-derived growth factor C	PDGF-CC	Q9NRA1	56034	PDGFC	Human	RFU	Protein
seq.13659.36	0.0290316	0.846401	13659-36	3	SL020228	Manganese-transporting ATPase 13A1	AT131	Q9HD20	57130	ATP13A1	Human	RFU	Protein
seq.13660.76	-0.0292051	0.845495	13660-76	3	SL001996	Angiopoietin-2	Angiopoietin-2	O15123	285	ANGPT2	Human	RFU	Protein
seq.13661.193	0.290258	0.0477975	13661-193	3	SL008382	Cystatin-D	CYTD	P28325	1473	CST5	Human	RFU	Protein
seq.13663.2	0.212243	0.15207	13663-2	3	SL000480	Interleukin-4	IL-4	P05112	3565	IL4	Human	RFU	Protein
seq.13665.35	0.0526848	0.725058	13665-35	3	SL004990	Serine/threonine-protein phosphatase 2A regulatory subunit B'' subunit alpha	PP2A, subunit B	Q06190	5523	PPP2R3A	Human	RFU	Protein
seq.13666.222	0.245496	0.0962563	13666-222	3	SL010449	Carbonic anhydrase-related protein 10	Carbonic Anhydrase X	Q9NS85	56934	CA10	Human	RFU	Protein
seq.13668.44	0.133592	0.37067	13668-44	3	SL004136	Tyrosine-protein kinase receptor TYRO3	Dtk	Q06418	7301	TYRO3	Human	RFU	Protein
seq.13669.6	0.407946	0.00442157	13669-6	3	SL025861	Fibroblast growth factor receptor 3:Extracellular domain	FGFR-3:ECD	P22607	2261	FGFR3	Human	RFU	Protein
seq.13670.81	0.245265	0.0965803	13670-81	3	SL004066	Group IIE secretory phospholipase A2	GIIE	Q9NZK7	30814	PLA2G2E	Human	RFU	Protein
seq.13671.40	0.105312	0.481119	13671-40	3	SL000401	Neutrophil elastase	Elastase	P08246	1991	ELANE	Human	RFU	Protein
seq.13672.3	0.17338	0.243825	13672-3	3	SL013017	Heat shock 70 kDa protein 6	HSP76	P17066	3310	HSPA6	Human	RFU	Protein
seq.13673.21	-0.216523	0.143786	13673-21	3	SL008288	T-complex protein 1 subunit eta	TCPH	Q99832	10574	CCT7	Human	RFU	Protein
seq.13676.46	-0.244745	0.0973123	13676-46	3	SL001933	Inhibin beta B chain	Inhibin bB chain	P09529	3625	INHBB	Human	RFU	Protein
seq.13678.169	-0.118324	0.428283	13678-169	3	SL003327	Complement factor D	Factor D	P00746	1675	CFD	Human	RFU	Protein
seq.13680.3	0.173091	0.244625	13680-3	3	SL020216	NGFI-A-binding protein 2	NAB2	Q15742	4665	NAB2	Human	RFU	Protein
seq.13681.173	0.167655	0.259985	13681-173	3	SL013751	Casein kinase II subunit alpha'	CSK22	P19784	1459	CSNK2A2	Human	RFU	Protein
seq.13682.47	-0.0205303	0.891052	13682-47	3	SL004153	Macrophage colony-stimulating factor 1 receptor	M-CSF R	P07333	1436	CSF1R	Human	RFU	Protein
seq.13683.18	-0.312408	0.0325234	13683-18	3	SL020231	Chloride channel protein ClC-Kb	CLCKB	P51801	1188	CLCNKB	Human	RFU	Protein
seq.13686.2	0.375965	0.00920347	13686-2	3	SL005188	Interleukin-5 receptor subunit alpha	IL-5 Ra	Q01344	3568	IL5RA	Human	RFU	Protein
seq.13687.5	0.319926	0.0283639	13687-5	3	SL003176	C-C motif chemokine 1	I-309	P22362	6346	CCL1	Human	RFU	Protein
seq.13688.2	0.180435	0.224868	13688-2	3	SL020217	Calcyphosin-like protein	CAPSL	Q8WWF8	133690	CAPSL	Human	RFU	Protein
seq.13689.2	0.265622	0.0711457	13689-2	3	SL003670	Ornithine decarboxylase	Ornithine decarboxylase	P11926	4953	ODC1	Human	RFU	Protein
seq.13690.26	0.0177544	0.905711	13690-26	3	SL007804	Biglycan	BGN	P21810	633	BGN	Human	RFU	Protein
seq.13691.10	0.0363763	0.808201	13691-10	3	SL020232	Sodium-coupled monocarboxylate transporter 1	SC5A8	Q8N695	160728	SLC5A8	Human	RFU	Protein
seq.13692.154	-0.065697	0.660848	13692-154	3	SL004689	WNT1-inducible-signaling pathway protein 1	WISP-1	O95388	8840	CCN4	Human	RFU	Protein
seq.13693.5	0.14776	0.321602	13693-5	3	SL012538	Cerebral dopamine neurotrophic factor	ARMEL	Q49AH0	441549	CDNF	Human	RFU	Protein
seq.13694.24	0.19044	0.199769	13694-24	3	SL005226	Cytokine receptor-like factor 2	TSLP R	Q9HC73	64109	CRLF2	Human	RFU	Protein
seq.13697.51	-0.0574271	0.701412	13697-51	3	SL007151	Glycerol-3-phosphate dehydrogenase [NAD(+)], cytoplasmic	GPDA	P21695	2819	GPD1	Human	RFU	Protein
seq.13698.28	0.30969	0.0341462	13698-28	3	SL020223	Dyslexia-associated protein KIAA0319-like protein	K319L	Q8IZA0	79932	KIAA0319L	Human	RFU	Protein
seq.13699.6	-0.401585	0.00514473	13699-6	3	SL000062	Prostate-specific antigen	PSA	P07288	354	KLK3	Human	RFU	Protein
seq.13700.10	-0.355608	0.014165	13700-10	3	SL004209	Annexin A2	annexin II	P07355	302	ANXA2	Human	RFU	Protein
seq.13701.2	-0.0269497	0.857298	13701-2	3	SL003167	C-X-C motif chemokine 13	BLC	O43927	10563	CXCL13	Human	RFU	Protein
seq.13704.5	0.26915	0.0673349	13704-5	3	SL014847	Hydroxymethylglutaryl-CoA synthase, mitochondrial	HMCS2	P54868	3158	HMGCS2	Human	RFU	Protein
seq.13706.12	0.0477691	0.749839	13706-12	3	SL004148	Interleukin-12 receptor subunit beta-1	IL-12 Rb1	P42701	3594	IL12RB1	Human	RFU	Protein
seq.13707.27	0.103866	0.487194	13707-27	3	SL005488	SPARC-like protein 1	SPARCL1	Q14515	8404	SPARCL1	Human	RFU	Protein
seq.13708.56	-0.292514	0.0460156	13708-56	3	SL003915	Kallikrein-8	kallikrein 8	O60259	11202	KLK8	Human	RFU	Protein
seq.13710.6	0.0883671	0.554749	13710-6	3	SL000308	Plasma protease C1 inhibitor	C1-Esterase Inhibitor	P05155	710	SERPING1	Human	RFU	Protein
seq.13711.10	0.138797	0.352147	13711-10	3	SL008164	Clathrin heavy chain 1	CLH1	Q00610	1213	CLTC	Human	RFU	Protein
seq.13712.104	-0.0486366	0.745446	13712-104	3	SL004298	Granzyme A	granzyme A	P12544	3001	GZMA	Human	RFU	Protein
seq.13713.164	-0.26834	0.0681949	13713-164	3	SL020224	Vesicle-trafficking protein SEC22a	SC22A	Q96IW7	26984	SEC22A	Human	RFU	Protein
seq.13717.15	0.230634	0.118836	13717-15	3	SL006542	Ficolin-2	FCN2	Q15485	2220	FCN2	Human	RFU	Protein
seq.13719.19	-0.390134	0.00670907	13719-19	3	SL020219	Serine/threonine-protein kinase PAK 4	PAK4	O96013	10298	PAK4	Human	RFU	Protein
seq.13720.95	0.346529	0.0170252	13720-95	3	SL004008	Myeloblastin	Proteinase-3	P24158	5657	PRTN3	Human	RFU	Protein
seq.13722.105	-0.0517595	0.729702	13722-105	3	SL000325	Complement component C9	C9	P02748	735	C9	Human	RFU	Protein
seq.13723.6	0.242836	0.100033	13723-6	3	SL001717	Interleukin-10	IL-10	P22301	3586	IL10	Human	RFU	Protein
seq.13724.27	-0.235838	0.110513	13724-27	3	SL004337	Fibroblast growth factor 19	FGF-19	O95750	9965	FGF19	Human	RFU	Protein
seq.13725.3	0.269439	0.0670299	13725-3	3	SL004334	Fibroblast growth factor 16	FGF-16	O43320	8823	FGF16	Human	RFU	Protein
seq.13726.4	0.28407	0.0529757	13726-4	3	SL003738	T-lymphocyte activation antigen CD80	B7	P33681	941	CD80	Human	RFU	Protein
seq.13727.44	-0.0079808	0.95754	13727-44	3	SL020220	Speckle-type POZ protein	SPOP	O43791	8405	SPOP	Human	RFU	Protein
seq.13728.19	-0.272735	0.0636298	13728-19	3	SL003522	Endoplasmic reticulum resident protein 29	ERP29	P30040	10961	ERP29	Human	RFU	Protein
seq.13729.26	0.0371859	0.804015	13729-26	3	SL020226	Sideroflexin-5	SFXN5	Q8TD22	94097	SFXN5	Human	RFU	Protein
seq.13730.18	-0.0870948	0.560485	13730-18	3	SL007280	Dipeptidyl peptidase 1	CATC	P53634	1075	CTSC	Human	RFU	Protein
seq.13731.14	-0.163664	0.271661	13731-14	3	SL000323	Complement component C7	C7	P10643	730	C7	Human	RFU	Protein
seq.13732.79	0.131394	0.378664	13732-79	3	SL002783	Cardiotrophin-1	Cardiotrophin-1	Q16619	1489	CTF1	Human	RFU	Protein
seq.13733.5	0.14244	0.339524	13733-5	3	SL004250	Interleukin-12 subunit beta	IL-12 p40	P29460	3593	IL12B	Human	RFU	Protein
seq.13734.22	0.305121	0.0370243	13734-22	3	SL004348	Interferon lambda-1	IFN-lambda 1	Q8IU54	282618	IFNL1	Human	RFU	Protein
seq.13735.1	0.0720007	0.630555	13735-1	3	SL020221	Rap1 GTPase-activating protein 1	RPGP1	P47736	5909	RAP1GAP	Human	RFU	Protein
seq.13738.8	0.364399	0.0117968	13738-8	3	SL001932	Inhibin beta A chain	Inhibin bA chain	P08476	3624	INHBA	Human	RFU	Protein
seq.13739.3	-0.0200098	0.893798	13739-3	3	SL014071	Leucine-rich repeat transmembrane protein FLRT1	FLRT1	Q9NZU1	23769	FLRT1	Human	RFU	Protein
seq.13740.51	0.0972732	0.515395	13740-51	3	SL004650	Secreted frizzled-related protein 3	sFRP-3	Q92765	2487	FRZB	Human	RFU	Protein
seq.13741.36	0.129023	0.387402	13741-36	3	SL000462	Insulin-like growth factor-binding protein 1	IGFBP-1	P08833	3484	IGFBP1	Human	RFU	Protein
seq.13742.66	-0.120637	0.419244	13742-66	3	SL004347	Interleukin-22	IL-22	Q9GZX6	50616	IL22	Human	RFU	Protein
seq.13743.56	-0.202238	0.172796	13743-56	3	SL020222	Cullin-4B	CUL4B	Q13620	8450	CUL4B	Human	RFU	Protein
seq.13744.37	0.075008	0.616309	13744-37	3	SL005187	Interleukin-3 receptor subunit alpha	IL-3 Ra	P26951	3563	IL3RA	Human	RFU	Protein
seq.13745.10	0.220686	0.136051	13745-10	3	SL025962	Polycystin-2:Cytoplasmic domain 4	PKD2:CD 4	Q13563	5311	PKD2	Human	RFU	Protein
seq.13747.9	-0.364804	0.0116964	13747-9	3	SL010288	Carbonic anhydrase 6	Carbonic anhydrase 6	P23280	765	CA6	Human	RFU	Protein
seq.13748.4	0.181245	0.222759	13748-4	3	SL000515	C-C motif chemokine 8	MCP-2	P80075	6355	CCL8	Human	RFU	Protein
seq.13924.13	0.160252	0.281917	13924-13	3	SL018834	Myocardial zonula adherens protein	MYZAP	P0CAP1	100820829	MYZAP	Human	RFU	Protein
seq.13926.1	0.124743	0.40347	13926-1	3	SL020268	RecQ-mediated genome instability protein 1	RMI1	Q9H9A7	80010	RMI1	Human	RFU	Protein
seq.13929.27	-0.31715	0.0298449	13929-27	3	SL020289	Peroxisomal carnitine O-octanoyltransferase	OCTC	Q9UKG9	54677	CROT	Human	RFU	Protein
seq.13930.3	-0.282162	0.0546611	13930-3	3	SL007678	DNA dC->dU-editing enzyme APOBEC-3G	ABC3G	Q9HC16	60489	APOBEC3G	Human	RFU	Protein
seq.13931.22	-0.375387	0.00932035	13931-22	3	SL012980	26S proteasome non-ATPase regulatory subunit 9	PSMD9	O00233	5715	PSMD9	Human	RFU	Protein
seq.13932.45	0.0621114	0.678325	13932-45	3	SL005746	Rho guanine nucleotide exchange factor 7	COOL-1	Q14155	8874	ARHGEF7	Human	RFU	Protein
seq.13933.276	0.0950178	0.525227	13933-276	3	SL020257	NGFI-A-binding protein 1	NAB1	Q13506	4664	NAB1	Human	RFU	Protein
seq.13934.3	-0.0960588	0.520678	13934-3	3	SL014593	Guanine nucleotide exchange factor DBS	MCF2L	O15068	23263	MCF2L	Human	RFU	Protein
seq.13936.24	0.323454	0.0265706	13936-24	3	SL020280	Phosphoglycerate kinase 2	PGK2	P07205	5232	PGK2	Human	RFU	Protein
seq.13937.75	-0.300263	0.0403005	13937-75	3	SL008246	Cullin-associated NEDD8-dissociated protein 1	CAND1	Q86VP6	55832	CAND1	Human	RFU	Protein
seq.13939.14	-0.0255617	0.864577	13939-14	3	SL006519	UTP--glucose-1-phosphate uridylyltransferase	UGPA1	Q16851	7360	UGP2	Human	RFU	Protein
seq.13940.19	-0.300957	0.0398185	13940-19	3	SL025893	Gamma-interferon-inducible protein 16:Isoform 2, Hematopoietic expression, interferon-inducible nature, and nuclear localization 1	IP16:HIN 1	Q16666	3428	IFI16	Human	RFU	Protein
seq.13941.82	0.173091	0.244625	13941-82	3	SL020259	Phenylalanine--tRNA ligase, mitochondrial	SYFM	O95363	10667	FARS2	Human	RFU	Protein
seq.13942.140	0.192118	0.195764	13942-140	3	SL020269	SPRY domain-containing SOCS box protein 1	SPSB1	Q96BD6	80176	SPSB1	Human	RFU	Protein
seq.13943.38	-0.32808	0.024363	13943-38	3	SL020276	Protein dpy-30 homolog	DPY30	Q9C005	84661	DPY30	Human	RFU	Protein
seq.13944.3	-0.270827	0.0655811	13944-3	3	SL000578	Sulfotransferase 1A3	SULT 1A3	P0DMM9	445329	SULT1A3	Human	RFU	Protein
seq.13946.8	0.148801	0.318166	13946-8	3	SL020297	Probable ATP-dependent RNA helicase DDX23	DDX23	Q9BUQ8	9416	DDX23	Human	RFU	Protein
seq.13947.371	-0.274817	0.0615543	13947-371	3	SL020301	Peroxisomal NADH pyrophosphatase NUDT12	NUD12	Q9BQG2	83594	NUDT12	Human	RFU	Protein
seq.13948.50	-0.0113929	0.939415	13948-50	3	SL025871	Gamma-aminobutyric acid type B receptor subunit 2:Extracellular domain	GABR2:ECD	O75899	9568	GABBR2	Human	RFU	Protein
seq.13950.9	-0.276899	0.0595333	13950-9	3	SL025806	Collagen type IV alpha-3-binding protein:StAR-related lipid-transfer domain, isoform 2	C43BP:START domain	Q9Y5P4	10087	CERT1	Human	RFU	Protein
seq.13954.9	-0.327733	0.024523	13954-9	3	SL020298	Glucosamine 6-phosphate N-acetyltransferase	GNA1	Q96EK6	64841	GNPNAT1	Human	RFU	Protein
seq.13955.33	-0.221149	0.135212	13955-33	3	SL007277	Death-associated protein kinase 1	DAPK1	P53355	1612	DAPK1	Human	RFU	Protein
seq.13958.5	0.123992	0.406333	13958-5	3	SL020270	Probable RNA-binding protein 46	RBM46	Q8TBY0	166863	RBM46	Human	RFU	Protein
seq.13959.7	-0.242026	0.101205	13959-7	3	SL000499	Cytosol aminopeptidase	LAP	P28838	51056	LAP3	Human	RFU	Protein
seq.13960.15	0.133649	0.370461	13960-15	3	SL020282	Arf-GAP with GTPase, ANK repeat and PH domain-containing protein 3	AGAP3	Q96P47	116988	AGAP3	Human	RFU	Protein
seq.13961.18	0.0401932	0.788515	13961-18	3	SL020291	Kinesin-like protein KIF3A	KIF3A	Q9Y496	11127	KIF3A	Human	RFU	Protein
seq.13963.7	-0.35902	0.0132016	13963-7	3	SL004521	Toll-interacting protein	tollip	Q9H0E2	54472	TOLLIP	Human	RFU	Protein
seq.13966.30	-0.0268918	0.857601	13966-30	3	SL008254	Myomesin-3	MYOM3	Q5VTT5	127294	MYOM3	Human	RFU	Protein
seq.13967.14	-0.325131	0.0257518	13967-14	3	SL005724	Thioredoxin reductase 1, cytoplasmic	Thioredoxin reductase 1	Q16881	7296	TXNRD1	Human	RFU	Protein
seq.13969.24	-0.298008	0.0419004	13969-24	3	SL020292	Importin subunit alpha-7	IMA7	O60684	23633	KPNA6	Human	RFU	Protein
seq.13972.4	0.164705	0.268582	13972-4	3	SL020263	17-beta-hydroxysteroid dehydrogenase 14	DHB14	Q9BPX1	51171	HSD17B14	Human	RFU	Protein
seq.13973.62	-0.3249	0.0258635	13973-62	3	SL020271	Tubulin--tyrosine ligase	TTL	Q8NG68	150465	TTL	Human	RFU	Protein
seq.13975.56	-0.26487	0.0719795	13975-56	3	SL020284	Liprin-alpha-1	LIPA1	Q13136	8500	PPFIA1	Human	RFU	Protein
seq.13976.9	-0.274933	0.0614406	13976-9	3	SL015120	Rho guanine nucleotide exchange factor 1	ARHG1	Q92888	9138	ARHGEF1	Human	RFU	Protein
seq.13977.28	0.320851	0.0278841	13977-28	3	SL015168	BRCA1-associated RING domain protein 1	BARD1	Q99728	580	BARD1	Human	RFU	Protein
seq.13978.122	0.193448	0.192628	13978-122	3	SL004696	T-box transcription factor TBX3	Tbx3	O15119	6926	TBX3	Human	RFU	Protein
seq.13979.3	-0.0956539	0.522445	13979-3	3	SL020254	Anion exchange transporter	S26A7	Q8TE54	115111	SLC26A7	Human	RFU	Protein
seq.13982.33	-0.218373	0.140309	13982-33	3	SL016529	Regulator of G-protein signaling 18	RGS18	Q9NS28	64407	RGS18	Human	RFU	Protein
seq.13983.27	0.0190267	0.898988	13983-27	3	SL008181	Quinone oxidoreductase	QOR	Q08257	1429	CRYZ	Human	RFU	Protein
seq.13984.23	0.234566	0.112505	13984-23	3	SL020293	ATP-dependent RNA helicase DDX25	DDX25	Q9UHL0	29118	DDX25	Human	RFU	Protein
seq.13985.12	0.202643	0.17192	13985-12	3	SL007669	E3 ubiquitin-protein ligase SMURF2	SMUF2	Q9HAU4	64750	SMURF2	Human	RFU	Protein
seq.13986.6	-0.298528	0.0415267	13986-6	3	SL010800	LanC-like protein 1	LANC1	O43813	10314	LANCL1	Human	RFU	Protein
seq.13988.67	-0.229361	0.120941	13988-67	3	SL020265	NmrA-like family domain-containing protein 1	NMRL1	Q9HBL8	57407	NMRAL1	Human	RFU	Protein
seq.13990.1	0.131221	0.379299	13990-1	3	SL003652	Pyruvate carboxylase, mitochondrial	pyruvate carboxylase	P11498	5091	PC	Human	RFU	Protein
seq.13991.47	0.0844346	0.572566	13991-47	3	SL020285	Eukaryotic translation initiation factor 4 gamma 3	IF4G3	O43432	8672	EIF4G3	Human	RFU	Protein
seq.13992.12	-0.156146	0.294591	13992-12	3	SL007239	Vesicle-fusing ATPase	NSF	P46459	4905	NSF	Human	RFU	Protein
seq.13993.20	-0.273256	0.0631058	13993-20	3	SL020300	Band 4.1-like protein 1	E41L1	Q9H4G0	2036	EPB41L1	Human	RFU	Protein
seq.13994.1	0.163549	0.272005	13994-1	3	SL020302	rRNA 2'-O-methyltransferase fibrillarin	FBRL	P22087	2091	FBL	Human	RFU	Protein
seq.13996.16	-0.091837	0.539249	13996-16	3	SL020266	Phosphopantothenoylcysteine decarboxylase	COAC	Q96CD2	60490	PPCDC	Human	RFU	Protein
seq.13998.26	-0.111153	0.456988	13998-26	3	SL020277	Adenylosuccinate synthetase isozyme 1	PURA1	Q8N142	122622	ADSS1	Human	RFU	Protein
seq.14002.18	0.244513	0.097639	14002-18	3	SL020303	Dedicator of cytokinesis protein 9	DOCK9	Q9BZ29	23348	DOCK9	Human	RFU	Protein
seq.14005.2	0.152908	0.304843	14005-2	3	SL008319	Chromodomain-helicase-DNA-binding protein 7	CHD7	Q9P2D1	55636	CHD7	Human	RFU	Protein
seq.14006.36	0.322066	0.0272645	14006-36	3	SL020278	Glycine N-methyltransferase	GNMT	Q14749	27232	GNMT	Human	RFU	Protein
seq.14007.22	-0.223636	0.130764	14007-22	3	SL020287	Bifunctional 3'-phosphoadenosine 5'-phosphosulfate synthase 1	PAPS1	O43252	9061	PAPSS1	Human	RFU	Protein
seq.14008.22	0.118671	0.42692	14008-22	3	SL020295	mRNA-decapping enzyme 1A	DCP1A	Q9NPI6	55802	DCP1A	Human	RFU	Protein
seq.14009.65	-0.355724	0.0141314	14009-65	3	SL005721	Tumor necrosis factor alpha-induced protein 3	TNFAIP3	P21580	7128	TNFAIP3	Human	RFU	Protein
seq.14011.17	-0.02614	0.861542	14011-17	3	SL004809	Protein S100-A11	S100A11	P31949	6282	S100A11	Human	RFU	Protein
seq.14012.17	0.0902756	0.546198	14012-17	3	SL007593	Probable ATP-dependent RNA helicase DHX58	LGP2	Q96C10	79132	DHX58	Human	RFU	Protein
seq.14013.11	-0.273776	0.0625852	14013-11	3	SL015118	TRAF family member-associated NF-kappa-B activator	TANK	Q92844	10010	TANK	Human	RFU	Protein
seq.14019.73	0.0855912	0.567299	14019-73	3	SL020305	Envoplakin	EVPL	Q92817	2125	EVPL	Human	RFU	Protein
seq.14021.81	-0.013764	0.926837	14021-81	3	SL020316	Mediator of RNA polymerase II transcription subunit 4	MED4	Q9NPJ6	29079	MED4	Human	RFU	Protein
seq.14022.17	0.270248	0.0661817	14022-17	3	SL004350	Interleukin-17B	IL-17B	Q9UHF5	27190	IL17B	Human	RFU	Protein
seq.14023.84	-0.249371	0.0909538	14023-84	3	SL004660	Bone sialoprotein 2	BSP	P21815	3381	IBSP	Human	RFU	Protein
seq.14024.196	0.130064	0.383551	14024-196	3	SL004644	Ectodysplasin-A, secreted form	EDA	Q92838	1896	EDA	Human	RFU	Protein
seq.14025.18	0.268513	0.0680099	14025-18	3	SL004126	Tumor necrosis factor receptor superfamily member 9	4-1BB	Q07011	3604	TNFRSF9	Human	RFU	Protein
seq.14026.24	0.262383	0.0747927	14026-24	3	SL004352	Interleukin-17F	IL-17F	Q96PD4	112744	IL17F	Human	RFU	Protein
seq.14028.22	-0.0818321	0.584499	14028-22	3	SL020311	Phosphatidylinositol 4-phosphate 3-kinase C2 domain-containing subunit alpha	P3C2A	O00443	5286	PIK3C2A	Human	RFU	Protein
seq.14029.42	-0.0658127	0.660287	14029-42	3	SL010966	COP9 signalosome complex subunit 2	CSN2	P61201	9318	COPS2	Human	RFU	Protein
seq.14030.21	0.158517	0.287228	14030-21	3	SL004649	Tumor necrosis factor ligand superfamily member 4	OX40 Ligand	P23510	7292	TNFSF4	Human	RFU	Protein
seq.14031.18	0.0628054	0.674929	14031-18	3	SL001691	Fibroblast growth factor 7	FGF7	P21781	2252	FGF7	Human	RFU	Protein
seq.14032.2	-0.139028	0.351337	14032-2	3	SL003310	Vascular endothelial growth factor A, isoform 121	VEGF121	P15692	7422	VEGFA	Human	RFU	Protein
seq.14034.22	0.232947	0.11508	14034-22	3	SL001890	Tumor-associated calcium signal transducer 2	GA733-1 protein	P09758	4070	TACSTD2	Human	RFU	Protein
seq.14035.13	0.124165	0.405671	14035-13	3	SL007386	T-lymphoma invasion and metastasis-inducing protein 1	TIAM1	Q13009	7074	TIAM1	Human	RFU	Protein
seq.14036.116	0.21525	0.146213	14036-116	3	SL020312	Multiple PDZ domain protein	MPDZ	O75970	8777	MPDZ	Human	RFU	Protein
seq.14037.18	-0.310789	0.0334823	14037-18	3	SL013273	Ran-binding protein 3	RANB3	Q9H6Z4	8498	RANBP3	Human	RFU	Protein
seq.14038.130	0.0260822	0.861846	14038-130	3	SL007049	Cystatin-F	CYTF	O76096	8530	CST7	Human	RFU	Protein
seq.14039.33	0.240812	0.102982	14039-33	3	SL003863	Kallikrein-5	kallikrein 5	Q9Y337	25818	KLK5	Human	RFU	Protein
seq.14041.13	0.184195	0.215194	14041-13	3	SL004068	Granzyme B	Granzyme B	P10144	3002	GZMB	Human	RFU	Protein
seq.14042.11	-0.0404823	0.787029	14042-11	3	SL003770	Secreted frizzled-related protein 1	SARP-2	Q8N474	6422	SFRP1	Human	RFU	Protein
seq.14043.12	0.0127808	0.932051	14043-12	3	SL008204	Early endosome antigen 1	EEA1	Q15075	8411	EEA1	Human	RFU	Protein
seq.14045.12	-0.0264292	0.860026	14045-12	3	SL020317	Nuclear receptor coactivator 2	NCOA2	Q15596	10499	NCOA2	Human	RFU	Protein
seq.14047.78	-0.237978	0.107223	14047-78	3	SL003951	Brain-derived neurotrophic factor	BDNF	P23560	627	BDNF	Human	RFU	Protein
seq.14048.7	0.272446	0.0639225	14048-7	3	SL004588	Interleukin-1 Receptor accessory protein	IL-1 R AcP	Q9NPH3	3556	IL1RAP	Human	RFU	Protein
seq.14049.17	-0.209004	0.158568	14049-17	3	SL000483	Interleukin-7	IL-7	P13232	3574	IL7	Human	RFU	Protein
seq.14050.61	0.182055	0.220665	14050-61	3	SL004140	Ephrin-A4	Ephrin-A4	P52798	1945	EFNA4	Human	RFU	Protein
seq.14051.54	0.288003	0.0496351	14051-54	3	SL007629	Forkhead box protein C2	FOXC2	Q99958	2303	FOXC2	Human	RFU	Protein
seq.14052.26	0.314027	0.0315873	14052-26	3	SL009417	Protein unc-13 homolog A	UN13A	Q9UPW8	23025	UNC13A	Human	RFU	Protein
seq.14054.17	-0.145447	0.32932	14054-17	3	SL004151	Interleukin-15 receptor subunit alpha	IL-15 Ra	Q13261	3601	IL15RA	Human	RFU	Protein
seq.14056.4	0.525229	0.000150265	14056-4	3	SL013948	Glycoprotein hormones alpha chain	Glycoprotein hormones a-chain	P01215	1081	CGA	Human	RFU	Protein
seq.14057.68	0.0510077	0.733482	14057-68	3	SL004686	Tumor necrosis factor ligand superfamily member 15	TNFSF15	O95150	9966	TNFSF15	Human	RFU	Protein
seq.14060.67	-0.0907961	0.543877	14060-67	3	SL007435	Neutrophil cytosol factor 4	NCF4	Q15080	4689	NCF4	Human	RFU	Protein
seq.14061.48	0.302345	0.0388685	14061-48	3	SL002541	Tumor necrosis factor ligand superfamily member 11	sRANKL	O14788	8600	TNFSF11	Human	RFU	Protein
seq.14063.17	0.329931	0.023524	14063-17	3	SL000530	Oncostatin-M	OSM	P13725	5008	OSM	Human	RFU	Protein
seq.14064.21	0.21178	0.152986	14064-21	3	SL004515	Peptidoglycan recognition protein 1	PGRP-S	O75594	8993	PGLYRP1	Human	RFU	Protein
seq.14065.11	0.136657	0.359693	14065-11	3	SL025816	T-cell surface glycoprotein CD5:Cytoplasmic domain	CD5:CD	P06127	921	CD5	Human	RFU	Protein
seq.14066.49	-0.156898	0.292243	14066-49	3	SL020306	Membrane-associated guanylate kinase, WW and PDZ domain-containing protein 2	MAGI2	Q86UL8	9863	MAGI2	Human	RFU	Protein
seq.14067.6	-0.177544	0.23251	14067-6	3	SL008289	Plakophilin-2	PKP2	Q99959	5318	PKP2	Human	RFU	Protein
seq.14068.29	-0.183732	0.216369	14068-29	3	SL003197	C-C motif chemokine 25	TECK	O15444	6370	CCL25	Human	RFU	Protein
seq.14069.61	0.32328	0.0266565	14069-61	3	SL010369	Carbonic anhydrase 4	Carbonic Anhydrase IV	P22748	762	CA4	Human	RFU	Protein
seq.14070.56	-0.0888876	0.552411	14070-56	3	SL018907	Intersectin-1	ITSN1	Q15811	6453	ITSN1	Human	RFU	Protein
seq.14072.9	-0.1307	0.381209	14072-9	3	SL005679	Translationally-controlled tumor protein	TCTP	P13693	7178	TPT1	Human	RFU	Protein
seq.14073.31	0.24301	0.0997833	14073-31	3	SL000440	Hemopexin	Hemopexin	P02790	3263	HPX	Human	RFU	Protein
seq.14074.2	0.211549	0.153445	14074-2	3	SL020307	SHC-transforming protein 2	SHC2	P98077	25759	SHC2	Human	RFU	Protein
seq.14076.74	0.0677211	0.651059	14076-74	3	SL007888	Cystatin-S	Cystatin-S	P01036	1472	CST4	Human	RFU	Protein
seq.14077.6	0.293034	0.0456122	14077-6	3	SL002086	Ficolin-3	Ficolin-3	O75636	8547	FCN3	Human	RFU	Protein
seq.14078.69	0.137004	0.358462	14078-69	3	SL003186	Lymphotactin	Lymphotactin	P47992	6375	XCL1	Human	RFU	Protein
seq.14079.14	-0.00312292	0.983379	14079-14	3	SL004152	Interleukin-18 receptor 1	IL-18 Ra	Q13478	8809	IL18R1	Human	RFU	Protein
seq.14081.5	-0.0178701	0.9051	14081-5	3	SL005227	NKG2D ligand 1	ULBP-1	Q9BZM6	80329	ULBP1	Human	RFU	Protein
seq.14082.56	-0.201486	0.174432	14082-56	3	SL016540	Talin-2	TLN2	Q9Y4G6	83660	TLN2	Human	RFU	Protein
seq.14083.25	-0.339994	0.0193745	14083-25	3	SL020314	Selenide, water dikinase 1	SPS1	P49903	22929	SEPHS1	Human	RFU	Protein
seq.14085.28	0.402279	0.00506112	14085-28	3	SL001718	Interleukin-13	IL-13	P35225	3596	IL13	Human	RFU	Protein
seq.14086.11	0.184657	0.214024	14086-11	3	SL012754	Acid sphingomyelinase-like phosphodiesterase 3a	ASM3A	Q92484	10924	SMPDL3A	Human	RFU	Protein
seq.14088.38	-0.233352	0.114432	14088-38	3	SL005172	Insulin-like growth factor-binding protein 6	IGFBP-6	P24592	3489	IGFBP6	Human	RFU	Protein
seq.14090.23	-0.330972	0.0230628	14090-23	3	SL020308	Differentially expressed in FDCP 6 homolog	DEFI6	Q9H4E7	50619	DEF6	Human	RFU	Protein
seq.14091.42	-0.438019	0.00207509	14091-42	3	SL005371	Carbonyl reductase [NADPH] 3	Carbonyl reductase 3	O75828	874	CBR3	Human	RFU	Protein
seq.14093.10	0.238672	0.106172	14093-10	3	SL004343	Fms-related tyrosine kinase 3 ligand	Flt3 ligand	P49771	2323	FLT3LG	Human	RFU	Protein
seq.14094.29	-0.230749	0.118646	14094-29	3	SL000138	Heparin-binding EGF-like growth factor	HB-EGF	Q99075	1839	HBEGF	Human	RFU	Protein
seq.14095.1	0.317208	0.0298134	14095-1	3	SL005204	NKG2-D type II integral membrane protein	NKG2D	P26718	100528032	KLRK1	Human	RFU	Protein
seq.14097.86	0.184137	0.215341	14097-86	3	SL007502	Carbohydrate sulfotransferase 15	ST4S6	Q7LFX5	51363	CHST15	Human	RFU	Protein
seq.14098.28	-0.143539	0.335773	14098-28	3	SL020309	Cysteine--tRNA ligase, cytoplasmic	SYCC	P49589	833	CARS1	Human	RFU	Protein
seq.14099.20	-0.0325015	0.828305	14099-20	3	SL009468	Proteasome subunit alpha type-4	PSA4	P25789	5685	PSMA4	Human	RFU	Protein
seq.14100.63	0.0507764	0.734647	14100-63	3	SL007929	Complement C1q subcomponent subunit C	C1QC	P02747	714	C1QC	Human	RFU	Protein
seq.14101.2	-0.100743	0.500451	14101-2	3	SL005153	Ciliary neurotrophic factor receptor subunit alpha	CNTFR alpha	P26992	1271	CNTFR	Human	RFU	Protein
seq.14102.6	0.0370124	0.804911	14102-6	3	SL000678	Granulysin	Granulysin	P22749	10578	GNLY	Human	RFU	Protein
seq.14103.12	0.274875	0.0614974	14103-12	3	SL010619	Tryptase gamma	TPSG1	Q9NRR2	25823	TPSG1	Human	RFU	Protein
seq.14104.1	0.243357	0.0992853	14104-1	3	SL026018	TLR4 interactor with leucine rich repeats:Cytoplasmic domain	TRIL:CD	Q7L0X0	9865	TRIL	Human	RFU	Protein
seq.14105.5	0.00907961	0.9517	14105-5	3	SL004876	Kallistatin	Kallistatin	P29622	5267	SERPINA4	Human	RFU	Protein
seq.14106.46	-0.239597	0.104784	14106-46	3	SL003682	Rap1 GTPase-GDP dissociation stimulator 1	GDP/GTP exchange protein	P52306	5910	RAP1GDS1	Human	RFU	Protein
seq.14107.1	-0.296388	0.0430807	14107-1	3	SL020315	5-formyltetrahydrofolate cyclo-ligase	MTHFS	P49914	10588	MTHFS	Human	RFU	Protein
seq.14108.15	-0.21953	0.138168	14108-15	3	SL000584	Transforming growth factor beta-1	TGF-b1	P01137	7040	TGFB1	Human	RFU	Protein
seq.14109.15	0.401642	0.00513772	14109-15	3	SL003190	C-C motif chemokine 15	MIP-5	Q16663	6359	CCL15	Human	RFU	Protein
seq.14110.200	-0.166787	0.262494	14110-200	3	SL000532	SPARC	ON	P09486	6678	SPARC	Human	RFU	Protein
seq.14111.15	0.227973	0.123269	14111-15	3	SL007206	Thrombospondin-2	TSP2	P35442	7058	THBS2	Human	RFU	Protein
seq.14112.40	0.153428	0.30318	14112-40	3	SL005213	Tumor necrosis factor receptor superfamily member 19L	RELT	Q969Z4	84957	RELT	Human	RFU	Protein
seq.14114.18	-0.183963	0.215781	14114-18	3	SL019019	PILR alpha-associated neural protein	PIANP	Q8IYJ0	196500	PIANP	Human	RFU	Protein
seq.14115.34	0.316109	0.0304166	14115-34	3	SL002782	Adrenomedullin	Adrenomedullin	P35318	133	ADM	Human	RFU	Protein
seq.14116.129	-0.225949	0.126725	14116-129	3	SL004821	Protein S100-A4	S100A4	P26447	6275	S100A4	Human	RFU	Protein
seq.14120.2	0.0577741	0.699692	14120-2	3	SL018629	E3 ubiquitin-protein ligase RNF43	RNF43	Q68DV7	54894	RNF43	Human	RFU	Protein
seq.14121.24	0.0014458	0.992305	14121-24	3	SL004159	Tumor necrosis factor receptor superfamily member 10D	TRAIL R4	Q9UBN6	8793	TNFRSF10D	Human	RFU	Protein
seq.14122.132	0.199057	0.179794	14122-132	3	SL018971	E3 ubiquitin-protein ligase ZNRF3	ZNRF3	Q9ULT6	84133	ZNRF3	Human	RFU	Protein
seq.14123.34	-0.248272	0.0924339	14123-34	3	SL025873	V-type immunoglobulin domain-containing suppressor of T-cell activation:Extracellular domain	GI24:ECD	Q9H7M9	64115	VSIR	Human	RFU	Protein
seq.14124.6	-0.0292051	0.845495	14124-6	3	SL004843	Ephrin-A2	Ephrin-A2	O43921	1943	EFNA2	Human	RFU	Protein
seq.14125.5	0.382731	0.00792717	14125-5	3	SL004747	Apolipoprotein M	ApoM	O95445	55937	APOM	Human	RFU	Protein
seq.14127.240	0.29101	0.0471974	14127-240	3	SL001880	Interferon beta	IFN-b	P01574	3456	IFNB1	Human	RFU	Protein
seq.14128.121	0.202816	0.171545	14128-121	3	SL017106	Interferon alpha-10	IFN10	P01566	3446	IFNA10	Human	RFU	Protein
seq.14129.1	0.133939	0.369418	14129-1	3	SL019978	Interferon alpha-7	IFNA7	P01567	3444	IFNA7	Human	RFU	Protein
seq.14131.37	0.045051	0.763651	14131-37	3	SL025841	Ephrin-B2:Extracellular domain	EFNB2:ECD	P52799	1948	EFNB2	Human	RFU	Protein
seq.14132.21	0.310904	0.033413	14132-21	3	SL020171	HERV-H LTR-associating protein 2	HHLA2	Q9UM44	11148	HHLA2	Human	RFU	Protein
seq.14133.93	-0.335078	0.021317	14133-93	3	SL000145	Interleukin-1 receptor type 2	IL-1 sRII	P27930	7850	IL1R2	Human	RFU	Protein
seq.14134.49	-0.0979094	0.512639	14134-49	3	SL015046	Amphoterin-induced protein 2	AMGO2	Q86SJ2	347902	AMIGO2	Human	RFU	Protein
seq.14135.3	0.382616	0.00794763	14135-3	3	SL020172	Relaxin receptor 1	RXFP1	Q9HBX9	59350	RXFP1	Human	RFU	Protein
seq.14136.234	0.112078	0.453226	14136-234	3	SL007696	Complement component C1q receptor	C1QR1	Q9NPY3	22918	CD93	Human	RFU	Protein
seq.14139.16	0.326056	0.0253091	14139-16	3	SL007828	Neuregulin-4	NRG4	Q8WWG1	145957	NRG4	Human	RFU	Protein
seq.14143.8	-0.206922	0.162851	14143-8	3	SL014983	Histone H2B type 2-E	H2B2E	Q16778	8349	H2BC21	Human	RFU	Protein
seq.14144.3	-0.185583	0.211697	14144-3	3	SL019979	Histone H2A type 3	H2A3	Q7L7L0	92815	H2AW	Human	RFU	Protein
seq.14146.92	-0.159789	0.283327	14146-92	3	SL008158	Histone H3.1	H31	P68431	8350	H3C1	Human	RFU	Protein
seq.14148.2	-0.278461	0.0580527	14148-2	3	SL015510	Ubiquitin-like protein ISG15	UCRP	P05161	9636	ISG15	Human	RFU	Protein
seq.14149.9	0.233641	0.113971	14149-9	3	SL005179	Interleukin-36 beta	IL-1F8	Q9NZH7	27177	IL36B	Human	RFU	Protein
seq.14150.7	0.0094266	0.949857	14150-7	3	SL005177	Interleukin-36 alpha	IL-1F6	Q9UHA7	27179	IL36A	Human	RFU	Protein
seq.14151.4	-0.240754	0.103068	14151-4	3	SL015510	Ubiquitin-like protein ISG15	UCRP	P05161	9636	ISG15	Human	RFU	Protein
seq.14153.8	-0.249313	0.0910312	14153-8	3	SL004139	Ephrin-A3	Ephrin-A3	P52797	1944	EFNA3	Human	RFU	Protein
seq.14156.33	-0.302229	0.0389469	14156-33	3	SL004815	14-3-3 protein beta/alpha	14-3-3 protein beta/alpha	P31946	7529	YWHAB	Human	RFU	Protein
seq.14157.21	-0.0200098	0.893798	14157-21	3	SL004984	14-3-3 protein epsilon	14-3-3E	P62258	7531	YWHAE	Human	RFU	Protein
seq.14158.17	0.340745	0.019091	14158-17	3	SL003848	Annexin A5	Annexin V	P08758	308	ANXA5	Human	RFU	Protein
seq.14175.78	0.245149	0.0967426	14175-78	3	SL019907	SCP2 sterol-binding domain-containing protein 1	SCP2D	Q9UJQ7	140856	SCP2D1	Human	RFU	Protein
seq.14178.18	0.177544	0.23251	14178-18	3	SL007463	Cyclin-dependent kinase inhibitor 3	CDKN3	Q16667	1033	CDKN3	Human	RFU	Protein
seq.14186.13	-0.110228	0.460766	14186-13	3	SL019795	E3 ubiquitin-protein ligase rififylin	RFFL	Q8WZ73	117584	RFFL	Human	RFU	Protein
seq.14192.31	0.0150941	0.919789	14192-31	3	SL019930	Phosducin-like protein 2	PDCL2	Q8N4E4	132954	PDCL2	Human	RFU	Protein
seq.14197.2	0.151462	0.309493	14197-2	3	SL019864	PR domain zinc finger protein 1	PRDM1	O75626	639	PRDM1	Human	RFU	Protein
seq.14203.3	-0.289275	0.0485916	14203-3	3	SL008375	Annexin A7	ANXA7	P20073	310	ANXA7	Human	RFU	Protein
seq.14204.55	0.234219	0.113053	14204-55	3	SL019533	Forkhead box protein J2	FOXJ2	Q9P0K8	55810	FOXJ2	Human	RFU	Protein
seq.14205.6	-0.296331	0.0431234	14205-6	3	SL019865	Protein HEXIM2	HEXI2	Q96MH2	124790	HEXIM2	Human	RFU	Protein
seq.14206.28	0.230229	0.119503	14206-28	3	SL025794	Amyloid beta A4 precursor protein-binding family B member 1:Phosphotyrosine Interaction Domain 2	APBB1:PID 2	O00213	322	APBB1	Human	RFU	Protein
seq.14208.3	-0.0433161	0.772505	14208-3	3	SL019932	Retinoid-binding protein 7	RET7	Q96R05	116362	RBP7	Human	RFU	Protein
seq.14216.35	0.142151	0.340516	14216-35	3	SL019957	Probable ATP-dependent RNA helicase DDX46	DDX46	Q7L014	9879	DDX46	Human	RFU	Protein
seq.14226.120	0.258335	0.079557	14226-120	3	SL008524	S-methylmethionine--homocysteine S-methyltransferase BHMT2	BHMT2	Q9H2M3	23743	BHMT2	Human	RFU	Protein
seq.14227.21	-0.15071	0.311929	14227-21	3	SL008040	Myosin light chain 6B	MYL6B	P14649	140465	MYL6B	Human	RFU	Protein
seq.14229.5	0.107741	0.471004	14229-5	3	SL019900	Adenylyltransferase and sulfurtransferase MOCS3	MOCS3	O95396	27304	MOCS3	Human	RFU	Protein
seq.14237.1	0.2614	0.0759285	14237-1	3	SL000451	Heat shock 70 kDa protein 1A	HSP 70	P0DMV8	3303	HSPA1A	Human	RFU	Protein
seq.14245.195	0.113466	0.447616	14245-195	3	SL019901	Sorting nexin-7	SNX7	Q9UNH6	51375	SNX7	Human	RFU	Protein
seq.14246.50	-0.419859	0.00330334	14246-50	3	SL016379	Docking protein 2	DOK2	O60496	9046	DOK2	Human	RFU	Protein
seq.14249.68	0.207963	0.160699	14249-68	3	SL019794	Probable E3 ubiquitin-protein ligase MID2	TRIM1	Q9UJV3	11043	MID2	Human	RFU	Protein
seq.14250.115	0.201775	0.173801	14250-115	3	SL008191	Bleomycin hydrolase	BLMH	Q13867	642	BLMH	Human	RFU	Protein
seq.14254.27	-0.140878	0.344899	14254-27	3	SL019925	Tyrosine-protein phosphatase non-receptor type 4	PTN4	P29074	5775	PTPN4	Human	RFU	Protein
seq.14260.112	0.165862	0.265189	14260-112	3	SL015522	Neuroepithelial cell-transforming gene 1 protein	ARHG8	Q7Z628	10276	NET1	Human	RFU	Protein
seq.14268.4	-0.0169447	0.909993	14268-4	3	SL007647	Sulfiredoxin-1	SRXN1	Q9BYN0	140809	SRXN1	Human	RFU	Protein
seq.14271.23	-0.272099	0.064275	14271-23	3	SL007707	Ras-related protein Rab-6B	RAB6B	Q9NRW1	51560	RAB6B	Human	RFU	Protein
seq.14273.19	-0.226354	0.126028	14273-19	3	SL010939	Prolyl endopeptidase	PPCE	P48147	5550	PREP	Human	RFU	Protein
seq.14283.12	-0.059509	0.691117	14283-12	3	SL008144	Ras-related protein Rab-14	RAB14	P61106	51552	RAB14	Human	RFU	Protein
seq.14284.23	-0.174132	0.241755	14284-23	3	SL006773	eIF-2-alpha kinase GCN2	E2AK4	Q9P2K8	440275	EIF2AK4	Human	RFU	Protein
seq.14286.2	0.134922	0.365882	14286-2	3	SL005769	Nuclear factor of activated T-cells, cytoplasmic 1	NF-ATc1	O95644	4772	NFATC1	Human	RFU	Protein
seq.14287.6	-0.309054	0.0345355	14287-6	3	SL008533	Ras-related protein Rab-5C	RAB5C	P51148	5878	RAB5C	Human	RFU	Protein
seq.14291.53	-0.240465	0.103495	14291-53	3	SL019710	Arf-GAP with GTPase, ANK repeat and PH domain-containing protein 2	AGAP2	Q99490	116986	AGAP2	Human	RFU	Protein
seq.14294.61	0.0962323	0.519922	14294-61	3	SL013880	Methyl-CpG-binding domain protein 1	MBD1	Q9UIS9	4152	MBD1	Human	RFU	Protein
seq.14309.8	0.135037	0.365467	14309-8	3	SL013160	Heterogeneous nuclear ribonucleoprotein H	HNRH1	P31943	3187	HNRNPH1	Human	RFU	Protein
seq.14314.6	0.16245	0.275283	14314-6	3	SL019714	Peptidyl-prolyl cis-trans isomerase-like 2	PPIL2	Q13356	23759	PPIL2	Human	RFU	Protein
seq.14318.1	-0.0896973	0.548783	14318-1	3	SL013288	Vacuolar protein sorting-associated protein 29	VPS29	Q9UBQ0	51699	VPS29	Human	RFU	Protein
seq.14324.52	-0.326808	0.0249542	14324-52	3	SL005089	Structural maintenance of chromosomes protein 3	CSPG6	Q9UQE7	9126	SMC3	Human	RFU	Protein
seq.14326.4	-0.310384	0.0337256	14326-4	3	SL006253	Ubiquitin-conjugating enzyme E2 E1	UB2E1	P51965	7324	UBE2E1	Human	RFU	Protein
seq.14329.4	0.277304	0.0591465	14329-4	3	SL011624	Death-inducer obliterator 1	DIDO1	Q9BTC0	11083	DIDO1	Human	RFU	Protein
seq.14331.262	0.188243	0.205105	14331-262	3	SL019738	Dynein light chain Tctex-type 1	DYLT1	P63172	6993	DYNLT1	Human	RFU	Protein
seq.14332.3	-0.309921	0.0340055	14332-3	3	SL008025	Ras-related protein Ral-A	RALA	P11233	5898	RALA	Human	RFU	Protein
seq.14334.3	0.214441	0.147773	14334-3	3	SL014781	Recoverin	RECO	P35243	5957	RCVRN	Human	RFU	Protein
seq.14337.1	0.133245	0.371926	14337-1	3	SL019699	Trafficking protein particle complex subunit 3	TPPC3	O43617	27095	TRAPPC3	Human	RFU	Protein
seq.14341.8	0.180031	0.225927	14341-8	3	SL019767	Protein FAM69C	FA69C	Q0P6D2	125704	DIPK1C	Human	RFU	Protein
seq.14583.49	0.160194	0.282093	14583-49	3	SL004357	Growth/differentiation factor 8	Myostatin	O14793	2660	MSTN	Human	RFU	Protein
seq.14587.16	0.353121	0.0149043	14587-16	3	SL004345	Growth/differentiation factor 11	GDF-11	O95390	10220	GDF11	Human	RFU	Protein
seq.14593.152	0.0424486	0.776944	14593-152	3	SL020072	Protein FAM210A	F210A	Q96ND0	125228	FAM210A	Human	RFU	Protein
seq.14597.5	0.239778	0.104515	14597-5	3	SL020074	Semaphorin-6C, cytoplasmic	SEM6C	Q9H3T2	10500	SEMA6C	Human	RFU	Protein
seq.14599.18	0.199578	0.178635	14599-18	3	SL007723	Stabilin-1	STAB1	Q9NY15	23166	STAB1	Human	RFU	Protein
seq.14603.51	-0.391522	0.00649975	14603-51	3	SL020082	Uncharacterized protein KIAA0040	KIAA0040	Q15053	9674	KIAA0040	Human	RFU	Protein
seq.14614.41	0.086343	0.563887	14614-41	3	SL008890	Noncompact myelin-associated protein	CA130	Q5T1S8	400746	NCMAP	Human	RFU	Protein
seq.14615.46	0.231096	0.118078	14615-46	3	SL020089	Keratin-associated protein 2-4	KRA24	Q9BYR9	730755	KRTAP2-4	Human	RFU	Protein
seq.14616.16	0.204378	0.1682	14616-16	3	SL020097	Zinc finger protein 382	ZN382	Q96SR6	84911	ZNF382	Human	RFU	Protein
seq.14618.26	0.346529	0.0170252	14618-26	3	SL012766	Vesicular, overexpressed in cancer, prosurvival protein 1	ECOP	Q96AW1	81552	VOPP1	Human	RFU	Protein
seq.14619.8	-0.0607235	0.685137	14619-8	3	SL020098	Zinc finger protein 526	ZN526	Q8TF50	116115	ZNF526	Human	RFU	Protein
seq.14623.26	-0.362085	0.0123845	14623-26	3	SL018938	Small ubiquitin-related modifier 3	SUMO3	P55854	6612	SUMO3	Human	RFU	Protein
seq.14624.51	0.233988	0.11342	14624-51	3	SL011618	Transcriptional repressor CTCF	CTCF	P49711	10664	CTCF	Human	RFU	Protein
seq.14628.72	0.163086	0.273382	14628-72	3	SL020051	F-box only protein 3	FBX3	Q9UK99	26273	FBXO3	Human	RFU	Protein
seq.14631.22	0.106815	0.474844	14631-22	3	SL020115	Dual specificity protein phosphatase 16	DUS16	Q9BY84	80824	DUSP16	Human	RFU	Protein
seq.14633.26	0.175635	0.237651	14633-26	3	SL020121	Transmembrane protein 185A	T185A	Q8NFB2	84548	TMEM185A	Human	RFU	Protein
seq.14634.13	0.258219	0.0796966	14634-13	3	SL020122	Lutropin-choriogonadotropic hormone receptor	LSHR	P22888	3973	LHCGR	Human	RFU	Protein
seq.14636.25	-0.116126	0.43697	14636-25	3	SL005350	Ribonuclease UK114	Ribonuclease UK114	P52758	10247	RIDA	Human	RFU	Protein
seq.14645.253	0.110575	0.459348	14645-253	3	SL020127	Glutathione S-transferase A4	GSTA4	O15217	2941	GSTA4	Human	RFU	Protein
seq.14655.1	-0.351734	0.0153311	14655-1	3	SL020140	DnaJ homolog subfamily C member 17	DJC17	Q9NVM6	55192	DNAJC17	Human	RFU	Protein
seq.14662.6	0.23046	0.119122	14662-6	3	SL020179	Myeloid zinc finger 1	MZF1	P28698	7593	MZF1	Human	RFU	Protein
seq.14663.44	0.100165	0.502927	14663-44	3	SL020180	E3 ubiquitin-protein ligase RNF8	RNF8	O76064	9025	RNF8	Human	RFU	Protein
seq.14670.1	-0.249718	0.0904902	14670-1	3	SL020187	Ski-like protein	SKIL	P12757	6498	SKIL	Human	RFU	Protein
seq.14674.63	0.169563	0.254521	14674-63	3	SL020191	Protein kinase C and casein kinase substrate in neurons protein 3	PACN3	Q9UKS6	29763	PACSIN3	Human	RFU	Protein
seq.14675.20	-0.32941	0.0237575	14675-20	3	SL011011	Eukaryotic translation initiation factor 4B	IF4B	P23588	1975	EIF4B	Human	RFU	Protein
seq.14684.17	-0.260359	0.0771459	14684-17	3	SL011179	Calpain-2 catalytic subunit	CAN2	P17655	824	CAPN2	Human	RFU	Protein
seq.14685.17	-0.118093	0.429192	14685-17	3	SL003722	RAC-beta serine/threonine-protein kinase	PKB beta	P31751	208	AKT2	Human	RFU	Protein
seq.14687.6	0.139086	0.351135	14687-6	3	SL007972	Perilipin-3	M6PBP	O60664	10226	PLIN3	Human	RFU	Protein
seq.14688.6	-0.0888298	0.55267	14688-6	3	SL020212	Tyrosine-protein phosphatase non-receptor type 7	PTN7	P35236	5778	PTPN7	Human	RFU	Protein
seq.14689.3	-0.0787092	0.598965	14689-3	3	SL011207	Protein SEC13 homolog	SEC13	P55735	6396	SEC13	Human	RFU	Protein
seq.14692.3	0.0691091	0.644381	14692-3	3	SL020215	Zinc finger protein 276	ZN276	Q8N554	92822	ZNF276	Human	RFU	Protein
seq.14696.45	0.167712	0.259818	14696-45	3	SL010617	Tryptase beta-2	TPSB2	P20231	64499	TPSB2	Human	RFU	Protein
seq.14703.6	-0.0594512	0.691402	14703-6	3	SL004332	Prokineticin-1	EG-VEGF	P58294	84432	PROK1	Human	RFU	Protein
seq.14705.1	0.346818	0.0169271	14705-1	3	SL003320	Vascular endothelial growth factor D	VEGF-D	O43915	2277	VEGFD	Human	RFU	Protein
seq.14708.59	0.262152	0.0750587	14708-59	3	SL007931	Complement component C8 gamma chain	CO8G	P07360	733	C8G	Human	RFU	Protein
seq.14711.27	-0.127114	0.39452	14711-27	3	SL004438	Cystatin-M	Cystatin M	Q15828	1474	CST6	Human	RFU	Protein
seq.14713.46	0.242142	0.101037	14713-46	3	SL004589	Azurocidin	Azurocidin	P20160	566	AZU1	Human	RFU	Protein
seq.14747.9	-0.138565	0.352958	14747-9	3	SL020310	Cytokine receptor-like factor 1	CRLF1	O75462	9244	CRLF1	Human	RFU	Protein
seq.14748.31	-0.251858	0.0876721	14748-31	3	SL020313	Rho GTPase-activating protein 5	RHG05	Q13017	394	ARHGAP5	Human	RFU	Protein
seq.14755.4	0.360408	0.0128261	14755-4	3	SL000496	Lactotransferrin	Lactoferrin	P02788	4057	LTF	Human	RFU	Protein
seq.14756.29	0.24272	0.1002	14756-29	3	SL003177	Intercellular adhesion molecule 2	sICAM-2	P13598	3384	ICAM2	Human	RFU	Protein
seq.14757.144	-0.0700344	0.639943	14757-144	3	SL004342	Fibroblast growth factor 8 isoform B	FGF-8B	P55075	2253	FGF8	Human	RFU	Protein
seq.14759.149	0.0973311	0.515144	14759-149	3	SL000055	Cadherin-1	Cadherin E	P12830	999	CDH1	Human	RFU	Protein
seq.15295.81	0.0733308	0.624237	15295-81	3	SL025883	Insulin-like growth factor II:Mature	IGF-II:Mature	P01344	3481	IGF2	Human	RFU	Protein
seq.15297.3	-0.109649	0.463136	15297-3	3	SL004825	Protein S100-A3	S100A3	P33764	6274	S100A3	Human	RFU	Protein
seq.15298.199	0.17951	0.227294	15298-199	3	SL017092	Neuropilin and tolloid-like protein 1	NETO1	Q8TDF5	81832	NETO1	Human	RFU	Protein
seq.15299.102	-0.313911	0.0316534	15299-102	3	SL012502	LDLR chaperone MESD	MESD2	Q14696	23184	MESD	Human	RFU	Protein
seq.15300.66	-0.353237	0.0148692	15300-66	3	SL017096	Coiled-coil domain-containing protein 134	CC134	Q9H6E4	79879	CCDC134	Human	RFU	Protein
seq.15301.24	0.174941	0.239539	15301-24	3	SL009308	Acrosomal protein SP-10	sperm protein 10	P26436	56	ACRV1	Human	RFU	Protein
seq.15303.63	-0.107799	0.470765	15303-63	3	SL004826	Protein S100-A5	S100A5	P33763	6276	S100A5	Human	RFU	Protein
seq.15304.1	-0.106989	0.474123	15304-1	3	SL002648	Regenerating islet-derived protein 3-alpha	PAP1	Q06141	5068	REG3A	Human	RFU	Protein
seq.15305.7	0.0903912	0.545682	15305-7	3	SL005696	Secretagogin	Secretagogin	O76038	10590	SCGN	Human	RFU	Protein
seq.15306.20	0.30541	0.0368364	15306-20	3	SL005375	Immunoglobulin J chain	IgJ	P01591	3512	JCHAIN	Human	RFU	Protein
seq.15308.108	-0.03441	0.818388	15308-108	3	SL012520	Brorin	VWC2	Q2TAL6	375567	VWC2	Human	RFU	Protein
seq.15310.61	0.00503137	0.973224	15310-61	3	SL007011	Protein regulator of cytokinesis 1	PRC1	O43663	9055	PRC1	Human	RFU	Protein
seq.15312.14	-0.380649	0.00830248	15312-14	3	SL019555	Protein argonaute-1	AGO1	Q9UL18	26523	AGO1	Human	RFU	Protein
seq.15313.28	0.257757	0.0802567	15313-28	3	SL007399	Mitotic spindle assembly checkpoint protein MAD2A	MD2L1	Q13257	4085	MAD2L1	Human	RFU	Protein
seq.15314.49	-0.288986	0.0488272	15314-49	3	SL008340	Chloride intracellular channel protein 4	CLIC4	Q9Y696	25932	CLIC4	Human	RFU	Protein
seq.15315.64	0.291646	0.0466944	15315-64	3	SL019798	Copper homeostasis protein cutC homolog	CUTC	Q9NTM9	51076	CUTC	Human	RFU	Protein
seq.15316.262	-0.331608	0.0227848	15316-262	3	SL019950	Thioredoxin-like protein 4B	TXN4B	Q9NX01	54957	TXNL4B	Human	RFU	Protein
seq.15318.75	0.086343	0.563887	15318-75	3	SL004212	Protein S100-A10	Calpactin I light chain	P60903	6281	S100A10	Human	RFU	Protein
seq.15319.226	0.164937	0.267901	15319-226	3	SL013808	Cyclin-A1	CCNA1	P78396	8900	CCNA1	Human	RFU	Protein
seq.15321.8	-0.0936298	0.531324	15321-8	3	SL019971	Complexin-2	CPLX2	Q6PUV4	10814	CPLX2	Human	RFU	Protein
seq.15322.35	-0.318018	0.0293754	15322-35	3	SL007330	Death domain-containing protein CRADD	CRADD	P78560	8738	CRADD	Human	RFU	Protein
seq.15323.112	-0.261747	0.0755261	15323-112	3	SL019972	Protein argonaute-3	AGO3	Q9H9G7	192669	AGO3	Human	RFU	Protein
seq.15324.58	0.424775	0.00291994	15324-58	3	SL005628	Ferritin light chain	Ferritin light chain	P02792	2512	FTL	Human	RFU	Protein
seq.15325.14	-0.316051	0.0304486	15325-14	3	SL007137	Neuromodulin	NEUM	P17677	2596	GAP43	Human	RFU	Protein
seq.15326.64	-0.119828	0.422395	15326-64	3	SL006479	Guanylate-binding protein 1	GBP1	P32455	2633	GBP1	Human	RFU	Protein
seq.15329.167	-0.150768	0.311741	15329-167	3	SL015356	Ragulator complex protein LAMTOR2	MAPIP	Q9Y2Q5	28956	LAMTOR2	Human	RFU	Protein
seq.15331.47	-0.216465	0.143895	15331-47	3	SL013819	Histone-binding protein RBBP4	RBBP4	Q09028	5928	RBBP4	Human	RFU	Protein
seq.15333.11	0.250007	0.0901053	15333-11	3	SL012799	Stromal cell-derived factor 2	SDF2	Q99470	6388	SDF2	Human	RFU	Protein
seq.15336.7	-0.174826	0.239855	15336-7	3	SL019976	Selenoprotein M	SELM	Q8WWX9	140606	SELENOM	Human	RFU	Protein
seq.15339.32	-0.00769164	0.959077	15339-32	3	SL008333	Cofilin-2	COF2	Q9Y281	1073	CFL2	Human	RFU	Protein
seq.15343.337	-0.00936877	0.950164	15343-337	3	SL000491	Kininogen, HMW, Two Chain	Kininogen, HMW, Two Chain	P01042	3827	KNG1	Human	RFU	Protein
seq.15346.31	0.0507186	0.734938	15346-31	3	SL001802	Interferon gamma	IFN-g	P01579	3458	IFNG	Human	RFU	Protein
seq.15347.12	0.106064	0.477976	15347-12	3	SL000440	Hemopexin	Hemopexin	P02790	3263	HPX	Human	RFU	Protein
seq.15358.28	0.0573114	0.701985	15358-28	3	SL012407	Neuroendocrine protein 7B2	7B2	P05408	6447	SCG5	Human	RFU	Protein
seq.15361.37	0.301015	0.0397785	15361-37	3	SL019275	Ankyrin repeat domain-containing protein 1	ANKR1	Q15327	27063	ANKRD1	Human	RFU	Protein
seq.15363.32	0.30275	0.0385949	15363-32	3	SL004840	Apolipoprotein A-V	Apo A-V	Q6Q788	116519	APOA5	Human	RFU	Protein
seq.15364.101	0.193852	0.19168	15364-101	3	SL000275	Apolipoprotein C-I	Apo C-I	P02654	341	APOC1	Human	RFU	Protein
seq.15365.41	0.193679	0.192086	15365-41	3	SL020583	Adhesion G protein-coupled receptor B3	BAI3	O60242	577	ADGRB3	Human	RFU	Protein
seq.15367.38	0.00717115	0.961844	15367-38	3	SL012736	BPI fold-containing family B member 1	LPLC1	Q8TDL5	92747	BPIFB1	Human	RFU	Protein
seq.15368.3	0.163375	0.272521	15368-3	3	SL007531	BMP-binding endothelial regulator protein	BMPER	Q8N8U9	168667	BMPER	Human	RFU	Protein
seq.15370.5	-0.365035	0.0116394	15370-5	3	SL012877	BolA-like protein 1	BOLA1	Q9Y3E2	51027	BOLA1	Human	RFU	Protein
seq.15372.43	0.16164	0.277715	15372-43	3	SL014748	Bromodomain-containing protein 2	BRD2	P25440	6046	BRD2	Human	RFU	Protein
seq.15374.15	0.220224	0.136895	15374-15	3	SL005611	Gastrokine-1	CA11 protein	Q9NS71	56287	GKN1	Human	RFU	Protein
seq.15375.49	-0.126247	0.397781	15375-49	3	SL011428	Carboxypeptidase B	Carboxypeptidase B1	P15086	1360	CPB1	Human	RFU	Protein
seq.15376.134	-0.0713067	0.633862	15376-134	3	SL007121	Cathepsin E	CATE	P14091	1510	CTSE	Human	RFU	Protein
seq.15381.45	0.018217	0.903266	15381-45	3	SL004120	Discoidin domain-containing receptor 2	Discoidin domain receptor 2	Q16832	4921	DDR2	Human	RFU	Protein
seq.15383.200	0.317902	0.0294376	15383-200	3	SL004700	Endothelin-3	Endothelin 3	P14138	1908	EDN3	Human	RFU	Protein
seq.15384.15	0.383078	0.00786607	15384-15	3	SL011369	Klotho	KLOTHO	Q9UEF7	9365	KL	Human	RFU	Protein
seq.15385.116	-0.137929	0.355194	15385-116	3	SL004848	Fatty acid-binding protein, intestinal	FABP2	P12104	2169	FABP2	Human	RFU	Protein
seq.15386.7	-0.202874	0.17142	15386-7	3	SL005086	Fatty acid-binding protein, adipocyte	FABPA	P15090	2167	FABP4	Human	RFU	Protein
seq.15387.44	0.0507186	0.734938	15387-44	3	SL005203	Neuropilin-2	Neuropilin-2	O60462	8828	NRP2	Human	RFU	Protein
seq.15388.24	-0.0881936	0.55553	15388-24	3	SL004561	Low affinity immunoglobulin gamma Fc region receptor III-A	FcRIIIa	P08637	2214	FCGR3A	Human	RFU	Protein
seq.15389.1	0.326519	0.0250902	15389-1	3	SL012513	Frataxin, mitochondrial	FRDA	Q16595	2395	FXN	Human	RFU	Protein
seq.15390.3	0.110632	0.459111	15390-3	3	SL004430	Galanin	Galanin	P22466	51083	GAL	Human	RFU	Protein
seq.15391.114	0.237747	0.107575	15391-114	3	SL005707	Growth arrest-specific protein 6	GAS-6	Q14393	2621	GAS6	Human	RFU	Protein
seq.15394.79	-0.0288581	0.847308	15394-79	3	SL008959	Netrin receptor UNC5B	UNC5B	Q8IZJ1	219699	UNC5B	Human	RFU	Protein
seq.15395.15	-0.0787092	0.598965	15395-15	3	SL005254	Glutathione S-transferase Mu 1	GST M1-1	P09488	2944	GSTM1	Human	RFU	Protein
seq.15398.2	0.0397883	0.790597	15398-2	3	SL006727	FAD-linked sulfhydryl oxidase ALR	HERV1	P55789	2671	GFER	Human	RFU	Protein
seq.15402.2	-0.0992395	0.5069	15402-2	3	SL005354	DNA-binding protein inhibitor ID-1	ID-1	P41134	3397	ID1	Human	RFU	Protein
seq.15403.53	0.116936	0.433758	15403-53	3	SL007347	DNA-binding protein inhibitor ID-2	ID2	Q02363	3398	ID2	Human	RFU	Protein
seq.15404.3	0.140416	0.346502	15404-3	3	SL018851	Interferon alpha-21	IFN21	P01568	3452	IFNA21	Human	RFU	Protein
seq.15405.23	0.239887	0.104353	15405-23	3	SL018075	Interferon alpha-4	IFNA4	P05014	3441	IFNA4	Human	RFU	Protein
seq.15412.40	0.192522	0.194806	15412-40	3	SL003731	Baculoviral IAP repeat-containing protein 7	KIAP	Q96CA5	79444	BIRC7	Human	RFU	Protein
seq.15413.3	0.033716	0.821991	15413-3	3	SL006349	Phosphatidylcholine-sterol acyltransferase	LCAT	P04180	3931	LCAT	Human	RFU	Protein
seq.15414.316	-0.152271	0.306883	15414-316	3	SL019149	L-lactate dehydrogenase A chain	LDHA	P00338	3939	LDHA	Human	RFU	Protein
seq.15416.54	0.000520487	0.99723	15416-54	3	SL012646	Lysozyme g-like protein 2	LYG2	Q86SG7	254773	LYG2	Human	RFU	Protein
seq.15417.3	-0.191134	0.198105	15417-3	3	SL003161	Serpin B5	Maspin	P36952	5268	SERPINB5	Human	RFU	Protein
seq.15418.25	-0.317902	0.0294376	15418-25	3	SL007282	Mitogen-activated protein kinase 10	MK10	P53779	5602	MAPK10	Human	RFU	Protein
seq.15419.15	0.047133	0.753064	15419-15	3	SL012374	Matrix metalloproteinase-20	MMP20	O60882	9313	MMP20	Human	RFU	Protein
seq.15422.12	0.0758176	0.612497	15422-12	3	SL019975	Myelin P2 protein	MYP2	P02689	5375	PMP2	Human	RFU	Protein
seq.15426.5	0.0645404	0.666467	15426-5	3	SL008692	Sialidase-1	NEUR1	Q99519	4758	NEU1	Human	RFU	Protein
seq.15427.35	-0.238441	0.106522	15427-35	3	SL012455	Lysyl oxidase homolog 3	LOXL3	P58215	84695	LOXL3	Human	RFU	Protein
seq.15430.165	0.161004	0.279636	15430-165	3	SL012859	Opticin	OPT	Q9UBM4	26254	OPTC	Human	RFU	Protein
seq.15431.31	0.155568	0.296405	15431-31	3	SL000531	Ornithine carbamoyltransferase, mitochondrial	OTCase	P00480	5009	OTC	Human	RFU	Protein
seq.15432.1	0.445479	0.00170155	15432-1	3	SL004684	Otoraplin	Otoraplin	Q9NRC9	56914	OTOR	Human	RFU	Protein
seq.15433.4	-0.390307	0.00668259	15433-4	3	SL005268	Proto-oncogene tyrosine-protein kinase Src	p60-Src	P12931	6714	SRC	Human	RFU	Protein
seq.15434.5	0.140242	0.347104	15434-5	3	SL012495	Prepronociceptin	PNOC	Q13519	5368	PNOC	Human	RFU	Protein
seq.15435.4	-0.302692	0.0386339	15435-4	3	SL005262	Purine nucleoside phosphorylase	PNP	P00491	4860	PNP	Human	RFU	Protein
seq.15436.40	0.391233	0.00654288	15436-40	3	SL014638	Receptor activity-modifying protein 1	RAMP1	O60894	10267	RAMP1	Human	RFU	Protein
seq.15437.11	0.219241	0.138701	15437-11	3	SL008721	Receptor activity-modifying protein 3	RAMP3	O60896	10268	RAMP3	Human	RFU	Protein
seq.15439.21	0.342365	0.0184923	15439-21	3	SL014861	Rho-related GTP-binding protein RhoE	RND3	P61587	390	RND3	Human	RFU	Protein
seq.15440.57	0.492438	0.000437974	15440-57	3	SL012421	Neuroendocrine convertase 2	NEC2	P16519	5126	PCSK2	Human	RFU	Protein
seq.15441.6	0.0159616	0.915196	15441-6	3	SL008548	Ganglioside GM2 activator	SAP3	P17900	2760	GM2A	Human	RFU	Protein
seq.15444.45	-0.268109	0.0684422	15444-45	3	SL001959	Serpin B4	SCCA2	P48594	6318	SERPINB4	Human	RFU	Protein
seq.15446.25	-0.266316	0.0703829	15446-25	3	SL004651	Neuregulin-1, sensory and motor neuron-derived factor isoform	SMDF	Q02297	3084	NRG1	Human	RFU	Protein
seq.15447.45	-0.210103	0.156341	15447-45	3	SL000574	Sorbitol dehydrogenase	Sorbitol dehydrogenase	Q00796	6652	SORD	Human	RFU	Protein
seq.15448.47	0.139201	0.350731	15448-47	3	SL018151	Sequestosome-1	SQSTM	Q13501	8878	SQSTM1	Human	RFU	Protein
seq.15449.33	0.313738	0.0317528	15449-33	3	SL010387	T-cell immunoglobulin and mucin domain-containing protein 4	TIM-4	Q96H15	91937	TIMD4	Human	RFU	Protein
seq.15452.5	-0.0654657	0.66197	15452-5	3	SL000246	5'-Nucleotidase	5'-Nucleotidase	P21589	4907	NT5E	Human	RFU	Protein
seq.15453.3	-0.154527	0.299689	15453-3	3	SL003022	Alpha-1-microglobulin	a1-Microglobulin	P02760	259	AMBP	Human	RFU	Protein
seq.15455.40	0.0616488	0.680593	15455-40	3	SL025784	Disintegrin and metalloproteinase domain-containing protein 15:Extracellular domain	ADA15:ECD	Q13444	8751	ADAM15	Human	RFU	Protein
seq.15457.14	0.0282798	0.850333	15457-14	3	SL005238	Aminopeptidase N	Aminopeptidase N	P15144	290	ANPEP	Human	RFU	Protein
seq.15460.9	0.0582945	0.697116	15460-9	3	SL003281	Dipeptidyl peptidase 4	CD26	P27487	1803	DPP4	Human	RFU	Protein
seq.15462.28	0.00566752	0.96984	15462-28	3	SL007072	T-cell surface glycoprotein CD8 alpha chain	CD8A	P01732	925	CD8A	Human	RFU	Protein
seq.15465.79	-0.244224	0.0980486	15465-79	3	SL012684	Protein canopy homolog 4	CNPY4	Q8N129	245812	CNPY4	Human	RFU	Protein
seq.15466.30	-0.0590464	0.6934	15466-30	3	SL007148	Collagen alpha-1(IX) chain	CO9A1	P20849	1297	COL9A1	Human	RFU	Protein
seq.15467.10	-0.1691	0.255838	15467-10	3	SL009396	Collagen triple helix repeat-containing protein 1	CTHR1	Q96CG8	115908	CTHRC1	Human	RFU	Protein
seq.15468.14	-0.0802707	0.591712	15468-14	3	SL002690	Complement factor H-related protein 1	FHR1	Q03591	3078	CFHR1	Human	RFU	Protein
seq.15470.11	0.167192	0.261321	15470-11	3	SL005383	Beta-hexosaminidase subunit beta	Hexosaminidase B	P07686	3074	HEXB	Human	RFU	Protein
seq.15471.29	0.15765	0.289908	15471-29	3	SL012442	Pancreatic lipase-related protein 2	LIPR2	P54317	5408	PNLIPRP2	Human	RFU	Protein
seq.15472.16	0.151346	0.309867	15472-16	3	SL017588	Low-density lipoprotein receptor-related protein 11	LRP11	Q86VZ4	84918	LRP11	Human	RFU	Protein
seq.15474.7	-0.329642	0.0236535	15474-7	3	SL013908	Peptidyl-prolyl cis-trans isomerase NIMA-interacting 1	PIN1	Q13526	5300	PIN1	Human	RFU	Protein
seq.15475.4	-0.184542	0.214316	15475-4	3	SL004948	Phospholipid transfer protein	PLTP	P55058	5360	PLTP	Human	RFU	Protein
seq.15476.6	-0.332244	0.0225095	15476-6	3	SL007493	Regenerating islet-derived protein 3-gamma	REG3G	Q6UW15	130120	REG3G	Human	RFU	Protein
seq.15480.2	0.329006	0.0239404	15480-2	3	SL018020	Vascular non-inflammatory molecule 2	VNN2	O95498	8875	VNN2	Human	RFU	Protein
seq.15481.45	0.228725	0.122004	15481-45	3	SL004525	Antibacterial protein LL-37	LL-37	P49913	820	CAMP	Human	RFU	Protein
seq.15482.12	-0.0164243	0.912747	15482-12	3	SL012348	Alpha-2-macroglobulin-like protein 1	A2ML1	A8K2U0	144568	A2ML1	Human	RFU	Protein
seq.15483.377	0.320099	0.0282735	15483-377	3	SL005368	Agrin	Agrin	O00468	375790	AGRN	Human	RFU	Protein
seq.15486.126	-0.331782	0.0227094	15486-126	3	SL008573	Amiloride-sensitive amine oxidase [copper-containing]	ABP1	P19801	26	AOC1	Human	RFU	Protein
seq.15487.164	0.0178701	0.9051	15487-164	3	SL006149	Liver carboxylesterase 1	carboxylesterase, liver	P23141	1066	CES1	Human	RFU	Protein
seq.15491.20	-0.307087	0.0357621	15491-20	3	SL008437	Endosialin	CD248	Q9HCU0	57124	CD248	Human	RFU	Protein
seq.15492.1	0.195992	0.186728	15492-1	3	SL025827	Cysteine-rich motor neuron 1 protein:Extracellular domain	CRIM1:ECD	Q9NZV1	51232	CRIM1	Human	RFU	Protein
seq.15494.11	-0.178874	0.228973	15494-11	3	SL011828	Fibroblast growth factor-binding protein 1	FGFP1	Q14512	9982	FGFBP1	Human	RFU	Protein
seq.15495.9	0.237805	0.107487	15495-9	3	SL012435	Folate receptor gamma	FOLR3	P41439	2352	FOLR3	Human	RFU	Protein
seq.15497.9	0.238499	0.106434	15497-9	3	SL012357	Heparan sulfate glucosamine 3-O-sulfotransferase 1	HS3S1	O14792	9957	HS3ST1	Human	RFU	Protein
seq.15499.11	0.157997	0.288834	15499-11	3	SL006028	Attractin	Attractin	O75882	8455	ATRN	Human	RFU	Protein
seq.15503.15	0.0248677	0.86822	15503-15	3	SL004647	Left-right determination factor 2	Lefty-A	O00292	7044	LEFTY2	Human	RFU	Protein
seq.15503.20	-0.360293	0.012857	15503-20	3	SL004647	Left-right determination factor 2	Lefty-A	O00292	7044	LEFTY2	Human	RFU	Protein
seq.15504.39	0.414076	0.00381052	15504-39	3	SL004299	Baculoviral IAP repeat-containing protein 7 Isoform beta	Livin B	Q96CA5	79444	BIRC7	Human	RFU	Protein
seq.15506.34	0.105485	0.480393	15506-34	3	SL018249	Low-density lipoprotein receptor-related protein 12	LRP12	Q9Y561	29967	LRP12	Human	RFU	Protein
seq.15509.2	0.0135905	0.927757	15509-2	3	SL003640	Alpha-N-acetylglucosaminidase	NAG	P54802	4669	NAGLU	Human	RFU	Protein
seq.15511.37	-0.0900442	0.547231	15511-37	3	SL008970	Neuronal pentraxin receptor	NPTXR	O95502	23467	NPTXR	Human	RFU	Protein
seq.15513.108	-0.128387	0.389766	15513-108	3	SL003260	Prostasin	Prostasin	Q16651	5652	PRSS8	Human	RFU	Protein
seq.15514.26	-0.378741	0.0086599	15514-26	3	SL001814	Cholinesterase	Pseudocholinesterase	P06276	590	BCHE	Human	RFU	Protein
seq.15515.2	0.225082	0.128229	15515-2	3	SL000572	Serum amyloid A-1 protein	SAA	P0DJI8	6288	SAA1	Human	RFU	Protein
seq.15516.12	0.0889454	0.552151	15516-12	3	SL005700	Serum amyloid A-4 protein	SAA-4	P35542	6291	SAA4	Human	RFU	Protein
seq.15521.4	-0.170893	0.250758	15521-4	3	SL008440	Calsyntenin-1	Alcadein alpha-1	O94985	22883	CLSTN1	Human	RFU	Protein
seq.15522.2	-0.20565	0.16551	15522-2	3	SL008305	Golgi-associated plant pathogenesis-related protein 1	GAPR1	Q9H4G4	152007	GLIPR2	Human	RFU	Protein
seq.15523.9	-0.252552	0.0867729	15523-9	3	SL008037	Delta-aminolevulinic acid dehydratase	HEM2	P13716	210	ALAD	Human	RFU	Protein
seq.15524.30	-0.0432004	0.773097	15524-30	3	SL008043	Phosphoglycerate mutase 2	PGAM2	P15259	5224	PGAM2	Human	RFU	Protein
seq.15525.294	0.053321	0.72187	15525-294	3	SL014682	Alcohol dehydrogenase 1C	ADH1G	P00326	126	ADH1C	Human	RFU	Protein
seq.15526.33	-0.22647	0.12583	15526-33	3	SL007246	Glutathione synthetase	GSHB	P48637	2937	GSS	Human	RFU	Protein
seq.15527.90	0.18645	0.209531	15527-90	3	SL008018	Dihydrolipoyl dehydrogenase, mitochondrial	DLDH	P09622	1738	DLD	Human	RFU	Protein
seq.15529.33	-0.374114	0.00958198	15529-33	3	SL001883	Cysteine and glycine-rich protein 1	Cysteine-rich protein 1	P21291	1465	CSRP1	Human	RFU	Protein
seq.15530.33	0.0302461	0.840058	15530-33	3	SL004845	Ephrin type-B receptor 4	EphB4	P54760	2050	EPHB4	Human	RFU	Protein
seq.15533.97	-0.292282	0.0461958	15533-97	3	SL025926	Macrophage scavenger receptor types I and II:Extracellular domain	Macrophage scavenger receptor:ECD	P21757	4481	MSR1	Human	RFU	Protein
seq.15534.26	-0.265506	0.0712735	15534-26	3	SL004917	Malate dehydrogenase, mitochondrial	Malate dehydrogenase 2	P40926	4191	MDH2	Human	RFU	Protein
seq.15535.3	-0.0725212	0.62808	15535-3	3	SL011069	Serine protease 27	Marapsin	Q9BQR3	83886	PRSS27	Human	RFU	Protein
seq.15539.15	0.0698031	0.641051	15539-15	3	SL008760	SLIT and NTRK-like protein 1	SLIK1	Q96PX8	114798	SLITRK1	Human	RFU	Protein
seq.15540.6	-0.117977	0.429648	15540-6	3	SL000649	Vimentin	Vimentin	P08670	7431	VIM	Human	RFU	Protein
seq.15542.19	0.00960009	0.948935	15542-19	3	SL013015	Creatine kinase U-type, mitochondrial	KCRU	P12532	1159	CKMT1A	Human	RFU	Protein
seq.15544.25	-0.400254	0.00530836	15544-25	3	SL003919	Kallikrein-14	kallikrein 14	Q9P0G3	43847	KLK14	Human	RFU	Protein
seq.15545.13	-0.206518	0.163694	15545-13	3	SL004720	Calcineurin subunit B type 1	Calcineurin B a	P63098	5534	PPP3R1	Human	RFU	Protein
seq.15548.35	0.199693	0.178378	15548-35	3	SL018791	D-3-phosphoglycerate dehydrogenase	SERA	O43175	26227	PHGDH	Human	RFU	Protein
seq.15553.22	0.253419	0.0856591	15553-22	3	SL007155	Acetylcholinesterase	ACES	P22303	43	ACHE	Human	RFU	Protein
seq.15556.49	0.0904491	0.545424	15556-49	3	SL005393	Alpha-amylase 2B	Alpha-amylase 2B	P19961	280	AMY2B	Human	RFU	Protein
seq.15558.63	0.164474	0.269265	15558-63	3	SL008525	Glutamyl aminopeptidase	AMPE	Q07075	2028	ENPEP	Human	RFU	Protein
seq.15559.5	-0.0300726	0.840964	15559-5	3	SL011048	Anthrax toxin receptor 2	ANTR2	P58335	118429	ANTXR2	Human	RFU	Protein
seq.15560.52	0.0444727	0.766599	15560-52	3	SL003561	Transcobalamin-2	Apo-TC II	P20062	6948	TCN2	Human	RFU	Protein
seq.15562.24	-0.418472	0.00341931	15562-24	3	SL008667	Beta-glucuronidase	BGLR	P08236	2990	GUSB	Human	RFU	Protein
seq.15565.102	0.125264	0.401496	15565-102	3	SL000327	Mucin-16	CA125	Q8WXI7	94025	MUC16	Human	RFU	Protein
seq.15566.10	-0.0343521	0.818688	15566-10	3	SL004911	Calponin-1	Calponin-1	P51911	1264	CNN1	Human	RFU	Protein
seq.15567.2	0.182575	0.219325	15567-2	3	SL004471	T-cell surface glycoprotein CD3 zeta chain	CD3-zeta	P20963	919	CD247	Human	RFU	Protein
seq.15569.15	0.0525692	0.725638	15569-15	3	SL002527	Collagen Type II	Collagen II	P02458	1280	COL2A1	Human	RFU	Protein
seq.15570.99	-0.0709597	0.635518	15570-99	3	SL004551	Complement receptor type 2	Complement receptor type 2	P20023	1380	CR2	Human	RFU	Protein
seq.15573.110	0.200677	0.176206	15573-110	3	SL008782	Neurocan core protein	CSPG3	O14594	1463	NCAN	Human	RFU	Protein
seq.15574.37	0.120695	0.419019	15574-37	3	SL000385	Cyclin-A2	Cyclin A	P20248	890	CCNA2	Human	RFU	Protein
seq.15576.158	0.237631	0.107751	15576-158	3	SL003107	Eosinophil cationic protein	ECP	P12724	6037	RNASE3	Human	RFU	Protein
seq.15579.26	0.0543041	0.716954	15579-26	3	SL008780	Ectonucleotide pyrophosphatase/phosphodiesterase family member 6	ENPP6	Q6UWR7	133121	ENPP6	Human	RFU	Protein
seq.15580.2	0.269034	0.0674573	15580-2	3	SL008537	Ephrin type-A receptor 7	EPHA7	Q15375	2045	EPHA7	Human	RFU	Protein
seq.15581.16	0.0299569	0.841568	15581-16	3	SL019927	Fibronectin type 3 and ankyrin repeat domains protein 1	FANK1	Q8TC84	92565	FANK1	Human	RFU	Protein
seq.15582.25	0.226585	0.125631	15582-25	3	SL010462	Ficolin-1	FCN1	O00602	2219	FCN1	Human	RFU	Protein
seq.15583.18	0.271694	0.0646883	15583-18	3	SL012568	Fc receptor-like B	FCRLB	Q6BAA4	127943	FCRLB	Human	RFU	Protein
seq.15584.9	-0.205882	0.165024	15584-9	3	SL002691	Complement factor H-related protein 2	FHR2	P36980	3080	CFHR2	Human	RFU	Protein
seq.15585.304	0.141283	0.343501	15585-304	3	SL004460	Fibulin-5	fibulin 5	Q9UBX5	10516	FBLN5	Human	RFU	Protein
seq.15587.20	0.197033	0.184352	15587-20	3	SL009334	Folate receptor beta	FOLR2	P14207	2350	FOLR2	Human	RFU	Protein
seq.15588.17	-0.0868057	0.561792	15588-17	3	SL009217	Alpha-galactosidase A	galactosidase, alpha	P06280	2717	GLA	Human	RFU	Protein
seq.15589.1	0.251742	0.0878226	15589-1	3	SL000431	Vitamin D-binding protein	Gc-Globulin, Mixed Type	P02774	2638	GC	Human	RFU	Protein
seq.15591.28	-0.25527	0.0833204	15591-28	3	SL001812	Glutathione peroxidase 1	Glutathione peroxidase	P07203	2876	GPX1	Human	RFU	Protein
seq.15594.47	-0.157014	0.291883	15594-47	3	SL008268	Serine protease HTRA1	HTRA1	Q92743	5654	HTRA1	Human	RFU	Protein
seq.15596.7	-0.409392	0.00427021	15596-7	3	SL020142	Protein HEXIM1	HEXI1	O94992	10614	HEXIM1	Human	RFU	Protein
seq.15602.43	0.16592	0.26502	15602-43	3	SL001943	Interleukin-6 receptor subunit alpha	IL-6 sRa	P08887	3570	IL6R	Human	RFU	Protein
seq.15603.20	0.088425	0.554489	15603-20	3	SL004086	Integrin alpha-2	Integrin alpha-2	P17301	3673	ITGA2	Human	RFU	Protein
seq.15604.18	-0.360003	0.0129346	15604-18	3	SL004716	Mitogen-activated protein kinase 9	JNK2	P45984	5601	MAPK9	Human	RFU	Protein
seq.15606.19	0.0644826	0.666748	15606-19	3	SL000044	Keratin, type I cytoskeletal 19	Keratin 19	P08727	3880	KRT19	Human	RFU	Protein
seq.15607.56	-0.227915	0.123367	15607-56	3	SL009203	Pyruvate kinase PKLR	KPYR	P30613	5313	PKLR	Human	RFU	Protein
seq.15608.5	-0.34277	0.0183451	15608-5	3	SL018792	Ribosomal protein S6 kinase beta-1	KS6B1	P23443	6198	RPS6KB1	Human	RFU	Protein
seq.15610.72	-0.296331	0.0431234	15610-72	3	SL000499	Cytosol aminopeptidase	LAP	P28838	51056	LAP3	Human	RFU	Protein
seq.15612.5	-0.472313	0.000802288	15612-5	3	SL012168	Protein lin-7 homolog B	LIN7B	Q9HAP6	64130	LIN7B	Human	RFU	Protein
seq.15613.16	-0.0927045	0.535407	15613-16	3	SL012420	Pancreatic triacylglycerol lipase	LIPP	P16233	5406	PNLIP	Human	RFU	Protein
seq.15614.168	0.178411	0.230199	15614-168	3	SL012686	Leukocyte immunoglobulin-like receptor subfamily A member 2	LIRA2	Q8N149	11027	LILRA2	Human	RFU	Protein
seq.15615.8	0.276552	0.0598664	15615-8	3	SL019428	Leukocyte immunoglobulin-like receptor subfamily B member 3	LIRB3	O75022	102725035	LILRB3	Human	RFU	Protein
seq.15617.8	0.131394	0.378664	15617-8	3	SL010168	Cytokine SCM-1 beta	lymphotactin beta	Q9UBD3	6846	XCL2	Human	RFU	Protein
seq.15619.49	0.151404	0.30968	15619-49	3	SL012514	Myelin-oligodendrocyte glycoprotein	MOG	Q16653	4340	MOG	Human	RFU	Protein
seq.15620.4	0.19553	0.187791	15620-4	3	SL018410	Neuroligin-1	NLGN1	Q8N2Q7	22871	NLGN1	Human	RFU	Protein
seq.15622.13	0.205477	0.165875	15622-13	3	SL005491	Opioid-binding protein/cell adhesion molecule	OBCAM	Q14982	4978	OPCML	Human	RFU	Protein
seq.15623.1	0.113755	0.446452	15623-1	3	SL005211	Programmed cell death protein 1	PD-1	Q15116	5133	PDCD1	Human	RFU	Protein
seq.15626.223	0.290143	0.0478904	15626-223	3	SL005400	Basement membrane-specific heparan sulfate proteoglycan core protein	Perlecan	P98160	3339	HSPG2	Human	RFU	Protein
seq.15627.83	-0.374057	0.00959402	15627-83	3	SL003721	RAC-alpha serine/threonine-protein kinase	PKB	P31749	207	AKT1	Human	RFU	Protein
seq.15631.18	0.270422	0.0660011	15631-18	3	SL014708	Pregnancy-specific beta-1-glycoprotein 1	PSG1	P11464	5669	PSG1	Human	RFU	Protein
seq.15633.6	-0.373825	0.00964232	15633-6	3	SL000566	Retinol-binding protein 4	RBP	P02753	5950	RBP4	Human	RFU	Protein
seq.15634.139	0.244976	0.0969864	15634-139	3	SL012379	Slit homolog 1 protein	SLIT1	O75093	6585	SLIT1	Human	RFU	Protein
seq.15635.4	-0.380939	0.00824945	15635-4	3	SL012834	SPARC-related modular calcium-binding protein 2	SMOC2	Q9H3U7	64094	SMOC2	Human	RFU	Protein
seq.15636.49	-0.00584102	0.968917	15636-49	3	SL014090	VPS10 domain-containing receptor SorCS1	SORC1	Q8WY21	114815	SORCS1	Human	RFU	Protein
seq.15637.38	0.219125	0.138915	15637-38	3	SL014089	VPS10 domain-containing receptor SorCS3	SORC3	Q9UPU3	22986	SORCS3	Human	RFU	Protein
seq.15640.54	0.0345835	0.817488	15640-54	3	SL008169	Transgelin	TAGL	Q01995	6876	TAGLN	Human	RFU	Protein
seq.15641.20	-0.00884828	0.952929	15641-20	3	SL020463	Tomoregulin-1	TEFF1	Q8IYR6	100526694	TMEFF1	Human	RFU	Protein
seq.15644.1	-0.265044	0.0717864	15644-1	3	SL000303	Biotinidase	Biotinidase	P43251	686	BTD	Human	RFU	Protein
seq.15653.9	-0.177023	0.233905	15653-9	3	SL006511	Collagen alpha-1(X) chain	COAA1	Q03692	1300	COL10A1	Human	RFU	Protein
seq.15666.21	0.175231	0.238751	15666-21	3	SL000304	Bone morphogenetic protein 2	BMP-2	P12643	650	BMP2	Human	RFU	Protein
seq.15667.39	-0.1691	0.255838	15667-39	3	SL003996	Bone morphogenetic protein 4	BMP-4	P12644	652	BMP4	Human	RFU	Protein
seq.15668.19	0.204147	0.168693	15668-19	3	SL004079	Bone morphogenetic protein 8B	BMP-8	P34820	656	BMP8B	Human	RFU	Protein
seq.15669.7	-0.249198	0.0911862	15669-7	3	SL007123	Serine/threonine-protein kinase B-raf	BRAF1	P15056	673	BRAF	Human	RFU	Protein
seq.15670.15	0.173785	0.242709	15670-15	3	SL017430	Complement C1q-like protein 2	C1QL2	Q7Z5L3	165257	C1QL2	Human	RFU	Protein
seq.15674.3	-0.0120869	0.935732	15674-3	3	SL011613	B-cell antigen receptor complex-associated protein alpha chain	CD79A	P11912	973	CD79A	Human	RFU	Protein
seq.15675.3	0.0943816	0.528017	15675-3	3	SL007136	CCAAT/enhancer-binding protein beta	CEBPB	P17676	1051	CEBPB	Human	RFU	Protein
seq.15678.71	-0.33236	0.0224597	15678-71	3	SL009413	Dickkopf-related protein 2	DKK2	Q9UBU2	27123	DKK2	Human	RFU	Protein
seq.15686.49	-0.0769742	0.607068	15686-49	3	SL007288	Inhibin beta C chain	INHBC	P55103	3626	INHBC	Human	RFU	Protein
seq.15688.30	0.166845	0.262326	15688-30	3	SL004488	Protein ERGIC-53	Mannose-binding lectin	P49257	3998	LMAN1	Human	RFU	Protein
seq.15692.300	0.208542	0.159513	15692-300	3	SL007608	Nodal homolog	NODAL	Q96S42	4838	NODAL	Human	RFU	Protein
seq.15693.9	-0.380534	0.00832377	15693-9	3	SL000008	Progesterone receptor	PgR	P06401	5241	PGR	Human	RFU	Protein
seq.15698.6	-0.27447	0.0618964	15698-6	3	SL007220	Alpha-taxilin	TXLNA	P40222	200081	TXLNA	Human	RFU	Protein
seq.16015.19	0.141457	0.342903	16015-19	3	SL000617	Alanine aminotransferase 1	ALT	P24298	2875	GPT	Human	RFU	Protein
seq.16021.30	-0.040945	0.784653	16021-30	3	SL006909	Cadherin-8	Cadherin-8	P55286	1006	CDH8	Human	RFU	Protein
seq.16035.8	0.126536	0.396692	16035-8	3	SL003322	Vascular endothelial growth factor receptor 3	VEGF sR3	P35916	2324	FLT4	Human	RFU	Protein
seq.16043.30	-0.319348	0.0286673	16043-30	3	SL025982	SHC-transforming protein 1:Phosphotyrosine Interaction Domain	SHC1:PID	P29353	6464	SHC1	Human	RFU	Protein
seq.16049.43	-0.103577	0.488414	16049-43	3	SL007327	Oxidized low-density lipoprotein receptor 1	OLR1	P78380	4973	OLR1	Human	RFU	Protein
seq.16055.3	-0.257988	0.0799762	16055-3	3	SL006830	Complement factor H-related protein 5	complement factor H-related 5	Q9BXR6	81494	CFHR5	Human	RFU	Protein
seq.16057.6	-0.139722	0.348915	16057-6	3	SL003679	Cation-independent mannose-6-phosphate receptor	IGF-II receptor	P11717	3482	IGF2R	Human	RFU	Protein
seq.16060.99	-0.0328485	0.8265	16060-99	3	SL008193	Nidogen-2	NID2	Q14112	22795	NID2	Human	RFU	Protein
seq.16070.7	0.0426799	0.775759	16070-7	3	SL004652	Wnt inhibitory factor 1	WIF-1	Q9Y5W5	11197	WIF1	Human	RFU	Protein
seq.16074.12	-0.0331955	0.824696	16074-12	3	SL005725	GRB2-related adapter protein 2	GRB2-related adapter protein 2	O75791	9402	GRAP2	Human	RFU	Protein
seq.16079.2	-0.200966	0.175571	16079-2	3	SL010518	Tyrosine-protein kinase Tec	TEC	P42680	7006	TEC	Human	RFU	Protein
seq.16081.38	0.00572536	0.969533	16081-38	3	SL005692	Aldo-keto reductase family 1 member B10	Aldose reductase-like	O60218	57016	AKR1B10	Human	RFU	Protein
seq.16288.17	0.248677	0.0918864	16288-17	3	SL013797	Ephrin type-A receptor 4	EPHA4	P54764	2043	EPHA4	Human	RFU	Protein
seq.16292.288	0.135847	0.362573	16292-288	3	SL011908	Gastric inhibitory polypeptide	GIP	P09681	2695	GIP	Human	RFU	Protein
seq.16293.1	0.162045	0.276497	16293-1	3	SL005255	Somatoliberin	Growth hormone-releasing factor	P01286	2691	GHRH	Human	RFU	Protein
seq.16296.43	0.141168	0.3439	16296-43	3	SL017638	Leucine-rich repeat-containing G-protein coupled receptor 5	LGR5	O75473	8549	LGR5	Human	RFU	Protein
seq.16297.14	0.327733	0.024523	16297-14	3	SL008763	Roundabout homolog 4	ROBO4	Q8WZ75	54538	ROBO4	Human	RFU	Protein
seq.16298.84	0.0209351	0.888917	16298-84	3	SL003840	Group IID secretory phospholipase A2	sPLA(2)-IID	Q9UNK4	26279	PLA2G2D	Human	RFU	Protein
seq.16299.13	0.196975	0.184483	16299-13	3	SL017103	T-cell immunoreceptor with Ig and ITIM domains	TIGIT	Q495A1	201633	TIGIT	Human	RFU	Protein
seq.16300.4	-0.0851285	0.569403	16300-4	3	SL017099	Triggering receptor expressed on myeloid cells 2	TREM2	Q9NZC2	54209	TREM2	Human	RFU	Protein
seq.16302.11	0.361912	0.0124295	16302-11	3	SL010290	BPI fold-containing family A member 2	SPLC2	Q96DR5	140683	BPIFA2	Human	RFU	Protein
seq.16304.6	0.164185	0.270119	16304-6	3	SL017589	Leucine-rich repeat-containing G-protein coupled receptor 4	LGR4	Q9BXB1	55366	LGR4	Human	RFU	Protein
seq.16305.10	0.0626319	0.675778	16305-10	3	SL025810	Cadherin-11:Extracellular domain	Cadherin-11:ECD	P55287	1009	CDH11	Human	RFU	Protein
seq.16307.22	0.0763959	0.60978	16307-22	3	SL005231	Netrin receptor UNC5D	UNC5H4	Q6UXZ4	137970	UNC5D	Human	RFU	Protein
seq.16308.14	0.100512	0.501441	16308-14	3	SL008978	B- and T-lymphocyte attenuator	BTLA	Q7Z6A9	151888	BTLA	Human	RFU	Protein
seq.16309.30	0.139259	0.350529	16309-30	3	SL010381	Dickkopf-like protein 1	Soggy-1	Q9UK85	27120	DKKL1	Human	RFU	Protein
seq.16312.45	0.148512	0.319118	16312-45	3	SL004865	Cadherin-6	Cadherin-6	P55285	1004	CDH6	Human	RFU	Protein
seq.16315.105	0.341729	0.0187256	16315-105	3	SL003321	Vascular endothelial growth factor receptor 1	VEGF sR1	P17948	2321	FLT1	Human	RFU	Protein
seq.16317.20	-0.274528	0.0618393	16317-20	3	SL004969	Desmoglein-3	Desmoglein-3	P32926	1830	DSG3	Human	RFU	Protein
seq.16318.12	0.0571957	0.702559	16318-12	3	SL004851	Serine/threonine-protein kinase receptor R3	ALK-1	P37023	94	ACVRL1	Human	RFU	Protein
seq.16320.139	0.121216	0.417001	16320-139	3	SL009127	CD320 antigen	CD320	Q9NPF0	51293	CD320	Human	RFU	Protein
seq.16322.10	0.170835	0.250921	16322-10	3	SL012743	Marginal zone B- and B1-cell-specific protein	PACAP	Q8WU39	51237	MZB1	Human	RFU	Protein
seq.16323.8	0.121447	0.416106	16323-8	3	SL020462	Neurexin-3	NRX3A	Q9Y4C0	9369	NRXN3	Human	RFU	Protein
seq.16324.38	0.219992	0.137318	16324-38	3	SL026004	Toll-like receptor 1:Extracellular domain	TLR1:ECD	Q15399	7096	TLR1	Human	RFU	Protein
seq.16536.3	-0.01307	0.930517	16536-3	3	SL006117	High mobility group protein HMG-I/HMG-Y	HMGA1	P17096	3159	HMGA1	Human	RFU	Protein
seq.16551.14	0.0986034	0.50964	16551-14	3	SL019098	Signal transducer and activator of transcription 5B	STA5B	P51692	6777	STAT5B	Human	RFU	Protein
seq.16558.2	-0.401758	0.00512372	16558-2	3	SL008560	Myocilin	MYOC	Q99972	4653	MYOC	Human	RFU	Protein
seq.16561.9	0.377931	0.0088155	16561-9	3	SL005720	Alpha-1B-glycoprotein	Alpha-1B-glycoprotein	P04217	1	A1BG	Human	RFU	Protein
seq.16583.8	-0.372322	0.00996137	16583-8	3	SL020189	Bis(5'-nucleosyl)-tetraphosphatase [asymmetrical]	AP4A	P50583	318	NUDT2	Human	RFU	Protein
seq.16585.16	0.208947	0.158686	16585-16	3	SL017452	N-acetyllactosaminide beta-1,3-N-acetylglucosaminyltransferase 4	B3GN4	Q9C0J1	79369	B3GNT4	Human	RFU	Protein
seq.16587.1	0.0559234	0.70888	16587-1	3	SL005871	Beta-casein	Beta-casein	P05814	1447	CSN2	Human	RFU	Protein
seq.16588.10	0.100338	0.502183	16588-10	3	SL004629	78 kDa glucose-regulated protein	BiP	P11021	3309	HSPA5	Human	RFU	Protein
seq.16591.71	0.270364	0.0660612	16591-71	3	SL012820	Acidic mammalian chitinase	CHIA	Q9BZP6	27159	CHIA	Human	RFU	Protein
seq.16593.3	-0.0561548	0.70773	16593-3	3	SL003820	FAS-associated death domain protein	FADD	Q13158	8772	FADD	Human	RFU	Protein
seq.16594.44	-0.215655	0.145437	16594-44	3	SL018037	Fas apoptotic inhibitory molecule 1	FAIM1	Q9NVQ4	55179	FAIM	Human	RFU	Protein
seq.16596.25	-0.267704	0.0688766	16596-25	3	SL012999	Glutaredoxin-3	GLRX3	O76003	10539	GLRX3	Human	RFU	Protein
seq.16597.11	0.433681	0.00232418	16597-11	3	SL013189	Glutaredoxin-related protein 5, mitochondrial	GLRX5	Q86SX6	51218	GLRX5	Human	RFU	Protein
seq.16599.38	-0.356996	0.0137661	16599-38	3	SL018803	GPN-loop GTPase 1	GPN1	Q9HCN4	11321	GPN1	Human	RFU	Protein
seq.16605.2	0.38996	0.00673564	16605-2	3	SL017275	Complement C1q and tumor necrosis factor-related protein 9A	C1T9A	P0C862	338872	C1QTNF9	Human	RFU	Protein
seq.16606.85	-0.357806	0.0135379	16606-85	3	SL003659	Aldose reductase	Aldose reductase	P15121	231	AKR1B1	Human	RFU	Protein
seq.16607.78	-0.0806755	0.589839	16607-78	3	SL005572	Gelsolin	Gelsolin	P06396	2934	GSN	Human	RFU	Protein
seq.16609.106	0.214961	0.146769	16609-106	3	SL012592	Kin of IRRE-like protein 2	KIRR2	Q6UWL6	84063	KIRREL2	Human	RFU	Protein
seq.16610.13	-0.122488	0.412092	16610-13	3	SL007503	Low-density lipoprotein receptor-related protein 10	LRP10	Q7Z4F1	26020	LRP10	Human	RFU	Protein
seq.16612.28	-0.147645	0.321985	16612-28	3	SL020764	Syndecan-3	SDC3	O75056	9672	SDC3	Human	RFU	Protein
seq.16613.3	-0.191886	0.196313	16613-3	3	SL008898	Cadherin-17	CAD17	Q12864	1015	CDH17	Human	RFU	Protein
seq.16614.27	0.0500246	0.738436	16614-27	3	SL017248	R-spondin-1	RSPO1	Q2MKA7	284654	RSPO1	Human	RFU	Protein
seq.16616.137	0.0868057	0.561792	16616-137	3	SL007119	Beta-enolase	ENOB	P13929	2027	ENO3	Human	RFU	Protein
seq.16617.14	0.217159	0.142583	16617-14	3	SL003718	Caspase-14	Caspase-14	P31944	23581	CASP14	Human	RFU	Protein
seq.16618.7	0.0163664	0.913053	16618-7	3	SL007370	Early activation antigen CD69	CD69	Q07108	969	CD69	Human	RFU	Protein
seq.16620.26	-0.0187375	0.900516	16620-26	3	SL007021	Lymphocyte antigen 75	LY75	O60449	100526664	LY75	Human	RFU	Protein
seq.16621.77	-0.337796	0.0202236	16621-77	3	SL012584	NAD(P)H-hydrate epimerase	AIBP	Q8NCW5	128240	NAXE	Human	RFU	Protein
seq.16746.12	0.30622	0.0363145	16746-12	3	SL003950	Activin B	Activin B	P09529	3625	INHBB	Human	RFU	Protein
seq.16748.1	0.110922	0.457931	16748-1	3	SL003995	Bone morphogenetic protein 3	BMP-3	P12645	651	BMP3	Human	RFU	Protein
seq.16749.79	0.193505	0.192492	16749-79	3	SL005151	Growth/differentiation factor 10	BMP-3b	P55107	2662	GDF10	Human	RFU	Protein
seq.16751.15	0.252841	0.0864004	16751-15	3	SL002689	Natriuretic peptides B	BNP	P16860	4879	NPPB	Human	RFU	Protein
seq.16753.46	0.103461	0.488902	16753-46	3	SL007942	Collagen alpha-2(VI) chain	CO6A2	P12110	1292	COL6A2	Human	RFU	Protein
seq.16754.40	-0.156551	0.293325	16754-40	3	SL019118	Peripheral plasma membrane protein CASK	CSKP	O14936	8573	CASK	Human	RFU	Protein
seq.16755.195	0.222364	0.133025	16755-195	3	SL004675	Growth/differentiation factor 3	GDF-3	Q9NR23	9573	GDF3	Human	RFU	Protein
seq.16756.30	0.330336	0.0233438	16756-30	3	SL007504	Growth/differentiation factor 7	GDF7	Q7Z4P5	151449	GDF7	Human	RFU	Protein
seq.16758.96	-0.376948	0.00900769	16758-96	3	SL013046	Hepatoma-derived growth factor	HDGF	P51858	3068	HDGF	Human	RFU	Protein
seq.16760.2	0.000983142	0.994767	16760-2	3	SL005186	Interleukin-26	IL-26	Q9NPH9	55801	IL26	Human	RFU	Protein
seq.16763.11	0.0230171	0.87795	16763-11	3	SL017261	Leukocyte cell-derived chemotaxin-2	LECT2	O14960	3950	LECT2	Human	RFU	Protein
seq.16765.52	-0.110748	0.458639	16765-52	3	SL004294	Platelet basic protein	PBP	P02775	5473	PPBP	Human	RFU	Protein
seq.16768.3	0.153659	0.302443	16768-3	3	SL006467	Junction plakoglobin	PLAK	P14923	3728	JUP	Human	RFU	Protein
seq.16769.20	-0.237458	0.108016	16769-20	3	SL007310	Ras-related C3 botulinum toxin substrate 3	RAC3	P60763	5881	RAC3	Human	RFU	Protein
seq.16770.3	-0.121158	0.417225	16770-3	3	SL012438	Lithostathine-1-beta	REG1B	P48304	5968	REG1B	Human	RFU	Protein
seq.16773.29	0.349709	0.015972	16773-29	3	SL012672	Signal peptide, CUB and EGF-like domain-containing protein 3	SCUB3	Q8IX30	222663	SCUBE3	Human	RFU	Protein
seq.16780.6	-0.0123182	0.934505	16780-6	3	SL000451	Heat shock 70 kDa protein 1A	HSP 70	P0DMV8	3303	HSPA1A	Human	RFU	Protein
seq.16781.2	0.207848	0.160937	16781-2	3	SL012928	Cytosolic endo-beta-N-acetylglucosaminidase	ENASE	Q8NFI3	64772	ENGASE	Human	RFU	Protein
seq.16785.45	0.0121447	0.935425	16785-45	3	SL004530	Defensin-5	HD-5	Q01523	1670	DEFA5	Human	RFU	Protein
seq.16792.4	0.333748	0.02187	16792-4	3	SL005216	Sialic acid-binding Ig-like lectin 5	Siglec-5	O15389	8778	SIGLEC5	Human	RFU	Protein
seq.16802.31	0.12642	0.397128	16802-31	3	SL010530	OCIA domain-containing protein 1	OCAD1	Q9NX40	54940	OCIAD1	Human	RFU	Protein
seq.16803.4	0.19524	0.188457	16803-4	3	SL008657	Calretinin	CALB2	P22676	794	CALB2	Human	RFU	Protein
seq.16805.5	-0.365613	0.0114979	16805-5	3	SL011405	cGMP-specific 3',5'-cyclic phosphodiesterase	PDE5A	O76074	8654	PDE5A	Human	RFU	Protein
seq.16807.35	0.0316919	0.83252	16807-35	3	SL020644	Troponin T, fast skeletal muscle	TNNT3	P45378	7140	TNNT3	Human	RFU	Protein
seq.16809.1	-0.146315	0.326412	16809-1	3	SL006976	Nucleoside diphosphate kinase, mitochondrial	NDKM	O00746	4833	NME4	Human	RFU	Protein
seq.16810.3	-0.316745	0.0300662	16810-3	3	SL002794	Rab GDP dissociation inhibitor alpha	RhoGDI	P31150	2664	GDI1	Human	RFU	Protein
seq.16814.13	0.226643	0.125532	16814-13	3	SL002083	Four and a half LIM domains protein 1	SLIM 1	Q13642	2273	FHL1	Human	RFU	Protein
seq.16818.200	0.0710176	0.635242	16818-200	3	SL017488	CUB domain-containing protein 1	CDCP1	Q9H5V8	64866	CDCP1	Human	RFU	Protein
seq.16823.75	-0.26059	0.076874	16823-75	3	SL007053	Apolipoprotein L3	APOL3	O95236	80833	APOL3	Human	RFU	Protein
seq.16825.20	-0.366249	0.011344	16825-20	3	SL018716	Ataxin-3	ATX3	P54252	4287	ATXN3	Human	RFU	Protein
seq.16828.8	-0.419917	0.00329858	16828-8	3	SL002657	Collagen alpha-1(VI) chain	Collagen a1(VI)	P12109	1291	COL6A1	Human	RFU	Protein
seq.16831.7	-0.347454	0.0167129	16831-7	3	SL019539	Docking protein 1	DOK1	Q99704	1796	DOK1	Human	RFU	Protein
seq.16836.1	0.26354	0.0734736	16836-1	3	SL002693	Complement factor H-related protein 3	FHR3	Q02985	10878	CFHR3	Human	RFU	Protein
seq.16837.20	-0.318712	0.0290042	16837-20	3	SL003743	CASP8 and FADD-like apoptosis regulator	FLIP	O15519	8837	CFLAR	Human	RFU	Protein
seq.16845.15	0.107683	0.471244	16845-15	3	SL017475	Myelin protein zero-like protein 1	MPZL1	O95297	9019	MPZL1	Human	RFU	Protein
seq.16847.39	0.027181	0.856086	16847-39	3	SL008946	Ras-related protein Rab-3B	RAB3B	P20337	5865	RAB3B	Human	RFU	Protein
seq.16850.5	0.271579	0.0648068	16850-5	3	SL005359	Regulator of G-protein signaling 5	RGS5	O15539	8490	RGS5	Human	RFU	Protein
seq.16851.50	0.0886563	0.553449	16851-50	3	SL018615	Protein SCO2 homolog, mitochondrial	SCO2	O43819	9997	SCO2	Human	RFU	Protein
seq.16852.10	0.17552	0.237965	16852-10	3	SL019239	Na(+)/H(+) exchange regulatory cofactor NHE-RF3	NHRF3	Q5T2W1	5174	PDZK1	Human	RFU	Protein
seq.16853.5	-0.248966	0.0914969	16853-5	3	SL006756	Nicotinamide riboside kinase 1	NRK1	Q9NWW6	54981	NMRK1	Human	RFU	Protein
seq.16854.17	0.154932	0.298409	16854-17	3	SL015367	U6 snRNA-associated Sm-like protein LSm4	LSM4	Q9Y4Z0	25804	LSM4	Human	RFU	Protein
seq.16856.79	-0.301073	0.0397386	16856-79	3	SL007443	Microtubule-associated protein RP/EB family member 2	MARE2	Q15555	10982	MAPRE2	Human	RFU	Protein
seq.16857.2	-0.120232	0.420818	16857-2	3	SL008705	Ras-related protein Rab-2A	RAB2A	P61019	5862	RAB2A	Human	RFU	Protein
seq.16858.384	0.158055	0.288655	16858-384	3	SL017265	Reticulocalbin-3	RCN3	Q96D15	57333	RCN3	Human	RFU	Protein
seq.16859.100	-0.0397883	0.790597	16859-100	3	SL016527	Endophilin-B1	SHLB1	Q9Y371	51100	SH3GLB1	Human	RFU	Protein
seq.16863.47	-0.192927	0.193851	16863-47	3	SL016552	N-acylneuraminate-9-phosphatase	NANP	Q8TBE9	140838	NANP	Human	RFU	Protein
seq.16865.62	-0.313622	0.0318192	16865-62	3	SL013228	TATA-binding protein-associated factor 2N	RBP56	Q92804	8148	TAF15	Human	RFU	Protein
seq.16867.76	-0.207385	0.161892	16867-76	3	SL007335	Cyclin-dependent kinase 16	PCTK1	Q00536	5127	CDK16	Human	RFU	Protein
seq.16872.248	0.0186219	0.901127	16872-248	3	SL007013	Maleylacetoacetate isomerase	MAAI	O43708	2954	GSTZ1	Human	RFU	Protein
seq.16875.13	-0.30807	0.0351444	16875-13	3	SL019553	Protein mago nashi homolog 2	MGN2	Q96A72	55110	MAGOHB	Human	RFU	Protein
seq.16877.19	0.160773	0.280337	16877-19	3	SL019317	Methionine-R-sulfoxide reductase B2, mitochondrial	MSRB2	Q9Y3D2	22921	MSRB2	Human	RFU	Protein
seq.16882.27	-0.375329	0.0093321	16882-27	3	SL008943	14 kDa phosphohistidine phosphatase	PHP14	Q9NRX4	29085	PHPT1	Human	RFU	Protein
seq.16883.57	-0.223694	0.130662	16883-57	3	SL007144	Ras-related protein Rab-4A	RAB4A	P20338	5867	RAB4A	Human	RFU	Protein
seq.16885.49	-0.234624	0.112414	16885-49	3	SL020106	Microtubule-associated protein RP/EB family member 3	MARE3	Q9UPY8	22924	MAPRE3	Human	RFU	Protein
seq.16887.29	-0.0377642	0.801028	16887-29	3	SL017474	Peptidyl-tRNA hydrolase 2, mitochondrial	PTH2	Q9Y3E5	51651	PTRH2	Human	RFU	Protein
seq.16890.37	0.0629211	0.674364	16890-37	3	SL012697	ADAMTS-like protein 1	ATL1	Q8N6G6	92949	ADAMTSL1	Human	RFU	Protein
seq.16892.23	0.224041	0.13005	16892-23	3	SL008778	Ectonucleotide pyrophosphatase/phosphodiesterase family member 2	ENPP2	Q13822	5168	ENPP2	Human	RFU	Protein
seq.16899.59	0.0306509	0.837946	16899-59	3	SL019034	Oxysterol-binding protein-related protein 9	OSBL9	Q96SU4	114883	OSBPL9	Human	RFU	Protein
seq.16900.29	0.293844	0.0449903	16900-29	3	SL012713	MAM domain-containing glycosylphosphatidylinositol anchor protein 1	MDGA1	Q8NFP4	266727	MDGA1	Human	RFU	Protein
seq.16902.17	-0.11202	0.453461	16902-17	3	SL008407	Lysosome-associated membrane glycoprotein 1	LAMP1	P11279	3916	LAMP1	Human	RFU	Protein
seq.16907.3	0.125553	0.400401	16907-3	3	SL004806	Cell adhesion molecule 2	Nectin-like protein 3	Q8N3J6	253559	CADM2	Human	RFU	Protein
seq.16908.5	-0.0896973	0.548783	16908-5	3	SL010377	Oligodendrocyte-myelin glycoprotein	OMGP	P23515	4974	OMG	Human	RFU	Protein
seq.16913.8	0.0274701	0.854571	16913-8	3	SL008937	Ribonuclease T2	RNT2	O00584	8635	RNASET2	Human	RFU	Protein
seq.16914.104	0.426741	0.00277793	16914-104	3	SL001743	Monocyte differentiation antigen CD14, soluble	sCD14	P08571	929	CD14	Human	RFU	Protein
seq.16915.153	0.317092	0.0298765	16915-153	3	SL014291	Semaphorin-4A	SEM4A	Q9H3S1	64218	SEMA4A	Human	RFU	Protein
seq.16916.19	0.073273	0.624511	16916-19	3	SL018357	SLIT and NTRK-like protein 6	SLIK6	Q9H5Y7	84189	SLITRK6	Human	RFU	Protein
seq.16918.198	0.212937	0.150703	16918-198	3	SL004491	Toll-like receptor 3	TLR3	O15455	7098	TLR3	Human	RFU	Protein
seq.16919.1	-0.298181	0.0417755	16919-1	3	SL008480	Acyl-CoA-binding protein	ACBP	P07108	1622	DBI	Human	RFU	Protein
seq.16922.53	0.155336	0.297133	16922-53	3	SL014112	Plexin-B3	PLXB3	Q9ULL4	5365	PLXNB3	Human	RFU	Protein
seq.16923.20	0.202643	0.17192	16923-20	3	SL008767	Profilin-2	Profilin II	P35080	5217	PFN2	Human	RFU	Protein
seq.16926.44	0.317671	0.0295625	16926-44	3	SL000255	Alkaline phosphatase, tissue-nonspecific isozyme	Alkaline phosphatase, liver	P05186	249	ALPL	Human	RFU	Protein
seq.16927.9	0.113524	0.447383	16927-9	3	SL003003	Coagulation factor XIII	Coagulation factor XIII	P00488|P05160	2162|2165	F13A1|F13B	Human	RFU	Protein
seq.16932.5	0.139606	0.349318	16932-5	3	SL000580	Estrogen sulfotransferase	SULT 1E	P49888	6783	SULT1E1	Human	RFU	Protein
seq.17137.160	-0.0611861	0.682863	17137-160	3	SL005328	Hemoglobin subunit beta	Beta-globin	P68871	3043	HBB	Human	RFU	Protein
seq.17138.8	0.192407	0.195079	17138-8	3	SL005253	Glutathione S-transferase A1	GST A1-1	P08263	2938	GSTA1	Human	RFU	Protein
seq.17140.57	-0.242836	0.100033	17140-57	3	SL014328	Platelet-derived growth factor D	PDGFD	Q9GZP0	80310	PDGFD	Human	RFU	Protein
seq.17145.1	-0.00838562	0.955388	17145-1	3	SL004832	Protein S100-A8/A9 heterodimer	S100A8/S100A9	P05109|P06702	6279|6280	S100A8|S100A9	Human	RFU	Protein
seq.17148.7	-0.322297	0.0271479	17148-7	3	SL008080	Flavin reductase (NADPH)	BLVRB	P30043	645	BLVRB	Human	RFU	Protein
seq.17150.8	-0.193101	0.193442	17150-8	3	SL005698	10 kDa heat shock protein, mitochondrial	HSP 10	P61604	3336	HSPE1	Human	RFU	Protein
seq.17151.84	-0.291878	0.0465126	17151-84	3	SL004509	Interferon regulatory factor 3	IRF-3	Q14653	3661	IRF3	Human	RFU	Protein
seq.17152.10	0.174768	0.240013	17152-10	3	SL012437	Killer cell immunoglobulin-like receptor 2DS4	KI2S4	P43632	3809	KIR2DS4	Human	RFU	Protein
seq.17153.46	0.198884	0.180181	17153-46	3	SL020993	Killer cell immunoglobulin-like receptor 2DL3	KI2L3	P43628	3804	KIR2DL3	Human	RFU	Protein
seq.17154.2	0.0698609	0.640774	17154-2	3	SL004780	Prostaglandin E synthase 3	TEBP	Q15185	10728	PTGES3	Human	RFU	Protein
seq.17155.1	-0.00323859	0.982763	17155-1	3	SL005365	Vacuolar protein sorting-associated protein 28 homolog	VPS28 protein homolog	Q9UK41	51160	VPS28	Human	RFU	Protein
seq.17156.72	-0.410896	0.00411763	17156-72	3	SL006399	Serine/threonine-protein kinase DCLK1	DCAK1	O15075	9201	DCLK1	Human	RFU	Protein
seq.17158.17	-0.195009	0.188992	17158-17	3	SL019858	Ubiquitin-conjugating enzyme E2 G1	UB2G1	P62253	7326	UBE2G1	Human	RFU	Protein
seq.17161.1	-0.000115664	0.999384	17161-1	3	SL016423	Dolichyl-diphosphooligosaccharide--protein glycosyltransferase 48 kDa subunit	OST48	P39656	1650	DDOST	Human	RFU	Protein
seq.17163.117	0.088425	0.554489	17163-117	3	SL004210	Annexin A3	Annexin III	P12429	306	ANXA3	Human	RFU	Protein
seq.17164.15	-0.243761	0.0987067	17164-15	3	SL004211	Annexin A4	annexin IV	P09525	307	ANXA4	Human	RFU	Protein
seq.17165.1	-0.226585	0.125631	17165-1	3	SL003044	Beta-thromboglobulin	BTG	P02775	5473	PPBP	Human	RFU	Protein
seq.17166.4	0.32409	0.0262575	17166-4	3	SL014309	Fibroblast growth factor 8 isoform F	FGF-8F	P55075	2253	FGF8	Human	RFU	Protein
seq.17170.15	0.0742561	0.619858	17170-15	3	SL011502	Calcitonin gene-related peptide 2	CALCB	P10092	797	CALCB	Human	RFU	Protein
seq.17172.19	0.0556921	0.710032	17172-19	3	SL007073	Statherin	STAT	P02808	6779	STATH	Human	RFU	Protein
seq.17175.5	-0.0419281	0.77961	17175-5	3	SL007270	Dual specificity mitogen-activated protein kinase kinase 6	MP2K6	P52564	5608	MAP2K6	Human	RFU	Protein
seq.17176.13	-0.335541	0.0211275	17176-13	3	SL014348	PC4 and SFRS1-interacting protein	PSIP1	O75475	11168	PSIP1	Human	RFU	Protein
seq.17195.43	-0.410491	0.00415823	17195-43	3	SL000023	BAG family molecular chaperone regulator 1	BAG-1	Q99933	573	BAG1	Human	RFU	Protein
seq.17196.5	0.205939	0.164903	17196-5	3	SL011328	ATP-dependent Clp protease proteolytic subunit, mitochondrial	ClpP endopeptidase	Q16740	8192	CLPP	Human	RFU	Protein
seq.17199.43	0.393777	0.0061717	17199-43	3	SL021005	Hypoxia-inducible factor 1-alpha inhibitor	HIF1N	Q9NWT6	55662	HIF1AN	Human	RFU	Protein
seq.17200.50	0.122546	0.411869	17200-50	3	SL020992	Killer cell immunoglobulin-like receptor 2DL1	KI2L1	P43626	3802	KIR2DL1	Human	RFU	Protein
seq.17202.37	0.204841	0.167218	17202-37	3	SL011994	Programmed cell death protein 4	PDCD4	Q53EL6	27250	PDCD4	Human	RFU	Protein
seq.17204.17	0.140011	0.347908	17204-17	3	SL013738	Phenylethanolamine N-methyltransferase	PNMT	P11086	5409	PNMT	Human	RFU	Protein
seq.17205.21	-0.349999	0.0158791	17205-21	3	SL021017	Ras-related protein Rab-5A	RAB5A	P20339	5868	RAB5A	Human	RFU	Protein
seq.17209.27	0.0730995	0.625334	17209-27	3	SL020906	Sulfotransferase family cytosolic 2B member 1	ST2B1	O00204	6820	SULT2B1	Human	RFU	Protein
seq.17210.2	-0.0711332	0.63469	17210-2	3	SL020926	T-cell leukemia/lymphoma protein 1A	TCL1A	P56279	8115	TCL1A	Human	RFU	Protein
seq.17224.12	0.357979	0.0134894	17224-12	3	SL008055	Mimecan	MIME	P20774	4969	OGN	Human	RFU	Protein
seq.17231.1	-0.201197	0.175064	17231-1	3	SL004609	Plastin-2	L-plastin	P13796	3936	LCP1	Human	RFU	Protein
seq.17319.1	0.100107	0.503174	17319-1	3	SL006634	Selenoprotein H	SELH	Q8IZQ5	280636	SELENOH	Human	RFU	Protein
seq.17320.19	-0.362722	0.0122204	17320-19	3	SL013281	L-aminoadipate-semialdehyde dehydrogenase-phosphopantetheinyl transferase	ADPPT	Q9NRN7	60496	AASDHPPT	Human	RFU	Protein
seq.17325.10	-0.359136	0.01317	17325-10	3	SL014982	Guanylate kinase	KGUA	Q16774	2987	GUK1	Human	RFU	Protein
seq.17326.44	0.519157	0.000184707	17326-44	3	SL019563	Dual specificity protein phosphatase 23	DUS23	Q9BVJ7	54935	DUSP23	Human	RFU	Protein
seq.17327.3	-0.0300726	0.840964	17327-3	3	SL017270	Protein canopy homolog 3	CNPY3	Q9BT09	10695	CNPY3	Human	RFU	Protein
seq.17329.2	0.0351618	0.814489	17329-2	3	SL009125	3-hydroxybutyrate dehydrogenase type 2	BDH2	Q9BUT1	56898	BDH2	Human	RFU	Protein
seq.17331.138	-0.0846659	0.571511	17331-138	3	SL008768	Kremen protein 1	KREM1	Q96MU8	83999	KREMEN1	Human	RFU	Protein
seq.17332.3	-0.382963	0.00788639	17332-3	3	SL018690	Poly(ADP-ribose) glycohydrolase ARH3	ARHL2	Q9NX46	54936	ADPRS	Human	RFU	Protein
seq.17333.20	-0.0824683	0.581572	17333-20	3	SL008026	Medium-chain specific acyl-CoA dehydrogenase, mitochondrial	ACADM	P11310	34	ACADM	Human	RFU	Protein
[truncated: 5,290 more rows]

## Sheet: Change in testosterone
AptName	spearman_delta_testosterone	p.value	SeqId	SeqIdVersion	SomaId	TargetFullName	Target	UniProt	EntrezGeneID	EntrezGeneSymbol	Organism	Units	Type
seq.8468.19	0.877521	1.22447e-15	8468-19	3	SL000062	Prostate-specific antigen	PSA	P07288	354	KLK3	Human	RFU	Protein
seq.21232.39	0.833488	6.55743e-13	21232-39	3	SL002764	Benign Prostate specific Antigen	BPSA	P07288	354	KLK3	Human	RFU	Protein
seq.2474.54	0.81807	3.88818e-12	2474-54	5	SL000573	Serum amyloid P-component	SAP	P02743	325	APCS	Human	RFU	Protein
seq.3504.58	-0.801665	2.16898e-11	3504-58	2	SL004536	Hepcidin	LEAP-1	P81172	57817	HAMP	Human	RFU	Protein
seq.13699.6	0.800555	2.42247e-11	13699-6	3	SL000062	Prostate-specific antigen	PSA	P07288	354	KLK3	Human	RFU	Protein
seq.3352.80	0.771693	3.43617e-10	3352-80	3	SL010288	Carbonic anhydrase 6	Carbonic anhydrase 6	P23280	765	CA6	Human	RFU	Protein
seq.20591.48	0.770706	3.73658e-10	20591-48	3	SL022383	Gliomedin	GLDN	Q6ZMI3	342035	GLDN	Human	RFU	Protein
seq.4234.8	0.764046	6.50968e-10	4234-8	2	SL004146	Interleukin-1 receptor-like 1	IL-1 R4	Q01638	9173	IL1RL1	Human	RFU	Protein
seq.8394.56	-0.755782	1.26471e-09	8394-56	3	SL004559	Non-secretory ribonuclease	RNase 2	P10153	6036	RNASE2	Human	RFU	Protein
seq.5688.65	-0.750971	1.83958e-09	5688-65	3	SL012852	Cerebellin-4	CBLN4	Q9NTU7	140689	CBLN4	Human	RFU	Protein
seq.4929.55	-0.742461	3.49809e-09	4929-55	1	SL005102	Sex hormone-binding globulin	SHBG	P04278	6462	SHBG	Human	RFU	Protein
seq.7926.13	0.739624	4.30996e-09	7926-13	3	SL012439	Kunitz-type protease inhibitor 3	SPIT3	P49223	10816	SPINT3	Human	RFU	Protein
seq.3554.24	-0.738637	4.63158e-09	3554-24	1	SL004258	Adiponectin	Adiponectin	Q15848	9370	ADIPOQ	Human	RFU	Protein
seq.13747.9	0.73654	5.39125e-09	13747-9	3	SL010288	Carbonic anhydrase 6	Carbonic anhydrase 6	P23280	765	CA6	Human	RFU	Protein
seq.15324.58	-0.730743	8.14464e-09	15324-58	3	SL005628	Ferritin light chain	Ferritin light chain	P02792	2512	FTL	Human	RFU	Protein
seq.6060.2	0.725439	1.17718e-08	6060-2	3	SL000060	Prolactin-inducible protein	PIP	P12273	5304	PIP	Human	RFU	Protein
seq.8484.24	-0.723466	1.3472e-08	8484-24	3	SL000498	Leptin	Leptin	P41159	3952	LEP	Human	RFU	Protein
seq.5934.1	-0.720136	1.68725e-08	5934-1	3	SL000420	Ferritin	Ferritin	P02794|P02792	2495|2512	FTH1|FTL	Human	RFU	Protein
seq.3367.8	-0.717916	1.95692e-08	3367-8	3	SL006777	Fetuin-B	FETUB	Q9UGM5	26998	FETUB	Human	RFU	Protein
seq.2575.5	-0.717792	1.97303e-08	2575-5	5	SL000498	Leptin	Leptin	P41159	3952	LEP	Human	RFU	Protein
seq.8428.102	-0.715819	2.24821e-08	8428-102	3	SL009074	Neurotrimin	NTRI	Q9P121	50863	NTM	Human	RFU	Protein
seq.10521.10	-0.715695	2.26654e-08	10521-10	3	SL025939	Matrix-remodeling-associated protein 8:Extracellular domain	MXRA8:ECD	Q9BRK3	54587	MXRA8	Human	RFU	Protein
seq.3032.11	0.713475	2.62155e-08	3032-11	2	SL000428	Follicle stimulating hormone	FSH	P01215|P01225	1081|2488	CGA|FSHB	Human	RFU	Protein
seq.3212.30	-0.712735	2.75102e-08	3212-30	3	SL010375	Neutral ceramidase	ASAH2	Q9NR71	56624	ASAH2	Human	RFU	Protein
seq.3630.27	-0.711748	2.93295e-08	3630-27	4	SL004804	Cell adhesion molecule 3	Nectin-like protein 1	Q8N126	57863	CADM3	Human	RFU	Protein
seq.10615.18	-0.710022	3.27868e-08	10615-18	3	SL008066	Myelin protein P0	MYP0	P25189	4359	MPZ	Human	RFU	Protein
seq.7139.14	0.710022	3.27868e-08	7139-14	3	SL018085	SLIT and NTRK-like protein 4	SLIK4	Q8IW52	139065	SLITRK4	Human	RFU	Protein
seq.7154.92	0.709035	3.493e-08	7154-92	3	SL018080	Protein LEG1 homolog	CF058	Q6P5S2	352999	LEG1	Human	RFU	Protein
seq.9368.64	-0.703978	4.8126e-08	9368-64	3	SL017470	Leucine-rich repeat and transmembrane domain-containing protein 1	LRTM1	Q9HBL6	57408	LRTM1	Human	RFU	Protein
seq.4330.4	0.699044	6.53753e-08	4330-4	2	SL000062	Prostate-specific antigen	PSA	P07288	354	KLK3	Human	RFU	Protein
seq.20550.38	-0.696701	7.54533e-08	20550-38	3	SL009074	Neurotrimin	NTRI	Q9P121	50863	NTM	Human	RFU	Protein
seq.8795.48	0.693124	9.36674e-08	8795-48	3	SL026014	Transferrin receptor protein 1:Extracellular domain	TR:ECD	P02786	7037	TFRC	Human	RFU	Protein
seq.6973.111	-0.681899	1.81035e-07	6973-111	4	SL025882	Insulin-like growth factor II:Isoform 3, Pro-form	IGF-II:Pro-form	P01344	3481	IGF2	Human	RFU	Protein
seq.14705.1	-0.676349	2.48144e-07	14705-1	3	SL003320	Vascular endothelial growth factor D	VEGF-D	O43915	2277	VEGFD	Human	RFU	Protein
seq.7083.74	0.676226	2.4987e-07	7083-74	3	SL008508	Matrilin-4	MATN4	O95460	8785	MATN4	Human	RFU	Protein
seq.5078.82	-0.672032	3.15653e-07	5078-82	3	SL008414	Ephrin type-B receptor 6	EphB6	O15197	2051	EPHB6	Human	RFU	Protein
seq.12554.10	0.670059	3.51895e-07	12554-10	3	SL013725	DNA repair protein RAD51 homolog 4	RA51D	O75771	5892	RAD51D	Human	RFU	Protein
seq.9321.400	-0.665865	4.42135e-07	9321-400	3	SL007093	Neuromedin-B	NMB	P08949	4828	NMB	Human	RFU	Protein
seq.6521.35	0.665495	4.51054e-07	6521-35	3	SL009928	Neuronal pentraxin-2	NPTX2	P47972	4885	NPTX2	Human	RFU	Protein
seq.9094.5	-0.665372	4.54063e-07	9094-5	3	SL018818	C-type lectin domain family 4 member C	CLC4C	Q8WTT0	170482	CLEC4C	Human	RFU	Protein
seq.21514.1	0.664755	4.69394e-07	21514-1	3	SL011105	Platelet glycoprotein Ib beta chain	GP1BB	P13224	2812	GP1BB	Human	RFU	Protein
seq.10419.1	0.659328	6.26641e-07	10419-1	3	SL014110	Scavenger receptor class A member 5	SCAR5	Q6ZMJ2	286133	SCARA5	Human	RFU	Protein
seq.21378.7	0.655011	7.85309e-07	21378-7	3	SL022173	Polyribonucleotide nucleotidyltransferase 1, mitochondrial	PNPT1	Q8TCS8	87178	PNPT1	Human	RFU	Protein
seq.7163.26	0.654271	8.15996e-07	7163-26	3	SL006208	Extracellular glycoprotein lacritin	lacritin	Q9GZZ8	90070	LACRT	Human	RFU	Protein
seq.5660.51	-0.651557	9.38303e-07	5660-51	3	SL003672	Extracellular superoxide dismutase [Cu-Zn]	SOD3	P08294	6649	SOD3	Human	RFU	Protein
seq.4541.49	0.651187	9.56242e-07	4541-49	2	SL014092	Cell adhesion molecule-related/down-regulated by oncogenes	CDON	Q4KMG0	50937	CDON	Human	RFU	Protein
seq.2948.58	-0.650817	9.74498e-07	2948-58	2	SL005168	Growth hormone receptor	Growth hormone receptor	P10912	2690	GHR	Human	RFU	Protein
seq.10565.19	0.6502	1.00565e-06	10565-19	3	SL017951	SLIT and NTRK-like protein 3	SLIK3	O94933	22865	SLITRK3	Human	RFU	Protein
seq.15483.377	-0.646253	1.22793e-06	15483-377	3	SL005368	Agrin	Agrin	O00468	375790	AGRN	Human	RFU	Protein
seq.5404.53	-0.643787	1.38915e-06	5404-53	3	SL004871	Tumor necrosis factor receptor superfamily member 21	DR6	O75509	27242	TNFRSF21	Human	RFU	Protein
seq.9885.41	-0.643417	1.41497e-06	9885-41	3	SL014697	Ras-related protein Rap-2a	RAP2A	P10114	5911	RAP2A	Human	RFU	Protein
seq.3505.6	-0.64243	1.48599e-06	3505-6	2	SL000507	Lymphotoxin alpha1:beta2	Lymphotoxin a1/b2	P01374|Q06643	4049|4050	LTA|LTB	Human	RFU	Protein
seq.18896.23	-0.642183	1.50425e-06	18896-23	3	SL021212	Heparan-sulfate 6-O-sulfotransferase 3	H6ST3	Q8IZP7	266722	HS6ST3	Human	RFU	Protein
seq.23278.13	0.64095	1.59874e-06	23278-13	3	SL005296	39S ribosomal protein L12, mitochondrial	39S ribosomal protein L12	P52815	6182	MRPL12	Human	RFU	Protein
seq.3617.80	-0.639223	1.74029e-06	3617-80	4	SL006512	Hepatocyte growth factor activator	HGFA	Q04756	3083	HGFAC	Human	RFU	Protein
seq.21967.20	0.638976	1.76143e-06	21967-20	3	SL019336	Corticosteroid 11-beta-dehydrogenase isozyme 1	DHI1	P28845	3290	HSD11B1	Human	RFU	Protein
seq.12395.86	0.636879	1.95102e-06	12395-86	3	SL019677	Aspartate--tRNA ligase, mitochondrial	SYDM	Q6PI48	55157	DARS2	Human	RFU	Protein
seq.7909.37	-0.636756	1.96274e-06	7909-37	3	SL005102	Sex hormone-binding globulin	SHBG	P04278	6462	SHBG	Human	RFU	Protein
seq.8385.248	-0.636139	2.02232e-06	8385-248	3	SL006512	Hepatocyte growth factor activator	HGFA	Q04756	3083	HGFAC	Human	RFU	Protein
seq.10907.116	-0.634536	2.18518e-06	10907-116	3	SL009074	Neurotrimin	NTRI	Q9P121	50863	NTM	Human	RFU	Protein
seq.15562.24	0.633179	2.33238e-06	15562-24	3	SL008667	Beta-glucuronidase	BGLR	P08236	2990	GUSB	Human	RFU	Protein
seq.16914.104	-0.629602	2.76563e-06	16914-104	3	SL001743	Monocyte differentiation antigen CD14, soluble	sCD14	P08571	929	CD14	Human	RFU	Protein
seq.4971.1	-0.629232	2.81446e-06	4971-1	1	SL008380	Cathepsin Z	CATZ	Q9UBR2	1522	CTSZ	Human	RFU	Protein
seq.3470.1	0.628492	2.91453e-06	3470-1	2	SL001945	E-selectin	sE-Selectin	P16581	6401	SELE	Human	RFU	Protein
seq.14618.26	-0.627875	3.00042e-06	14618-26	3	SL012766	Vesicular, overexpressed in cancer, prosurvival protein 1	ECOP	Q96AW1	81552	VOPP1	Human	RFU	Protein
seq.3216.2	-0.623682	3.64954e-06	3216-2	2	SL005797	Polymeric immunoglobulin receptor	PIGR	P01833	5284	PIGR	Human	RFU	Protein
seq.19581.15	0.622572	3.84189e-06	19581-15	3	SL004676	Insulin-like growth factor-binding protein 5	IGFBP-5	P24593	3488	IGFBP5	Human	RFU	Protein
seq.5451.1	-0.621092	4.11295e-06	5451-1	3	SL003166	CD166 antigen	ALCAM	Q13740	214	ALCAM	Human	RFU	Protein
seq.20585.5	-0.620228	4.27913e-06	20585-5	3	SL017494	CMRF35-like molecule 9	CLM9	Q6UXG3	146894	CD300LG	Human	RFU	Protein
seq.7852.9	0.618625	4.60431e-06	7852-9	3	SL018284	Translation initiation factor IF-3, mitochondrial	IF3M	Q9H2K0	219402	MTIF3	Human	RFU	Protein
seq.6895.1	0.618378	4.65632e-06	6895-1	3	SL026013	Transferrin receptor protein 1:Cytoplasmic domain	TR:CD	P02786	7037	TFRC	Human	RFU	Protein
seq.10365.132	-0.617268	4.89714e-06	10365-132	3	SL005184	Interleukin-23	IL-23	P29460|Q9NPF7	3593|51561	IL12B|IL23A	Human	RFU	Protein
seq.10940.25	-0.615294	5.35389e-06	10940-25	3	SL008242	Sarcalumenin	SRCA	Q86TD4	6345	SRL	Human	RFU	Protein
seq.3348.49	0.615294	5.35389e-06	3348-49	2	SL003994	Bone morphogenetic protein 1	BMP-1	P13497	649	BMP1	Human	RFU	Protein
seq.17156.72	0.614061	5.659e-06	17156-72	3	SL006399	Serine/threonine-protein kinase DCLK1	DCAK1	O15075	9201	DCLK1	Human	RFU	Protein
seq.11142.11	0.612828	5.9801e-06	11142-11	3	SL025792	Angiopoietin-related protein 1:C-Term, Fibrinogen domian	ANGL1:C-term	O95841	9068	ANGPTL1	Human	RFU	Protein
seq.14006.36	-0.612704	6.01312e-06	14006-36	3	SL020278	Glycine N-methyltransferase	GNMT	Q14749	27232	GNMT	Human	RFU	Protein
seq.10832.24	-0.611594	6.31795e-06	10832-24	3	SL018597	Beta-1,4-galactosyltransferase 6	B4GT6	Q9UBX8	9331	B4GALT6	Human	RFU	Protein
seq.2999.6	-0.611224	6.42269e-06	2999-6	2	SL005196	Limbic system-associated membrane protein	LSAMP	Q13449	4045	LSAMP	Human	RFU	Protein
seq.9805.51	-0.609497	6.93299e-06	9805-51	3	SL009047	Semaphorin-4B	SEM4B	Q9NPR2	10509	SEMA4B	Human	RFU	Protein
seq.6280.11	0.607771	7.48047e-06	6280-11	3	SL016388	Protocadherin-8	PCDH8	O95206	5100	PCDH8	Human	RFU	Protein
seq.10620.21	0.607647	7.52106e-06	10620-21	3	SL000548	Beta-microseminoprotein	PSP-94	P08118	4477	MSMB	Human	RFU	Protein
seq.8908.14	-0.60629	7.98119e-06	8908-14	3	SL025907	Potassium voltage-gated channel subfamily E regulatory beta subunit 5:Cytoplasmic domain	KCE1L:CD	Q9UJ90	23630	KCNE5	Human	RFU	Protein
seq.18819.21	0.606044	8.06758e-06	18819-21	3	SL008612	Peptidyl-prolyl cis-trans isomerase C	PPIC	P45877	5480	PPIC	Human	RFU	Protein
seq.20433.19	0.60518	8.37681e-06	20433-19	3	SL022117	39S ribosomal protein L1, mitochondrial	RM01	Q9BYD6	65008	MRPL1	Human	RFU	Protein
seq.8299.66	-0.602837	9.27207e-06	8299-66	3	SL018438	Leukocyte immunoglobulin-like receptor subfamily A member 4	LIRA4	P59901	23547	LILRA4	Human	RFU	Protein
seq.20521.83	-0.602344	9.47145e-06	20521-83	3	SL000349	CD28	CD28	P10747	940	CD28	Human	RFU	Protein
seq.8773.172	0.60222	9.5219e-06	8773-172	3	SL025844	EMILIN-3:region 1	EMIL3:region 1	Q9NT22	90187	EMILIN3	Human	RFU	Protein
seq.16900.29	-0.600493	1.02548e-05	16900-29	3	SL012713	MAM domain-containing glycosylphosphatidylinositol anchor protein 1	MDGA1	Q8NFP4	266727	MDGA1	Human	RFU	Protein
seq.16828.8	0.60037	1.03091e-05	16828-8	3	SL002657	Collagen alpha-1(VI) chain	Collagen a1(VI)	P12109	1291	COL6A1	Human	RFU	Protein
seq.23269.40	-0.59852	1.11558e-05	23269-40	3	SL023542	CKLF-like MARVEL transmembrane domain-containing protein 4	CKLF4	Q8IZR5	146223	CMTM4	Human	RFU	Protein
seq.8326.63	-0.59815	1.13327e-05	8326-63	3	SL003752	Single Ig IL-1-related receptor	SIGIRR	Q6IA17	59307	SIGIRR	Human	RFU	Protein
seq.5090.49	-0.59778	1.15121e-05	5090-49	2	SL005190	Leukocyte immunoglobulin-like receptor subfamily B member 1	ILT-2	Q8NHL6	10859	LILRB1	Human	RFU	Protein
seq.9910.9	0.596793	1.20034e-05	9910-9	3	SL010961	S-methyl-5'-thioadenosine phosphorylase	MTAP	Q13126	4507	MTAP	Human	RFU	Protein
seq.8353.15	-0.59371	1.36661e-05	8353-15	3	SL018464	Sodium channel subunit beta-2	SCN2B	O60939	6327	SCN2B	Human	RFU	Protein
seq.3173.49	-0.592969	1.40954e-05	3173-49	2	SL008611	N-acylethanolamine-hydrolyzing acid amidase	ASAHL	Q02083	27163	NAAA	Human	RFU	Protein
seq.2706.69	-0.592599	1.43147e-05	2706-69	2	SL000590	Thyroxine-binding globulin	Thyroxine-Binding Globulin	P05543	6906	SERPINA7	Human	RFU	Protein
seq.2973.15	0.591119	1.52237e-05	2973-15	2	SL000668	Platelet glycoprotein 4	CD36 ANTIGEN	P16671	948	CD36	Human	RFU	Protein
seq.4153.11	0.591119	1.52237e-05	4153-11	2	SL018548	Alpha-1-antichymotrypsin complex	alpha-1-antichymotrypsin complex	P01011	12	SERPINA3	Human	RFU	Protein
seq.21752.10	0.590873	1.53803e-05	21752-10	3	SL022691	Mitochondrial Rho GTPase 1	MIRO1	Q8IXI2	55288	RHOT1	Human	RFU	Protein
seq.20531.5	-0.589023	1.66025e-05	20531-5	3	SL021299	SLAM family member 9	SLAF9	Q96A28	89886	SLAMF9	Human	RFU	Protein
seq.5193.51	-0.588776	1.6772e-05	5193-51	3	SL002542	GTPase KRas	K-ras	P01116	3845	KRAS	Human	RFU	Protein
seq.19377.14	0.588529	1.69432e-05	19377-14	3	SL012399	Noelin-2	NOE2	O95897	93145	OLFM2	Human	RFU	Protein
seq.12475.48	0.587049	1.80041e-05	12475-48	3	SL019722	Chloride intracellular channel protein 5	CLIC5	Q9NZA1	53405	CLIC5	Human	RFU	Protein
seq.4707.50	0.587049	1.80041e-05	4707-50	2	SL005796	14-3-3 protein eta	14-3-3 eta	Q04917	7533	YWHAH	Human	RFU	Protein
seq.15622.13	-0.586432	1.8464e-05	15622-13	3	SL005491	Opioid-binding protein/cell adhesion molecule	OBCAM	Q14982	4978	OPCML	Human	RFU	Protein
seq.20546.71	0.582979	2.12446e-05	20546-71	3	SL008962	Reticulon-4 receptor-like 1	R4RL1	Q86UN2	146760	RTN4RL1	Human	RFU	Protein
seq.23617.15	0.581869	2.22169e-05	23617-15	3	SL013282	Huntingtin-interacting protein K	HYPK	Q9NX55	25764	HYPK	Human	RFU	Protein
seq.8327.26	-0.581869	2.22169e-05	8327-26	3	SL018483	Dipeptidase 2	DPEP2	Q9H4A9	64174	DPEP2	Human	RFU	Protein
seq.2515.14	-0.581622	2.24385e-05	2515-14	3	SL004143	GDNF family receptor alpha-2	GFRa-2	O00451	2675	GFRA2	Human	RFU	Protein
seq.7885.17	0.581375	2.2662e-05	7885-17	3	SL006830	Complement factor H-related protein 5	complement factor H-related 5	Q9BXR6	81494	CFHR5	Human	RFU	Protein
seq.25072.11	0.581129	2.28876e-05	25072-11	3	SL023711	Chromodomain-helicase-DNA-binding protein 1-like	CHD1L	Q86WJ1	9557	CHD1L	Human	RFU	Protein
seq.23200.25	-0.580512	2.34607e-05	23200-25	3	SL012817	Complement C1q tumor necrosis factor-related protein 4	C1QT4	Q9BXJ3	114900	C1QTNF4	Human	RFU	Protein
seq.9002.36	-0.579525	2.44052e-05	9002-36	3	SL006615	Serpin A11	SPA11	Q86U17	256394	SERPINA11	Human	RFU	Protein
seq.5307.12	0.576318	2.77207e-05	5307-12	3	SL004400	Coagulation factor IXab	Coagulation Factor IXab	P00740	2158	F9	Human	RFU	Protein
seq.21548.20	-0.574715	2.9529e-05	21548-20	3	SL014786	Gamma-glutamyltransferase 5	GGT5	P36269	2687	GGT5	Human	RFU	Protein
seq.4876.32	0.573728	3.06949e-05	4876-32	1	SL000357	Coagulation factor IX	Coagulation Factor IX	P00740	2158	F9	Human	RFU	Protein
seq.8222.49	-0.573728	3.06949e-05	8222-49	3	SL018447	Cadherin-related family member 3	CDHR3	Q6ZTQ4	222256	CDHR3	Human	RFU	Protein
seq.4982.54	0.573605	3.08436e-05	4982-54	1	SL004458	Elafin	Elafin	P19957	5266	PI3	Human	RFU	Protein
seq.5763.67	0.572371	3.2367e-05	5763-67	3	SL004535	Beta-defensin 104	HBD-4	Q8WTQ1	140596	DEFB104A	Human	RFU	Protein
seq.4874.3	0.571631	3.33139e-05	4874-3	1	SL000003	Angiogenin	Angiogenin	P03950	283	ANG	Human	RFU	Protein
seq.21546.20	0.571385	3.36351e-05	21546-20	3	SL022492	Adhesion G-protein coupled receptor D1	AGRD1	Q6QNK2	283383	ADGRD1	Human	RFU	Protein
seq.25253.17	-0.570521	3.47818e-05	25253-17	3	SL010840	Guanine nucleotide-binding protein G(s) subunit alpha isoforms	GNAS	Q5JWF2|P63092	2778|2778	GNAS|GNAS	Human	RFU	Protein
seq.20111.5	-0.570398	3.49485e-05	20111-5	3	SL008935	Brain acid soluble protein 1	BASP	P80723	10409	BASP1	Human	RFU	Protein
seq.6472.40	0.569041	3.68313e-05	6472-40	3	SL002545	Melanocyte protein PMEL	GP100	P40967	6490	PMEL	Human	RFU	Protein
seq.5092.51	-0.567684	3.88065e-05	5092-51	3	SL025896	Protein jagged-1:Extracellular domain	JAG1:ECD	P78504	182	JAG1	Human	RFU	Protein
seq.3326.58	-0.566451	4.06858e-05	3326-58	2	SL004805	Cell adhesion molecule 1	Nectin-like protein 2	Q9BY67	23705	CADM1	Human	RFU	Protein
seq.14069.61	-0.566327	4.08783e-05	14069-61	3	SL010369	Carbonic anhydrase 4	Carbonic Anhydrase IV	P22748	762	CA4	Human	RFU	Protein
seq.25042.3	0.565834	4.16564e-05	25042-3	3	SL011182	NAD-dependent malic enzyme, mitochondrial	MAOM	P23368	4200	ME2	Human	RFU	Protein
seq.4831.4	-0.564971	4.30509e-05	4831-4	2	SL002823	L-Selectin	sL-Selectin	P14151	6402	SELL	Human	RFU	Protein
seq.21491.7	-0.564724	4.34571e-05	21491-7	3	SL004426	Vascular adhesion protein-1	VAP-1	Q16853	8639	AOC3	Human	RFU	Protein
seq.8784.7	-0.563614	4.53287e-05	8784-7	3	SL018684	BRCA1-A complex subunit Abraxas	F175A	Q6UWZ7	84142	ABRAXAS1	Human	RFU	Protein
seq.16558.2	0.563121	4.6184e-05	16558-2	3	SL008560	Myocilin	MYOC	Q99972	4653	MYOC	Human	RFU	Protein
seq.10743.13	-0.562997	4.64001e-05	10743-13	3	SL008760	SLIT and NTRK-like protein 1	SLIK1	Q96PX8	114798	SLITRK1	Human	RFU	Protein
seq.23039.56	-0.56201	4.81625e-05	23039-56	3	SL020979	Homeobox protein MOX-2	MEOX2	P50222	4223	MEOX2	Human	RFU	Protein
seq.15686.49	0.561517	4.90665e-05	15686-49	3	SL007288	Inhibin beta C chain	INHBC	P55103	3626	INHBC	Human	RFU	Protein
seq.2358.19	-0.561517	4.90665e-05	2358-19	2	SL003322	Vascular endothelial growth factor receptor 3	VEGF sR3	P35916	2324	FLT4	Human	RFU	Protein
seq.23658.1	-0.560777	5.04517e-05	23658-1	3	SL023344	Probable asparagine--tRNA ligase, mitochondrial	SYNM	Q96I59	79731	NARS2	Human	RFU	Protein
seq.19262.219	0.560654	5.0686e-05	19262-219	3	SL008117	Very long-chain specific acyl-CoA dehydrogenase, mitochondrial	ACADV	P49748	37	ACADVL	Human	RFU	Protein
seq.8043.153	0.55905	5.38238e-05	8043-153	3	SL002530	Cartilage oligomeric matrix protein	COMP	P49747	1311	COMP	Human	RFU	Protein
seq.8095.213	0.558434	5.50772e-05	8095-213	3	SL005793	Peptidyl-prolyl cis-trans isomerase F, mitochondrial	Cyclophilin F	P30405	10105	PPIF	Human	RFU	Protein
seq.6388.21	-0.55831	5.53311e-05	6388-21	3	SL017451	Coiled-coil domain-containing protein 126	CC126	Q96EE4	90693	CCDC126	Human	RFU	Protein
seq.8925.25	0.55794	5.60991e-05	8925-25	3	SL018712	Ribonucleoside-diphosphate reductase subunit M2 B	RIR2B	Q7LG56	50484	RRM2B	Human	RFU	Protein
seq.22952.28	-0.557817	5.63573e-05	22952-28	3	SL014654	Cyclin-dependent kinase 2-associated protein 2	CDKA2	O75956	10263	CDK2AP2	Human	RFU	Protein
seq.7121.2	-0.557447	5.71383e-05	7121-2	3	SL014617	Synaptotagmin-7	SYT7	O43581	9066	SYT7	Human	RFU	Protein
seq.7863.50	-0.5572	5.76644e-05	7863-50	3	SL008875	Membrane-associated progesterone receptor component 1	PGRC1	O00264	10857	PGRMC1	Human	RFU	Protein
seq.19183.164	0.556953	5.8195e-05	19183-164	3	SL008622	60S ribosomal protein L12	RL12	P30050	6136	RPL12	Human	RFU	Protein
seq.16773.29	-0.55535	6.17539e-05	16773-29	3	SL012672	Signal peptide, CUB and EGF-like domain-containing protein 3	SCUB3	Q8IX30	222663	SCUBE3	Human	RFU	Protein
seq.2617.56	-0.555103	6.23188e-05	2617-56	35	SL002519	Receptor tyrosine-protein kinase erbB-3	ERBB3	P21860	2065	ERBB3	Human	RFU	Protein
seq.9231.23	-0.55498	6.2603e-05	9231-23	3	SL017105	Inositol monophosphatase 3	IMPA3	Q9NX62	54928	BPNT2	Human	RFU	Protein
seq.13503.19	0.553623	6.58081e-05	13503-19	3	SL007985	PRA1 family protein 3	PRAF3	O75915	10550	ARL6IP5	Human	RFU	Protein
seq.19639.53	-0.552266	6.91624e-05	19639-53	3	SL011501	Islet amyloid polypeptide	IAPP	P10997	3375	IAPP	Human	RFU	Protein
seq.24664.3	-0.55017	7.46541e-05	24664-3	3	SL016466	UPF0510 protein INM02	INM02	Q5UCC4	284361	EMC10	Human	RFU	Protein
seq.15533.97	0.549553	7.63435e-05	15533-97	3	SL025926	Macrophage scavenger receptor types I and II:Extracellular domain	Macrophage scavenger receptor:ECD	P21757	4481	MSR1	Human	RFU	Protein
seq.5347.59	-0.548689	7.87671e-05	5347-59	3	SL000130	G2/mitotic-specific cyclin-B1	Cyclin B1	P14635	891	CCNB1	Human	RFU	Protein
seq.6281.51	0.547949	8.09002e-05	6281-51	3	SL017399	CMP-N-acetylneuraminate-beta-galactosamide-alpha-2,3-sialyltransferase 2	SIA4B	Q16842	6483	ST3GAL2	Human	RFU	Protein
seq.16756.30	-0.547703	8.16228e-05	16756-30	3	SL007504	Growth/differentiation factor 7	GDF7	Q7Z4P5	151449	GDF7	Human	RFU	Protein
seq.17682.1	-0.547579	8.19864e-05	17682-1	3	SL002600	Membrane cofactor protein	CD46	P15529	4179	CD46	Human	RFU	Protein
seq.18226.148	0.545236	8.91799e-05	18226-148	3	SL005676	Cytochrome c oxidase subunit 5A, mitochondrial	COX5A	P20674	9377	COX5A	Human	RFU	Protein
seq.8811.24	-0.545113	8.9574e-05	8811-24	3	SL025802	BMP and activin membrane-bound inhibitor homolog:Extracellular domain	BAMBI:ECD	Q13145	25805	BAMBI	Human	RFU	Protein
seq.17495.141	-0.544619	9.11663e-05	17495-141	3	SL018569	NAD-dependent protein deacetylase sirtuin-3, mitochondrial	SIR3	Q9NTG7	23410	SIRT3	Human	RFU	Protein
seq.4763.31	-0.544619	9.11663e-05	4763-31	3	SL004742	Afamin	Afamin	P43652	173	AFM	Human	RFU	Protein
seq.8066.38	-0.544372	9.1972e-05	8066-38	3	SL018404	Synaptotagmin-9	SYT9	Q86SS6	143425	SYT9	Human	RFU	Protein
seq.5487.7	-0.543139	9.6099e-05	5487-7	3	SL016928	SLAM family member 7	SLAF7	Q9NQ25	57823	SLAMF7	Human	RFU	Protein
seq.6368.9	0.542892	9.69444e-05	6368-9	3	SL012826	Cystatin-like 1	CST1L	Q9H114	128817	CSTL1	Human	RFU	Protein
seq.9232.1	-0.540796	0.000104408	9232-1	3	SL008763	Roundabout homolog 4	ROBO4	Q8WZ75	54538	ROBO4	Human	RFU	Protein
seq.2686.67	0.540672	0.000104863	2686-67	2	SL005172	Insulin-like growth factor-binding protein 6	IGFBP-6	P24592	3489	IGFBP6	Human	RFU	Protein
seq.10959.125	-0.540549	0.00010532	10959-125	3	SL005478	BET1-like protein	BET1L	Q9NYM9	51272	BET1L	Human	RFU	Protein
seq.8463.2	-0.538082	0.000114844	8463-2	3	SL003672	Extracellular superoxide dismutase [Cu-Zn]	SOD3	P08294	6649	SOD3	Human	RFU	Protein
seq.9952.57	0.538082	0.000114844	9952-57	3	SL016054	Transcription factor A, mitochondrial	TFAM	Q00059	7019	TFAM	Human	RFU	Protein
seq.9541.15	-0.537959	0.00011534	9541-15	3	SL019016	Beta-1,3-galactosyltransferase 1	B3GT1	Q9Y5Z6	8708	B3GALT1	Human	RFU	Protein
seq.5248.68	0.537342	0.00011785	5248-68	2	SL005793	Peptidyl-prolyl cis-trans isomerase F, mitochondrial	Cyclophilin F	P30405	10105	PPIF	Human	RFU	Protein
seq.4811.33	-0.537095	0.000118868	4811-33	3	SL004739	Inter-alpha-trypsin inhibitor heavy chain H4	ITI heavy chain H4	Q14624	3700	ITIH4	Human	RFU	Protein
seq.3739.72	0.536849	0.000119893	3739-72	1	SL000542	Integrin alpha-IIb: beta-3 complex	gpIIbIIIa	P08514|P05106	3674|3690	ITGA2B|ITGB3	Human	RFU	Protein
seq.3292.75	-0.536232	0.000122493	3292-75	1	SL010450	CD48 antigen	CD48	P09326	962	CD48	Human	RFU	Protein
seq.3029.52	-0.535739	0.00012461	3029-52	2	SL005157	CD209 antigen	DC-SIGN	Q9NNX6	30835	CD209	Human	RFU	Protein
seq.6236.51	0.535122	0.000127303	6236-51	3	SL009396	Collagen triple helix repeat-containing protein 1	CTHR1	Q96CG8	115908	CTHRC1	Human	RFU	Protein
seq.9261.14	-0.535122	0.000127303	9261-14	3	SL008414	Ephrin type-B receptor 6	EphB6	O15197	2051	EPHB6	Human	RFU	Protein
seq.6580.29	-0.534628	0.000129495	6580-29	3	SL004740	Pregnancy zone protein	Pregnancy zone protein	P20742	5858	PZP	Human	RFU	Protein
seq.13098.93	-0.534382	0.000130604	13098-93	3	SL003320	Vascular endothelial growth factor D	VEGF-D	O43915	2277	VEGFD	Human	RFU	Protein
seq.19364.163	0.533888	0.000132848	19364-163	3	SL000131	Proliferating cell nuclear antigen	PCNA	P12004	5111	PCNA	Human	RFU	Protein
seq.20183.48	-0.533888	0.000132848	20183-48	3	SL021773	Homeobox protein MOX-1	MEOX1	P50221	4222	MEOX1	Human	RFU	Protein
seq.9259.35	-0.533888	0.000132848	9259-35	3	SL004871	Tumor necrosis factor receptor superfamily member 21	DR6	O75509	27242	TNFRSF21	Human	RFU	Protein
seq.22403.13	0.533395	0.000135126	22403-13	3	SL006408	Histone H2B type 1-K	H2B1K	O60814	85236	H2BC12	Human	RFU	Protein
seq.8409.3	-0.532902	0.00013744	8409-3	3	SL013989	R-spondin-2	RSPO2	Q6UXX9	340419	RSPO2	Human	RFU	Protein
seq.3324.51	-0.532532	0.0001392	3324-51	1	SL007674	T-lymphocyte surface antigen Ly-9	LY9	Q9HBG7	4063	LY9	Human	RFU	Protein
seq.8982.65	0.532162	0.000140979	8982-65	3	SL010148	Thrombospondin-3	TSP3	P49746	7059	THBS3	Human	RFU	Protein
seq.8295.16	0.531792	0.00014278	8295-16	3	SL012399	Noelin-2	NOE2	O95897	93145	OLFM2	Human	RFU	Protein
seq.9713.67	0.531422	0.000144601	9713-67	3	SL012503	Platelet-derived growth factor receptor-like protein	PGFRL	Q15198	5157	PDGFRL	Human	RFU	Protein
seq.14713.46	-0.531298	0.000145213	14713-46	3	SL004589	Azurocidin	Azurocidin	P20160	566	AZU1	Human	RFU	Protein
seq.6551.94	-0.531298	0.000145213	6551-94	3	SL011969	Serpin A12	Vaspin	Q8IW75	145264	SERPINA12	Human	RFU	Protein
seq.18196.8	-0.530805	0.000147683	18196-8	3	SL004742	Afamin	Afamin	P43652	173	AFM	Human	RFU	Protein
seq.15693.9	0.530065	0.000151461	15693-9	3	SL000008	Progesterone receptor	PgR	P06401	5241	PGR	Human	RFU	Protein
seq.8465.52	-0.529325	0.000155326	8465-52	3	SL000346	Cathepsin H	Cathepsin H	P09668	1512	CTSH	Human	RFU	Protein
seq.22094.15	0.528338	0.000160618	22094-15	3	SL022852	Uncharacterized protein C2orf73	CB073	Q8N5S3	129852	C2orf73	Human	RFU	Protein
seq.25297.11	0.528091	0.000161967	25297-11	3	SL023254	SH3 and PX domain-containing protein 2B	SPD2B	A1X283	285590	SH3PXD2B	Human	RFU	Protein
seq.14052.26	-0.527228	0.000166768	14052-26	3	SL009417	Protein unc-13 homolog A	UN13A	Q9UPW8	23025	UNC13A	Human	RFU	Protein
seq.5132.71	-0.526118	0.00017313	5132-71	3	SL005223	Interleukin-27 receptor subunit alpha	TCCR	Q6UWB1	9466	IL27RA	Human	RFU	Protein
seq.21643.8	0.525871	0.000174574	21643-8	3	SL008141	40S ribosomal protein S20	RS20	P60866	6224	RPS20	Human	RFU	Protein
seq.2700.56	0.525871	0.000174574	2700-56	2	SL000049	Vitamin K-dependent protein S	Protein S	P07225	5627	PROS1	Human	RFU	Protein
seq.9604.14	-0.524514	0.00018271	9604-14	3	SL025810	Cadherin-11:Extracellular domain	Cadherin-11:ECD	P55287	1009	CDH11	Human	RFU	Protein
seq.11538.216	-0.523898	0.000186521	11538-216	3	SL019512	Malonyl-CoA decarboxylase, mitochondrial	DCMC	O95822	23417	MLYCD	Human	RFU	Protein
seq.19347.37	-0.523034	0.000191977	19347-37	3	SL010370	Carbonic anhydrase 12	Carbonic Anhydrase XII	O43570	771	CA12	Human	RFU	Protein
seq.20441.35	0.523034	0.000191977	20441-35	3	SL022176	DNA-directed RNA polymerases I, II, and III subunit RPABC1	RPAB1	P19388	5434	POLR2E	Human	RFU	Protein
seq.25061.8	0.523034	0.000191977	25061-8	3	SL023618	Engulfment and cell motility protein 2	ELMO2	Q96JJ3	63916	ELMO2	Human	RFU	Protein
seq.5728.60	-0.523034	0.000191977	5728-60	3	SL012780	Fc receptor-like protein 1	FCRL1	Q96LA6	115350	FCRL1	Human	RFU	Protein
seq.11431.235	0.522664	0.000194359	11431-235	3	SL019447	ATP-dependent DNA helicase Q1	RECQ1	P46063	5965	RECQL	Human	RFU	Protein
seq.21440.9	-0.522664	0.000194359	21440-9	3	SL010608	ADAM 8	ADAM-8	P78325	101	ADAM8	Human	RFU	Protein
seq.21104.37	0.522418	0.000195962	21104-37	3	SL022285	Ubiquitin-like protein 5	UBL5	Q9BZL1	59286	UBL5	Human	RFU	Protein
seq.22993.9	-0.522294	0.000196768	22993-9	3	SL003187	C-C motif chemokine 22	MDC	O00626	6367	CCL22	Human	RFU	Protein
seq.3508.78	-0.522294	0.000196768	3508-78	3	SL003187	C-C motif chemokine 22	MDC	O00626	6367	CCL22	Human	RFU	Protein
seq.5637.81	-0.522171	0.000197577	5637-81	3	SL017072	Netrin-G1	NTNG1	Q9Y2I2	22854	NTNG1	Human	RFU	Protein
seq.19360.22	-0.521554	0.000201668	19360-22	3	SL014096	Leucine-rich repeat transmembrane neuronal protein 1	LRRT1	Q86UE6	347730	LRRTM1	Human	RFU	Protein
seq.9758.17	0.521431	0.000202495	9758-17	3	SL019148	40S ribosomal protein S4, X isoform	RS4X	P62701	6191	RPS4X	Human	RFU	Protein
seq.9989.12	-0.521307	0.000203325	9989-12	3	SL019194	Leucine-rich repeat-containing protein 24	LRC24	Q50LG9	441381	LRRC24	Human	RFU	Protein
seq.18823.52	0.521061	0.000204995	18823-52	3	SL021204	Histone H2B type 3-B	H2B3B	Q8N257	128312	H2BU1	Human	RFU	Protein
seq.9015.1	-0.521061	0.000204995	9015-1	3	SL007780	Proteoglycan 3	PRG3	Q9Y2Y8	10394	PRG3	Human	RFU	Protein
seq.8702.42	-0.520691	0.000207523	8702-42	3	SL012677	Osteoclast-associated immunoglobulin-like receptor	OSCAR	Q8IYS5	126014	OSCAR	Human	RFU	Protein
seq.12411.60	0.520197	0.000210938	12411-60	3	SL019679	Protein max	MAX	P61244	4149	MAX	Human	RFU	Protein
seq.21342.25	-0.520074	0.0002118	21342-25	3	SL020281	Regulator of G-protein signaling 14	RGS14	O43566	10636	RGS14	Human	RFU	Protein
seq.22974.25	0.519951	0.000212665	22974-25	3	SL014983	Histone H2B type 2-E	H2B2E	Q16778	8349	H2BC21	Human	RFU	Protein
seq.13392.13	0.519581	0.000215279	13392-13	3	SL008814	Sodium/potassium-transporting ATPase subunit beta-1	AT1B1	P05026	481	ATP1B1	Human	RFU	Protein
seq.17778.19	0.519581	0.000215279	17778-19	3	SL016450	Ras-related protein Rab-32	RAB32	Q13637	10981	RAB32	Human	RFU	Protein
seq.14143.8	0.519457	0.000216156	14143-8	3	SL014983	Histone H2B type 2-E	H2B2E	Q16778	8349	H2BC21	Human	RFU	Protein
seq.22576.1	-0.519457	0.000216156	22576-1	3	SL005157	CD209 antigen	DC-SIGN	Q9NNX6	30835	CD209	Human	RFU	Protein
seq.25265.8	0.519334	0.000217037	25265-8	3	SL021943	Formin-binding protein 1	FNBP1	Q96RU3	23048	FNBP1	Human	RFU	Protein
seq.6256.9	0.519087	0.000218809	6256-9	3	SL012397	Lymphocyte antigen 6 complex locus protein G6c	LY66C	O95867	80740	LY6G6C	Human	RFU	Protein
seq.19755.38	0.518471	0.000223295	19755-38	3	SL018351	ATPase inhibitor, mitochondrial	ATIF1	Q9UII2	93974	ATP5IF1	Human	RFU	Protein
seq.17447.52	-0.518347	0.000224203	17447-52	3	SL008544	Secreted frizzled-related protein 4	SFRP4	Q6FHJ7	6424	SFRP4	Human	RFU	Protein
seq.17765.3	0.518347	0.000224203	17765-3	3	SL020983	Snurportin-1	SPN1	O95149	10073	SNUPN	Human	RFU	Protein
seq.20402.11	0.518224	0.000225113	20402-11	3	SL022266	Trafficking protein particle complex subunit 2	TPC2A	P0DI81	6399	TRAPPC2	Human	RFU	Protein
seq.12885.42	-0.517854	0.000227865	12885-42	3	SL007432	Nuclear receptor subfamily 1 group D member 2	NR1D2	Q14995	9975	NR1D2	Human	RFU	Protein
seq.15504.39	-0.517484	0.000230647	15504-39	3	SL004299	Baculoviral IAP repeat-containing protein 7 Isoform beta	Livin B	Q96CA5	79444	BIRC7	Human	RFU	Protein
seq.22576.2	-0.517484	0.000230647	22576-2	3	SL005157	CD209 antigen	DC-SIGN	Q9NNX6	30835	CD209	Human	RFU	Protein
seq.22402.12	0.516867	0.000235353	22402-12	3	SL022926	Histone H2A type 1-A	H2A1A	Q96QV6	221613	H2AC1	Human	RFU	Protein
seq.25274.2	0.516867	0.000235353	25274-2	3	SL021521	Ankyrin repeat domain-containing protein 2	ANKR2	Q9GZV1	26287	ANKRD2	Human	RFU	Protein
seq.2714.78	0.516497	0.000238218	2714-78	2	SL003334	Endothelial monocyte-activating polypeptide 2	EMAP-2	Q12904	9255	AIMP1	Human	RFU	Protein
seq.6234.74	0.51625	0.000240145	6234-74	3	SL012611	Vitrin	VITRN	Q6UXI7	5212	VIT	Human	RFU	Protein
seq.4913.78	0.51588	0.000243063	4913-78	1	SL003300	C-C motif chemokine 16	HCC-4	O15467	6360	CCL16	Human	RFU	Protein
seq.10370.21	0.515757	0.000244043	10370-21	3	SL004396	Signal transducer and activator of transcription 1-alpha/beta	STAT1	P42224	6772	STAT1	Human	RFU	Protein
seq.11696.7	0.515387	0.000247003	11696-7	3	SL008838	Cellular retinoic acid-binding protein 2	RABP2	P29373	1382	CRABP2	Human	RFU	Protein
seq.15534.26	0.515264	0.000247997	15534-26	3	SL004917	Malate dehydrogenase, mitochondrial	Malate dehydrogenase 2	P40926	4191	MDH2	Human	RFU	Protein
seq.5980.55	0.514277	0.00025608	5980-55	3	SL017272	BolA-like protein 3	BOLA3	Q53S33	388962	BOLA3	Human	RFU	Protein
seq.12747.89	0.51218	0.000274054	12747-89	3	SL010231	RNA-binding protein 3	RBM3	P98179	5935	RBM3	Human	RFU	Protein
seq.11510.51	0.511687	0.000278446	11510-51	3	SL005699	Apolipoprotein L1	Apo L1	O14791	8542	APOL1	Human	RFU	Protein
seq.20527.47	-0.51033	0.000290853	20527-47	3	SL019517	Semaphorin-5B	SEM5B	Q9P283	54437	SEMA5B	Human	RFU	Protein
seq.17789.1	-0.510161	0.000292435	17789-1	3	SL008944	Nicotinate-nucleotide pyrophosphorylase [carboxylating]	NADC	Q15274	23475	QPRT	Human	RFU	Protein
seq.2765.4	0.509837	0.000295487	2765-4	3	SL021043	Growth/differentiation factor 11/8	GDF-11/8	O95390|O14793	10220|2660	GDF11|MSTN	Human	RFU	Protein
seq.12649.80	0.509713	0.000296656	12649-80	3	SL004917	Malate dehydrogenase, mitochondrial	Malate dehydrogenase 2	P40926	4191	MDH2	Human	RFU	Protein
seq.9897.9	-0.509713	0.000296656	9897-9	3	SL002090	DNA replication licensing factor MCM6	MCM6	Q14566	4175	MCM6	Human	RFU	Protein
seq.7922.5	-0.50922	0.000301373	7922-5	3	SL002782	Adrenomedullin	Adrenomedullin	P35318	133	ADM	Human	RFU	Protein
seq.13397.88	0.508973	0.000303757	13397-88	3	SL004533	Beta-defensin 4A	HBD-2	O15263	100289462	DEFB4A	Human	RFU	Protein
seq.5587.3	-0.50848	0.000308577	5587-3	3	SL017096	Coiled-coil domain-containing protein 134	CC134	Q9H6E4	79879	CCDC134	Human	RFU	Protein
seq.13041.47	-0.50774	0.000315935	13041-47	3	SL007634	TNF receptor-associated factor 4	TRAF4	Q9BUZ4	9618	TRAF4	Human	RFU	Protein
seq.23393.56	0.50737	0.000319674	23393-56	3	SL023162	1-acylglycerol-3-phosphate O-acyltransferase ABHD5	ABHD5	Q8WTS1	51099	ABHD5	Human	RFU	Protein
seq.21196.29	0.507123	0.000322188	21196-29	3	SL018935	SAM domain-containing protein SAMSN-1	SAMN1	Q9NSI8	64092	SAMSN1	Human	RFU	Protein
seq.6530.63	-0.507123	0.000322188	6530-63	3	SL012802	Opiorphin prepropeptide	PROL1	Q99935	58503	OPRPN	Human	RFU	Protein
seq.19786.26	-0.506753	0.000325993	19786-26	3	SL006554	Meprin A subunit alpha	MEP1A	Q16819	4224	MEP1A	Human	RFU	Protein
seq.14756.29	-0.50663	0.000327271	14756-29	3	SL003177	Intercellular adhesion molecule 2	sICAM-2	P13598	3384	ICAM2	Human	RFU	Protein
seq.23395.5	0.50663	0.000327271	23395-5	3	SL023224	KH domain-containing, RNA-binding, signal transduction-associated protein 2	KHDR2	Q5VWX1	202559	KHDRBS2	Human	RFU	Protein
seq.5400.52	-0.506506	0.000328553	5400-52	3	SL003184	Leptin receptor, soluble	sLeptin R	P48357	3953	LEPR	Human	RFU	Protein
seq.4923.79	-0.50626	0.00033113	4923-79	1	SL005201	Muellerian-inhibiting factor	MIS	P03971	268	AMH	Human	RFU	Protein
seq.21857.26	0.505273	0.000341623	21857-26	3	SL004936	Guanine nucleotide-binding protein subunit beta-2-like 1	RACK1	P63244	10399	RACK1	Human	RFU	Protein
seq.22800.24	-0.504903	0.000345635	22800-24	3	SL022775	Telethonin	TELT	O15273	8557	TCAP	Human	RFU	Protein
seq.4904.7	-0.504286	0.000352415	4904-7	1	SL003710	Caspase-2	Caspase-2	P42575	835	CASP2	Human	RFU	Protein
seq.17675.17	0.504039	0.000355161	17675-17	3	SL019552	Acyl-coenzyme A thioesterase 13	ACO13	Q9NPJ3	55856	ACOT13	Human	RFU	Protein
seq.7249.307	-0.504039	0.000355161	7249-307	3	SL007682	Bcl-2-like protein 10	B2L10	Q9HD36	10017	BCL2L10	Human	RFU	Protein
seq.8825.4	-0.504039	0.000355161	8825-4	3	SL012866	Paired immunoglobulin-like type 2 receptor alpha	PILRA	Q9UKJ1	29992	PILRA	Human	RFU	Protein
seq.2994.71	-0.503669	0.000359316	2994-71	2	SL004875	Interleukin-1 receptor-like 2	IL-1Rrp2	Q9HB29	8808	IL1RL2	Human	RFU	Protein
seq.11629.36	-0.503423	0.00036211	11629-36	3	SL007634	TNF receptor-associated factor 4	TRAF4	Q9BUZ4	9618	TRAF4	Human	RFU	Protein
seq.20577.5	-0.503299	0.000363514	20577-5	3	SL021767	Frizzled-8	FZD8	Q9H461	8325	FZD8	Human	RFU	Protein
seq.3169.70	-0.503176	0.000364924	3169-70	2	SL010368	Alpha-L-iduronidase	IDUA	P35475	3425	IDUA	Human	RFU	Protein
seq.13669.6	-0.502806	0.000369181	13669-6	3	SL025861	Fibroblast growth factor receptor 3:Extracellular domain	FGFR-3:ECD	P22607	2261	FGFR3	Human	RFU	Protein
seq.15580.2	-0.502806	0.000369181	15580-2	3	SL008537	Ephrin type-A receptor 7	EPHA7	Q15375	2045	EPHA7	Human	RFU	Protein
seq.3396.54	0.502806	0.000369181	3396-54	2	SL000565	Renin	Renin	P00797	5972	REN	Human	RFU	Protein
seq.8225.86	-0.502806	0.000369181	8225-86	3	SL007179	Ephrin type-B receptor 2	EPHB2	P29323	2048	EPHB2	Human	RFU	Protein
seq.13421.17	-0.502559	0.000372045	13421-17	3	SL020080	Protein kish-B	KISHB	Q9NRX6	56900	TMEM167B	Human	RFU	Protein
seq.9220.7	-0.501819	0.000380755	9220-7	3	SL008895	Ephrin type-B receptor 3	EPHB3	P54753	2049	EPHB3	Human	RFU	Protein
seq.4125.52	-0.501449	0.000385179	4125-52	2	SL003680	Advanced glycosylation end product-specific receptor, soluble	sRAGE	Q15109	177	AGER	Human	RFU	Protein
seq.11510.31	0.501326	0.000386664	11510-31	3	SL005699	Apolipoprotein L1	Apo L1	O14791	8542	APOL1	Human	RFU	Protein
seq.22799.17	-0.501326	0.000386664	22799-17	3	SL022928	TBC1 domain family member 28	TBC28	Q2M2D7	254272	TBC1D28	Human	RFU	Protein
seq.3206.4	-0.501326	0.000386664	3206-4	2	SL008904	Lymphatic vessel endothelial hyaluronic acid receptor 1	LYVE1	Q9Y5Y7	10894	LYVE1	Human	RFU	Protein
seq.23161.3	-0.500833	0.000392655	23161-3	3	SL022557	BTB/POZ domain-containing protein KCTD6	KCTD6	Q8NC69	200845	KCTD6	Human	RFU	Protein
seq.23281.29	0.500833	0.000392655	23281-29	3	SL023391	ADP-ribosylation factor-like protein 8A	ARL8A	Q96BM9	127829	ARL8A	Human	RFU	Protein
seq.21757.49	0.500586	0.000395682	21757-49	3	SL022673	Ubiquitin carboxyl-terminal hydrolase 22	UBP22	Q9UPT9	23326	USP22	Human	RFU	Protein
seq.18309.18	0.499476	0.000409565	18309-18	3	SL007981	Citrate synthase, mitochondrial	CISY	O75390	1431	CS	Human	RFU	Protein
seq.7189.55	-0.499476	0.000409565	7189-55	3	SL018098	Carbohydrate sulfotransferase 3	CHST3	Q7LGC8	9469	CHST3	Human	RFU	Protein
seq.22041.26	0.499352	0.000411134	22041-26	3	SL021459	Dual specificity mitogen-activated protein kinase kinase 5	MP2K5	Q13163	5607	MAP2K5	Human	RFU	Protein
seq.10512.13	-0.499229	0.000412709	10512-13	3	SL025888	Cytokine receptor common subunit beta:Extracellular domain	IL3RB:ECD	P32927	1439	CSF2RB	Human	RFU	Protein
seq.21182.8	0.499229	0.000412709	21182-8	3	SL022269	tRNA-splicing endonuclease subunit Sen15	SEN15	Q8WW01	116461	TSEN15	Human	RFU	Protein
seq.7183.102	-0.498119	0.000427128	7183-102	3	SL018132	Angiopoietin-like protein 8	TD26	Q6UXH0	55908	ANGPTL8	Human	RFU	Protein
seq.17739.1	0.497996	0.000428758	17739-1	3	SL008218	Hydroxyacyl-coenzyme A dehydrogenase, mitochondrial	HCDH	Q16836	3033	HADH	Human	RFU	Protein
seq.18932.84	-0.497996	0.000428758	18932-84	3	SL020267	Nicotinamide/nicotinic acid mononucleotide adenylyltransferase 1	NMNA1	Q9HAN9	64802	NMNAT1	Human	RFU	Protein
seq.21383.37	0.497009	0.000442	21383-37	3	SL013111	Asparaginyl-tRNA synthetase, cytoplasmic	SYNC	O43776	4677	NARS1	Human	RFU	Protein
seq.8971.9	-0.496762	0.000445367	8971-9	3	SL018798	Neurexin-1	NRX1A	Q9ULB1	9378	NRXN1	Human	RFU	Protein
seq.25463.3	0.496146	0.000453887	25463-3	3	SL016416	cAMP-dependent protein kinase type II-beta regulatory subunit	KAP3	P31323	5577	PRKAR2B	Human	RFU	Protein
seq.7050.5	-0.496146	0.000453887	7050-5	3	SL008810	Neuronal growth regulator 1	NEGR1	Q7Z3B1	257194	NEGR1	Human	RFU	Protein
seq.20972.37	0.495899	0.000457336	20972-37	3	SL022151	Cleavage and polyadenylation specificity factor subunit 5	CPSF5	O43809	11051	NUDT21	Human	RFU	Protein
seq.15587.20	-0.495652	0.000460809	15587-20	3	SL009334	Folate receptor beta	FOLR2	P14207	2350	FOLR2	Human	RFU	Protein
seq.5066.134	-0.495652	0.000460809	5066-134	3	SL014270	CMRF35-like molecule 6	CLM6	Q08708	10871	CD300C	Human	RFU	Protein
seq.7870.8	-0.495652	0.000460809	7870-8	3	SL006694	Beta-Ala-His dipeptidase	CNDP1	Q96KN2	84735	CNDP1	Human	RFU	Protein
seq.3484.60	-0.495529	0.000462554	3484-60	2	SL000271	Angiotensinogen	Angiotensinogen	P01019	183	AGT	Human	RFU	Protein
seq.19163.26	0.495405	0.000464305	19163-26	3	SL011278	Leucine-rich repeat-containing protein 59	LRC59	Q96AG4	55379	LRRC59	Human	RFU	Protein
seq.15486.126	0.494789	0.00047315	15486-126	3	SL008573	Amiloride-sensitive amine oxidase [copper-containing]	ABP1	P19801	26	AOC1	Human	RFU	Protein
seq.22104.39	-0.494665	0.000474937	22104-39	3	SL022903	Homeobox protein CDX-1	CDX1	P47902	1044	CDX1	Human	RFU	Protein
seq.23266.62	0.494665	0.000474937	23266-62	3	SL008762	MIT domain-containing protein 1	MITD1	Q8WV92	129531	MITD1	Human	RFU	Protein
seq.18876.77	-0.494249	0.000481016	18876-77	3	SL021174	Carbohydrate sulfotransferase 4	CHST4	Q8NCG5	10164	CHST4	Human	RFU	Protein
seq.5715.4	0.493432	0.000493146	5715-4	3	SL017100	Protein ABHD14A	ABHEA	Q9BUJ0	25864	ABHD14A	Human	RFU	Protein
seq.24637.3	0.493309	0.000495001	24637-3	3	SL023182	Transcription elongation factor A protein-like 5	TCAL5	Q5H9L2	340543	TCEAL5	Human	RFU	Protein
seq.22587.37	-0.492815	0.000502483	22587-37	3	SL022633	Ephrin type-A receptor 6	EPHA6	Q9UF33	285220	EPHA6	Human	RFU	Protein
seq.11450.110	0.492692	0.00050437	11450-110	3	SL004901	Protein disulfide-isomerase	Protein disulfide-isomerase	P07237	5034	P4HB	Human	RFU	Protein
seq.22967.15	-0.492692	0.00050437	22967-15	3	SL007504	Growth/differentiation factor 7	GDF7	Q7Z4P5	151449	GDF7	Human	RFU	Protein
seq.23243.120	0.492692	0.00050437	23243-120	3	SL008153	40S ribosomal protein S25	RS25	P62851	6230	RPS25	Human	RFU	Protein
seq.3050.7	0.492569	0.000506263	3050-7	2	SL000017	von Willebrand factor	vWF	P04275	7450	VWF	Human	RFU	Protein
seq.9227.15	-0.492445	0.000508162	9227-15	3	SL005211	Programmed cell death protein 1	PD-1	Q15116	5133	PDCD1	Human	RFU	Protein
seq.9326.33	-0.492322	0.000510068	9326-33	3	SL004711	Inter-alpha-trypsin inhibitor heavy chain H2	ITI heavy chain H2	P19823	3698	ITIH2	Human	RFU	Protein
seq.19560.23	0.492075	0.000513898	19560-23	3	SL021489	Plexin-A4	PLXA4	Q9HCM2	91584	PLXNA4	Human	RFU	Protein
seq.4498.62	0.491829	0.000517755	4498-62	2	SL003764	Neural cell adhesion molecule 1, 120 kDa isoform	NCAM-120	P13591	4684	NCAM1	Human	RFU	Protein
seq.12787.47	-0.491088	0.000529481	12787-47	3	SL014834	Zinc finger protein 134	ZN134	P52741	7693	ZNF134	Human	RFU	Protein
seq.3421.54	-0.491088	0.000529481	3421-54	2	SL004635	Tumor necrosis factor ligand superfamily member 8	CD30 Ligand	P32971	944	TNFSF8	Human	RFU	Protein
seq.2741.22	-0.490718	0.000535433	2741-22	2	SL005217	Sialic acid-binding Ig-like lectin 6	Siglec-6	O43699	946	SIGLEC6	Human	RFU	Protein
seq.15312.14	0.490472	0.000539435	15312-14	3	SL019555	Protein argonaute-1	AGO1	Q9UL18	26523	AGO1	Human	RFU	Protein
seq.25444.29	0.490472	0.000539435	25444-29	3	SL023696	Type I inositol 1,4,5-trisphosphate 5-phosphatase	I5P1	Q14642	3632	INPP5A	Human	RFU	Protein
seq.6920.1	-0.489855	0.000549556	6920-1	3	SL018027	GDNF family receptor alpha-like	GFRAL	Q6UXV0	389400	GFRAL	Human	RFU	Protein
seq.25266.14	0.489485	0.000555711	25266-14	3	SL023575	Oxysterol-binding protein-related protein 1	OSBL1	Q9BXW6	114876	OSBPL1A	Human	RFU	Protein
seq.3825.18	0.489238	0.000559848	3825-18	2	SL010502	Mitogen-activated protein kinase 8	MK08	P45983	5599	MAPK8	Human	RFU	Protein
seq.2571.12	-0.488992	0.000564014	2571-12	3	SL000045	Insulin-like growth factor-binding protein 3	IGFBP-3	P17936	3486	IGFBP3	Human	RFU	Protein
seq.25949.3	0.488375	0.000574548	25949-3	3	SL024271	1-phosphatidylinositol 4,5-bisphosphate phosphodiesterase delta-3	PLCD3	Q8N3E9	113026	PLCD3	Human	RFU	Protein
seq.8927.6	-0.488128	0.000578811	8927-6	3	SL018723	Uncharacterized protein C7orf73	CG073	E0CX11	647087	None	Human	RFU	Protein
seq.3823.9	-0.487882	0.000583103	3823-9	1	SL010505	Megakaryocyte-associated tyrosine-protein kinase	MATK	P42679	4145	MATK	Human	RFU	Protein
seq.12956.40	0.487758	0.000585259	12956-40	3	SL019438	KIF1-binding protein	KBP	Q96EK5	26128	KIFBP	Human	RFU	Protein
seq.5736.1	-0.487758	0.000585259	5736-1	3	SL006573	Trem-like transcript 2 protein	TRML2	Q5T2D2	79865	TREML2	Human	RFU	Protein
seq.6410.26	-0.487758	0.000585259	6410-26	3	SL007424	Early placenta insulin-like peptide	INSL4	Q14641	3641	INSL4	Human	RFU	Protein
seq.24944.12	0.487265	0.000593957	24944-12	3	SL023628	RalBP1-associated Eps domain-containing protein 2	REPS2	Q8NFH8	9185	REPS2	Human	RFU	Protein
seq.19240.265	0.487142	0.00059615	19240-265	3	SL010229	28 kDa heat- and acid-stable phosphoprotein	HAP28	Q13442	11333	PDAP1	Human	RFU	Protein
seq.22078.4	-0.487018	0.00059835	22078-4	3	SL022902	Tyrosine aminotransferase	ATTY	P17735	6898	TAT	Human	RFU	Protein
seq.5532.53	-0.486772	0.000602771	5532-53	3	SL003060	Fibroblast growth factor receptor 1	bFGF-R	P11362	2260	FGFR1	Human	RFU	Protein
seq.9839.148	0.486772	0.000602771	9839-148	3	SL004506	Toll/interleukin-1 receptor domain-containing adapter protein	Tirap	P58753	114609	TIRAP	Human	RFU	Protein
seq.12376.85	0.486648	0.000604993	12376-85	3	SL003762	Cyclin-dependent kinase 4 inhibitor D	p19-INK4d	P55273	1032	CDKN2D	Human	RFU	Protein
seq.22521.13	-0.486648	0.000604993	22521-13	3	SL022763	Homeobox protein OTX2	OTX2	P32243	5015	OTX2	Human	RFU	Protein
seq.9484.75	-0.486648	0.000604993	9484-75	3	SL004857	Desmoglein-2	Desmoglein-2	Q14126	1829	DSG2	Human	RFU	Protein
seq.23663.28	0.486401	0.000609458	23663-28	3	SL008447	Vacuolar ATP synthase subunit C 1	VATC1	P21283	528	ATP6V1C1	Human	RFU	Protein
seq.18895.54	0.485538	0.000625321	18895-54	3	SL014901	Glutathione S-transferase Mu 4	GSTM4	Q03013	2948	GSTM4	Human	RFU	Protein
seq.6993.8	-0.485538	0.000625321	6993-8	3	SL000246	5'-Nucleotidase	5'-Nucleotidase	P21589	4907	NT5E	Human	RFU	Protein
seq.7928.183	0.484798	0.000639212	7928-183	3	SL007023	Protein-tyrosine sulfotransferase 1	TPST1	O60507	8460	TPST1	Human	RFU	Protein
seq.18419.20	0.484675	0.000641554	18419-20	3	SL004614	Actin-related protein 2/3 complex subunit 5	p16-ARC	O15511	10092	ARPC5	Human	RFU	Protein
seq.24910.18	0.484675	0.000641554	24910-18	3	SL010248	Non-POU domain-containing octamer-binding protein	NonO protein	Q15233	4841	NONO	Human	RFU	Protein
seq.7218.87	-0.484675	0.000641554	7218-87	3	SL018093	Sodium/potassium-transporting ATPase subunit beta-2	AT1B2	P14415	482	ATP1B2	Human	RFU	Protein
seq.11546.7	-0.484428	0.000646261	11546-7	3	SL007558	Cytoglobin	CYGB	Q8WWM9	114757	CYGB	Human	RFU	Protein
seq.20079.6	-0.484428	0.000646261	20079-6	3	SL021781	Phosphoenolpyruvate carboxykinase [GTP], mitochondrial	PCKGM	Q16822	5106	PCK2	Human	RFU	Protein
seq.10438.19	-0.484058	0.00065338	10438-19	3	SL007128	Granulocyte-macrophage colony-stimulating factor receptor subunit alpha	CSF2R	P15509	1438	CSF2RA	Human	RFU	Protein
seq.24683.11	0.484058	0.00065338	24683-11	3	SL023426	GTPase IMAP family member 7	GIMA7	Q8NHV1	168537	GIMAP7	Human	RFU	Protein
seq.12687.2	0.483811	0.000658164	12687-2	3	SL008215	2,4-dienoyl-CoA reductase, mitochondrial	DECR	Q16698	1666	DECR1	Human	RFU	Protein
seq.14095.1	-0.483811	0.000658164	14095-1	3	SL005204	NKG2-D type II integral membrane protein	NKG2D	P26718	100528032	KLRK1	Human	RFU	Protein
seq.21227.18	0.483688	0.000660568	21227-18	3	SL000576	SULT 1A1*2	SULT 1A1*2	P50225	6817	SULT1A1	Human	RFU	Protein
seq.5093.47	-0.483688	0.000660568	5093-47	3	SL007774	Protein jagged-2	JAG2	Q9Y219	3714	JAG2	Human	RFU	Protein
seq.9055.81	-0.483688	0.000660568	9055-81	3	SL018834	Myocardial zonula adherens protein	MYZAP	P0CAP1	100820829	MYZAP	Human	RFU	Protein
seq.8858.21	-0.483441	0.0006654	8858-21	3	SL018692	Basic leucine zipper transcriptional factor ATF-like 3	BATF3	Q9NR55	55509	BATF3	Human	RFU	Protein
seq.12669.30	-0.483071	0.000672707	12669-30	3	SL019789	E3 ubiquitin-protein ligase HECW1	HECW1	Q76N89	23072	HECW1	Human	RFU	Protein
seq.15491.20	0.483071	0.000672707	15491-20	3	SL008437	Endosialin	CD248	Q9HCU0	57124	CD248	Human	RFU	Protein
seq.10848.137	-0.482948	0.000675159	10848-137	3	SL018632	Butyrophilin-like protein 3	BTNL3	Q6UXE8	10917	BTNL3	Human	RFU	Protein
seq.8261.51	-0.482825	0.000677619	8261-51	3	SL008866	Erythrocyte band 7 integral membrane protein	STOM	P27105	2040	STOM	Human	RFU	Protein
seq.22121.43	-0.482455	0.000685046	22121-43	3	SL016989	DDB1- and CUL4-associated factor 12	DCA12	Q5T6F0	25853	DCAF12	Human	RFU	Protein
seq.16609.106	-0.482208	0.000690038	16609-106	3	SL012592	Kin of IRRE-like protein 2	KIRR2	Q6UWL6	84063	KIRREL2	Human	RFU	Protein
seq.7257.18	-0.482208	0.000690038	7257-18	3	SL012764	Tuberoinfundibular peptide of 39 residues	TIP39	Q96A98	113091	PTH2	Human	RFU	Protein
seq.14068.29	0.481961	0.000695063	14068-29	3	SL003197	C-C motif chemokine 25	TECK	O15444	6370	CCL25	Human	RFU	Protein
seq.7736.28	-0.481838	0.000697588	7736-28	3	SL018248	Opalin	OPALI	Q96PE5	93377	OPALIN	Human	RFU	Protein
seq.19166.15	0.481714	0.000700121	19166-15	3	SL008098	40S ribosomal protein S19	RS19	P39019	6223	RPS19	Human	RFU	Protein
seq.9531.24	0.481344	0.000707769	9531-24	3	SL014572	Leukocyte-specific transcript 1 protein	LST1	O00453	7940	LST1	Human	RFU	Protein
seq.12784.10	-0.481221	0.000710335	12784-10	3	SL025797	Amyloid beta A4 precursor protein-binding family B member 3:Phosphotyrosine Interaction Domain 1,Isoform II	APBB3:PID 1	O95704	10307	APBB3	Human	RFU	Protein
seq.14056.4	-0.480728	0.000720682	14056-4	3	SL013948	Glycoprotein hormones alpha chain	Glycoprotein hormones a-chain	P01215	1081	CGA	Human	RFU	Protein
seq.10852.114	0.480604	0.00072329	10852-114	3	SL012987	Heterogeneous nuclear ribonucleoprotein D-like	HNRDL	O14979	9987	HNRNPDL	Human	RFU	Protein
seq.13516.46	-0.480358	0.000728531	13516-46	3	SL016509	ER membrane protein complex subunit 4	TMM85	Q5J8M3	51234	EMC4	Human	RFU	Protein
seq.23536.14	-0.480358	0.000728531	23536-14	3	SL023781	Uncharacterized protein C19orf84	CS084	I3L1E1	147646	None	Human	RFU	Protein
seq.16918.198	-0.480234	0.000731165	16918-198	3	SL004491	Toll-like receptor 3	TLR3	O15455	7098	TLR3	Human	RFU	Protein
seq.11657.86	-0.479618	0.00074446	11657-86	3	SL006979	Suppressor of cytokine signaling 7	SOCS7	O14512	30837	SOCS7	Human	RFU	Protein
seq.15573.110	-0.479124	0.000755252	15573-110	3	SL008782	Neurocan core protein	CSPG3	O14594	1463	NCAN	Human	RFU	Protein
seq.21567.214	-0.478878	0.0007607	21567-214	3	SL012817	Complement C1q tumor necrosis factor-related protein 4	C1QT4	Q9BXJ3	114900	C1QTNF4	Human	RFU	Protein
seq.6414.8	-0.478384	0.000771702	6414-8	3	SL008961	Out at first protein homolog	OAF	Q86UD1	220323	OAF	Human	RFU	Protein
seq.24907.3	0.478014	0.000780047	24907-3	3	SL023621	Mitochondrial-processing peptidase subunit alpha	MPPA	Q10713	23203	PMPCA	Human	RFU	Protein
seq.9595.11	-0.478014	0.000780047	9595-11	3	SL019028	Beta-1,4-galactosyltransferase 2	B4GT2	O60909	8704	B4GALT2	Human	RFU	Protein
seq.10917.40	-0.477891	0.000782847	10917-40	3	SL006983	Guanine nucleotide-binding protein G(I)/G(S)/G(O) subunit gamma-T2	GBGT2	O14610	2793	GNGT2	Human	RFU	Protein
seq.17849.6	0.477891	0.000782847	17849-6	3	SL021009	Developmentally-regulated GTP-binding protein 1	DRG1	Q9Y295	4733	DRG1	Human	RFU	Protein
seq.19574.5	0.477891	0.000782847	19574-5	3	SL000542	Integrin alpha-IIb: beta-3 complex	gpIIbIIIa	P08514|P05106	3674|3690	ITGA2B|ITGB3	Human	RFU	Protein
seq.22966.20	0.477891	0.000782847	22966-20	3	SL020978	Gamma-aminobutyric acid receptor-associated protein	GBRAP	O95166	11337	GABARAP	Human	RFU	Protein
seq.14144.3	0.477767	0.000785655	14144-3	3	SL019979	Histone H2A type 3	H2A3	Q7L7L0	92815	H2AW	Human	RFU	Protein
seq.3184.25	-0.477767	0.000785655	3184-25	2	SL000358	Coagulation factor VII	Coagulation Factor VII	P08709	2155	F7	Human	RFU	Protein
seq.9221.6	0.477521	0.0007913	9221-6	3	SL017093	Inositol 1,4,5-trisphosphate receptor-interacting protein-like 1	IPIL1	Q6GPH6	150771	ITPRIPL1	Human	RFU	Protein
seq.6933.20	-0.477274	0.00079698	6933-20	3	SL018017	39S ribosomal protein L34, mitochondrial	RM34	Q9BQ48	64981	MRPL34	Human	RFU	Protein
seq.10080.9	0.477151	0.000799834	10080-9	3	SL019240	Translation initiation factor eIF-2B subunit alpha	EI2BA	Q14232	1967	EIF2B1	Human	RFU	Protein
seq.12758.47	-0.476534	0.000814241	12758-47	3	SL019871	Glutamate receptor ionotropic, delta-2	GRID2	O43424	2895	GRID2	Human	RFU	Protein
seq.2785.15	-0.476534	0.000814241	2785-15	2	SL000515	C-C motif chemokine 8	MCP-2	P80075	6355	CCL8	Human	RFU	Protein
seq.2644.11	0.476287	0.000820069	2644-11	2	SL000551	Protein kinase C alpha type	PKC-A	P17252	5578	PRKCA	Human	RFU	Protein
seq.6923.1	0.476164	0.000822997	6923-1	3	SL012351	Procollagen-lysine,2-oxoglutarate 5-dioxygenase 2	PLOD2	O00469	5352	PLOD2	Human	RFU	Protein
seq.5098.79	-0.476041	0.000825934	5098-79	3	SL014209	Killer cell lectin-like receptor subfamily F member 1	KLRF1	Q9NZS2	51348	KLRF1	Human	RFU	Protein
seq.10569.28	0.475794	0.000831837	10569-28	3	SL012443	Microfibrillar-associated protein 2	MFAP2	P55001	4237	MFAP2	Human	RFU	Protein
seq.6351.55	-0.475794	0.000831837	6351-55	3	SL017426	B-cell antigen receptor complex-associated protein beta chain	CD79B	P40259	974	CD79B	Human	RFU	Protein
seq.24671.15	0.475671	0.000834802	24671-15	3	SL007810	Apoptosis-associated speck-like protein containing a CARD	ASC	Q9ULZ3	29108	PYCARD	Human	RFU	Protein
seq.3390.72	0.475671	0.000834802	3390-72	2	SL010512	PIK3CA/PIK3R1	PIK3CA/PIK3R1	P42336|P27986	5290|5295	PIK3CA|PIK3R1	Human	RFU	Protein
seq.24979.17	0.475547	0.000837777	24979-17	3	SL013051	Eukaryotic translation initiation factor 3 subunit B	EIF3B	P55884	8662	EIF3B	Human	RFU	Protein
seq.11814.29	-0.475424	0.000840761	11814-29	3	SL000134	Hepatocyte growth factor receptor	Met	P08581	4233	MET	Human	RFU	Protein
seq.5717.2	0.475424	0.000840761	5717-2	3	SL004657	Cartilage intermediate layer protein 1	CILP	O75339	8483	CILP	Human	RFU	Protein
seq.23693.4	0.475301	0.000843755	23693-4	3	SL023148	MAP kinase-interacting serine/threonine-protein kinase 1	MKNK1	Q9BUB5	8569	MKNK1	Human	RFU	Protein
seq.20964.13	0.475177	0.000846759	20964-13	3	SL022213	40S ribosomal protein S14	RS14	P62263	6208	RPS14	Human	RFU	Protein
seq.21241.1	0.475177	0.000846759	21241-1	3	SL011277	N-acetyltransferase 6	NAT6	Q93015	24142	NAA80	Human	RFU	Protein
seq.10363.13	0.474684	0.000858868	10363-13	3	SL004097	Mothers against decapentaplegic homolog 3	SMAD3	P84022	4088	SMAD3	Human	RFU	Protein
seq.24425.8	0.474437	0.000864981	24425-8	3	SL012446	Methionyl-tRNA synthetase, cytoplasmic	SYMC	P56192	4141	MARS1	Human	RFU	Protein
seq.5112.73	-0.474314	0.000868052	5112-73	3	SL014268	OX-2 membrane glycoprotein	OX2G	P41217	4345	CD200	Human	RFU	Protein
seq.8355.80	-0.474191	0.000871133	8355-80	3	SL018469	Isthmin-1	ISM1	B1AKI9	140862	None	Human	RFU	Protein
seq.5460.60	0.474067	0.000874223	5460-60	3	SL004750	ATP-dependent RNA helicase DDX19B	DEAD-box protein 19B	Q9UMR2	11269	DDX19B	Human	RFU	Protein
seq.5807.77	-0.473944	0.000877323	5807-77	3	SL007195	CD70 antigen	CD70	P32970	970	CD70	Human	RFU	Protein
seq.8756.41	-0.473697	0.000883553	8756-41	3	SL025906	Potassium voltage-gated channel subfamily E regulatory beta subunit 5:N-term, opposite side of membrane	KCE1L:N-term	Q9UJ90	23630	KCNE5	Human	RFU	Protein
seq.10070.22	0.473574	0.000886683	10070-22	3	SL016406	1-phosphatidylinositol 4,5-bisphosphate phosphodiesterase gamma-2	PLCG2	P16885	5336	PLCG2	Human	RFU	Protein
seq.12678.66	0.473574	0.000886683	12678-66	3	SL013011	U1 small nuclear ribonucleoprotein A	SNRPA	P09012	6626	SNRPA	Human	RFU	Protein
seq.5581.28	-0.473574	0.000886683	5581-28	3	SL012486	Fibrinogen-like protein 1	FGL1	Q08830	2267	FGL1	Human	RFU	Protein
seq.11232.46	-0.473327	0.000892973	11232-46	3	SL003164	Transcobalamin-1	Holo-TC I	P20061	6947	TCN1	Human	RFU	Protein
seq.15634.139	-0.473327	0.000892973	15634-139	3	SL012379	Slit homolog 1 protein	SLIT1	O75093	6585	SLIT1	Human	RFU	Protein
seq.4568.17	-0.473327	0.000892973	4568-17	2	SL014070	SLIT and NTRK-like protein 5	SLIK5	O94991	26050	SLITRK5	Human	RFU	Protein
seq.6392.7	0.472957	0.000902482	6392-7	3	SL004674	WNT1-inducible-signaling pathway protein 2	WISP-2	O76076	8839	CCN5	Human	RFU	Protein
seq.13940.19	0.472587	0.000912081	13940-19	3	SL025893	Gamma-interferon-inducible protein 16:Isoform 2, Hematopoietic expression, interferon-inducible nature, and nuclear localization 1	IP16:HIN 1	Q16666	3428	IFI16	Human	RFU	Protein
seq.9319.59	-0.472464	0.000915301	9319-59	3	SL007510	Transmembrane emp24 domain-containing protein 4	TMED4	Q7Z7H5	222068	TMED4	Human	RFU	Protein
seq.5352.11	-0.47234	0.000918531	5352-11	3	SL004145	Tumor necrosis factor receptor superfamily member 14	HVEM	Q92956	8764	TNFRSF14	Human	RFU	Protein
seq.23298.148	0.472217	0.000921772	23298-148	3	SL023180	Acyl-coenzyme A thioesterase THEM4	THEM4	Q5T1C6	117145	THEM4	Human	RFU	Protein
seq.8315.5	-0.472094	0.000925022	8315-5	3	SL012695	Beta-defensin 119	DB119	Q8N690	245932	DEFB119	Human	RFU	Protein
seq.9284.25	-0.472094	0.000925022	9284-25	3	SL008544	Secreted frizzled-related protein 4	SFRP4	Q6FHJ7	6424	SFRP4	Human	RFU	Protein
seq.24447.26	0.471847	0.000931554	24447-26	3	SL023741	Protein FAM221A	F221A	A4D161	340277	FAM221A	Human	RFU	Protein
seq.24486.1	-0.471847	0.000931554	24486-1	3	SL005450	B-cell lymphoma/leukemia 11A	B-cell CLL 11A	Q9H165	53335	BCL11A	Human	RFU	Protein
seq.5754.76	-0.471847	0.000931554	5754-76	3	SL012879	Insulin-like peptide INSL6	INSL6	Q9Y581	11172	INSL6	Human	RFU	Protein
seq.23312.16	0.471724	0.000934836	23312-16	3	SL023177	Rab-like protein 3	RABL3	Q5HYI8	285282	RABL3	Human	RFU	Protein
seq.2761.49	-0.471724	0.000934836	2761-49	2	SL004336	Fibroblast growth factor 18	FGF-18	O76093	8817	FGF18	Human	RFU	Protein
seq.24674.22	0.4716	0.000938128	24674-22	3	SL010913	Egl nine homolog 2	EGLN2	Q96KS0	112398	EGLN2	Human	RFU	Protein
seq.7655.11	-0.471477	0.00094143	7655-11	3	SL002785	N-terminal pro-BNP	N-terminal pro-BNP	P16860	4879	NPPB	Human	RFU	Protein
seq.17427.26	-0.47123	0.000948065	17427-26	3	SL018773	Neuroligin-3	NLGN3	Q9NZ94	54413	NLGN3	Human	RFU	Protein
seq.10506.53	-0.470984	0.000954742	10506-53	3	SL007962	Membrane-associated progesterone receptor component 2	PGRC2	O15173	10424	PGRMC2	Human	RFU	Protein
seq.7955.195	-0.47086	0.000958097	7955-195	3	SL004710	Inter-alpha-trypsin inhibitor heavy chain H1	ITI heavy chain H1	P19827	3697	ITIH1	Human	RFU	Protein
seq.20960.47	0.470614	0.000964837	20960-47	3	SL013232	Far upstream element-binding protein 1	FUBP1	Q96AE4	8880	FUBP1	Human	RFU	Protein
seq.2475.1	-0.470614	0.000964837	2475-1	3	SL004010	Mast/stem cell growth factor receptor Kit	SCF sR	P10721	3815	KIT	Human	RFU	Protein
seq.5443.62	-0.470367	0.00097162	5443-62	2	SL002505	Atrial natriuretic factor	ANP	P01160	4878	NPPA	Human	RFU	Protein
seq.8273.84	-0.470367	0.00097162	8273-84	3	SL007540	Interleukin-31 receptor subunit alpha	IL31R	Q8NI17	133396	IL31RA	Human	RFU	Protein
seq.14246.50	0.47012	0.000978445	14246-50	3	SL016379	Docking protein 2	DOK2	O60496	9046	DOK2	Human	RFU	Protein
seq.9290.8	-0.469997	0.000981874	9290-8	3	SL017122	Regulator of microtubule dynamics protein 3	RMD3	Q96TC7	55177	RMDN3	Human	RFU	Protein
seq.17856.23	0.469504	0.000995696	17856-23	3	SL020966	5'(3')-deoxyribonucleotidase, mitochondrial	NT5M	Q9NPB1	56953	NT5M	Human	RFU	Protein
seq.10075.75	0.46938	0.000999179	10075-75	3	SL019254	Acyl-CoA-binding domain-containing protein 6	ACBD6	Q9BR61	84320	ACBD6	Human	RFU	Protein
seq.19281.86	0.46938	0.000999179	19281-86	3	SL014605	Transcription factor MafG	MAFG	O15525	4097	MAFG	Human	RFU	Protein
seq.6294.11	0.469134	0.00100618	6294-11	3	SL017389	B melanoma antigen 2	BAGE2	Q86Y30	85319	BAGE2	Human	RFU	Protein
seq.22397.2	-0.468887	0.00101322	22397-2	3	SL010208	X-box-binding protein 1	XBP1	P17861	7494	XBP1	Human	RFU	Protein
seq.15449.33	-0.468763	0.00101676	15449-33	3	SL010387	T-cell immunoglobulin and mucin domain-containing protein 4	TIM-4	Q96H15	91937	TIMD4	Human	RFU	Protein
seq.23543.92	0.46864	0.0010203	23543-92	3	SL023421	Probable tRNA pseudouridine synthase 1	TRUB1	Q8WWH5	142940	TRUB1	Human	RFU	Protein
seq.14090.23	0.468517	0.00102386	14090-23	3	SL020308	Differentially expressed in FDCP 6 homolog	DEFI6	Q9H4E7	50619	DEF6	Human	RFU	Protein
seq.15527.90	-0.46827	0.00103102	15527-90	3	SL008018	Dihydrolipoyl dehydrogenase, mitochondrial	DLDH	P09622	1738	DLD	Human	RFU	Protein
seq.4889.82	-0.46827	0.00103102	4889-82	1	SL009951	Protein Wnt-7a	WNT7A	O00755	7476	WNT7A	Human	RFU	Protein
seq.11375.49	-0.468147	0.00103461	11375-49	3	SL019436	Forkhead box protein L2	FOXL2	P58012	668	FOXL2	Human	RFU	Protein
seq.20447.11	-0.468147	0.00103461	20447-11	3	SL022258	Homeobox protein TGIF2LY	TF2LY	Q8IUE0	90655	TGIF2LY	Human	RFU	Protein
seq.19153.53	-0.468023	0.00103821	19153-53	3	SL006309	Metallophosphoesterase MPPED2	MPPD2	Q15777	744	MPPED2	Human	RFU	Protein
seq.8219.14	-0.468023	0.00103821	8219-14	3	SL012373	Zymogen granule membrane protein 16	ZG16	O60844	653808	ZG16	Human	RFU	Protein
seq.11549.6	-0.467777	0.00104545	11549-6	3	SL007314	Insulin gene enhancer protein ISL-1	ISL1	P61371	3670	ISL1	Human	RFU	Protein
seq.13387.55	-0.467777	0.00104545	13387-55	3	SL015293	ETS homologous factor	EHF	Q9NZC4	26298	EHF	Human	RFU	Protein
seq.5115.31	0.467653	0.00104909	5115-31	3	SL005213	Tumor necrosis factor receptor superfamily member 19L	RELT	Q969Z4	84957	RELT	Human	RFU	Protein
seq.7258.5	-0.467653	0.00104909	7258-5	3	SL004558	Bone marrow proteoglycan	EMBP	P13727	5553	PRG2	Human	RFU	Protein
seq.8235.48	-0.46753	0.00105274	8235-48	3	SL007079	Secretogranin-1	SCG1	P05060	1114	CHGB	Human	RFU	Protein
seq.7015.8	-0.467407	0.0010564	7015-8	3	SL018005	Leukocyte immunoglobulin-like receptor subfamily B member 5	LIRB5	O75023	10990	LILRB5	Human	RFU	Protein
seq.25964.12	-0.467283	0.00106007	25964-12	3	SL012817	Complement C1q tumor necrosis factor-related protein 4	C1QT4	Q9BXJ3	114900	C1QTNF4	Human	RFU	Protein
seq.8869.5	-0.46716	0.00106375	8869-5	3	SL018709	Butyrophilin subfamily 2 member A1	BT2A1	Q7KYR7	11120	BTN2A1	Human	RFU	Protein
seq.7130.4	-0.467037	0.00106745	7130-4	3	SL008478	Leukocyte-associated immunoglobulin-like receptor 2	LAIR2	Q6ISS4	3904	LAIR2	Human	RFU	Protein
seq.6629.3	0.466913	0.00107115	6629-3	3	SL004532	Beta-defensin 1	HBD-1	P60022	1672	DEFB1	Human	RFU	Protein
seq.9038.12	-0.46679	0.00107487	9038-12	3	SL004980	Protein JTB	JTB	O76095	10899	JTB	Human	RFU	Protein
seq.9394.19	-0.466667	0.0010786	9394-19	3	SL005492	Carboxypeptidase Q	Aminopeptidase	Q9Y646	10404	CPQ	Human	RFU	Protein
seq.19120.33	-0.466543	0.00108234	19120-33	3	SL014720	D-amino-acid oxidase	OXDA	P14920	1610	DAO	Human	RFU	Protein
seq.14603.51	0.466297	0.00108986	14603-51	3	SL020082	Uncharacterized protein KIAA0040	KIAA0040	Q15053	9674	KIAA0040	Human	RFU	Protein
seq.19555.1	0.466173	0.00109363	19555-1	3	SL013060	Small ubiquitin-related modifier 2	SUMO2	P61956	6613	SUMO2	Human	RFU	Protein
seq.22774.20	0.46605	0.00109742	22774-20	3	SL022935	tRNA-splicing endonuclease subunit Sen34	SEN34	Q9BSV6	79042	TSEN34	Human	RFU	Protein
seq.18183.3	0.46568	0.00110885	18183-3	3	SL020981	Low density lipoprotein receptor adapter protein 1	ARH	Q5SW96	26119	LDLRAP1	Human	RFU	Protein
seq.5036.50	-0.465557	0.00111268	5036-50	1	SL004782	Tumor necrosis factor-inducible gene 6 protein	TSG-6	P98066	7130	TNFAIP6	Human	RFU	Protein
seq.4970.55	-0.465433	0.00111653	4970-55	1	SL000339	Carbonic anhydrase 2	carbonic anhydrase II	P00918	760	CA2	Human	RFU	Protein
seq.20374.41	0.46531	0.00112039	20374-41	3	SL021991	Ubiquinone biosynthesis protein COQ9, mitochondrial	COQ9	O75208	57017	COQ9	Human	RFU	Protein
seq.8320.5	-0.465063	0.00112814	8320-5	3	SL018488	SAFB-like transcription modulator	SLTM	Q9NWH9	79811	SLTM	Human	RFU	Protein
seq.12724.81	0.464817	0.00113594	12724-81	3	SL005468	Cold-inducible RNA-binding protein	CIRBP	Q14011	1153	CIRBP	Human	RFU	Protein
seq.12814.17	-0.464817	0.00113594	12814-17	3	SL019933	RNA-binding protein 40	RBM40	Q96LT9	55599	RNPC3	Human	RFU	Protein
seq.15514.26	0.464817	0.00113594	15514-26	3	SL001814	Cholinesterase	Pseudocholinesterase	P06276	590	BCHE	Human	RFU	Protein
seq.21716.29	-0.464817	0.00113594	21716-29	3	SL019014	Alpha-(1,3)-fucosyltransferase	FUT7	Q11130	2529	FUT7	Human	RFU	Protein
seq.15412.40	-0.464076	0.00115962	15412-40	3	SL003731	Baculoviral IAP repeat-containing protein 7	KIAP	Q96CA5	79444	BIRC7	Human	RFU	Protein
seq.22588.35	-0.463953	0.00116361	22588-35	3	SL021524	Adhesion G protein-coupled receptor B2	AGRB2	O60241	576	ADGRB2	Human	RFU	Protein
seq.8998.15	-0.46383	0.00116761	8998-15	3	SL018828	Heparan sulfate glucosamine 3-O-sulfotransferase 4	HS3S4	Q9Y661	9951	HS3ST4	Human	RFU	Protein
seq.9523.34	-0.463583	0.00117565	9523-34	3	SL025894	Integral membrane protein 2C:C-term	ITM2C:C-term	Q9NQX7	81618	ITM2C	Human	RFU	Protein
seq.5280.68	-0.463213	0.00118781	5280-68	5	SL016563	Mitochondrial glutamate carrier 2	GHC2	Q9H1K4	83733	SLC25A18	Human	RFU	Protein
seq.13733.5	-0.46309	0.00119189	13733-5	3	SL004250	Interleukin-12 subunit beta	IL-12 p40	P29460	3593	IL12B	Human	RFU	Protein
seq.19563.3	-0.462966	0.00119597	19563-3	3	SL008781	Seizure 6-like protein	SEZ6L	Q9BYH1	23544	SEZ6L	Human	RFU	Protein
seq.7228.2	0.462843	0.00120008	7228-2	3	SL018113	Alpha-N-acetylgalactosaminide alpha-2,6-sialyltransferase 6	SIA7F	Q969X2	30815	ST6GALNAC6	Human	RFU	Protein
seq.2632.5	-0.462596	0.00120832	2632-5	2	SL004148	Interleukin-12 receptor subunit beta-1	IL-12 Rb1	P42701	3594	IL12RB1	Human	RFU	Protein
seq.24721.17	0.462103	0.00122495	24721-17	3	SL023485	Golgi phosphoprotein 3	GOLP3	Q9H4A6	64083	GOLPH3	Human	RFU	Protein
seq.9343.16	-0.461486	0.00124603	9343-16	3	SL003306	Interleukin-2 receptor subunit beta	IL-2 sRb	P14784	3560	IL2RB	Human	RFU	Protein
seq.21717.44	0.461363	0.00125028	21717-44	3	SL022281	Ubiquitin-conjugating enzyme E2 Q2	UB2Q2	Q8WVN8	92912	UBE2Q2	Human	RFU	Protein
seq.2855.49	0.461116	0.00125883	2855-49	2	SL000409	Mitogen-activated protein kinase 3	ERK-1	P27361	5595	MAPK3	Human	RFU	Protein
seq.9294.45	0.461116	0.00125883	9294-45	3	SL012443	Microfibrillar-associated protein 2	MFAP2	P55001	4237	MFAP2	Human	RFU	Protein
seq.19274.80	0.460623	0.00127608	19274-80	3	SL004593	Alpha-1-syntrophin	Alpha-1-syntrophin	Q13424	6640	SNTA1	Human	RFU	Protein
seq.5680.54	-0.4605	0.00128042	5680-54	3	SL012845	Odorant-binding protein 2b	OBP2B	Q9NPH6	29989	OBP2B	Human	RFU	Protein
seq.12498.12	0.460376	0.00128478	12498-12	3	SL019719	Tax1-binding protein 3	TX1B3	O14907	30851	TAX1BP3	Human	RFU	Protein
seq.11667.29	-0.460253	0.00128915	11667-29	3	SL019556	Tensin-2	TENC1	Q63HR2	23371	TNS2	Human	RFU	Protein
seq.23652.15	-0.460253	0.00128915	23652-15	3	SL023211	Peroxisomal sarcosine oxidase	SOX	Q9P0Z9	51268	PIPOX	Human	RFU	Protein
seq.11266.8	-0.46013	0.00129354	11266-8	3	SL025980	P-selectin glycoprotein ligand 1:Extracellular domain	SELPL:ECD	Q14242	6404	SELPLG	Human	RFU	Protein
seq.6274.15	0.460006	0.00129793	6274-15	3	SL017404	WSC domain-containing protein 2	WSCD2	Q2TBF2	9671	WSCD2	Human	RFU	Protein
seq.12351.25	0.459883	0.00130235	12351-25	3	SL004396	Signal transducer and activator of transcription 1-alpha/beta	STAT1	P42224	6772	STAT1	Human	RFU	Protein
seq.7849.3	0.459759	0.00130677	7849-3	3	SL005409	Glutaminyl-peptide cyclotransferase	Glutaminyl cyclase	Q16769	25797	QPCT	Human	RFU	Protein
seq.10563.13	-0.459513	0.00131566	10563-13	3	SL018021	LysM and putative peptidoglycan-binding domain-containing protein 3	LYSM3	Q7Z3D4	116068	LYSMD3	Human	RFU	Protein
seq.23337.54	0.459513	0.00131566	23337-54	3	SL023493	BTB/POZ domain-containing adapter for CUL3-mediated RhoA degradation protein 3	BACD3	Q9H3F6	83892	KCTD10	Human	RFU	Protein
seq.7197.2	-0.459513	0.00131566	7197-2	3	SL018091	DnaJ homolog subfamily C member 15	DJC15	Q9Y5T4	29103	DNAJC15	Human	RFU	Protein
seq.22824.53	0.459389	0.00132013	22824-53	3	SL022842	V-type proton ATPase subunit C 2	VATC2	Q8NEY4	245973	ATP6V1C2	Human	RFU	Protein
seq.2436.49	-0.459389	0.00132013	2436-49	4	SL004016	C-X-C motif chemokine 16	CXCL16, soluble	Q9H2A7	58191	CXCL16	Human	RFU	Protein
seq.8754.5	-0.459266	0.0013246	8754-5	3	SL007247	Neuromedin-U	NMU	P48645	10874	NMU	Human	RFU	Protein
seq.25416.5	-0.459143	0.0013291	25416-5	3	SL008298	Periaxin	PRAX	Q9BXM0	57716	PRX	Human	RFU	Protein
seq.12665.16	-0.458896	0.00133812	12665-16	3	SL014917	Interleukin enhancer-binding factor 2	ILF2	Q12905	3608	ILF2	Human	RFU	Protein
seq.16907.3	-0.458649	0.0013472	16907-3	3	SL004806	Cell adhesion molecule 2	Nectin-like protein 3	Q8N3J6	253559	CADM2	Human	RFU	Protein
seq.19365.11	0.458649	0.0013472	19365-11	3	SL013348	Branched-chain-amino-acid aminotransferase, mitochondrial	BCAT2	O15382	587	BCAT2	Human	RFU	Protein
seq.5223.59	-0.458526	0.00135176	5223-59	3	SL015728	Glucokinase regulatory protein	GCKR	Q14397	2646	GCKR	Human	RFU	Protein
seq.20512.2	-0.458156	0.00136552	20512-2	3	SL002727	Melanoma-associated antigen MUC18	MUC18	P43121	4162	MCAM	Human	RFU	Protein
seq.6965.19	-0.458156	0.00136552	6965-19	3	SL017948	Contactin-associated protein-like 2	CNTP2	Q9UHC6	26047	CNTNAP2	Human	RFU	Protein
seq.25105.87	0.458033	0.00137014	25105-87	3	SL013261	Eukaryotic translation initiation factor 2A	EIF2A	Q9BY44	83939	EIF2A	Human	RFU	Protein
seq.3038.9	0.458033	0.00137014	3038-9	2	SL003326	C-X-C motif chemokine 11	I-TAC	O14625	6373	CXCL11	Human	RFU	Protein
seq.8051.10	-0.458033	0.00137014	8051-10	3	SL007529	Angiogenic factor with G patch and FHA domains 1	AGGF1	Q8N302	55109	AGGF1	Human	RFU	Protein
seq.23584.2	0.457909	0.00137477	23584-2	3	SL023535	Nucleotide triphosphate diphosphatase NUDT15	NUD15	Q9NV35	55270	NUDT15	Human	RFU	Protein
seq.8475.15	-0.457909	0.00137477	8475-15	3	SL000525	Matrilysin	MMP-7	P09237	4316	MMP7	Human	RFU	Protein
seq.5456.59	-0.457786	0.00137941	5456-59	2	SL006694	Beta-Ala-His dipeptidase	CNDP1	Q96KN2	84735	CNDP1	Human	RFU	Protein
seq.14273.19	0.457663	0.00138407	14273-19	3	SL010939	Prolyl endopeptidase	PPCE	P48147	5550	PREP	Human	RFU	Protein
seq.4991.12	-0.457169	0.00140284	4991-12	1	SL012469	Glypican-5	GPC5	P78333	2262	GPC5	Human	RFU	Protein
seq.10842.7	-0.456799	0.00141706	10842-7	3	SL018620	Beta-1,3-galactosyl-O-glycosyl-glycoprotein beta-1,6-N-acetylglucosaminyltransferase 4	GCNT4	Q9P109	51301	GCNT4	Human	RFU	Protein
seq.13597.20	0.456553	0.00142662	13597-20	3	SL014934	Ras-related protein Rab-31	RAB31	Q13636	11031	RAB31	Human	RFU	Protein
seq.11716.28	-0.456429	0.00143142	11716-28	3	SL019575	Leucine-rich repeat, immunoglobulin-like domain and transmembrane domain-containing protein 2	LRIT2	A6NDA9	340745	LRIT2	Human	RFU	Protein
seq.7903.18	-0.456429	0.00143142	7903-18	3	SL007454	Vesicle-associated membrane protein 3	VAMP3	Q15836	9341	VAMP3	Human	RFU	Protein
seq.18913.3	-0.455936	0.00145075	18913-3	3	SL000391	Cyclin-H	Cyclin H	P51946	902	CCNH	Human	RFU	Protein
seq.9416.77	0.455936	0.00145075	9416-77	3	SL008646	Carboxypeptidase M	CBPM	P14384	1368	CPM	Human	RFU	Protein
seq.13929.27	0.455813	0.00145562	13929-27	3	SL020289	Peroxisomal carnitine O-octanoyltransferase	OCTC	Q9UKG9	54677	CROT	Human	RFU	Protein
seq.11636.33	0.455196	0.0014802	11636-33	3	SL004811	Transgelin-2	Transgelin-2	P37802	8407	TAGLN2	Human	RFU	Protein
seq.14254.27	0.454949	0.00149013	14254-27	3	SL019925	Tyrosine-protein phosphatase non-receptor type 4	PTN4	P29074	5775	PTPN4	Human	RFU	Protein
seq.16323.8	-0.454826	0.00149512	16323-8	3	SL020462	Neurexin-3	NRX3A	Q9Y4C0	9369	NRXN3	Human	RFU	Protein
seq.6086.15	0.454826	0.00149512	6086-15	3	SL012616	Chordin-like protein 2	CRDL2	Q6WN34	25884	CHRDL2	Human	RFU	Protein
seq.9269.7	0.454579	0.00150514	9269-7	3	SL000303	Biotinidase	Biotinidase	P43251	686	BTD	Human	RFU	Protein
seq.5359.65	-0.454332	0.00151522	5359-65	3	SL002702	Serine/threonine-protein kinase pim-1	PIM1	P11309	5292	PIM1	Human	RFU	Protein
seq.5719.66	-0.454332	0.00151522	5719-66	3	SL014977	Protein FAM189A2	CI061	Q15884	9413	FAM189A2	Human	RFU	Protein
seq.19579.5	-0.454209	0.00152028	19579-5	3	SL004526	Neutrophil defensin 1	HNP-1	P59665	1667	DEFA1	Human	RFU	Protein
seq.3166.92	-0.454209	0.00152028	3166-92	1	SL005215	Myeloid cell surface antigen CD33	Siglec-3	P20138	945	CD33	Human	RFU	Protein
seq.12771.19	-0.453469	0.00155097	12771-19	3	SL011309	Zinc finger protein 180	ZN180	Q9UJW8	7733	ZNF180	Human	RFU	Protein
seq.5669.26	0.453469	0.00155097	5669-26	3	SL012554	Signal-regulatory protein beta-2	SIRB2	Q5JXA9	284759	SIRPB2	Human	RFU	Protein
seq.20434.23	-0.453346	0.00155614	20434-23	3	SL022156	Purkinje cell protein 4-like protein 1	PC4L1	A6NKN8	654790	PCP4L1	Human	RFU	Protein
seq.12707.26	0.452976	0.00157174	12707-26	3	SL008196	Dihydropyrimidinase-related protein 3	DPYL3	Q14195	1809	DPYSL3	Human	RFU	Protein
seq.20999.12	0.452976	0.00157174	20999-12	3	SL006486	60S ribosomal protein L5	RL5	P46777	6125	RPL5	Human	RFU	Protein
seq.3453.87	0.452852	0.00157697	3453-87	2	SL006917	Tyrosine-protein kinase Lyn	LYN	P07948	4067	LYN	Human	RFU	Protein
seq.6441.62	0.452852	0.00157697	6441-62	3	SL012868	A disintegrin and metalloproteinase with thrombospondin motifs 6	ATS6	Q9UKP5	11174	ADAMTS6	Human	RFU	Protein
seq.8081.55	-0.452852	0.00157697	8081-55	3	SL018402	Inactive phospholipase D5	PLD5	Q8N7P1	200150	PLD5	Human	RFU	Protein
seq.8092.29	-0.452852	0.00157697	8092-29	3	SL001943	Interleukin-6 receptor subunit alpha	IL-6 sRa	P08887	3570	IL6R	Human	RFU	Protein
seq.8232.90	-0.452852	0.00157697	8232-90	3	SL009202	Junctional adhesion molecule-like	JAML1	Q86YT9	120425	JAML	Human	RFU	Protein
seq.17419.17	0.452606	0.00158748	17419-17	3	SL013289	Testin	TES	Q9UGI8	26136	TES	Human	RFU	Protein
seq.6107.3	-0.452482	0.00159276	6107-3	3	SL012871	Chymotrypsin-like elastase family member 1	ELA1	Q9UNI1	1990	CELA1	Human	RFU	Protein
seq.13657.2	0.452112	0.00160868	13657-2	3	SL007610	Bifunctional polynucleotide phosphatase/kinase	PNKP	Q96T60	11284	PNKP	Human	RFU	Protein
seq.25488.6	0.451989	0.00161402	25488-6	3	SL023716	Pleckstrin homology domain-containing family O member 2	PKHO2	Q8TD55	80301	PLEKHO2	Human	RFU	Protein
seq.20570.18	-0.451496	0.00163553	20570-18	3	SL018234	V-set and transmembrane domain-containing protein 1	VSTM1	Q6UX27	284415	VSTM1	Human	RFU	Protein
seq.11401.181	-0.451372	0.00164095	11401-181	3	SL019468	E3 ubiquitin-protein ligase RNF146	RN146	Q9NTX7	81847	RNF146	Human	RFU	Protein
seq.9128.34	-0.451372	0.00164095	9128-34	3	SL025864	Leucine-rich repeat transmembrane protein FLRT3:Cytoplasmic domain	FLRT3:CD	Q9NZU0	23767	FLRT3	Human	RFU	Protein
seq.9859.180	-0.451372	0.00164095	9859-180	3	SL004602	Diamine acetyltransferase 1	SSAT-1	P21673	6303	SAT1	Human	RFU	Protein
seq.24462.4	-0.451249	0.00164639	24462-4	3	SL023764	Cyclic nucleotide-gated cation channel beta-1	CNGB1	Q14028	1258	CNGB1	Human	RFU	Protein
seq.15384.15	-0.450879	0.00166278	15384-15	3	SL011369	Klotho	KLOTHO	Q9UEF7	9365	KL	Human	RFU	Protein
seq.24408.30	0.450879	0.00166278	24408-30	3	SL023142	Muscleblind-like protein 1	MBNL1	Q9NR56	4154	MBNL1	Human	RFU	Protein
seq.8814.33	0.450879	0.00166278	8814-33	3	SL018678	Proactivator polypeptide-like 1	SAPL1	Q6NUJ1	768239	PSAPL1	Human	RFU	Protein
seq.18319.7	0.450755	0.00166828	18319-7	3	SL007950	Pyruvate dehydrogenase protein X component, mitochondrial	ODPX	O00330	8050	PDHX	Human	RFU	Protein
seq.22099.1	-0.450632	0.0016738	22099-1	3	SL022918	Uncharacterized protein C4orf36	CD036	Q96KX1	132989	C4orf36	Human	RFU	Protein
seq.9226.6	-0.450632	0.0016738	9226-6	3	SL017112	Transmembrane and ubiquitin-like domain-containing protein 2	TMUB2	Q71RG4	79089	TMUB2	Human	RFU	Protein
seq.4126.22	0.450385	0.00168488	4126-22	1	SL004511	Bactericidal permeability-increasing protein	BPI	P17213	671	BPI	Human	RFU	Protein
seq.6576.1	-0.450262	0.00169044	6576-1	3	SL004770	Ecto-ADP-ribosyltransferase 4	ART4	Q93070	420	ART4	Human	RFU	Protein
seq.20530.2	-0.450015	0.00170161	20530-2	3	SL021501	Semaphorin-6D	SEM6D	Q8NFY4	80031	SEMA6D	Human	RFU	Protein
seq.11596.47	-0.449892	0.00170723	11596-47	3	SL019527	Zinc finger protein 75D	ZN75D	P51815	7626	ZNF75D	Human	RFU	Protein
seq.12394.53	-0.449892	0.00170723	12394-53	3	SL006601	Transmembrane protein C16orf54	CP054	Q6UWD8	283897	C16orf54	Human	RFU	Protein
seq.10667.78	-0.449769	0.00171285	10667-78	3	SL018036	Uncharacterized protein C1orf185	CA185	Q5T7R7	284546	C1orf185	Human	RFU	Protein
seq.12647.52	-0.449522	0.00172416	12647-52	3	SL016514	Histone-lysine N-methyltransferase SETD2	SETD2	Q9BYW2	29072	SETD2	Human	RFU	Protein
seq.12869.68	0.449522	0.00172416	12869-68	3	SL019938	Probable ATP-dependent RNA helicase DDX6	DDX6	P26196	1656	DDX6	Human	RFU	Protein
seq.18435.40	0.449522	0.00172416	18435-40	3	SL021481	UBX domain-containing protein 2B	UBX2B	Q14CS0	137886	UBXN2B	Human	RFU	Protein
seq.20449.72	-0.449522	0.00172416	20449-72	3	SL022080	Josephin-1	JOS1	Q15040	9929	JOSD1	Human	RFU	Protein
seq.5140.56	-0.449522	0.00172416	5140-56	3	SL005231	Netrin receptor UNC5D	UNC5H4	Q6UXZ4	137970	UNC5D	Human	RFU	Protein
seq.9018.38	-0.449275	0.00173553	9018-38	3	SL025955	Protocadherin-10:Extracellular domain	PCD10:ECD	Q9P2E7	57575	PCDH10	Human	RFU	Protein
seq.15627.83	0.449029	0.00174697	15627-83	3	SL003721	RAC-alpha serine/threonine-protein kinase	PKB	P31749	207	AKT1	Human	RFU	Protein
seq.17827.53	-0.448905	0.00175272	17827-53	3	SL009441	Dynein light chain roadblock-type 2	DLRB2	Q8TF09	83657	DYNLRB2	Human	RFU	Protein
seq.9004.24	0.448905	0.00175272	9004-24	3	SL018580	Low-density lipoprotein receptor class A domain-containing protein 4	CR001	O15165	753	LDLRAD4	Human	RFU	Protein
seq.20221.26	0.448659	0.00176426	20221-26	3	SL011403	cAMP-specific 3',5'-cyclic phosphodiesterase 4C	PDE4C	Q08493	5143	PDE4C	Human	RFU	Protein
seq.24693.5	0.448659	0.00176426	24693-5	3	SL010855	Chloride intracellular channel protein 3	CLIC3	O95833	9022	CLIC3	Human	RFU	Protein
seq.9929.16	0.448659	0.00176426	9929-16	3	SL025830	3-keto-steroid reductase:Extracellular domain (partial)	DHB7:ECD	P56937	51478	HSD17B7	Human	RFU	Protein
seq.9212.22	-0.448535	0.00177005	9212-22	3	SL008381	Cathepsin F	CATF	Q9UBX1	8722	CTSF	Human	RFU	Protein
seq.12760.34	-0.448412	0.00177586	12760-34	3	SL019886	Zinc finger protein 774	ZN774	Q6NX45	342132	ZNF774	Human	RFU	Protein
seq.13386.248	-0.448412	0.00177586	13386-248	3	SL020103	E3 ubiquitin-protein ligase RNF34	RNF34	Q969K3	80196	RNF34	Human	RFU	Protein
seq.21366.7	0.448412	0.00177586	21366-7	3	SL022122	RNA-binding protein Musashi homolog 2	MSI2H	Q96DH6	124540	MSI2	Human	RFU	Protein
seq.15553.22	-0.448289	0.00178169	15553-22	3	SL007155	Acetylcholinesterase	ACES	P22303	43	ACHE	Human	RFU	Protein
seq.20991.2	0.448165	0.00178754	20991-2	3	SL022088	LIM domain-containing protein 2	LIMD2	Q9BT23	80774	LIMD2	Human	RFU	Protein
seq.22085.86	-0.448165	0.00178754	22085-86	3	SL004776	Polycomb complex protein BMI-1	BMI-1	P35226	100532731	BMI1	Human	RFU	Protein
seq.5723.4	0.448165	0.00178754	5723-4	3	SL007263	Insulin-like 3	INSL3	P51460	3640	INSL3	Human	RFU	Protein
seq.11333.82	0.447919	0.00179928	11333-82	3	SL006485	Rho GTPase-activating protein 25	RHG25	P42331	9938	ARHGAP25	Human	RFU	Protein
seq.21802.53	0.447795	0.00180518	21802-53	3	SL022136	Endonuclease 8-like 1	NEIL1	Q96FI4	79661	NEIL1	Human	RFU	Protein
seq.20454.24	0.447672	0.00181109	20454-24	3	SL022128	SOSS complex subunit B2	SOSB2	Q96AH0	64859	NABP1	Human	RFU	Protein
seq.15495.9	-0.447425	0.00182297	15495-9	3	SL012435	Folate receptor gamma	FOLR3	P41439	2352	FOLR3	Human	RFU	Protein
seq.20430.8	-0.447425	0.00182297	20430-8	3	SL000529	C-type natriuretic peptide	Natriuretic Peptide C-Type	P23582	4880	NPPC	Human	RFU	Protein
seq.5082.51	-0.447425	0.00182297	5082-51	3	SL004849	X-linked interleukin-1 receptor accessory protein-like 2	IL-1 sR9	Q9NP60	26280	IL1RAPL2	Human	RFU	Protein
seq.2953.31	0.447179	0.00183492	2953-31	2	SL000506	Luteinizing hormone	Luteinizing hormone	P01215|P01229	1081|3972	CGA|LHB	Human	RFU	Protein
seq.8828.21	-0.447055	0.00184092	8828-21	3	SL018672	Epithelial splicing regulatory protein 1	ESRP1	Q6NXG1	54845	ESRP1	Human	RFU	Protein
seq.17806.6	0.446809	0.00185298	17806-6	3	SL005369	Syntenin-1	Syntenin 1	O00560	6386	SDCBP	Human	RFU	Protein
seq.8318.13	-0.446685	0.00185903	8318-13	3	SL007508	Sprouty-related, EVH1 domain-containing protein 1	SPRE1	Q7Z699	161742	SPRED1	Human	RFU	Protein
seq.19276.124	0.446562	0.0018651	19276-124	3	SL013061	Small nuclear ribonucleoprotein G	RUXG	P62308	6637	SNRPG	Human	RFU	Protein
seq.7920.30	-0.446438	0.00187119	7920-30	3	SL018316	Alpha-2,8-sialyltransferase 8B	SIA8B	Q92186	8128	ST8SIA2	Human	RFU	Protein
seq.12456.5	0.446068	0.00188956	12456-5	3	SL019744	6-phosphofructo-2-kinase/fructose-2,6-bisphosphatase 3	F263	Q16875	5209	PFKFB3	Human	RFU	Protein
seq.9971.5	0.446068	0.00188956	9971-5	3	SL019222	CUB and sushi domain-containing protein 2	CSMD2	Q7Z408	114784	CSMD2	Human	RFU	Protein
seq.24494.67	0.445945	0.00189572	24494-67	3	SL023680	Katanin p60 ATPase-containing subunit A-like 1	KATL1	Q9BW62	84056	KATNAL1	Human	RFU	Protein
seq.22049.24	0.445822	0.00190189	22049-24	3	SL005796	14-3-3 protein eta	14-3-3 eta	Q04917	7533	YWHAH	Human	RFU	Protein
seq.10390.21	0.445575	0.0019143	10390-21	3	SL018971	E3 ubiquitin-protein ligase ZNRF3	ZNRF3	Q9ULT6	84133	ZNRF3	Human	RFU	Protein
seq.8249.124	-0.445575	0.0019143	8249-124	3	SL012869	ALK tyrosine kinase receptor	ALK	Q9UM73	238	ALK	Human	RFU	Protein
seq.15300.66	0.445452	0.00192053	15300-66	3	SL017096	Coiled-coil domain-containing protein 134	CC134	Q9H6E4	79879	CCDC134	Human	RFU	Protein
seq.19225.11	-0.445452	0.00192053	19225-11	3	SL007553	B-cell linker protein	BLNK	Q8WV28	29760	BLNK	Human	RFU	Protein
seq.21931.27	-0.444712	0.00195829	21931-27	3	SL022737	UB2L3/PolyUbiquitin K48	UB2L3/ PolyUbiquitin K48	P68036|P0CG47	7332|7314	UBE2L3|UBB	Human	RFU	Protein
seq.23414.12	-0.444712	0.00195829	23414-12	3	SL023681	Zinc finger protein 483	ZN483	Q8TF39	158399	ZNF483	Human	RFU	Protein
seq.16755.195	-0.444588	0.00196464	16755-195	3	SL004675	Growth/differentiation factor 3	GDF-3	Q9NR23	9573	GDF3	Human	RFU	Protein
seq.11442.1	-0.444465	0.00197102	11442-1	3	SL025837	Delta and Notch-like epidermal growth factor-related receptor:Cytoplasmic domain	DNER:CD	Q8NFT8	92737	DNER	Human	RFU	Protein
seq.13745.10	-0.444465	0.00197102	13745-10	3	SL025962	Polycystin-2:Cytoplasmic domain 4	PKD2:CD 4	Q13563	5311	PKD2	Human	RFU	Protein
seq.8841.65	-0.444465	0.00197102	8841-65	3	SL008847	Cartilage intermediate layer protein 2	CILP2	Q8IUL8	148113	CILP2	Human	RFU	Protein
seq.12988.49	0.443972	0.0019967	12988-49	3	SL007342	RNA-binding protein EWS	EWS	Q01844	2130	EWSR1	Human	RFU	Protein
seq.15635.4	0.443972	0.0019967	15635-4	3	SL012834	SPARC-related modular calcium-binding protein 2	SMOC2	Q9H3U7	64094	SMOC2	Human	RFU	Protein
seq.8323.163	-0.443972	0.0019967	8323-163	3	SL006119	Trefoil factor 3	TFF3	Q07654	7033	TFF3	Human	RFU	Protein
seq.21351.8	0.443848	0.00200317	21351-8	3	SL001910	Glycyl t-RNA synthetase	Glycyl t-RNA synthetase	P41250	2617	GARS1	Human	RFU	Protein
seq.5752.63	-0.443848	0.00200317	5752-63	3	SL017114	Sushi domain-containing protein 3	SUSD3	Q96L08	203328	SUSD3	Human	RFU	Protein
seq.24321.67	-0.443478	0.00202268	24321-67	3	SL023698	Nuclear prelamin A recognition factor	NARF	Q9UHQ1	26502	NARF	Human	RFU	Protein
seq.24952.28	0.443355	0.00202922	24952-28	3	SL013242	Far upstream element-binding protein 3	FUBP3	Q96I24	8939	FUBP3	Human	RFU	Protein
seq.25043.74	0.443355	0.00202922	25043-74	3	SL007297	Succinyl-CoA:3-ketoacid-coenzyme A transferase 1, mitochondrial	SCOT	P55809	5019	OXCT1	Human	RFU	Protein
seq.25256.153	0.443355	0.00202922	25256-153	3	SL003681	Elongation factor 1-alpha 1	EF-1-alpha-1	P68104	1915	EEF1A1	Human	RFU	Protein
seq.24050.26	0.443232	0.00203578	24050-26	3	SL003724	Glycogen synthase kinase-3 beta	GSK-3 beta	P49841	2932	GSK3B	Human	RFU	Protein
seq.4128.27	-0.443232	0.00203578	4128-27	2	SL003104	C-C motif chemokine 24	Eotaxin-2	O00175	6369	CCL24	Human	RFU	Protein
seq.16758.96	0.443108	0.00204236	16758-96	3	SL013046	Hepatoma-derived growth factor	HDGF	P51858	3068	HDGF	Human	RFU	Protein
seq.17735.130	0.443108	0.00204236	17735-130	3	SL020978	Gamma-aminobutyric acid receptor-associated protein	GBRAP	O95166	11337	GABARAP	Human	RFU	Protein
seq.18160.2	-0.442985	0.00204896	18160-2	3	SL011012	Protein-L-isoaspartate(D-aspartate) O-methyltransferase	PIMT	P22061	5110	PCMT1	Human	RFU	Protein
seq.19293.6	0.442862	0.00205558	19293-6	3	SL012994	Vacuolar protein sorting-associated protein 26A	VP26A	O75436	9559	VPS26A	Human	RFU	Protein
seq.23426.1	-0.442862	0.00205558	23426-1	3	SL023724	Variable charge X-linked protein 1	VCX1	Q9H320	26609	VCX	Human	RFU	Protein
seq.20586.18	0.442738	0.00206221	20586-18	3	SL012856	Contactin-3	CNTN3	Q9P232	5067	CNTN3	Human	RFU	Protein
seq.25279.44	-0.442738	0.00206221	25279-44	3	SL023268	Nuclear valosin-containing protein-like	NVL	O15381	4931	NVL	Human	RFU	Protein
seq.2692.74	-0.442738	0.00206221	2692-74	2	SL002528	Phospholipase A2, membrane associated	NPS-PLA2	P14555	5320	PLA2G2A	Human	RFU	Protein
seq.18950.13	0.442615	0.00206887	18950-13	3	SL007124	Ras-related C3 botulinum toxin substrate 2	RAC2	P15153	5880	RAC2	Human	RFU	Protein
seq.20517.1	-0.442615	0.00206887	20517-1	3	SL004857	Desmoglein-2	Desmoglein-2	Q14126	1829	DSG2	Human	RFU	Protein
seq.17854.33	0.442492	0.00207554	17854-33	3	SL020920	N-alpha-acetyltransferase 10	NAA10	P41227	8260	NAA10	Human	RFU	Protein
seq.14623.26	0.442368	0.00208223	14623-26	3	SL018938	Small ubiquitin-related modifier 3	SUMO3	P55854	6612	SUMO3	Human	RFU	Protein
seq.15363.32	-0.442368	0.00208223	15363-32	3	SL004840	Apolipoprotein A-V	Apo A-V	Q6Q788	116519	APOA5	Human	RFU	Protein
seq.8328.9	-0.442368	0.00208223	8328-9	3	SL018489	Ethanolamine kinase 1	EKI1	Q9HBU6	55500	ETNK1	Human	RFU	Protein
seq.10970.3	0.442245	0.00208894	10970-3	3	SL018330	Ecto-ADP-ribosyltransferase 3	NAR3	Q13508	419	ART3	Human	RFU	Protein
seq.11242.33	-0.442245	0.00208894	11242-33	3	SL019353	Protein-glutamine gamma-glutamyltransferase K	TGM1	P22735	7051	TGM1	Human	RFU	Protein
seq.13583.19	0.442245	0.00208894	13583-19	3	SL003661	Apoptotic protease-activating factor 1	Apaf-1	O14727	317	APAF1	Human	RFU	Protein
seq.12876.39	-0.441998	0.00210243	12876-39	3	SL007787	Sperm flagellar protein 1	SPEF1	Q9Y4P9	25876	SPEF1	Human	RFU	Protein
seq.8062.15	-0.441998	0.00210243	8062-15	3	SL018371	Protein eva-1 homolog B	F176B	Q9NVM1	55194	EVA1B	Human	RFU	Protein
seq.8296.117	0.441998	0.00210243	8296-117	3	SL018458	KDEL motif-containing protein 2	KDEL2	Q7Z4H8	143888	POGLUT3	Human	RFU	Protein
seq.19132.1	-0.441875	0.00210919	19132-1	3	SL015005	39S ribosomal protein L2, mitochondrial	RM02	Q5T653	51069	MRPL2	Human	RFU	Protein
seq.21000.40	0.441751	0.00211598	21000-40	3	SL022178	DNA-directed RNA polymerase II subunit RPB11-b1	RPB1B	Q9GZM3	246721	POLR2J2	Human	RFU	Protein
seq.24942.22	0.441505	0.00212962	24942-22	3	SL011251	Protein unc-13 homolog D	UN13D	Q70J99	201294	UNC13D	Human	RFU	Protein
seq.18813.15	0.441258	0.00214333	18813-15	3	SL021131	ATP-dependent RNA helicase DDX19A	DD19A	Q9NUU7	55308	DDX19A	Human	RFU	Protein
seq.23659.2	0.441258	0.00214333	23659-2	3	SL023348	Basic leucine zipper and W2 domain-containing protein 2	BZW2	Q9Y6E2	28969	BZW2	Human	RFU	Protein
seq.5111.15	-0.441011	0.00215712	5111-15	3	SL008728	Neurexin-3-beta	NRX3B	Q9HDB5	9369	NRXN3	Human	RFU	Protein
seq.13719.19	0.440888	0.00216405	13719-19	3	SL020219	Serine/threonine-protein kinase PAK 4	PAK4	O96013	10298	PAK4	Human	RFU	Protein
seq.20553.2	-0.440888	0.00216405	20553-2	3	SL008932	Phosphoinositide-3-kinase-interacting protein 1	P3IP1	Q96FE7	113791	PIK3IP1	Human	RFU	Protein
seq.3822.54	0.440641	0.00217795	3822-54	2	SL004765	MAP kinase-activated protein kinase 3	MAPKAPK3	Q16644	7867	MAPKAPK3	Human	RFU	Protein
seq.13532.25	-0.440148	0.00220601	13532-25	3	SL020160	Nuclear envelope phosphatase-regulatory subunit 1	NEPR1	Q8N9A8	255919	CNEP1R1	Human	RFU	Protein
seq.6955.68	0.440148	0.00220601	6955-68	3	SL014932	Sorting nexin-1	SNX1	Q13596	6642	SNX1	Human	RFU	Protein
seq.8813.160	-0.440148	0.00220601	8813-160	3	SL000585	Thioredoxin	Thioredoxin	P10599	7295	TXN	Human	RFU	Protein
seq.6467.65	0.439778	0.00222726	6467-65	3	SL012705	Protein O-glucosyltransferase 1	KTEL1	Q8NBL1	56983	POGLUT1	Human	RFU	Protein
seq.23606.18	0.439285	0.00225587	23606-18	3	SL012559	Sterile alpha motif domain-containing protein 4B	SAM4B	Q5PRF9	55095	SAMD4B	Human	RFU	Protein
seq.14083.25	0.439161	0.00226308	14083-25	3	SL020314	Selenide, water dikinase 1	SPS1	P49903	22929	SEPHS1	Human	RFU	Protein
seq.9849.13	0.439161	0.00226308	9849-13	3	SL013026	DNA-(apurinic or apyrimidinic site) lyase	APEX1	P27695	328	APEX1	Human	RFU	Protein
seq.20205.55	-0.439038	0.0022703	20205-55	3	SL013847	Dual specificity tyrosine-phosphorylation-regulated kinase 2	DYRK2	Q92630	8445	DYRK2	Human	RFU	Protein
seq.12535.2	-0.438915	0.00227755	12535-2	3	SL013748	DNA repair protein XRCC1	XRCC1	P18887	7515	XRCC1	Human	RFU	Protein
seq.22784.4	-0.438915	0.00227755	22784-4	3	SL022791	Spermatogenesis-associated protein 22	SPT22	Q8NHS9	84690	SPATA22	Human	RFU	Protein
seq.7810.20	-0.438915	0.00227755	7810-20	3	SL005573	Complement C1q tumor necrosis factor-related protein 5	C1QTNF5	Q9BXJ0	114902	C1QTNF5	Human	RFU	Protein
seq.10663.42	-0.438545	0.00229941	10663-42	3	SL018014	Insulin-induced gene 1 protein	INSI1	O15503	3638	INSIG1	Human	RFU	Protein
seq.2742.68	-0.438545	0.00229941	2742-68	2	SL005218	Sialic acid-binding Ig-like lectin 7	Siglec-7	Q9Y286	27036	SIGLEC7	Human	RFU	Protein
seq.8935.22	-0.438545	0.00229941	8935-22	3	SL013730	Multidrug resistance-associated protein 6	MRP6	O95255	368	ABCC6	Human	RFU	Protein
seq.22033.32	0.438421	0.00230673	22033-32	3	SL022551	Wiskott-Aldrich syndrome protein	WASP	P42768	7454	WAS	Human	RFU	Protein
seq.5957.30	-0.438421	0.00230673	5957-30	3	SL011510	Somatostatin-28	Somatostatin-28	P61278	6750	SST	Human	RFU	Protein
seq.24444.10	0.438298	0.00231408	24444-10	3	SL011247	Tetratricopeptide repeat protein 27	TTC27	Q6P3X3	55622	TTC27	Human	RFU	Protein
seq.3213.65	0.438298	0.00231408	3213-65	2	SL000640	Nidogen-1	Nidogen	P14543	4811	NID1	Human	RFU	Protein
seq.10761.5	-0.438051	0.00232884	10761-5	3	SL006541	Transmembrane emp24 domain-containing protein 2	TMED2	Q15363	10959	TMED2	Human	RFU	Protein
seq.13450.49	0.438051	0.00232884	13450-49	3	SL020113	Ubiquitin carboxyl-terminal hydrolase 8	UBP8	P40818	9101	USP8	Human	RFU	Protein
seq.17793.4	-0.438051	0.00232884	17793-4	3	SL020986	GTP-binding protein Di-Ras1	DIRA1	O95057	148252	DIRAS1	Human	RFU	Protein
seq.15497.9	-0.437928	0.00233625	15497-9	3	SL012357	Heparan sulfate glucosamine 3-O-sulfotransferase 1	HS3S1	O14792	9957	HS3ST1	Human	RFU	Protein
seq.10870.32	0.437805	0.00234368	10870-32	3	SL025990	Spastin:Microtubule interacting and trafficking domain	Spastin:MIT	Q9UBP0	6683	SPAST	Human	RFU	Protein
seq.3363.31	0.437805	0.00234368	3363-31	4	SL004781	Tyrosine-protein kinase CSK	CSK	P41240	1445	CSK	Human	RFU	Protein
seq.12795.2	-0.437681	0.00235113	12795-2	3	SL019910	Zinc finger protein 566	ZN566	Q969W8	84924	ZNF566	Human	RFU	Protein
seq.21763.46	0.437558	0.0023586	21763-46	3	SL022675	Ubiquitin carboxyl-terminal hydrolase 4	UBP4	Q13107	7375	USP4	Human	RFU	Protein
seq.2849.49	0.437558	0.0023586	2849-49	1	SL004768	Allograft inflammatory factor 1	AIF1	P55008	199	AIF1	Human	RFU	Protein
seq.11952.1	-0.437434	0.0023661	11952-1	3	SL025881	Immunoglobulin superfamily DCC subclass member 3:Cytoplasmic domain	IGDC3:CD	Q8IVU1	9543	IGDCC3	Human	RFU	Protein
seq.12763.69	-0.437434	0.0023661	12763-69	3	SL019908	Zinc finger protein 334	ZN334	Q9HCZ1	55713	ZNF334	Human	RFU	Protein
seq.3580.25	-0.437434	0.0023661	3580-25	5	SL000249	Alpha-1-antitrypsin	a1-Antitrypsin	P01009	5265	SERPINA1	Human	RFU	Protein
seq.17800.33	-0.437311	0.00237361	17800-33	3	SL006198	SCAN domain-containing protein 1	SCAND1	P57086	51282	SCAND1	Human	RFU	Protein
seq.12815.9	-0.437064	0.0023887	12815-9	3	SL008104	Isoleucine--tRNA ligase, cytoplasmic	SYIC	P41252	3376	IARS1	Human	RFU	Protein
seq.24473.11	-0.436571	0.00241914	24473-11	3	SL023572	Cancer/testis antigen family 45 member A3	CT453	Q8NHU0	441519	CT45A3	Human	RFU	Protein
seq.24697.48	0.436448	0.00242681	24697-48	3	SL013079	Heterogeneous nuclear ribonucleoprotein A0	ROA0	Q13151	10949	HNRNPA0	Human	RFU	Protein
seq.5654.70	0.435831	0.00246545	5654-70	3	SL017091	Protein disulfide-isomerase TMX3	TMX3	Q96JJ7	54495	TMX3	Human	RFU	Protein
seq.17760.128	0.435708	0.00247324	17760-128	3	SL020928	WD repeat-containing protein 5	WDR5	P61964	11091	WDR5	Human	RFU	Protein
seq.13717.15	-0.435461	0.00248889	13717-15	3	SL006542	Ficolin-2	FCN2	Q15485	2220	FCN2	Human	RFU	Protein
seq.15418.25	0.435461	0.00248889	15418-25	3	SL007282	Mitogen-activated protein kinase 10	MK10	P53779	5602	MAPK10	Human	RFU	Protein
seq.13545.97	0.435338	0.00249675	13545-97	3	SL013206	Probable RNA-binding protein EIF1AD	EIF1A	Q8N9N8	84285	EIF1AD	Human	RFU	Protein
seq.8887.21	0.435214	0.00250463	8887-21	3	SL025951	Nuclear migration protein nudC:CS domain	NUDC:CS	Q9Y266	10726	NUDC	Human	RFU	Protein
seq.21229.5	-0.435091	0.00251253	21229-5	3	SL008735	Transmembrane and immunoglobulin domain-containing protein 2	TMIG2	Q96BF3	126259	TMIGD2	Human	RFU	Protein
seq.5852.6	0.435091	0.00251253	5852-6	3	SL004783	Protein S100-A12	S100A12	P80511	6283	S100A12	Human	RFU	Protein
seq.18860.2	-0.434968	0.00252045	18860-2	3	SL004938	Calcium/calmodulin-dependent protein kinase kinase 1	CaMKK alpha	Q8N5S9	84254	CAMKK1	Human	RFU	Protein
seq.6715.63	-0.434968	0.00252045	6715-63	3	SL017590	Alkaline phosphatase, placental-like	PPBN	P10696	251	ALPG	Human	RFU	Protein
seq.10440.26	-0.434844	0.0025284	10440-26	3	SL025782	CXADR-like membrane protein:Extracellular domain	ACAM:ECD	Q9H6B4	79827	CLMP	Human	RFU	Protein
seq.5183.53	-0.434844	0.0025284	5183-53	3	SL016548	AMP Kinase (alpha1beta1gamma1)	AMPK a1b1g1	Q13131|Q9Y478|P54619	5562|5564|5571	PRKAA1|PRKAB1|PRKAG1	Human	RFU	Protein
seq.14051.54	-0.434721	0.00253637	14051-54	3	SL007629	Forkhead box protein C2	FOXC2	Q99958	2303	FOXC2	Human	RFU	Protein
seq.12661.44	0.434598	0.00254436	12661-44	3	SL019788	Gamma-aminobutyric acid receptor-associated protein-like 1	GBRL1	Q9H0R8	23710	GABARAPL1	Human	RFU	Protein
seq.6531.29	-0.434598	0.00254436	6531-29	3	SL015128	Protein FAM162A	F162A	Q96A26	26355	FAM162A	Human	RFU	Protein
seq.13406.161	-0.434474	0.00255237	13406-161	3	SL014270	CMRF35-like molecule 6	CLM6	Q08708	10871	CD300C	Human	RFU	Protein
seq.22511.28	-0.434474	0.00255237	22511-28	3	SL014740	Nuclear transcription factor Y subunit alpha	NFYA	P23511	4800	NFYA	Human	RFU	Protein
seq.7148.42	-0.434474	0.00255237	7148-42	3	SL018110	Protein FAM173A	F173A	Q9BQD7	65990	ANTKMT	Human	RFU	Protein
seq.8899.75	-0.434351	0.0025604	8899-75	3	SL018705	UDP-glucuronosyltransferase 1-8	UD18	Q9HAW9	54576	UGT1A8	Human	RFU	Protein
seq.18348.89	0.434228	0.00256846	18348-89	3	SL008192	Heterogeneous nuclear ribonucleoprotein D0	HNRPD	Q14103	3184	HNRNPD	Human	RFU	Protein
seq.4139.71	-0.434228	0.00256846	4139-71	2	SL001943	Interleukin-6 receptor subunit alpha	IL-6 sRa	P08887	3570	IL6R	Human	RFU	Protein
seq.7267.2	-0.434228	0.00256846	7267-2	3	SL006400	Serine palmitoyltransferase 2	LCB2	O15270	9517	SPTLC2	Human	RFU	Protein
seq.17345.12	0.434104	0.00257654	17345-12	3	SL020272	Prostaglandin reductase 3	ZADH2	Q8N4Q0	284273	ZADH2	Human	RFU	Protein
seq.4535.50	-0.434104	0.00257654	4535-50	2	SL008644	ADP-ribosyl cyclase/cyclic ADP-ribose hydrolase 2	BST1	Q10588	683	BST1	Human	RFU	Protein
seq.2750.3	0.433734	0.00260091	2750-3	2	SL000019	Apolipoprotein A-I	Apo A-I	P02647	335	APOA1	Human	RFU	Protein
seq.3820.68	0.433488	0.00261727	3820-68	2	SL010503	MAP kinase-activated protein kinase 2	MAPK2	P49137	9261	MAPKAPK2	Human	RFU	Protein
seq.4294.16	0.433488	0.00261727	4294-16	2	SL006088	Sphingosine kinase 1	Sphingosine kinase 1	Q9NYA1	8877	SPHK1	Human	RFU	Protein
seq.12499.108	0.433241	0.00263372	12499-108	3	SL015171	Endophilin-A1	SH3G2	Q99962	6456	SH3GL2	Human	RFU	Protein
seq.21331.19	0.432871	0.00265857	21331-19	3	SL021963	B-cell CLL/lymphoma 7 protein family member A	BCL7A	Q4VC05	605	BCL7A	Human	RFU	Protein
seq.3347.9	0.432871	0.00265857	3347-9	2	SL002792	beta-adrenergic receptor kinase 1	BARK1	P25098	156	GRK2	Human	RFU	Protein
seq.10866.60	0.432624	0.00267525	10866-60	3	SL018833	Serine/threonine-protein phosphatase 4 regulatory subunit 3A	P4R3A	Q6IN85	55671	PPP4R3A	Human	RFU	Protein
seq.22037.47	0.432624	0.00267525	22037-47	3	SL013234	EF-hand domain-containing protein D2	EFHD2	Q96C19	79180	EFHD2	Human	RFU	Protein
seq.23363.41	0.432624	0.00267525	23363-41	3	SL011153	Poly(rC)-binding protein 2	PCBP2	Q15366	5094	PCBP2	Human	RFU	Protein
seq.20941.7	-0.432377	0.00269203	20941-7	3	SL022284	Ubiquitin-like protein 3	UBL3	O95164	5412	UBL3	Human	RFU	Protein
seq.14324.52	0.432254	0.00270045	14324-52	3	SL005089	Structural maintenance of chromosomes protein 3	CSPG6	Q9UQE7	9126	SMC3	Human	RFU	Protein
seq.18921.30	-0.432254	0.00270045	18921-30	3	SL007331	Phosphate-regulating neutral endopeptidase	PHEX	P78562	5251	PHEX	Human	RFU	Protein
seq.21221.67	0.432254	0.00270045	21221-67	3	SL003794	Serpin B9	Serpin B9	P50453	5272	SERPINB9	Human	RFU	Protein
seq.23358.42	-0.432254	0.00270045	23358-42	3	SL023320	Protein FAM118A	F118A	Q9NWS6	55007	FAM118A	Human	RFU	Protein
seq.8314.71	0.432254	0.00270045	8314-71	3	SL008504	N-acetylglucosamine-6-sulfatase	GNS	P15586	2799	GNS	Human	RFU	Protein
seq.18186.15	0.431884	0.00272585	18186-15	3	SL013024	Threonine--tRNA ligase, cytoplasmic	SYTC	P26639	6897	TARS1	Human	RFU	Protein
seq.11827.7	-0.431637	0.0027429	11827-7	3	SL019486	Nuclear receptor ROR-gamma	RORG	P51449	6097	RORC	Human	RFU	Protein
seq.14599.18	-0.431637	0.0027429	14599-18	3	SL007723	Stabilin-1	STAB1	Q9NY15	23166	STAB1	Human	RFU	Protein
seq.23257.14	0.431637	0.0027429	23257-14	3	SL011323	COMM domain-containing protein 10	COMDA	Q9Y6G5	51397	COMMD10	Human	RFU	Protein
seq.5734.13	-0.431514	0.00275146	5734-13	3	SL004803	Nectin-4	nectin-4	Q96NY8	81607	NECTIN4	Human	RFU	Protein
seq.9940.35	0.431514	0.00275146	9940-35	3	SL019220	Dual specificity phosphatase 28	DUS28	Q4G0W2	285193	DUSP28	Human	RFU	Protein
seq.24446.65	0.431267	0.00276866	24446-65	3	SL023663	Muscleblind-like protein 2	MBNL2	Q5VZF2	10150	MBNL2	Human	RFU	Protein
seq.5089.11	-0.431144	0.00277729	5089-11	3	SL005189	Interleukin-7 receptor subunit alpha	IL-7 Ra	P16871	3575	IL7R	Human	RFU	Protein
seq.13062.4	0.431021	0.00278595	13062-4	3	SL016378	Glia maturation factor gamma	GMFG	O60234	9535	GMFG	Human	RFU	Protein
seq.21645.6	-0.430897	0.00279463	21645-6	3	SL022232	Smad nuclear-interacting protein 1	SNIP1	Q8TAD8	79753	SNIP1	Human	RFU	Protein
seq.24432.3	0.430897	0.00279463	24432-3	3	SL023546	GRIP1-associated protein 1	GRAP1	Q4V328	56850	GRIPAP1	Human	RFU	Protein
seq.9111.40	-0.430897	0.00279463	9111-40	3	SL018838	Junctophilin-4	JPH4	Q96JJ6	84502	JPH4	Human	RFU	Protein
seq.24695.8	-0.430774	0.00280333	24695-8	3	SL023616	Pleckstrin homology domain-containing family B member 1	PKHB1	Q9UF11	58473	PLEKHB1	Human	RFU	Protein
seq.3305.6	-0.430404	0.00282958	3305-6	1	SL010457	Delta-like protein 4	DLL4	Q9NR61	54567	DLL4	Human	RFU	Protein
seq.18257.64	0.430157	0.0028472	18257-64	3	SL013012	Signal recognition particle 19 kDa protein	SRP19	P09132	6728	SRP19	Human	RFU	Protein
seq.19388.2	-0.430157	0.0028472	19388-2	3	SL025812	Cadherin-12:Extracellular domain	Cadherin-12:ECD	P55289	1010	CDH12	Human	RFU	Protein
seq.21483.155	0.430034	0.00285605	21483-155	3	SL010771	cAMP-dependent protein kinase type I-alpha regulatory subunit	KAP0	P10644	5573	PRKAR1A	Human	RFU	Protein
seq.23686.44	0.430034	0.00285605	23686-44	3	SL023271	CWF19-like protein 1	C19L1	Q69YN2	55280	CWF19L1	Human	RFU	Protein
seq.21662.121	-0.429911	0.00286492	21662-121	3	SL013570	Dual specificity tyrosine-phosphorylation-regulated kinase 3	DYRK3	O43781	8444	DYRK3	Human	RFU	Protein
seq.21958.4	0.429911	0.00286492	21958-4	3	SL023246	Active breakpoint cluster region-related protein	ABR	Q12979	29	ABR	Human	RFU	Protein
seq.17512.2	0.429541	0.00289168	17512-2	3	SL007402	N-myc-interactor	NMI	Q13287	9111	NMI	Human	RFU	Protein
seq.21437.77	0.429541	0.00289168	21437-77	3	SL013745	Methylated-DNA--protein-cysteine methyltransferase	MGMT	P16455	4255	MGMT	Human	RFU	Protein
seq.11816.84	0.429417	0.00290065	11816-84	3	SL007025	Tyrosine-protein kinase JAK2	JAK2	O60674	3717	JAK2	Human	RFU	Protein
seq.18875.125	0.429417	0.00290065	18875-125	3	SL021010	Chondrocalcin	Chondrocalcin	P02458	1280	COL2A1	Human	RFU	Protein
seq.11279.42	-0.429294	0.00290965	11279-42	3	SL019373	Gamma-aminobutyric acid type B receptor subunit 1	GABR1	Q9UBS5	2550	GABBR1	Human	RFU	Protein
seq.12718.43	0.429294	0.00290965	12718-43	3	SL010814	Peptidyl-prolyl cis-trans isomerase NIMA-interacting 4	PIN4	Q9Y237	5303	PIN4	Human	RFU	Protein
seq.25283.2	-0.429294	0.00290965	25283-2	3	SL019945	Catenin alpha-3	CTNA3	Q9UI47	29119	CTNNA3	Human	RFU	Protein
seq.7873.32	-0.429294	0.00290965	7873-32	3	SL018280	Testis-specific serine/threonine-protein kinase 2	TSSK2	Q96PF2	23617	TSSK2	Human	RFU	Protein
seq.10966.1	-0.429171	0.00291867	10966-1	3	SL000251	Alpha-2-HS-glycoprotein	a2-HS-Glycoprotein	P02765	197	AHSG	Human	RFU	Protein
seq.16599.38	0.429047	0.00292771	16599-38	3	SL018803	GPN-loop GTPase 1	GPN1	Q9HCN4	11321	GPN1	Human	RFU	Protein
seq.4534.10	0.429047	0.00292771	4534-10	2	SL012822	Brain-specific serine protease 4	BSSP4	Q9GZN4	64063	PRSS22	Human	RFU	Protein
seq.10025.1	-0.428924	0.00293678	10025-1	3	SL008018	Dihydrolipoyl dehydrogenase, mitochondrial	DLDH	P09622	1738	DLD	Human	RFU	Protein
seq.17712.7	0.428924	0.00293678	17712-7	3	SL013082	Isopentenyl-diphosphate Delta-isomerase 1	IDI1	Q13907	3422	IDI1	Human	RFU	Protein
seq.24436.23	0.428924	0.00293678	24436-23	3	SL015355	Disks large-associated protein 4	DLGP4	Q9Y2H0	22839	DLGAP4	Human	RFU	Protein
seq.11910.27	0.4288	0.00294587	11910-27	3	SL019039	Homeobox protein DLX-4	DLX4	Q92988	1748	DLX4	Human	RFU	Protein
seq.15565.102	-0.4288	0.00294587	15565-102	3	SL000327	Mucin-16	CA125	Q8WXI7	94025	MUC16	Human	RFU	Protein
seq.21526.88	-0.4288	0.00294587	21526-88	3	SL009242	Izumo sperm-egg fusion protein 1	sperm-egg fusion protein 1	Q8IYV9	284359	IZUMO1	Human	RFU	Protein
seq.21600.10	0.4288	0.00294587	21600-10	3	SL021998	Beta-catenin-interacting protein 1	CNBP1	Q9NSA3	56998	CTNNBIP1	Human	RFU	Protein
seq.25288.16	-0.4288	0.00294587	25288-16	3	SL023561	Dimethylaniline monooxygenase [N-oxide-forming] 3	FMO3	P31513	2328	FMO3	Human	RFU	Protein
seq.25484.120	0.428677	0.00295499	25484-120	3	SL021128	AT-rich interactive domain-containing protein 3C	ARI3C	A6NKF2	138715	ARID3C	Human	RFU	Protein
seq.24959.20	0.428554	0.00296413	24959-20	3	SL020262	Cytochrome b5 reductase 4	NB5R4	Q7L1T6	51167	CYB5R4	Human	RFU	Protein
seq.22523.4	-0.42843	0.00297329	22523-4	3	SL022960	Polyadenylate-binding protein 5	PABP5	Q96DU9	140886	PABPC5	Human	RFU	Protein
seq.3587.53	-0.42843	0.00297329	3587-53	1	SL007056	Bone morphogenetic protein 10	BMP10	O95393	27302	BMP10	Human	RFU	Protein
seq.8620.56	0.42843	0.00297329	8620-56	3	SL003919	Kallikrein-14	kallikrein 14	Q9P0G3	43847	KLK14	Human	RFU	Protein
seq.8852.10	-0.428307	0.00298249	8852-10	3	SL018701	SUN domain-containing protein 3	SUN3	Q8TAQ9	256979	SUN3	Human	RFU	Protein
seq.19553.14	-0.427937	0.00301021	19553-14	3	SL004304	Syntaxin-1A	STX1a	Q16623	6804	STX1A	Human	RFU	Protein
seq.7117.21	-0.427937	0.00301021	7117-21	3	SL006411	Serpin I2	SPI2	O75830	5276	SERPINI2	Human	RFU	Protein
seq.15365.41	-0.427814	0.0030195	15365-41	3	SL020583	Adhesion G protein-coupled receptor B3	BAI3	O60242	577	ADGRB3	Human	RFU	Protein
seq.2867.52	0.42769	0.00302882	2867-52	2	SL003721	RAC-alpha serine/threonine-protein kinase	PKB	P31749	207	AKT1	Human	RFU	Protein
seq.18383.9	0.427444	0.00304753	18383-9	3	SL008165	Peptidyl-prolyl cis-trans isomerase FKBP3	FKBP3	Q00688	2287	FKBP3	Human	RFU	Protein
seq.22150.2	-0.427444	0.00304753	22150-2	3	SL022911	GA-binding protein subunit beta-1	GABP1	Q06547	2553	GABPB1	Human	RFU	Protein
seq.21237.24	0.427197	0.00306634	21237-24	3	SL021091	Protein-arginine deiminase type-4	PADI4	Q9UM07	23569	PADI4	Human	RFU	Protein
seq.22589.3	-0.427197	0.00306634	22589-3	3	SL008531	Frizzled-2	FZD2	Q14332	2535	FZD2	Human	RFU	Protein
seq.21885.196	0.42695	0.00308526	21885-196	3	SL014770	Nucleolysin TIA-1 isoform p40	TIA1	P31483	7072	TIA1	Human	RFU	Protein
seq.22786.57	-0.42695	0.00308526	22786-57	3	SL022890	Spermatogenesis-associated protein 46	SPT46	Q5T0L3	284680	SPATA46	Human	RFU	Protein
seq.16915.153	-0.426827	0.00309475	16915-153	3	SL014291	Semaphorin-4A	SEM4A	Q9H3S1	64218	SEMA4A	Human	RFU	Protein
seq.21971.47	0.426827	0.00309475	21971-47	3	SL013072	Friend leukemia integration 1 transcription factor	FLI1	Q01543	2313	FLI1	Human	RFU	Protein
seq.7132.55	-0.426827	0.00309475	7132-55	3	SL012659	Complement C1q-like protein 4	C1QL4	Q86Z23	338761	C1QL4	Human	RFU	Protein
seq.12438.127	0.426704	0.00310427	12438-127	3	SL014754	DNA-3-methyladenine glycosylase	3MG	P29372	4350	MPG	Human	RFU	Protein
seq.25249.33	0.42658	0.00311382	25249-33	3	SL023375	Pyruvate dehydrogenase E1 component subunit alpha, testis-specific form, mitochondrial	ODPAT	P29803	5161	PDHA2	Human	RFU	Protein
seq.16043.30	0.426457	0.00312339	16043-30	3	SL025982	SHC-transforming protein 1:Phosphotyrosine Interaction Domain	SHC1:PID	P29353	6464	SHC1	Human	RFU	Protein
seq.13988.67	0.426334	0.00313299	13988-67	3	SL020265	NmrA-like family domain-containing protein 1	NMRL1	Q9HBL8	57407	NMRAL1	Human	RFU	Protein
seq.3392.68	0.426334	0.00313299	3392-68	2	SL003767	Protein kinase B gamma	PKB gamma	Q9Y243	10000	AKT3	Human	RFU	Protein
seq.11369.23	0.42621	0.00314262	11369-23	3	SL008855	Alcohol dehydrogenase class-3	ADHX	P11766	128	ADH5	Human	RFU	Protein
seq.24286.48	-0.426087	0.00315227	24286-48	3	SL023654	Meiosis expressed gene 1 protein homolog	MEIG1	Q5JSS6	644890	MEIG1	Human	RFU	Protein
seq.4414.69	0.426087	0.00315227	4414-69	2	SL004484	Pulmonary surfactant-associated protein D	SP-D	P35247	6441	SFTPD	Human	RFU	Protein
seq.5108.72	-0.426087	0.00315227	5108-72	3	SL005209	Neurogenic locus notch homolog protein 3	Notch-3	Q9UM47	4854	NOTCH3	Human	RFU	Protein
seq.21933.7	0.425964	0.00316195	21933-7	3	SL011190	Ubiquitin-like modifier-activating enzyme 7	UBA7	P41226	7318	UBA7	Human	RFU	Protein
seq.3585.54	-0.425594	0.00319113	3585-54	4	SL009341	Basigin	BASI	P35613	682	BSG	Human	RFU	Protein
seq.7223.60	-0.425594	0.00319113	7223-60	3	SL005105	Protein S100-A13	S100A13	Q99584	6284	S100A13	Human	RFU	Protein
seq.16751.15	-0.425347	0.00321072	16751-15	3	SL002689	Natriuretic peptides B	BNP	P16860	4879	NPPB	Human	RFU	Protein
seq.19373.3	0.425224	0.00322056	19373-3	3	SL008053	Myosin regulatory light chain 12A	MLRM	P19105	10627	MYL12A	Human	RFU	Protein
seq.23152.49	-0.425224	0.00322056	23152-49	3	SL022815	BTB/POZ domain-containing adapter for CUL3-mediated RhoA degradation protein 2	BACD2	Q13829	7126	TNFAIP1	Human	RFU	Protein
seq.14326.4	0.4251	0.00323042	14326-4	3	SL006253	Ubiquitin-conjugating enzyme E2 E1	UB2E1	P51965	7324	UBE2E1	Human	RFU	Protein
seq.24945.16	0.4251	0.00323042	24945-16	3	SL023640	Sorting nexin-27	SNX27	Q96L92	81609	SNX27	Human	RFU	Protein
seq.21380.77	0.424977	0.00324031	21380-77	3	SL022195	Queuine tRNA-ribosyltransferase	TGT	Q9BXR0	81890	QTRT1	Human	RFU	Protein
seq.5738.25	-0.424854	0.00325022	5738-25	3	SL003198	Tenascin	Tenascin	P24821	3371	TNC	Human	RFU	Protein
seq.14107.1	0.42473	0.00326016	14107-1	3	SL020315	5-formyltetrahydrofolate cyclo-ligase	MTHFS	P49914	10588	MTHFS	Human	RFU	Protein
seq.21945.4	-0.424607	0.00327013	21945-4	3	SL012829	Protein Wnt-5b	WNT5B	Q9H1J7	81029	WNT5B	Human	RFU	Protein
seq.7925.18	-0.42436	0.00329014	7925-18	3	SL018348	Single-pass membrane and coiled-coil domain-containing protein 2	CL070	A6NFE2	341346	SMCO2	Human	RFU	Protein
seq.24685.12	0.424113	0.00331027	24685-12	3	SL023289	Sorting nexin-11	SNX11	Q9Y5W9	29916	SNX11	Human	RFU	Protein
seq.13432.9	-0.42399	0.00332037	13432-9	3	SL026028	Protrudin:Cytoplasmic domain, region 1, isoform 6	ZFY27:CD region 1	Q5T4F4	118813	ZFYVE27	Human	RFU	Protein
seq.14091.42	0.42399	0.00332037	14091-42	3	SL005371	Carbonyl reductase [NADPH] 3	Carbonyl reductase 3	O75828	874	CBR3	Human	RFU	Protein
seq.22950.6	-0.42399	0.00332037	22950-6	3	SL006193	Butyrophilin subfamily 3 member A3	BT3A3	O00478	10384	BTN3A3	Human	RFU	Protein
seq.7648.9	0.423743	0.00334065	7648-9	3	SL017328	Myosin-binding protein C, slow-type	MYPC1	Q00872	4604	MYBPC1	Human	RFU	Protein
seq.13504.147	0.42362	0.00335084	13504-147	3	SL013259	Heterogeneous nuclear ribonucleoprotein R	HNRPR	O43390	10236	HNRNPR	Human	RFU	Protein
seq.23352.9	-0.42351	0.00335996	23352-9	3	SL023709	Dysbindin	DTBP1	Q96EV8	84062	DTNBP1	Human	RFU	Protein
seq.8363.18	-0.42351	0.00335996	8363-18	3	SL018473	UPF0577 protein KIAA1324-like	K132L	A8MWY0	222223	ELAPOR2	Human	RFU	Protein
seq.19143.38	0.423497	0.00336105	19143-38	3	SL013157	NADH-cytochrome b5 reductase 2	NB5R2	Q6BCY4	51700	CYB5R2	Human	RFU	Protein
seq.11407.57	-0.423373	0.00337128	11407-57	3	SL015269	Phospholipid scramblase 3	PLS3	Q9NRY6	57048	PLSCR3	Human	RFU	Protein
seq.21817.5	0.423373	0.00337128	21817-5	3	SL011290	Myosin, light chain 9, regulatory	MYL9	P24844	10398	MYL9	Human	RFU	Protein
seq.7890.68	-0.423373	0.00337128	7890-68	3	SL018287	Inactive dipeptidyl peptidase 10	DPP10	Q8N608	57628	DPP10	Human	RFU	Protein
seq.8474.6	-0.423373	0.00337128	8474-6	3	SL006114	Inactive tyrosine-protein kinase transmembrane receptor ROR1	ROR1	Q01973	4919	ROR1	Human	RFU	Protein
seq.23164.8	-0.42325	0.00338155	23164-8	3	SL022560	Mitochondrial pyruvate carrier 1	MPC1	Q9Y5U8	51660	MPC1	Human	RFU	Protein
seq.3808.76	-0.42325	0.00338155	3808-76	2	SL003990	Fibroblast growth factor receptor 2	FGFR-2	P21802	2263	FGFR2	Human	RFU	Protein
seq.11454.87	0.423127	0.00339184	11454-87	3	SL012996	Eukaryotic translation initiation factor 3 subunit G	EIF3G	O75821	8666	EIF3G	Human	RFU	Protein
seq.3651.50	-0.423127	0.00339184	3651-50	5	SL003201	Vascular endothelial growth factor receptor 2	VEGF sR2	P35968	3791	KDR	Human	RFU	Protein
seq.12617.2	0.423003	0.00340216	12617-2	3	SL008369	Serine/threonine-protein kinase 24	STK24	Q9Y6E0	8428	STK24	Human	RFU	Protein
seq.6284.7	0.42288	0.00341251	6284-7	3	SL012605	ALK and LTK ligand 2	F150B	Q6UX46	285016	ALKAL2	Human	RFU	Protein
seq.12641.3	0.422757	0.00342289	12641-3	3	SL019813	Type II inositol 1,4,5-trisphosphate 5-phosphatase	I5P2	P32019	3633	INPP5B	Human	RFU	Protein
seq.13549.15	-0.422633	0.00343329	13549-15	3	SL020150	Disintegrin and metalloproteinase domain-containing protein 29	ADA29	Q9UKF5	11086	ADAM29	Human	RFU	Protein
seq.8464.31	-0.422633	0.00343329	8464-31	3	SL012517	R-spondin-4	RSPO4	Q2I0M5	343637	RSPO4	Human	RFU	Protein
seq.9237.54	-0.422633	0.00343329	9237-54	3	SL005390	Lysosomal acid phosphatase	Lysosomal acid phosphatase	P11117	53	ACP2	Human	RFU	Protein
seq.12652.37	0.422387	0.00345418	12652-37	3	SL019829	Adenosylhomocysteinase 2	SAHH2	O43865	10768	AHCYL1	Human	RFU	Protein
seq.12396.19	0.422263	0.00346467	12396-19	3	SL006368	3-hydroxyisobutyryl-CoA hydrolase, mitochondrial	HIBCH	Q6NVY1	26275	HIBCH	Human	RFU	Protein
seq.21382.70	0.42214	0.00347518	21382-70	3	SL022030	Zinc phosphodiesterase ELAC protein 1	RNZ1	Q9H777	55520	ELAC1	Human	RFU	Protein
seq.9333.59	-0.42214	0.00347518	9333-59	3	SL017394	Endoplasmic reticulum resident protein 27	ERP27	Q96DN0	121506	ERP27	Human	RFU	Protein
seq.2705.5	0.422017	0.00348572	2705-5	2	SL003197	C-C motif chemokine 25	TECK	O15444	6370	CCL25	Human	RFU	Protein
seq.22503.24	-0.421893	0.0034963	22503-24	3	SL022790	Homeobox protein Mohawk	MKX	Q8IYA7	283078	MKX	Human	RFU	Protein
seq.7065.1	0.421893	0.0034963	7065-1	4	SL025868	Protein G6b:Isoform A, Extracellular domain	G6B:ECD	O95866	80739	MPIG6B	Human	RFU	Protein
seq.7145.1	-0.42177	0.00350689	7145-1	3	SL006517	Inter-alpha-trypsin inhibitor heavy chain H3	ITIH3	Q06033	3699	ITIH3	Human	RFU	Protein
seq.8901.40	0.42177	0.00350689	8901-40	3	SL004989	14-3-3 protein gamma	14-3-3 protein gamma	P61981	7532	YWHAG	Human	RFU	Protein
seq.9201.13	0.42177	0.00350689	9201-13	3	SL004811	Transgelin-2	Transgelin-2	P37802	8407	TAGLN2	Human	RFU	Protein
seq.21109.1	0.421647	0.00351752	21109-1	3	SL021980	Cilia- and flagella-associated protein 36	CFA36	Q96G28	112942	CFAP36	Human	RFU	Protein
seq.6507.16	-0.421647	0.00351752	6507-16	3	SL006401	Neural cell adhesion molecule 2	NCAM2	O15394	4685	NCAM2	Human	RFU	Protein
seq.5936.53	-0.421523	0.00352818	5936-53	3	SL002517	Tumor necrosis factor	TNF-a	P01375	7124	TNF	Human	RFU	Protein
seq.9869.28	0.421523	0.00352818	9869-28	3	SL004092	Nuclear factor NF-kappa-B p105 subunit	NF-kappa-B p105	P19838	4790	NFKB1	Human	RFU	Protein
seq.12603.87	0.4214	0.00353886	12603-87	3	SL019780	Polyadenylate-binding protein 4	PABP4	Q13310	8761	PABPC4	Human	RFU	Protein
seq.16288.17	-0.4214	0.00353886	16288-17	3	SL013797	Ephrin type-A receptor 4	EPHA4	P54764	2043	EPHA4	Human	RFU	Protein
seq.11365.17	-0.421277	0.00354957	11365-17	3	SL009091	Teneurin-4	TEN4	Q6N022	26011	TENM4	Human	RFU	Protein
seq.4240.31	0.421277	0.00354957	4240-31	2	SL002650	Pyruvate kinase PKM	M2-PK	P14618	5315	PKM	Human	RFU	Protein
seq.25070.18	0.421153	0.00356031	25070-18	3	SL019928	Protein-methionine sulfoxide oxidase MICAL1	MICA1	Q8TDZ2	64780	MICAL1	Human	RFU	Protein
seq.7865.126	-0.421153	0.00356031	7865-126	3	SL014840	HRAS-like suppressor 3	HRSL3	P53816	11145	PLAAT3	Human	RFU	Protein
seq.3082.9	-0.42066	0.00360356	3082-9	2	SL005228	NKG2D ligand 2	ULBP-2	Q9BZM5	80328	ULBP2	Human	RFU	Protein
seq.11591.43	-0.420413	0.00362536	11591-43	3	SL007011	Protein regulator of cytokinesis 1	PRC1	O43663	9055	PRC1	Human	RFU	Protein
seq.8480.29	-0.420413	0.00362536	8480-29	3	SL006527	EGF-containing fibulin-like extracellular matrix protein 1	FBLN3	Q12805	2202	EFEMP1	Human	RFU	Protein
seq.24655.23	0.41992	0.0036693	24655-23	3	SL023307	RILP-like protein 2	RIPL2	Q969X0	196383	RILPL2	Human	RFU	Protein
seq.13588.11	-0.419796	0.00368036	13588-11	3	SL020193	Annexin A9	ANXA9	O76027	8416	ANXA9	Human	RFU	Protein
seq.21441.20	0.41955	0.00370256	21441-20	3	SL002730	gp75	gp75	P17643	7306	TYRP1	Human	RFU	Protein
seq.5915.58	-0.419426	0.00371371	5915-58	3	SL012148	Peroxisomal targeting signal 1 receptor	PEX5	P50542	5830	PEX5	Human	RFU	Protein
seq.7924.7	-0.419426	0.00371371	7924-7	3	SL007099	T-cell surface glycoprotein CD3 gamma chain	CD3G	P09693	917	CD3G	Human	RFU	Protein
seq.10087.10	-0.419303	0.00372488	10087-10	3	SL003675	Alpha-crystallin A chain	Alpha crystallin A chain	P02489	102724652	CRYAA	Human	RFU	Protein
seq.15431.31	-0.419303	0.00372488	15431-31	3	SL000531	Ornithine carbamoyltransferase, mitochondrial	OTCase	P00480	5009	OTC	Human	RFU	Protein
seq.13464.8	-0.41918	0.00373609	13464-8	3	SL020101	Nutritionally-regulated adipose and cardiac enriched protein homolog	NRAC	Q8N912	400258	NRAC	Human	RFU	Protein
seq.13452.113	-0.418933	0.00375859	13452-113	3	SL020075	Small integral membrane protein 13	SIM13	P0DJ93	221710	SMIM13	Human	RFU	Protein
seq.14111.15	-0.418933	0.00375859	14111-15	3	SL007206	Thrombospondin-2	TSP2	P35442	7058	THBS2	Human	RFU	Protein
seq.19158.1	-0.418933	0.00375859	19158-1	3	SL014957	PCNA-associated factor	PAF	Q15004	9768	PCLAF	Human	RFU	Protein
seq.24411.144	0.418933	0.00375859	24411-144	3	SL020078	E3 ubiquitin-protein ligase LRSAM1	LRSM1	Q6UWE0	90678	LRSAM1	Human	RFU	Protein
seq.13441.30	-0.41881	0.00376988	13441-30	3	SL020107	Dixin	DIXC1	Q155Q3	85458	DIXDC1	Human	RFU	Protein
seq.7092.7	-0.41881	0.00376988	7092-7	3	SL018073	Protein disulfide-isomerase-like protein of the testis	PDILT	Q8N807	204474	PDILT	Human	RFU	Protein
seq.12794.6	-0.418686	0.0037812	12794-6	3	SL019902	NACHT, LRR and PYD domains-containing protein 4	NALP4	Q96MN2	147945	NLRP4	Human	RFU	Protein
seq.24023.35	0.418686	0.0037812	24023-35	3	SL003500	soluble Endothelial protein C receptor	sEPCR	Q9UNN8	10544	PROCR	Human	RFU	Protein
seq.6612.90	0.418686	0.0037812	6612-90	3	SL017490	BRICHOS domain-containing protein 5	CP079	Q6PL45	283870	BRICD5	Human	RFU	Protein
seq.10346.5	0.418563	0.00379256	10346-5	3	SL007221	Signal transducer and activator of transcription 3	STAT3	P40763	6774	STAT3	Human	RFU	Protein
seq.11615.16	0.418563	0.00379256	11615-16	3	SL016537	Dual adapter for phosphotyrosine and 3-phosphotyrosine and 3-phosphoinositide	DAPP1	Q9UN19	27071	DAPP1	Human	RFU	Protein
seq.12448.246	0.418563	0.00379256	12448-246	3	SL006476	Glycylpeptide N-tetradecanoyltransferase 1	NMT1	P30419	4836	NMT1	Human	RFU	Protein
seq.5593.11	0.418563	0.00379256	5593-11	3	SL011222	Protein disulfide-isomerase A5	PDIA5	Q14554	10954	PDIA5	Human	RFU	Protein
seq.22490.16	-0.41844	0.00380394	22490-16	3	SL022801	Lipocalin-like 1 protein	LCNL1	Q6ZST4	401562	LCNL1	Human	RFU	Protein
seq.10953.14	-0.418316	0.00381535	10953-14	3	SL018252	C-type lectin domain family 2 member A	CLC2A	Q6UVW9	387836	CLEC2A	Human	RFU	Protein
seq.23256.21	-0.41807	0.00383827	23256-21	3	SL023598	TLD domain-containing protein 2	TLDC2	A0PJX2	140711	TLDC2	Human	RFU	Protein
seq.23671.11	-0.41807	0.00383827	23671-11	3	SL023342	Protein Spindly	SPDLY	Q96EA4	54908	SPDL1	Human	RFU	Protein
seq.17513.11	0.417823	0.0038613	17513-11	3	SL008121	Annexin A11	ANX11	P50995	311	ANXA11	Human	RFU	Protein
seq.14634.13	-0.4177	0.00387287	14634-13	3	SL020122	Lutropin-choriogonadotropic hormone receptor	LSHR	P22888	3973	LHCGR	Human	RFU	Protein
seq.23699.61	-0.4177	0.00387287	23699-61	3	SL008095	Dihydrolipoyllysine-residue succinyltransferase component of 2-oxoglutarate dehydrogenase complex, mitochondrial	ODO2	P36957	1743	DLST	Human	RFU	Protein
seq.9942.2	0.417576	0.00388446	9942-2	3	SL019191	NTF2-related export protein 1	NXT1	Q9UKK6	29107	NXT1	Human	RFU	Protein
seq.6231.46	-0.417453	0.00389609	6231-46	3	SL006310	Stanniocalcin-2	STC2	O76061	8614	STC2	Human	RFU	Protein
seq.10630.5	0.41733	0.00390774	10630-5	3	SL007633	Oxidoreductase HTATIP2	HTAI2	Q9BUP3	10553	HTATIP2	Human	RFU	Protein
seq.25921.3	0.41733	0.00390774	25921-3	3	SL001931	Inhibin a subunit	Inhibin a subunit	P05111	3623	INHA	Human	RFU	Protein
seq.8087.250	-0.417206	0.00391943	8087-250	3	SL018374	E3 ubiquitin-protein ligase RNF13	RNF13	O43567	11342	RNF13	Human	RFU	Protein
seq.18261.34	-0.417083	0.00393114	18261-34	3	SL020999	Protein NATD1	NATD1	Q8N6N6	256302	NATD1	Human	RFU	Protein
seq.7999.23	-0.416836	0.00395467	7999-23	3	SL010371	Ectonucleoside triphosphate diphosphohydrolase 1	CD39	P49961	953	ENTPD1	Human	RFU	Protein
seq.12508.9	0.41659	0.00397832	12508-9	3	SL008756	Charged multivesicular body protein 3	CHMP3	Q9Y3E7	100526767	CHMP3	Human	RFU	Protein
seq.6103.70	-0.41659	0.00397832	6103-70	3	SL012789	Fc receptor-like protein 5	FCRL5	Q96RD9	83416	FCRL5	Human	RFU	Protein
seq.11677.17	-0.416466	0.00399019	11677-17	3	SL019579	Probable palmitoyltransferase ZDHHC14	ZDH14	Q8IZN3	79683	ZDHHC14	Human	RFU	Protein
seq.18318.98	0.416466	0.00399019	18318-98	3	SL020960	Endophilin-A3	SH3G3	Q99963	6457	SH3GL3	Human	RFU	Protein
seq.13930.3	0.416343	0.00400209	13930-3	3	SL007678	DNA dC->dU-editing enzyme APOBEC-3G	ABC3G	Q9HC16	60489	APOBEC3G	Human	RFU	Protein
seq.3723.1	-0.416343	0.00400209	3723-1	2	SL000306	Brain natriuretic peptide 32	BNP-32	P16860	4879	NPPB	Human	RFU	Protein
seq.13488.3	0.41622	0.00401402	13488-3	3	SL020128	Arfaptin-1	ARFP1	P53367	27236	ARFIP1	Human	RFU	Protein
seq.3115.64	0.41622	0.00401402	3115-64	2	SL006918	Mitogen-activated protein kinase 1	MK01	P28482	5594	MAPK1	Human	RFU	Protein
seq.22563.4	-0.416096	0.00402598	22563-4	3	SL009098	Kin of IRRE-like protein 1	KIRR1	Q96J84	55243	KIRREL1	Human	RFU	Protein
seq.15316.262	0.415973	0.00403798	15316-262	3	SL019950	Thioredoxin-like protein 4B	TXN4B	Q9NX01	54957	TXNL4B	Human	RFU	Protein
seq.5337.64	-0.41585	0.00405	5337-64	3	SL004131	T-lymphocyte activation antigen CD86	B7-2	P42081	942	CD86	Human	RFU	Protein
seq.7737.76	-0.41585	0.00405	7737-76	3	SL013747	Integrin beta-6	ITB6	P18564	3694	ITGB6	Human	RFU	Protein
seq.5798.3	0.415726	0.00406206	5798-3	3	SL003704	BH3-interacting domain death agonist	BID	P55957	637	BID	Human	RFU	Protein
seq.19144.9	0.415603	0.00407415	19144-9	3	SL014722	Transcription factor 4	ITF2	P15884	6925	TCF4	Human	RFU	Protein
seq.10722.13	0.415356	0.00409842	10722-13	3	SL025912	Tyrosine-protein kinase SYK:Protein kinase domain	KSYK:Protein Kinase	P43405	6850	SYK	Human	RFU	Protein
seq.17367.5	0.415356	0.00409842	17367-5	3	SL004916	Stathmin	Stathmin	P16949	3925	STMN1	Human	RFU	Protein
seq.15626.223	-0.415109	0.00412282	15626-223	3	SL005400	Basement membrane-specific heparan sulfate proteoglycan core protein	Perlecan	P98160	3339	HSPG2	Human	RFU	Protein
seq.25926.29	-0.414863	0.00414735	25926-29	3	SL024264	LIM domain-binding protein 1	LDB1	Q86U70	8861	LDB1	Human	RFU	Protein
seq.19334.62	0.414739	0.00415966	19334-62	3	SL016128	Thioredoxin domain-containing protein 12	TXD12	O95881	51060	TXNDC12	Human	RFU	Protein
seq.11264.33	-0.414616	0.004172	11264-33	3	SL019346	Xanthine dehydrogenase/oxidase	XDH	P47989	7498	XDH	Human	RFU	Protein
seq.7003.4	-0.414616	0.004172	7003-4	3	SL018035	Polypeptide N-acetylgalactosaminyltransferase 10	GLT10	Q86SR1	55568	GALNT10	Human	RFU	Protein
seq.20950.159	0.414369	0.00419678	20950-159	3	SL022188	Phosphoribosyltransferase domain-containing protein 1	PRDC1	Q9NRG1	56952	PRTFDC1	Human	RFU	Protein
seq.20385.21	0.414246	0.00420922	20385-21	3	SL021992	Ceramide-1-phosphate transfer protein	CPTP	Q5TA50	80772	CPTP	Human	RFU	Protein
seq.23560.154	0.414246	0.00420922	23560-154	3	SL023558	Centrosomal protein of 41 kDa	CEP41	Q9BYV8	95681	CEP41	Human	RFU	Protein
seq.22468.54	0.413999	0.0042342	22468-54	3	SL005850	Histone H2A type 1	Histone H2A type 1	P0C0S8	8329	H2AC11	Human	RFU	Protein
seq.5649.83	-0.413999	0.0042342	5649-83	3	SL012479	Pregnancy-specific beta-1-glycoprotein 4	PSG4	Q00888	5672	PSG4	Human	RFU	Protein
seq.19295.32	0.413876	0.00424673	19295-32	3	SL009430	Serine/threonine-protein phosphatase PP1-gamma catalytic subunit	PP1G	P36873	5501	PPP1CC	Human	RFU	Protein
seq.25100.11	0.413876	0.00424673	25100-11	3	SL023777	C-Maf-inducing protein	CMIP	Q8IY22	80790	CMIP	Human	RFU	Protein
seq.6237.11	-0.413876	0.00424673	6237-11	3	SL017269	Fibroblast growth factor receptor-like 1	FGRL1	Q8N441	53834	FGFRL1	Human	RFU	Protein
seq.19261.12	0.413753	0.0042593	19261-12	3	SL015225	Syntenin-2	SDCB2	Q9H190	27111	SDCBP2	Human	RFU	Protein
seq.24676.105	0.413753	0.0042593	24676-105	3	SL018878	Uncharacterized protein C21orf59	CU059	P57076	56683	CFAP298	Human	RFU	Protein
seq.17757.86	0.413629	0.0042719	17757-86	3	SL006798	Calcium-binding protein 39	CAB39	Q9Y376	51719	CAB39	Human	RFU	Protein
seq.2987.37	0.413506	0.00428454	2987-37	3	SL005256	Histone H1.2	Histone H1.2	P16403	3006	H1-2	Human	RFU	Protein
seq.9040.144	-0.413506	0.00428454	9040-144	3	SL008893	Mammalian ependymin-related protein 1	EPDR1	Q9UM22	54749	EPDR1	Human	RFU	Protein
seq.3441.64	0.413383	0.00429721	3441-64	2	SL003723	Glycogen synthase kinase-3 alpha	GSK-3 alpha	P49840	2931	GSK3A	Human	RFU	Protein
seq.24646.47	-0.413136	0.00432264	24646-47	3	SL006473	Serine--pyruvate aminotransferase	SPYA	P21549	189	AGXT	Human	RFU	Protein
seq.9600.55	-0.413136	0.00432264	9600-55	3	SL026001	Thrombospondin type-1 domain-containing protein 7A:Thrombospondin type-1 domain 17	THS7A:TSP type-1 domain 17	Q9UPZ6	221981	THSD7A	Human	RFU	Protein
seq.19195.85	0.413013	0.0043354	19195-85	3	SL013041	40S ribosomal protein S5	RS5	P46782	6193	RPS5	Human	RFU	Protein
seq.5695.5	-0.413013	0.0043354	5695-5	3	SL010290	BPI fold-containing family A member 2	SPLC2	Q96DR5	140683	BPIFA2	Human	RFU	Protein
seq.24983.119	0.412889	0.0043482	24983-119	3	SL006623	ELKS/RAB6-interacting/CAST family member 1	RB6I2	Q8IUD2	23085	ERC1	Human	RFU	Protein
seq.5275.28	0.412889	0.0043482	5275-28	2	SL014488	Proto-oncogene vav	VAV	P15498	7409	VAV1	Human	RFU	Protein
seq.12597.68	0.412766	0.00436103	12597-68	3	SL019171	Autophagy protein 5	Autophagy protein 5	Q9H1Y0	9474	ATG5	Human	RFU	Protein
seq.5755.29	-0.412766	0.00436103	5755-29	3	SL011908	Gastric inhibitory polypeptide	GIP	P09681	2695	GIP	Human	RFU	Protein
seq.20231.23	-0.412643	0.0043739	20231-23	3	SL021946	Uridine phosphorylase 2	UPP2	O95045	151531	UPP2	Human	RFU	Protein
seq.25110.19	-0.412643	0.0043739	25110-19	3	SL019831	Exocyst complex component 7	EXOC7	Q9UPT5	23265	EXOC7	Human	RFU	Protein
seq.8089.173	-0.412643	0.0043739	8089-173	3	SL007158	Nuclear receptor subfamily 4 group A member 1	NR4A1	P22736	3164	NR4A1	Human	RFU	Protein
seq.11614.29	0.412519	0.00438679	11614-29	3	SL013071	Enhancer of rudimentary homolog	ERH	P84090	2079	ERH	Human	RFU	Protein
seq.13704.5	-0.412519	0.00438679	13704-5	3	SL014847	Hydroxymethylglutaryl-CoA synthase, mitochondrial	HMCS2	P54868	3158	HMGCS2	Human	RFU	Protein
seq.23534.27	0.412396	0.00439972	23534-27	3	SL023312	Protein RTF2 homolog	RTF2	Q9BY42	51507	RTF2	Human	RFU	Protein
seq.24694.158	0.412396	0.00439972	24694-158	3	SL008393	Ezrin-radixin-moesin-binding phosphoprotein 50	NHERF	O14745	9368	SLC9A3R1	Human	RFU	Protein
seq.25125.7	-0.412396	0.00439972	25125-7	3	SL020974	SH3 and cysteine-rich domain-containing protein	STAC	Q99469	6769	STAC	Human	RFU	Protein
seq.2630.12	-0.412396	0.00439972	2630-12	2	SL004588	Interleukin-1 Receptor accessory protein	IL-1 R AcP	Q9NPH3	3556	IL1RAP	Human	RFU	Protein
seq.23265.15	0.412273	0.00441269	23265-15	3	SL007964	Tumor protein D54	TPD54	O43399	7165	TPD52L2	Human	RFU	Protein
seq.22089.13	-0.412149	0.00442568	22089-13	3	SL022871	Protein BTG4	BTG4	Q9NY30	54766	BTG4	Human	RFU	Protein
seq.12466.7	0.412026	0.00443872	12466-7	3	SL008019	Heterogeneous nuclear ribonucleoprotein A1	ROA1	P09651	3178	HNRNPA1	Human	RFU	Protein
seq.19176.27	0.412026	0.00443872	19176-27	3	SL011300	Protein FAM49B	FA49B	Q9NUQ9	51571	CYRIB	Human	RFU	Protein
seq.20519.7	-0.412026	0.00443872	20519-7	3	SL004135	CD6	CD6	P30203	923	CD6	Human	RFU	Protein
seq.3361.26	-0.411903	0.00445178	3361-26	2	SL010610	C-type lectin domain family 4 member K	CLC4K	Q9UJ71	50489	CD207	Human	RFU	Protein
seq.9451.20	-0.411903	0.00445178	9451-20	3	SL005386	Uromodulin	Uromodulin	P07911	7369	UMOD	Human	RFU	Protein
seq.3814.63	0.411779	0.00446488	3814-63	1	SL007423	Interleukin-11 receptor subunit alpha	IL-11 RA	Q14626	3590	IL11RA	Human	RFU	Protein
seq.12432.23	0.411656	0.00447801	12432-23	3	SL010232	Calcyclin-binding protein	CYBP	Q9HB71	27101	CACYBP	Human	RFU	Protein
seq.20568.3	-0.411656	0.00447801	20568-3	3	SL006567	FRAS1-related extracellular matrix protein 1	FREM1	Q5H8C1	158326	FREM1	Human	RFU	Protein
seq.9901.28	0.411656	0.00447801	9901-28	3	SL007650	Egl nine homolog 1	EGLN1	Q9GZT9	54583	EGLN1	Human	RFU	Protein
seq.17671.58	-0.411533	0.00449117	17671-58	3	SL019227	Inhibitor of growth protein 4	ING4	Q9UNL4	51147	ING4	Human	RFU	Protein
seq.20090.63	0.411286	0.00451761	20090-63	3	SL021846	Ubiquitin-conjugating enzyme E2 E3	UB2E3	Q969T4	10477	UBE2E3	Human	RFU	Protein
seq.17773.26	0.411039	0.00454418	17773-26	3	SL013253	Gamma-soluble NSF attachment protein	SNAG	Q99747	8774	NAPG	Human	RFU	Protein
seq.3796.79	0.411039	0.00454418	3796-79	2	SL007642	Angiopoietin-related protein 4	ANGL4	Q9BY76	51129	ANGPTL4	Human	RFU	Protein
seq.4413.3	0.411039	0.00454418	4413-3	2	SL001888	Antileukoproteinase	SLPI	P03973	6590	SLPI	Human	RFU	Protein
seq.15298.199	-0.410792	0.00457088	15298-199	3	SL017092	Neuropilin and tolloid-like protein 1	NETO1	Q8TDF5	81832	NETO1	Human	RFU	Protein
seq.17158.17	0.410546	0.00459772	17158-17	3	SL019858	Ubiquitin-conjugating enzyme E2 G1	UB2G1	P62253	7326	UBE2G1	Human	RFU	Protein
seq.17411.55	0.410422	0.00461119	17411-55	3	SL015528	Ubiquitin recognition factor in ER-associated degradation protein 1	UFD1	Q92890	7353	UFD1	Human	RFU	Protein
seq.23334.21	-0.410422	0.00461119	23334-21	3	SL023693	Late cornified envelope protein 3C	LCE3C	Q5T5A8	353144	LCE3C	Human	RFU	Protein
seq.22365.52	-0.410299	0.0046247	22365-52	3	SL023037	Cyclic AMP-dependent transcription factor ATF-5	ATF5	Q9Y2D1	22809	ATF5	Human	RFU	Protein
seq.4245.80	-0.410299	0.0046247	4245-80	2	SL001999	E3 ubiquitin-protein ligase Mdm2	MDM2	Q00987	4193	MDM2	Human	RFU	Protein
seq.11566.48	-0.410176	0.00463824	11566-48	3	SL009148	Keratin, type II cytoskeletal 72	Keratin 72	Q14CN4	140807	KRT72	Human	RFU	Protein
seq.19516.10	-0.410176	0.00463824	19516-10	3	SL013047	High mobility group protein HMGI-C	HMGA2	P52926	8091	HMGA2	Human	RFU	Protein
seq.11186.12	-0.410052	0.00465182	11186-12	3	SL019314	Transmembrane protein 52	TMM52	Q8NDY8	339456	TMEM52	Human	RFU	Protein
seq.16805.5	0.409929	0.00466543	16805-5	3	SL011405	cGMP-specific 3',5'-cyclic phosphodiesterase	PDE5A	O76074	8654	PDE5A	Human	RFU	Protein
seq.12563.2	0.409806	0.00467908	12563-2	3	SL019770	Tumor necrosis factor alpha-induced protein 8	TFIP8	O95379	25816	TNFAIP8	Human	RFU	Protein
seq.23923.26	0.409806	0.00467908	23923-26	3	SL016432	Protein phosphatase 1F	PPM1F	P49593	9647	PPM1F	Human	RFU	Protein
seq.6921.24	-0.409806	0.00467908	6921-24	3	SL014628	Beta-1,4-galactosyltransferase 3	B4GT3	O60512	8703	B4GALT3	Human	RFU	Protein
seq.19215.7	-0.409682	0.00469276	19215-7	3	SL007570	Protein NDRG1	NDRG1	Q92597	10397	NDRG1	Human	RFU	Protein
seq.16856.79	0.409559	0.00470647	16856-79	3	SL007443	Microtubule-associated protein RP/EB family member 2	MARE2	Q15555	10982	MAPRE2	Human	RFU	Protein
seq.17686.27	0.409559	0.00470647	17686-27	3	SL008284	Tubulin-folding cofactor B	TBCB	Q99426	1155	TBCB	Human	RFU	Protein
seq.22814.1	-0.409559	0.00470647	22814-1	3	SL022784	Zinc finger protein RFP	TRI27	P14373	5987	TRIM27	Human	RFU	Protein
seq.13676.46	0.409312	0.00473401	13676-46	3	SL001933	Inhibin beta B chain	Inhibin bB chain	P09529	3625	INHBB	Human	RFU	Protein
seq.7090.17	-0.409312	0.00473401	7090-17	3	SL018090	Polypeptide N-acetylgalactosaminyltransferase 1	GALT1	Q10472	2589	GALNT1	Human	RFU	Protein
seq.13129.40	-0.409189	0.00474783	13129-40	3	SL007070	Low-density lipoprotein receptor	LDLR	P01130	3949	LDLR	Human	RFU	Protein
seq.13416.8	-0.409189	0.00474783	13416-8	3	SL020086	Transmembrane protein 132D	T132D	Q14C87	121256	TMEM132D	Human	RFU	Protein
seq.20934.13	0.409189	0.00474783	20934-13	3	SL022198	Ras-related protein Rab-24	RAB24	Q969Q5	53917	RAB24	Human	RFU	Protein
seq.13082.9	0.409066	0.00476169	13082-9	3	SL011294	Protein unc-45 homolog A	UN45A	Q9H3U1	55898	UNC45A	Human	RFU	Protein
seq.17821.20	0.409066	0.00476169	17821-20	3	SL020911	Glycylpeptide N-tetradecanoyltransferase 2	NMT2	O60551	9397	NMT2	Human	RFU	Protein
seq.25419.59	-0.408942	0.00477558	25419-59	3	SL023611	Sperm protein associated with the nucleus on the X chromosome N4	SPXN4	Q5MJ08	441525	SPANXN4	Human	RFU	Protein
seq.4560.34	0.408942	0.00477558	4560-34	2	SL006916	Tyrosine-protein kinase Lck	LCK	P06239	3932	LCK	Human	RFU	Protein
seq.2869.68	-0.408819	0.0047895	2869-68	3	SL000554	Protein kinase C delta type	PKC-D	Q05655	5580	PRKCD	Human	RFU	Protein
seq.7826.1	-0.408819	0.0047895	7826-1	3	SL018272	Serine/threonine-protein kinase DCLK3	DCLK3	Q9C098	85443	DCLK3	Human	RFU	Protein
seq.11205.10	0.408326	0.00484557	11205-10	3	SL004571	Integrin beta-7	Integrin beta-7	P26010	3695	ITGB7	Human	RFU	Protein
seq.12016.60	0.408326	0.00484557	12016-60	3	SL013756	E3 ubiquitin-protein ligase CBL	CBL	P22681	867	CBL	Human	RFU	Protein
seq.24472.28	0.408326	0.00484557	24472-28	3	SL023694	Sharpin	SHRPN	Q9H0F6	81858	SHARPIN	Human	RFU	Protein
seq.13622.16	0.408202	0.00485967	13622-16	3	SL014961	Serine/threonine-protein phosphatase 2A 56 kDa regulatory subunit alpha isoform	2A5A	Q15172	5525	PPP2R5A	Human	RFU	Protein
seq.22579.93	-0.408079	0.00487381	22579-93	3	SL009054	Neurexin-1-beta	NRX1B	P58400	9378	NRXN1	Human	RFU	Protein
seq.8229.1	-0.408079	0.00487381	8229-1	3	SL018440	Glucoside xylosyltransferase 1	GXLT1	Q4G148	283464	GXYLT1	Human	RFU	Protein
seq.12872.35	-0.407832	0.0049022	12872-35	3	SL019961	Cyclic nucleotide-gated olfactory channel	CNGA2	Q16280	1260	CNGA2	Human	RFU	Protein
seq.18321.38	0.407832	0.0049022	18321-38	3	SL014717	Bifunctional methylenetetrahydrofolate dehydrogenase/cyclohydrolase, mitochondrial	MTDC	P13995	10797	MTHFD2	Human	RFU	Protein
seq.19438.68	0.407709	0.00491645	19438-68	3	SL021097	Pre-mRNA-splicing factor SYF2	SYF2	O95926	25949	SYF2	Human	RFU	Protein
seq.20437.9	-0.407709	0.00491645	20437-9	3	SL022013	Axonemal dynein light intermediate polypeptide 1	IDLC	O14645	7802	DNALI1	Human	RFU	Protein
seq.14237.1	-0.407586	0.00493073	14237-1	3	SL000451	Heat shock 70 kDa protein 1A	HSP 70	P0DMV8	3303	HSPA1A	Human	RFU	Protein
seq.21989.12	0.407586	0.00493073	21989-12	3	SL022547	Mitogen-activated protein kinase kinase kinase kinase 5	M4K5	Q9Y4K4	11183	MAP4K5	Human	RFU	Protein
seq.10695.12	-0.407339	0.00495941	10695-12	3	SL012662	Protein WFDC10B	WF10B	Q8IUB3	280664	WFDC10B	Human	RFU	Protein
seq.8061.102	-0.407339	0.00495941	8061-102	3	SL025850	Protein FAM171B:Cytoplasmic domain	F171B:CD	Q6P995	165215	FAM171B	Human	RFU	Protein
seq.17736.105	-0.407092	0.00498824	17736-105	3	SL020973	Aprataxin	APTX	Q7Z2E3	54840	APTX	Human	RFU	Protein
seq.3313.21	-0.406846	0.00501721	3313-21	2	SL006542	Ficolin-2	FCN2	Q15485	2220	FCN2	Human	RFU	Protein
seq.12751.26	-0.406722	0.00503175	12751-26	3	SL015327	Zinc fingers and homeoboxes protein 1	ZHX1	Q9UKY1	11244	ZHX1	Human	RFU	Protein
seq.23290.3	0.406722	0.00503175	23290-3	3	SL023150	Survival motor neuron protein	SMN	Q16637	6606	SMN1	Human	RFU	Protein
seq.7231.37	-0.406722	0.00503175	7231-37	3	SL018101	Transmembrane protease serine 11A	TM11A	Q6ZMR5	339967	TMPRSS11A	Human	RFU	Protein
seq.23224.11	-0.406599	0.00504632	23224-11	3	SL006543	Regucalcin	RGN	Q15493	9104	RGN	Human	RFU	Protein
seq.4332.6	0.406599	0.00504632	4332-6	2	SL013488	C-type lectin domain family 1 member B	CLC1B	Q9P126	51266	CLEC1B	Human	RFU	Protein
seq.10064.12	-0.406352	0.00507559	10064-12	3	SL011550	Putative hydrolase RBBP9	RBBP9	O75884	10741	RBBP9	Human	RFU	Protein
seq.23570.87	-0.406352	0.00507559	23570-87	3	SL023726	Zinc finger protein with KRAB and SCAN domains 7	ZKSC7	Q9P0L1	55888	ZKSCAN7	Human	RFU	Protein
seq.10364.6	0.406105	0.005105	10364-6	3	SL004101	Mothers against decapentaplegic homolog 2	SMAD2	Q15796	4087	SMAD2	Human	RFU	Protein
seq.24259.24	0.406105	0.005105	24259-24	3	SL023497	Forkhead box protein P4	FOXP4	Q8IVH2	116113	FOXP4	Human	RFU	Protein
seq.5110.84	-0.406105	0.005105	5110-84	3	SL009054	Neurexin-1-beta	NRX1B	P58400	9378	NRXN1	Human	RFU	Protein
seq.19194.9	0.405982	0.00511976	19194-9	3	SL015828	D-tyrosyl-tRNA(Tyr) deacylase 1	Histidyl-tRNA synthetase-related	Q8TEA8	92675	DTD1	Human	RFU	Protein
seq.6455.52	-0.405859	0.00513456	6455-52	3	SL012650	Hyaluronan and proteoglycan link protein 4	HPLN4	Q86UW8	404037	HAPLN4	Human	RFU	Protein
seq.21138.2	-0.405735	0.00514939	21138-2	3	SL022143	Nucleoplasmin-2	NPM2	Q86SE8	10361	NPM2	Human	RFU	Protein
seq.7143.9	-0.405735	0.00514939	7143-9	3	SL018109	N-acetyllactosaminide beta-1,6-N-acetylglucosaminyl-transferase, isoform C	GNT2C	Q8NFS9	2651	None	Human	RFU	Protein
seq.7097.8	-0.405365	0.00519413	7097-8	3	SL018129	Testis-specific chromodomain protein Y 1	CDY1	Q9Y6F8	253175	CDY1	Human	RFU	Protein
seq.8834.58	-0.405365	0.00519413	8834-58	3	SL004576	Calnexin	Calnexin	P27824	821	CANX	Human	RFU	Protein
seq.22481.15	-0.405119	0.00522414	22481-15	3	SL022787	IQ domain-containing protein D	IQCD	Q96DY2	115811	IQCD	Human	RFU	Protein
seq.23568.41	0.405119	0.00522414	23568-41	3	SL023304	Homeobox protein Meis2	MEIS2	O14770	4212	MEIS2	Human	RFU	Protein
seq.8885.6	0.405119	0.00522414	8885-6	3	SL018710	Voltage-dependent calcium channel subunit alpha-2/delta-3	CA2D3	Q8IZS8	55799	CACNA2D3	Human	RFU	Protein
seq.11324.3	-0.404995	0.0052392	11324-3	3	SL006952	Peroxidasin-like protein	PXDNL	A1KZ92	137902	PXDNL	Human	RFU	Protein
seq.13530.5	-0.404995	0.0052392	13530-5	3	SL020120	Urotensin-2 receptor	UR2R	Q9UKP6	2837	UTS2R	Human	RFU	Protein
seq.23700.42	0.404995	0.0052392	23700-42	3	SL023306	ATP-binding cassette sub-family F member 3	ABCF3	Q9NUQ8	55324	ABCF3	Human	RFU	Protein
seq.3506.49	-0.404872	0.0052543	3506-49	1	SL000508	Lymphotoxin alpha2:beta1	Lymphotoxin a2/b1	P01374|Q06643	4049|4050	LTA|LTB	Human	RFU	Protein
seq.4542.24	-0.404872	0.0052543	4542-24	2	SL001896	Clusterin	Clusterin	P10909	1191	CLU	Human	RFU	Protein
seq.10336.3	0.404749	0.00526943	10336-3	3	SL019100	E3 ubiquitin-protein ligase CHIP	CHIP	Q9UNE7	10273	STUB1	Human	RFU	Protein
seq.15414.316	0.404625	0.00528461	15414-316	3	SL019149	L-lactate dehydrogenase A chain	LDHA	P00338	3939	LDHA	Human	RFU	Protein
seq.21839.3	0.404502	0.00529982	21839-3	3	SL007460	POU domain class 2-associating factor 1	OBF1	Q16633	5450	POU2AF1	Human	RFU	Protein
seq.21710.16	-0.404379	0.00531507	21710-16	3	SL018445	Neuroligin-4, Y-linked	NLGNY	Q8NFZ3	22829	NLGN4Y	Human	RFU	Protein
seq.11712.207	0.404255	0.00533036	11712-207	3	SL011294	Protein unc-45 homolog A	UN45A	Q9H3U1	55898	UNC45A	Human	RFU	Protein
seq.17706.4	-0.404255	0.00533036	17706-4	3	SL020934	Protein phosphatase 1 regulatory subunit 1A	PPR1A	Q13522	5502	PPP1R1A	Human	RFU	Protein
seq.6260.14	-0.404255	0.00533036	6260-14	3	SL003198	Tenascin	Tenascin	P24821	3371	TNC	Human	RFU	Protein
seq.6377.54	0.404255	0.00533036	6377-54	3	SL017438	Lysozyme-like protein 2	LYZL2	Q7Z4W2	119180	LYZL2	Human	RFU	Protein
seq.9627.15	0.404255	0.00533036	9627-15	3	SL012611	Vitrin	VITRN	Q6UXI7	5212	VIT	Human	RFU	Protein
seq.3903.49	0.404132	0.00534569	3903-49	2	SL005372	Sorting nexin-4	Sorting nexin 4	O95219	8723	SNX4	Human	RFU	Protein
seq.5629.58	-0.404132	0.00534569	5629-58	3	SL017071	NKG2-A/NKG2-B type II integral membrane protein	NKG2A	P26715	3821	KLRC1	Human	RFU	Protein
seq.8785.1	-0.404132	0.00534569	8785-1	3	SL025799	Armadillo repeat-containing protein 5:Armadillo Repeat Domain 5	ARMC5:ARM 5	Q96C12	79798	ARMC5	Human	RFU	Protein
seq.11284.24	-0.404009	0.00536106	11284-24	3	SL005432	Leukocyte-associated immunoglobulin-like receptor 1	LAIR1	Q6GTX8	3903	LAIR1	Human	RFU	Protein
seq.25299.11	0.404009	0.00536106	25299-11	3	SL023692	Nuclear receptor coactivator 7	NCOA7	Q8NI08	135112	NCOA7	Human	RFU	Protein
seq.11089.7	-0.403885	0.00537646	11089-7	3	SL000459	Immunoglobulin A	IgA	P01876|P01877	3493 3494	IGHA1|IGHA2	Human	RFU	Protein
seq.8005.1	-0.403762	0.00539191	8005-1	3	SL018347	Matrix-remodeling-associated protein 7	MXRA7	P84157	439921	MXRA7	Human	RFU	Protein
seq.4217.49	0.403515	0.00542291	4217-49	3	SL004795	3-hydroxyacyl-CoA dehydrogenase type-2	ERAB	Q99714	3028	HSD17B10	Human	RFU	Protein
seq.5475.10	0.403515	0.00542291	5475-10	3	SL000553	Protein kinase C beta type (splice variant beta-II)	PKC-B-II	P05771	5579	PRKCB	Human	RFU	Protein
seq.21730.56	0.403392	0.00543847	21730-56	3	SL022672	Ubiquitin carboxyl-terminal hydrolase 19	UBP19	O94966	10869	USP19	Human	RFU	Protein
seq.3839.60	0.403269	0.00545407	3839-60	2	SL011629	AH receptor-interacting protein	AIP	O00170	9049	AIP	Human	RFU	Protein
seq.24708.7	-0.403145	0.00546971	24708-7	3	SL023299	Short-chain dehydrogenase/reductase 3	DHRS3	O75911	9249	DHRS3	Human	RFU	Protein
seq.5229.90	0.403145	0.00546971	5229-90	3	SL014735	Inosine-5'-monophosphate dehydrogenase 1	IMDH1	P20839	3614	IMPDH1	Human	RFU	Protein
seq.13693.5	-0.403022	0.00548538	13693-5	3	SL012538	Cerebral dopamine neurotrophic factor	ARMEL	Q49AH0	441549	CDNF	Human	RFU	Protein
seq.11336.9	-0.402652	0.00553265	11336-9	3	SL019434	Fanconi anemia group F protein	FANCF	Q9NPI8	2188	FANCF	Human	RFU	Protein
seq.15470.11	-0.402529	0.00554848	15470-11	3	SL005383	Beta-hexosaminidase subunit beta	Hexosaminidase B	P07686	3074	HEXB	Human	RFU	Protein
seq.19277.4	0.402529	0.00554848	19277-4	3	SL013211	Thiosulfate sulfurtransferase/rhodanese-like domain-containing protein 1	KAT	Q8NFU3	100131187	TSTD1	Human	RFU	Protein
seq.7262.191	-0.402529	0.00554848	7262-191	3	SL018097	Carbohydrate sulfotransferase 14	CHSTE	Q8NCH0	113189	CHST14	Human	RFU	Protein
seq.17468.1	-0.402405	0.00556435	17468-1	3	SL019429	Suppressor of fused homolog	SUFU	Q9UMX1	51684	SUFU	Human	RFU	Protein
seq.17383.4	0.402282	0.00558027	17383-4	3	SL019784	StAR-related lipid transfer protein 5	STAR5	Q9NSY2	80765	STARD5	Human	RFU	Protein
seq.24970.117	0.402282	0.00558027	24970-117	3	SL023255	Serrate RNA effector molecule homolog	SRRT	Q9BXP5	51593	SRRT	Human	RFU	Protein
seq.7932.23	-0.402035	0.00561221	7932-23	3	SL018340	Synaptotagmin-8	SYT8	Q8NBV8	90019	SYT8	Human	RFU	Protein
[truncated: 6,231 more rows]

## Sheet: Changes in mGFR
AptName	spearman_delta_GFR..mL.min.	p.value	SeqId	SeqIdVersion	SomaId	TargetFullName	Target	UniProt	EntrezGeneID	EntrezGeneSymbol	Organism	Units	Type
[truncated: 7,289 more rows]

[truncated: 1 more sheets: Changes in ERPF]
