# Supplementary material for: Unveiling mechanisms underlying kidney function changes during sex hormone therapy
Source: J Clin Invest. 2025 Mar 25;135(9):e190850. doi: 10.1172/JCI190850 (PMC12043095; doi:10.1172/JCI190850)
Supplement: Supplemental data set 6 [file jci-135-190850-s239.xls]

## Sheet: Sheet0
© 2000-2024 QIAGEN. All rights reserved.
Ingenuity Canonical Pathways	-log(p-value)	Ratio	z-score	Molecules
EPH-Ephrin signaling	5.48	0.5	0.73	ADAM10,AP2B1,ARPC1B,ARPC3,CDC42,CLTA,EFNA2,EFNA4,EFNA5,EFNB2,EPHA1,EPHA2,EPHA4,EPHA5,EPHA6,EPHA7,EPHB1,EPHB2,EPHB3,EPHB4,EPHB6,HRAS,MMP2,MMP9,MYL12A,MYL6,MYL9,NCK2,VAV3,YES1
Regulation of Insulin-like Growth Factor (IGF) transport and uptake by IGFBPs	5.3	0.436	2.967	ADAM10,ALB,APOA1,APOA2,APOL1,BMP4,C3,CCN1,CDH2,CSF1,FAM20C,FSTL1,FSTL3,GAS6,GOLM1,IGF1,IGF2,IGFALS,IGFBP3,IGFBP7,IL6,ITIH2,KLK3,LGALS1,MATN3,MMP2,MXRA8,NOTUM,NUCB1,PAPPA,PCSK9,PENK,PLG,PNPLA2,PRKCSH,SCG3,SERPINA1,SERPIND1,TF,TIMP1,TNC
Axonal Guidance Signaling	5.2	0.339	#NUM!	ABL1,ADAM10,ADAM17,ADAM22,ADAM23,ADAMTS13,AKT2,ARPC1B,ARPC3,BMP10,BMP4,BMP5,BMP6,CDC42,CXCL12,DCC,EFNA2,EFNA4,EFNA5,EFNB2,EPHA1,EPHA2,EPHA4,EPHA5,EPHA6,EPHA7,EPHB1,EPHB2,EPHB3,EPHB4,EPHB6,FZD2,FZD5,FZD7,FZD8,GNAQ,GNAS,HRAS,IGF1,ITGA6,KRAS,LINGO1,LRRC4C,MAP2K2,MET,MICAL1,MMP10,MMP12,MMP16,MMP2,MMP9,MYL12A,MYL6,MYL9,MYSM1,NCK2,NOTUM,NRP1,NTN4,NTNG1,NTRK2,PAPPA,PDIA3,PIK3CG,PLCD1,PLCG1,PLXNB2,PLXNB3…
Post-translational protein phosphorylation	4.49	0.436	2.744	ADAM10,ALB,APOA1,APOA2,APOL1,BMP4,C3,CCN1,CDH2,CSF1,FAM20C,FSTL1,FSTL3,GAS6,GOLM1,IGFBP3,IGFBP7,IL6,ITIH2,LGALS1,MATN3,MXRA8,NOTUM,NUCB1,PCSK9,PENK,PNPLA2,PRKCSH,SCG3,SERPINA1,SERPIND1,TF,TIMP1,TNC
Synaptogenesis Signaling Pathway	4.19	0.351	2.216	AKT2,AP2B1,ARPC1B,ARPC3,BRAF,CADM1,CAMK2D,CDC42,CDH11,CDH13,CDH15,CDH2,CDH4,CDH5,CDH6,CHN1,CREB3L4,EFNA2,EFNA4,EFNA5,EFNB2,EIF4EBP2,EPHA1,EPHA2,EPHA4,EPHA5,EPHA6,EPHA7,EPHB1,EPHB2,EPHB3,EPHB4,EPHB6,HRAS,KRAS,LRP1,NAPG,NECTIN1,NLGN1,NLGN2,NLGN3,NLGN4X,NLGN4Y,NRXN1,NRXN3,NTRK2,PIK3CG,PLCG1,PRKAR1A,PRKAR1B,PRKAR2B,RAB3A,RAB5A,RAF1,RALA,SHC1,SHC2,SNCG,STX1B,SYT7,SYT9,THBS2,THBS4,VAMP2,WAS,YES1
Sperm Motility	3.61	0.36	-1.291	ABL1,BTK,CNGB1,DDR2,DYRK3,EGFR,EPHA1,EPHA2,EPHA4,EPHA5,EPHA6,EPHB1,EPHB2,EPHB3,EPHB4,ERBB3,FGFR1,FGFR3,FLT1,FLT4,GNAQ,GNAS,JAK2,LCAT,MAP2K3,MERTK,MET,NOTUM,NPPA,NTRK2,PDE4A,PDGFRA,PDGFRB,PDIA3,PLA2G12B,PLCD1,PLCG1,PNPLA2,PRKAR1A,PRKAR1B,PRKAR2B,PRKCA,PRKG1,ROR1,ROR2,TEC,TIE1,TWF1,TYK2,YES1
Ephrin A Signaling	3.58	0.389	0.822	ACHE,ADAM10,AKT2,ARF6,BMP6,BRAF,CDC42,EFNA2,EFNA4,EFNA5,EGFR,EPHA1,EPHA2,EPHA4,EPHA5,EPHA6,EPHA7,HRAS,IGF1,JAK2,MAP2K2,MYL12A,MYL6,MYL9,NCK2,PIK3CG,PRKAR1A,PRKAR1B,PRKAR2B,PRKG1,RAF1,RHOG,TGFB1,VAV1,VAV3,VEGFA,YES1
Hepatic Fibrosis / Hepatic Stellate Cell Activation	3.31	0.36	#NUM!	BAMBI,CD14,CERT1,COL11A2,COL13A1,COL1A1,COL23A1,COL3A1,COL5A1,COL6A1,COL6A2,CSF1,EGFR,FAS,FGFR1,FLT1,FLT4,IFNAR1,IFNGR1,IFNGR2,IGF1,IGF2,IGFBP3,IL18RAP,IL1R1,IL1RAP,IL6,LEP,MET,MMP2,MMP9,MYL6,MYL9,NFKB1,PDGFRA,PDGFRB,TGFB1,TIMP1,TIMP2,TNFRSF11B,TNFRSF1A,TNFRSF1B,VCAM1,VEGFA,VEGFD
Extracellular matrix organization	3.15	0.409	4.811	ACAN,AGRN,ASPN,BGN,COL11A2,COL1A1,COL3A1,COL5A1,COL6A1,COL6A2,DAG1,DDR2,FMOD,HSPG2,IBSP,ITGA6,LRP4,LUM,MATN3,NCAN,NRXN1,NTN4,PTPRS,TGFB1,TNC,TNR,TNXB
ROBO SLIT Signaling Pathway	2.92	0.375	3.307	ABL1,AKT2,ARF1,ARF3,ARF6,ARPC1B,ARPC3,CDC42,CDH2,DCC,FLT1,FLT4,MMP2,MYL12A,MYL9,NCK2,NELL2,NRXN1,NRXN3,PAX8,PRKAR1A,PRKAR1B,PRKAR2B,ROBO1,ROBO2,ROBO4,SLIT1,SLIT2,TGFB1,UNC5B,VEGFA,VEGFD,YES1
IL-15 Production	2.9	0.368	2.874	ABL1,BTK,DDR2,DYRK3,EGFR,EPHA1,EPHA2,EPHA4,EPHA5,EPHA6,EPHB1,EPHB2,EPHB3,EPHB4,ERBB3,FGFR1,FGFR3,FLT1,FLT4,IL6,JAK2,MAP2K3,MERTK,MET,NFKB1,NTRK2,PDGFRA,PDGFRB,ROR1,ROR2,TEC,TIE1,TWF1,TYK2,YES1
HEY1 Signaling Pathway	2.69	0.368	1.976	ACVRL1,AKT2,ARNT,BMP10,BMP4,BMP5,BMP6,BMPR1A,BPNT2,DLL1,DLL4,EGFR,ERBB3,IL6,JAG1,MMP10,MMP12,MMP16,MMP2,MMP9,NOTCH1,NOTCH2,NOTCH3,NPPA,PIK3CG,SMAD1,SMAD5,TGFB1,TGFBR3,TP53,VEGFA,VEGFD
Inhibition of Matrix Metalloproteases	2.67	0.5	0.905	ADAM10,ADAM17,HSPG2,LRP1,MMP10,MMP12,MMP16,MMP2,MMP9,TFPI2,THBS2,TIMP1,TIMP2
Glycosaminoglycan metabolism	2.56	0.422	4.359	ACAN,AGRN,B3GAT1,B3GAT3,B4GALT1,B4GALT2,B4GALT6,BGN,FMOD,GPC1,HSPG2,KERA,LUM,LYVE1,NCAN,NDST1,OGN,OMD,UST
Triacylglycerol Degradation	2.54	0.524	0	AARS1,CES1,CES3,DDHD2,NDST1,NOTUM,PNLIP,PNLIPRP1,PNLIPRP2,PNPLA2,TNFAIP6
Digestion	2.37	0.636	1.89	ALPI,AMY2A,AMY2B,CHIT1,PNLIP,PNLIPRP1,PNLIPRP2
IL-27 Signaling Pathway	2.34	0.364	-1.134	AKT2,BECN1,C5,CD28,CSF2,ENTPD1,HLA-C,HLA-E,IFNAR1,IFNGR1,IFNGR2,IL18RAP,IL1R1,IL1RAP,IL27RA,IL5,JAK2,NFKB1,PIK3CG,PTGS2,SOCS3,TLR10,TLR3,TNFRSF11B,TNFRSF1A,TNFRSF1B,TNFRSF9,TYK2
STAT3 Pathway	2.29	0.336	1.89	BMP6,BMPR1A,CDC25A,CSF2RB,EGFR,FGFR1,FGFR3,FLT1,FLT4,HRAS,IFNAR1,IGF1,IL11RA,IL17RA,IL17RD,IL17RE,IL18RAP,IL1R1,IL22RA2,IL27RA,IL2RB,IL3RA,IL5RA,JAK2,KRAS,MAP2K2,MAP3K10,NTRK2,PDGFRA,PDGFRB,PTPN2,RAF1,RALA,SOCS3,TGFB1,TGFBR3,TYK2,VEGFA
CREB Signaling in Neurons	2.23	0.316	1.474	ADGRB1,ADGRE2,ADGRE5,ADGRG5,ADGRL3,AKT2,BMP6,BMPR1A,CALCR,CAMK2D,CREB3L4,EGFR,FGFR1,FGFR3,FLT1,FLT4,FZD2,FZD5,FZD7,FZD8,GNAQ,GNAS,HRAS,HTR2A,HTR7,IGF1,KRAS,MAP2K2,NOTUM,NTRK2,PDGFRA,PDGFRB,PDIA3,PIK3CG,PLCD1,PLCG1,POLR2F,POLR2J,PRKAR1A,PRKAR1B,PRKAR2B,PRKCA,RAF1,RALA,SHC1,SHC2,TGFB1,TGFBR3,UTS2R,VEGFA
Transcriptional Regulatory Network in Embryonic Stem Cells	2.18	0.344	1.061	AKT2,BMP4,BMPR1A,FGFR1,FGFR3,FZD2,FZD5,FZD7,FZD8,GJD2,HRAS,IGF1,IGF2,INHBA,INS,ISL1,JAK2,KRAS,LIF,MAP2K2,NODAL,NOG,PIK3CG,RALA,SET,SKIL,SMAD1,SMAD5,TGFB1,TGFBR3,TP53,TYK2
Retinol Biosynthesis	2.15	0.478	-0.905	AKR1C3,CES1,CES3,DDHD2,DHRS9,PNLIP,PNLIPRP1,PNLIPRP2,PNPLA2,RBP1,RDH12
Ephrin Receptor Signaling	2.13	0.328	-2.236	ABL1,ADAM10,AKT2,ARPC1B,ARPC3,CDC42,CREB3L4,CXCL12,EFNA2,EFNA4,EFNA5,EFNB2,EPHA1,EPHA2,EPHA4,EPHA5,EPHA6,EPHA7,EPHB1,EPHB2,EPHB3,EPHB4,EPHB6,GNAQ,GNAS,HRAS,ITGA6,JAK2,KRAS,MAP2K2,NCK2,PIK3CG,RAC3,RAF1,RALA,SHC1,VEGFA,VEGFD,WAS
Neutrophil degranulation	2.05	0.286	0.213	ADAM10,ADGRE5,ALDOA,APAF1,ARL8A,AZU1,B4GALT1,BPI,BST1,C3,CD14,CD300A,CD33,CD55,CD93,CHIT1,CLEC12A,CLEC4C,CNN2,COMMD9,COTL1,CR1,CRISPLD2,CTSB,CTSD,CTSH,CXCL1,DBNL,DDOST,EEF1A1,FABP5,FAF2,FGL2,FOLR3,FTL,GMFG,GNS,GSTP1,HLA-C,HSPA1A/HSPA1B,IDH1,IMPDH2,IRAG2,IST1,JUP,LAMTOR3,LGALS3,LILRB3,MANBA,MIF,MMP9,NFKB1,OLR1,OSCAR,PDAP1,PGLYRP1,PGM1,PGRMC1,PIGR,PLAUR,PRCP,PSMD11,RAB14,RAB18,RAB3A,RAB4B,RAB6A,RAB…
Aldosterone Signaling in Epithelial Cells	2.04	0.351	-1.941	AHCY,DNAJB1,DNAJB2,DNAJB4,DNAJB6,DNAJB8,DNAJC16,DNAJC18,DNAJC19,DNAJC27,DNAJC5B,HSPA13,HSPA1A/HSPA1B,HSPA9,HSPD1,KRAS,MAP2K2,NOTUM,NR3C2,PDIA3,PIK3CG,PIP4K2A,PIP4K2B,PLCD1,PLCG1,PRKCA,RAF1
Osteoarthritis Pathway	2	0.313	1.234	ACAN,ACVRL1,ADIPOQ,ALPI,BMPR1A,C1QTNF4,CCN4,CNMD,CREB3L4,DDR2,FADD,FGF18,FGF8,FGFR1,FGFR3,FZD2,FZD5,FZD7,FZD8,GDF2,GDF5,HTRA1,IL18RAP,IL1R1,IL1RAP,ITGA6,JAG1,LEP,LRP1,MATN3,MMP10,MMP12,MMP9,NFKB1,NOTCH1,PTGS2,RBP4,SERPINA12,SMAD1,SMAD5,SOX9,TGFB1,TNFRSF1A,TNFRSF1B,VEGFA,VEGFD
Th1 and Th2 Activation Pathway	1.95	0.333	#NUM!	CD28,CD3G,CD86,CRLF2,DLL1,DLL4,HAVCR1,HAVCR2,ICOSLG/LOC102723996,IFNAR1,IFNGR1,IFNGR2,IL27RA,IL2RB,IL3,IL5,IL6,JAG1,JAK2,KLRC1,NFKB1,NOTCH1,NOTCH2,NOTCH3,PIK3CG,SOCS3,TGFB1,TGFBR3,TNFRSF4,TSLP,TYK2,VAV1
LXR/RXR Activation	1.94	0.337	-1.347	ALB,APOA1,APOA2,APOD,APOL1,APOM,C3,CCL7,CD14,HADH,HMGCR,HPX,IL18RAP,IL1R1,IL1RAP,IL6,LCAT,LDLR,MMP9,MSR1,NFKB1,PTGS2,RBP4,RXRA,SERPINA1,TF,TLR3,TNFRSF11B,TNFRSF1A,TNFRSF1B
Neurexins and neuroligins	1.94	0.405	2.324	DBNL,EPB41,EPB41L1,LRRTM1,LRRTM4,NLGN1,NLGN2,NLGN3,NLGN4X,NLGN4Y,NRXN1,NRXN3,SHANK1,SYT7,SYT9
RAB GEFs exchange GTP for GDP on RABs	1.94	0.405	-3.873	AKT2,RAB14,RAB18,RAB1A,RAB1B,RAB21,RAB3A,RAB3IL1,RAB5A,RAB6A,RAB6B,RAB7A,TRAPPC2,TRAPPC3,TRAPPC6B
Leptin Signaling in Obesity	1.94	0.405	0	AKT2,INS,JAK2,LEP,MAP2K2,NOTUM,NPY,PDIA3,PIK3CG,PLCD1,PLCG1,PRKAR1A,PRKAR1B,PRKAR2B,SOCS3
Th1 Pathway	1.9	0.361	2.132	CD28,CD3G,CD86,DLL1,DLL4,HAVCR2,ICOSLG/LOC102723996,IFNAR1,IFNGR1,IFNGR2,IL27RA,IL6,JAK2,KLRC1,NFKB1,NOTCH1,NOTCH2,NOTCH3,PIK3CG,SOCS3,TYK2,VAV1
Collagen degradation	1.82	0.395	2.324	ADAM10,ADAM17,COL11A2,COL13A1,COL1A1,COL23A1,COL3A1,COL5A1,COL6A1,COL6A2,CTSB,MMP10,MMP12,MMP2,MMP9
Ferroptosis Signaling Pathway	1.82	0.355	-1.528	ARF1,ARF3,ARF6,BAP1,BECN1,BID,BRAF,CARS1,CTSB,EIF2A,FTL,HMGCR,HRAS,KEAP1,KRAS,MAP2K2,RAF1,RALA,TF,TFRC,TP53,YAP1
Role of NANOG in Mammalian Embryonic Stem Cell Pluripotency	1.79	0.342	-1.941	ACVRL1,AKT2,BMP10,BMP4,BMP5,BMP6,BMPR1A,FZD2,FZD5,FZD7,FZD8,HRAS,JAK2,KRAS,LIF,MAP2K2,PIK3CG,RAF1,RALA,SHC1,SMAD1,SMAD5,TCL1A,TP53,TYK2
Docosahexaenoic Acid (DHA) Signaling	1.78	0.311	-1.406	ADAM10,AKT1S1,AKT2,ALB,APAF1,BCL2L1,BID,BMP6,BRAF,CREB3L4,EIF2A,FABP5,FADD,FAS,GNAQ,GNAS,IGF1,LCAT,MAP2K2,NOTUM,NTRK2,PDIA3,PIK3CG,PLA2G12B,PLCD1,PLCG1,PNPLA2,PRKAR1A,PRKAR1B,PRKAR2B,PRKCA,PTGS2,RAF1,RXRA,SYT7,SYT9,TGFB1,TNFRSF11B,TNFRSF1A,TNFRSF1B,VEGFA
Crosstalk between Dendritic Cells and Natural Killer Cells	1.77	0.356	1.414	CAMK2D,CD209,CD28,CD86,CSF2,CSF2RB,FAS,HLA-C,HLA-E,IL2RB,IL3,IL3RA,IL6,KIR2DL1/KIR2DL3,MICA,MICB,NECTIN2,NFKB1,TLN2,TLR3,TNFRSF1B
Ephrin B Signaling	1.71	0.385	0.258	CDC42,CXCL12,EFNB2,EPHB1,EPHB2,EPHB3,EPHB4,EPHB6,GNAQ,GNAS,HRAS,NCK2,RAC3,VAV1,VAV3
Type I Diabetes Mellitus Signaling	1.7	0.343	1.213	APAF1,BID,CD28,CD3G,CD86,FADD,FAS,HLA-C,HLA-E,HSPD1,IFNGR1,IFNGR2,IL1R1,IL1RAP,INS,JAK2,MAP2K3,NFKB1,NFKBIA,SOCS3,TNFRSF11B,TNFRSF1A,TNFRSF1B
Pulmonary Healing Signaling Pathway	1.67	0.306	1.718	BMP4,BMPR1A,BRAF,CDC42,CELA1,CSF2,CXCL12,DLK1,EGFR,FGF7,FGFR1,FZD2,FZD5,FZD7,FZD8,HRAS,JAG1,KRAS,MMP10,MMP12,MMP16,MMP2,MMP9,NFKB1,NFKBIA,NOTCH1,NOTCH2,NOTCH3,PRKCA,RAF1,RALA,SMAD1,SMAD5,TGFB1,TNFRSF11B,TNFRSF1A,TNFRSF1B,VEGFA,VEGFD,YAP1,YES1
Interleukin-10 signaling	1.67	0.389	1.069	CCL3,CD86,CSF1,CSF2,CXCL1,CXCL10,IL1R1,IL6,LIF,PTGS2,TIMP1,TNFRSF1A,TNFRSF1B,TYK2
Th2 Pathway	1.66	0.338	0.816	CD28,CD3G,CD86,CRLF2,DLL1,HAVCR1,ICOSLG/LOC102723996,IL2RB,IL3,IL5,JAG1,JAK2,NFKB1,NOTCH1,NOTCH2,NOTCH3,PIK3CG,SOCS3,TGFB1,TGFBR3,TNFRSF4,TSLP,TYK2,VAV1
Pulmonary Fibrosis Idiopathic Signaling Pathway	1.66	0.292	2.673	ADAM10,AKT2,BRAF,CCN4,CDH2,CERT1,COL11A2,COL13A1,COL1A1,COL23A1,COL3A1,COL5A1,COL6A1,COL6A2,CXCL12,EFNB2,EGFR,EIF4EBP2,EPHB3,EPHB4,FGF18,FGFR1,FGFR3,FOXO4,FZD2,FZD5,FZD7,FZD8,HRAS,IL11RA,IL17RA,IL6,JAG1,JAK2,KRAS,MAP2K3,MMP10,MMP12,MMP16,MMP2,MMP9,NFKB1,NOTCH1,NOTCH2,NOTCH3,PDGFRA,PDGFRB,PIK3CG,PLG,RAF1,RALA,TGFB1,TGFBR3,TP53,TYK2,YAP1
Apoptosis Signaling	1.65	0.344	2.985	APAF1,BCL2L1,BID,BIRC2,CAPN2,CAPNS1,DFFA,FAS,GAS2,HRAS,KRAS,MAP2K2,NFKB1,NFKBIA,PLCG1,PRKCA,RAF1,RALA,SPTAN1,TNFRSF1A,TNFRSF1B,TP53
Signaling by BMP	1.64	0.45	1	ACVRL1,BMP10,BMPR1A,CER1,FSTL1,GDF2,NOG,SMAD1,SMAD5
tRNA Charging	1.64	0.45	-2.333	AARS1,CARS1,DARS2,HARS1,IARS1,KARS1,SARS1,SARS2,TARS1
Role of JAK1, JAK2 and TYK2 in Interferon Signaling	1.63	0.471	-0.447	IFNAR1,IFNGR1,IFNGR2,JAK2,NFKB1,PTPN2,RAF1,TYK2
WNT/Ca+ pathway	1.63	0.394	0.832	CREB3L4,FZD2,FZD5,FZD7,FZD8,NFKB1,NOTUM,PDE6D,PDIA3,PLCD1,PLCG1,PRKCA,ROR1
Immunoregulatory interactions between a Lymphoid and a non-Lymphoid cell	1.62	0.317	4.243	C3,CD200,CD300A,CD300C,CD300LG,CD3G,CLEC4G,COL1A1,COL3A1,COLEC12,CRTAM,HLA-C,HLA-E,ICAM2,ICAM4,JAML,KIR2DL1/KIR2DL3,KLRC1,LILRA4,LILRA6,LILRB3,LILRB5,MICA,MICB,NCR1,NECTIN2,NPDC1,OSCAR,SFTPD,TREML1,TREML2,VCAM1
Colorectal Cancer Metastasis Signaling	1.6	0.301	-0.649	AKT2,BCL2L1,BRAF,CDC42,DCC,EGFR,FZD2,FZD5,FZD7,FZD8,GNAQ,GNAS,HRAS,IFNGR1,IL6,JAK2,KRAS,LRP1,MAP2K2,MMP10,MMP12,MMP16,MMP2,MMP9,NFKB1,PIK3CG,PRKAR1A,PRKAR1B,PRKAR2B,PTGS2,RAC3,RALA,RHOD,RHOG,RHOQ,TGFB1,TLR10,TLR3,TNFRSF1A,TP53,TYK2,VEGFA,VEGFD
Melatonin Signaling	1.6	0.375	-1.941	BRAF,CAMK2D,GNAQ,MAP2K2,MAP2K3,NOTUM,PDIA3,PLCD1,PLCG1,PRKAR1A,PRKAR1B,PRKAR2B,PRKCA,RAF1,RORB
Role of JAK2 in Hormone-like Cytokine Signaling	1.6	0.375	0.277	BCL2L1,CYP3A4,EPOR,IGF1,JAK2,LEP,NPY,PTPN1,SHC1,SIRPA,SOCS3,THPO,TYK2,VEGFA,VEGFD
SRP-dependent cotranslational protein targeting to membrane	1.59	0.4	-1.732	DDOST,RPL26L1,RPLP2,RPN1,RPS14,RPS19,RPS20,RPS25,RPS3A,RPS4X,SEC61B,SRP14
Tumor Microenvironment Pathway	1.59	0.305	0	AKT2,BRAF,COL1A1,COL3A1,CSF1,CSF2,CXCL12,FAS,FGF18,FGF7,FGF8,FOXO4,HLA-C,HLA-E,HRAS,IGF1,IGF2,IL6,JAK2,KRAS,LEP,MAP2K2,MMP10,MMP12,MMP16,MMP2,MMP9,NFKB1,PDCD1LG2,PIK3CG,PTGS2,RAF1,RALA,TGFB1,TNC,TNFRSF1A,TSLP,VEGFA,VEGFD
Aspirin ADME	1.57	0.667	0	ALB,BSG,CES1,CYP3A4
Eukaryotic Translation Initiation	1.56	0.378	-3.742	EIF2B1,EIF2S2,EIF3G,EIF3J,EIF4G1,EIF5,RPL26L1,RPLP2,RPS14,RPS19,RPS20,RPS25,RPS3A,RPS4X
GPCR-Mediated Integration of Enteroendocrine Signaling Exemplified by an L Cell	1.56	0.407	0	ADCYAP1,GNAQ,GNAS,NMB,NOTUM,PDIA3,PLCD1,PLCG1,PRKAR1A,PRKAR1B,PRKAR2B
Breast Cancer Regulation by Stathmin1	1.55	0.297	0.762	ADGRB1,ADGRE2,ADGRE5,ADGRG5,ADGRL3,ARHGEF10,BMP6,CALCR,CAMK1,CAMK2D,CREB3L4,FZD2,FZD5,FZD7,FZD8,GNAQ,HRAS,HTR2A,HTR7,IGF1,KRAS,MAP2K2,MMP2,MMP9,NFKB1,PIK3CG,PPP2R3A,PPP2R5D,PPP4C,PRKAR1A,PRKAR1B,PRKAR2B,PRKCA,RAC3,RAF1,RALA,SHC1,SHC2,TGFB1,TP53,TSG101,UTS2R,VEGFA,VEGFD
MYC Mediated Apoptosis Signaling	1.52	0.382	0.277	APAF1,BCL2L1,BID,FADD,FAS,NFKB1,PRKAR1A,PRKAR1B,PRKAR2B,TNFRSF11B,TNFRSF1A,TNFRSF1B,TP53
Protein Sorting Signaling Pathway	1.5	0.333	-2.558	AP1B1,AP1S2,ARF1,CDC42,CLINT1,CLTA,GBA1,GBA3,GNAQ,GNAS,PRKAR1A,PRKAR1B,PRKAR2B,SAR1A,SNX1,SNX11,SNX16,SNX5,TMED2,TMED9,VPS29,YES1
Cardiomyocyte Differentiation via BMP Receptors	1.47	0.444	#NUM!	ACVRL1,BMP10,BMP4,BMP5,BMPR1A,NPPA,SMAD1,SMAD5
NAD Salvage Pathway II	1.47	0.444	-0.707	ACP2,NMNAT1,NT5C1A,NT5C3A,NT5C3B,NT5E,NT5M,NUDT12
Interferon Signaling	1.47	0.444	0.378	IFNAR1,IFNGR1,IFNGR2,IRF9,JAK2,OAS1,PTPN2,TYK2
Netrin-1 signaling	1.46	0.368	2.138	CDC42,DCC,DSCAM,NEO1,NTN4,PITPNA,PLCG1,RGMA,RGMB,ROBO1,SLIT1,SLIT2,UNC5B,UNC5D
Signaling by VEGF	1.45	0.333	-1.091	AHCYL1,AKT2,BRK1,CDC42,CDH5,FLT1,FLT4,HRAS,JUP,KRAS,NCF4,NCK2,NRP1,PLCG1,PRKCA,SHC2,THEM4,VAV1,VAV3,VEGFA,VEGFD
FAK Signaling	1.44	0.28	2.394	ADGRB1,ADGRE2,ADGRE5,ADGRG5,ADGRL3,AKT2,ARPC1B,ARPC3,CALCR,CAPN2,CAPNS1,CD3G,CDH5,COL1A1,CSF2RB,EFNA2,EFNA4,EFNA5,EFNB2,EGFR,ELK3,FLT1,FLT4,FZD2,FZD5,FZD7,FZD8,HRAS,HTR2A,HTR7,IFNAR1,IL11RA,IL17RA,IL17RD,IL17RE,IL18RAP,IL1R1,IL22RA2,IL27RA,IL2RB,IL3RA,IL5RA,ITGA6,KRAS,MAP2K2,MAPKAPK5,MET,MMP2,MMP9,NCK2,NFKB1,PDGFRA,PDGFRB,PIK3CG,PLCG1,RAF1,RALA,SOCS3,TGFB1,TGFBR3,TP53,UTS2R,WAS
Role of Osteoclasts in Rheumatoid Arthritis Signaling Pathway	1.41	0.284	-0.42	ADAM10,ADAM17,ADAM22,ADAM23,AKT2,BIRC2,BRAF,BTK,CALCR,CDC42,CERT1,COL11A2,COL13A1,COL1A1,COL23A1,COL3A1,COL5A1,COL6A1,COL6A2,CREB3L4,CSF1,CSF2,FOXO4,HRAS,IL18RAP,IL1R1,IL1RAP,KRAS,MAP2K2,MAP2K3,MMP10,MMP12,MMP16,MMP2,MMP9,NFKB1,NFKBIA,OSCAR,PIK3CG,PLCG1,PTPN1,RAC3,RAF1,RALA,RHOD,RHOG,RHOQ,SFRP4,SHC1,SHC2,TEC,TNFRSF11B,TNFRSF1A,TNFRSF1B,VAV3
Glioma Invasiveness Signaling	1.41	0.357	-1.387	CDC42,HRAS,KRAS,MMP2,MMP9,PIK3CG,PLAUR,PLG,RAC3,RALA,RHOD,RHOG,RHOQ,TIMP1,TIMP2
Prednisone ADME	1.41	0.75	#NUM!	ALB,CYP3A4,SERPINA6
Glutathione Redox Reactions II	1.41	0.75	#NUM!	GLRX,PDIA3,TXNDC12
JAK/STAT Signaling	1.37	0.348	-2.5	AKT2,BCL2L1,GNAQ,HRAS,IL6,JAK2,KRAS,MAP2K2,NFKB1,PIK3CG,PTPN1,RAF1,RALA,SHC1,SOCS3,TYK2
Cancer Drug Resistance by Drug Efflux	1.37	0.375	-2.111	AKT2,BRAF,FOXO4,HRAS,KRAS,MAP2K2,NFKB1,PIK3CG,PTGS2,RAF1,RALA,TP53
Sertoli Cell-Sertoli Cell Junction Signaling	1.36	0.298	-0.667	AKT2,CDC42,CDH11,CDH13,CDH15,CDH2,CDH4,CDH5,CDH6,CLINT1,CREB3L4,EGFR,EPB41,HRAS,IL18RAP,IL1R1,IL1RAP,ITGA6,JUP,KEAP1,KRAS,MAP2K2,MAP2K3,MAP3K10,NECTIN1,NECTIN2,NFKB1,PIK3CG,RAF1,RALA,SPTAN1,TIMP1,TNFRSF11B,TNFRSF1A,TNFRSF1B,WAS
EIF2 Signaling	1.35	0.313	-1.941	AKT2,EIF2A,EIF2B1,EIF2S2,EIF3G,EIF3J,EIF4G1,EIF5,HNRNPA1,HRAS,INS,KRAS,MAP2K2,PIK3CG,RAF1,RALA,RPL26L1,RPLP2,RPS14,RPS19,RPS20,RPS25,RPS3A,RPS4X,SHC1,VEGFA
Acute Phase Response Signaling	1.33	0.292	-0.928	AKT2,ALB,APCS,APOA1,APOA2,C1QC,C1R,C3,C4BPA,C5,CFB,FTL,HAMP,HPX,HRAS,IL1R1,IL1RAP,IL6,ITIH2,JAK2,KRAS,MAP2K2,MAP2K3,NFKB1,NFKBIA,PIK3CG,PLG,RAF1,RALA,RBP1,RBP4,SERPINA1,SERPINA3,SERPIND1,SHC1,SOCS3,TF,TNFRSF11B,TNFRSF1A,TNFRSF1B
Glioblastoma Multiforme Signaling	1.33	0.308	0	AKT2,CDC42,EGFR,FZD2,FZD5,FZD7,FZD8,HRAS,IGF1,IGF2,KRAS,MAP2K2,NOTUM,PDGFRA,PDGFRB,PDIA3,PIK3CG,PLCD1,PLCG1,RAC3,RAF1,RALA,RHOD,RHOG,RHOQ,SHC1,SHC2,TP53
G Protein Signaling Mediated by Tubby	1.33	0.379	-0.302	ABL1,CD3G,GNAQ,GNAS,INS,JAK2,MERTK,PLCG1,THRB,VAV1,VAV3
Cytotoxic T Lymphocyte-mediated Apoptosis of Target Cells	1.32	0.421	0	APAF1,BID,CD3G,DFFA,FADD,FAS,HLA-C,HLA-E
Sertoli Cell-Germ Cell Junction Signaling Pathway (Enhanced)	1.32	0.297	-1.521	AKT2,ARPC1B,ARPC3,CD2AP,CDC42,CDH2,FSHB,HRAS,IL18RAP,IL1R1,IL1RAP,ITGA6,JUP,KRAS,MAP2K2,MAP2K3,MAP3K10,MMP2,MMP9,NECTIN1,NECTIN2,NFKB1,PIK3CG,PPP2R3A,PPP2R5D,PRKAR1A,PRKAR1B,PRKAR2B,PRKG1,RAC3,RALA,TGFB1,TNFRSF11B,TNFRSF1A,TNFRSF1B
P2Y Purinergic Receptor Signaling Pathway	1.31	0.333	-2.357	AKT2,CREB3L4,GNAQ,HRAS,KRAS,MAP2K2,NFKB1,NOTUM,PDIA3,PIK3CG,PLCD1,PLCG1,PRKAR1A,PRKAR1B,PRKAR2B,PRKCA,RAF1,RALA
Clathrin-mediated Endocytosis Signaling	1.3	0.294	#NUM!	ALB,AP1B1,AP1S2,AP2B1,APOA1,APOA2,APOD,APOL1,APOM,ARF6,ARPC1B,ARPC3,CD2AP,CDC42,CLTA,CSNK2A1,DAB2,EPHB2,FGF18,FGF7,FGF8,IGF1,INS,LDLR,MET,PIK3CG,RAB4B,RAB5A,RAB7A,RBP4,SERPINA1,SH3GLB1,TF,TFRC,TSG101,VEGFA,VEGFD
Myelination Signaling Pathway	1.3	0.281	0	ACVRL1,ADAM17,ADAM22,AKT1S1,AKT2,ARF6,BMP10,BMP4,BMP5,BMP6,BMPR1A,BRAF,CDC42,CNTN6,CREB3L4,CYTH1,DAG1,EGFR,ERBB3,FGFR1,FGFR3,FKBP1A,FZD2,FZD5,FZD7,FZD8,HMGCR,HRAS,IGF1,ITGA6,KLK3,KRAS,LINGO1,MAP2K2,MPZ,NFKB1,NOTCH1,NOTCH2,NTRK2,PDGFRA,PDGFRB,PIK3CG,PLCG1,PMP2,PRKAR1A,PRKAR1B,PRKAR2B,RAF1,RALA,SMAD1,SMAD5,YES1
Sleep NREM Signaling Pathway	1.29	0.34	1	BRAF,CAMK2D,CREB3L4,EGFR,GNAS,HRAS,KRAS,MAP2K2,MAP2K3,PRKAR1A,PRKAR1B,PRKAR2B,PRKCA,RAF1,RALA,YWHAB
LGI-ADAM interactions	1.29	0.571	2	ADAM22,ADAM23,LGI3,STX1B
Butyrophilin (BTN) family interactions	1.29	0.571	1	BTN2A1,BTN2A2,BTN3A1,CD209
D-myo-inositol (1,4,5)-Trisphosphate Biosynthesis	1.29	0.571	-1	PIP4K2A,PIP4K2B,PLCD1,PLCG1
Pyrophosphate hydrolysis	1.29	1	#NUM!	PPA1,PPA2
DHCR24 Signaling Pathway	1.28	0.307	-0.577	AKT2,ALB,APOA1,APOA2,APOD,APOL1,APOM,C3,HMGCR,HPX,HRAS,IGF1,KRAS,LCAT,NFKB1,NLGN1,PIK3CG,PRKCA,RALA,RBP4,RXRA,SERPINA1,SOX9,TF,THRB,TP53,VCAM1
Orexin Signaling Pathway	1.28	0.315	-1.877	ADIPOQ,AKT1S1,AKT2,BMPR1A,GNAQ,GNAS,IL6,NFKB1,NOTUM,PDIA3,PIK3CG,PIP4K2A,PIP4K2B,PLA2G12B,PLCD1,PLCG1,PRKAR1A,PRKAR1B,PRKAR2B,PRKCA,SMAD1,SMAD5,STAR
Urate Biosynthesis/Inosine 5'-phosphate Degradation	1.27	0.462	-1.633	IMPDH2,NT5C1A,NT5C3A,NT5C3B,NT5E,NT5M
Retinoid metabolism and transport	1.27	0.364	1.155	AGRN,AKR1C3,APOA1,APOA2,APOM,GPC1,HSPG2,LDLR,LRP1,PNLIP,RBP1,RBP4
Nicotine Degradation III	1.26	0.5	1.342	ADH7,B3GAT3,CYP3A4,LARGE1,UGT1A6
G Beta Gamma Signaling	1.26	0.333	-2.668	AKT2,BTK,CDC42,EGFR,GNAQ,GNAS,HRAS,KRAS,PIK3CG,PLCG1,PRKAR1A,PRKAR1B,PRKAR2B,PRKCA,RAF1,RALA,SHC1
ID1 Signaling Pathway	1.26	0.291	-0.493	ACVRL1,AKT2,ATF6,BCL2L1,BMP4,BMPR1A,BRAF,CUL3,EGFR,FGFR1,FGFR3,GDF2,HRAS,IGF2,IL6,KRAS,LIF,MMP2,MMP9,NFKB1,PARK7,PIK3CG,PLXNB2,RAF1,RALA,SEMA4C,SMAD1,SMAD5,TGFB1,TGFBR3,TNFRSF11B,TNFRSF1A,TNFRSF1B,TP53,VEGFA,VEGFD,YES1
Interferon gamma signaling	1.24	0.341	0.258	CAMK2D,GBP1,HLA-C,HLA-E,IFNGR1,IFNGR2,IRF4,IRF6,IRF9,JAK2,OAS1,PTPN1,PTPN2,SOCS3,VCAM1
Eukaryotic Translation Termination	1.24	0.391	-3	RPL26L1,RPLP2,RPS14,RPS19,RPS20,RPS25,RPS3A,RPS4X,TRMT112
Caveolar-mediated Endocytosis Signaling	1.23	0.351	0.816	ABL1,ALB,CD48,CD55,DYRK3,EGFR,HLA-C,HLA-E,INS,ITGA6,PRKCA,PTPN1,RAB5A
Transcriptional regulation by RUNX2	1.22	0.367	0.302	ABL1,AKT2,CBFB,COL1A1,LGALS3,PPM1D,SMAD1,SOX9,UCMA,YAP1,YES1
IL-15 Signaling	1.22	0.322	-2.668	AKT1S1,AKT2,BCL2L1,CSF2,HRAS,IGHD,IGHG2,IL2RB,IL5RA,JAK2,KRAS,MAP2K2,NFKB1,PIK3CG,RAC3,RAF1,RALA,SHC1,TYK2
eNOS Signaling	1.22	0.322	-1.698	AKT2,CCNA1,CNGB1,FLT1,FLT4,GNAQ,GNAS,HSPA1A/HSPA1B,HSPA9,PIK3CG,PLCG1,PRKAR1A,PRKAR1B,PRKAR2B,PRKCA,PRKG1,STUB1,VEGFA,VEGFD
DAG and IP3 signaling	1.2	0.4	-1.414	AHCYL1,CAMK2D,CAMKK1,PLCG1,PRKAR1A,PRKAR1B,PRKAR2B,PRKCA
Collagen chain trimerization	1.2	0.4	2.828	COL11A2,COL13A1,COL1A1,COL23A1,COL3A1,COL5A1,COL6A1,COL6A2
Signaling by Erythropoietin	1.2	0.4	-2.121	EPOR,HRAS,JAK2,KRAS,PIK3CG,PLCG1,SHC1,VAV1
PPARα/RXRα Activation	1.2	0.295	-0.2	ADIPOQ,APOA1,APOA2,GNAQ,GNAS,HRAS,IL18RAP,IL1R1,IL1RAP,IL6,INS,JAK2,KRAS,MAP2K2,MAP2K3,NFKB1,NFKBIA,NOTUM,PDIA3,PLCD1,PLCG1,PRKAR1A,PRKAR1B,PRKAR2B,PRKCA,RAF1,RALA,RXRA,SHC1,TGFB1,TGFBR3
NCAM signaling for neurite out-growth	1.18	0.353	2.887	AGRN,CNTN2,COL3A1,COL5A1,COL6A1,COL6A2,FGFR1,GFRA2,HRAS,KRAS,NCAN,SPTAN1
Complement System	1.18	0.37	-0.333	C1QC,C1R,C3,C4BPA,C5,C7,CD46,CD55,CFB,CR1
Gα12/13 Signaling	1.15	0.304	-3.128	AKT2,BTK,CDC42,CDH11,CDH13,CDH15,CDH2,CDH4,CDH5,CDH6,HRAS,KRAS,MAP2K2,MYL12A,MYL6,MYL9,NFKB1,NFKBIA,PIK3CG,RAF1,RALA,TEC,VAV1,VAV3
Regulation of the Epithelial-Mesenchymal Transition Pathway	1.14	0.289	#NUM!	ADAM17,AKT2,BRAF,CDH2,EGFR,FGF18,FGF7,FGF8,FGFR1,FGFR3,FZD2,FZD5,FZD7,FZD8,HRAS,JAG1,JAK2,KRAS,MAP2K2,MAP2K3,MET,MMP2,MMP9,NFKB1,NOTCH1,NOTCH2,NOTCH3,PDGFRB,PIK3CG,RAF1,RALA,TGFB1,TYK2
Integration of energy metabolism	1.13	0.355	-0.302	ADIPOQ,AHCYL1,GNAQ,GNAS,INS,PPP2R5D,PRKAR1A,PRKAR1B,PRKAR2B,PRKCA,VAMP2
Eukaryotic Translation Elongation	1.13	0.375	-3	EEF1A1,RPL26L1,RPLP2,RPS14,RPS19,RPS20,RPS25,RPS3A,RPS4X
Human Embryonic Stem Cell Pluripotency	1.13	0.285	0.493	ACVRL1,AKT2,BMP10,BMP4,BMP5,BMP6,BMPR1A,BRAF,CRYGA,FGFR1,FGFR3,FZD2,FZD5,FZD7,FZD8,HRAS,INHBA,JAK2,KLK3,KRAS,LIF,MAP2K2,MAP2K3,NODAL,NOG,NTRK2,PDGFRA,PDGFRB,PIK3CG,PRKCA,RAF1,RALA,SMAD1,SMAD5,TFCP2L1,TGFB1,TYK2
Wound Healing Signaling Pathway	1.12	0.276	1.155	CERT1,CMA1,COL11A2,COL13A1,COL1A1,COL23A1,COL3A1,COL5A1,COL6A1,COL6A2,CSF2,EGFR,FGF7,HRAS,IFNGR1,IFNGR2,IL18RAP,IL1R1,IL1RAP,IL3,IL5,IL6,ITGA6,JAK2,KRAS,LEP,LIF,MAP2K2,MAP2K3,MMP10,MMP9,MST1,NFKB1,NFKBIA,PRKCA,RAF1,RALA,SHC1,SHC2,TGFB1,TGFBR3,TNFRSF11B,TNFRSF1A,TNFRSF1B,TNFSF13B,TYK2,VEGFA,VEGFD
Cell junction organization	1.11	0.333	0.535	ANG,CADM1,CADM2,CDH11,CDH13,CDH15,CDH2,CDH4,CDH5,CDH6,ITGA6,JUP,NECTIN1,NECTIN2
Thrombin Signaling	1.11	0.293	-2.294	AKT2,ARHGEF10,ARHGEF25,CAMK1,CAMK2D,CDC42,EGFR,GNAQ,GNAS,HRAS,KRAS,MAP2K2,MYL12A,MYL6,MYL9,NFKB1,NOTUM,PDIA3,PIK3CG,PLCD1,PLCG1,PRKCA,RAC3,RAF1,RALA,RHOD,RHOG,RHOQ,SHC1
Immunogenic Cell Death Signaling Pathway	1.1	0.316	1.414	ATG5,BECN1,CXCL10,EIF2A,FADD,HSPA1A/HSPA1B,HSPA9,IFNAR1,IFNGR1,IFNGR2,IL6,LRP1,NFKB1,PDIA3,TLR3,TNFRSF11B,TNFRSF1A,TNFRSF1B
Mouse Embryonic Stem Cell Pluripotency	1.09	0.311	-1.147	AKT2,BMP4,BMPR1A,FZD2,FZD5,FZD7,FZD8,HRAS,JAK2,KRAS,LIF,MAP2K2,PIK3CG,RAF1,RALA,SMAD1,SMAD5,TP53,TYK2
PD-1, PD-L1 cancer immunotherapy pathway	1.09	0.311	2.668	AKT2,BCL2L1,CD28,CSNK2A1,HLA-C,HLA-E,IFNGR1,IFNGR2,IL2RB,JAK2,PDCD1LG2,PIK3CG,PLCG1,TGFB1,TNFRSF11B,TNFRSF1A,TNFRSF1B,TYK2,YAP1
GP6 Signaling Pathway	1.09	0.311	0.5	ADAM10,AKT2,APBB1IP,BTK,CERT1,COL11A2,COL13A1,COL1A1,COL23A1,COL3A1,COL5A1,COL6A1,COL6A2,PIK3CG,PLCG1,PRKCA,RHOG,VAV1,VAV3
Sulfur amino acid metabolism	1.09	0.455	-0.447	AHCY,ETHE1,MPST,SUOX,TSTD1
Signaling by Type 1 Insulin-like Growth Factor 1 Receptor (IGF1R)	1.09	0.455	0.447	HRAS,IGF1,IGF2,KRAS,SHC1
Formation of paraxial mesoderm	1.09	0.455	2.236	BMP4,DLL1,FGFR1,NOG,NOTCH1
Nicotine Degradation II	1.09	0.455	1.342	ADH7,B3GAT3,CYP3A4,LARGE1,UGT1A6
Notch Signaling	1.08	0.381	2.121	ADAM17,CNTN1,DLL1,DLL4,JAG1,NOTCH1,NOTCH2,NOTCH3
Induction of Apoptosis by HIV1	1.06	0.333	0.577	APAF1,BCL2L1,BID,BIRC2,DFFA,FADD,FAS,NFKB1,NFKBIA,TNFRSF11B,TNFRSF1A,TNFRSF1B,TP53
Granulocyte Adhesion and Diapedesis	1.06	0.288	#NUM!	C5,CCL15,CCL18,CCL23,CCL26,CCL27,CCL3,CCL4L1/CCL4L2,CCL7,CCL8,CDH5,CXCL1,CXCL10,CXCL12,ICAM2,IL18RAP,IL1R1,IL1RAP,MMP10,MMP12,MMP16,MMP2,MMP9,SELPLG,THY1,TNFRSF11B,TNFRSF1A,TNFRSF1B,VCAM1,XCL1
Gap Junction Signaling	1.05	0.281	-1	AKT2,CCN3,CDH2,CREB3L4,CSNK1G2,EGFR,GJD2,GNAQ,GNAS,HRAS,HTR2A,IGF1,KRAS,MAP2K2,NFKB1,NOTUM,PDGFRA,PDGFRB,PDIA3,PIK3CG,PLA2G12B,PLCD1,PLCG1,PRKAR1A,PRKAR1B,PRKAR2B,PRKCA,PRKG1,RAF1,RALA,SMAD1,SMAD5,TGFB1,TNFRSF11B,TNFRSF1A,TNFRSF1B
CLEAR Signaling Pathway	1.04	0.276	-1.067	AKT1S1,AKT2,BECN1,BMP6,BMPR1A,CREB3L4,CTSB,CTSD,EGFR,FGFR1,FGFR3,FLT1,FLT4,GBA1,GNS,HRAS,IGF1,KRAS,LAMTOR3,MAP4K3,NAGLU,NAGPA,NTRK2,PDGFRA,PDGFRB,PLCG1,PPP2R3A,PPP2R5D,PRKCA,RAB7A,RALA,RXRA,STUB1,TGFB1,TGFBR3,TLR10,TLR3,TNFRSF11B,TNFRSF1A,TNFRSF1B,TP53,VEGFA,YWHAB
GABAergic Receptor Signaling Pathway (Enhanced)	1.04	0.344	2.714	ALDH5A1,NLGN1,NLGN2,NLGN3,NLGN4X,NLGN4Y,NRXN1,NRXN3,PRKAR1A,PRKAR1B,PRKAR2B
Interleukin-2 family signaling	1.04	0.344	0.302	CSF2,CSF2RB,HAVCR2,IL2RB,IL3,IL3RA,IL5,IL5RA,INPP5F,JAK2,SHC1
PXR/RXR Activation	1.04	0.344	-1.508	AKT2,CES3,CYP3A4,GSTA1,HMGCS2,IL6,INS,PRKAR1A,PRKAR1B,PRKAR2B,RXRA
Role of IL-17F in Allergic Inflammatory Airway Diseases	1.04	0.344	-1.414	CCL7,CREB3L4,CSF2,CXCL1,CXCL10,IGF1,IL17RA,IL6,MAP2K2,NFKB1,RAF1
SPINK1 General Cancer Pathway	1.04	0.344	-2.111	AKT2,EGFR,HRAS,IL6,JAK2,KRAS,MAP2K2,PIK3CG,RAF1,RALA,TYK2
Syndecan interactions	1.03	0.389	1.134	COL1A1,COL3A1,COL5A1,ITGA6,PRKCA,TGFB1,TNC
RHO GTPases Activate WASPs and WAVEs	1.03	0.389	-1.89	ABL1,ARPC1B,ARPC3,BRK1,BTK,CDC42,WAS
NAD Signaling Pathway	1.02	0.303	0.471	AKT2,BMP6,BST1,HMGCS2,HSPD1,IGF1,INS,NFKB1,NMNAT1,NT5E,NUDT12,PIK3CG,POLR2F,POLR2J,SIRT2,SIRT3,SIRT5,TGFB1,TP53,VEGFA
Estrogen Receptor Signaling	1.01	0.273	-2.236	AKT2,CREB3L4,EGFR,EIF2B1,FOXO4,GNAQ,GNAS,HRAS,IGF1,IGF2,JAK2,KRAS,LEP,MAP2K2,MED10,MMP10,MMP12,MMP16,MMP2,MMP9,MYL12A,MYL6,MYL9,NFKB1,NOTCH1,NOTUM,PDIA3,PIK3CG,PLCD1,PLCG1,PRKAR1A,PRKAR1B,PRKAR2B,PRKCA,RAF1,RALA,RBFOX2,SHC1,SHC2,SRA1,TFAM,TP53,TYK2,VEGFA,VEGFD
Natural Killer Cell Signaling	1.01	0.279	-2.535	AKT2,CD48,CDC42,COL11A2,COL1A1,COL3A1,HLA-C,HLA-E,HRAS,HSPA1A/HSPA1B,HSPA9,IL18RAP,IL2RB,JAK2,KIR2DL1/KIR2DL3,KLRC1,KLRC3,KRAS,MAP2K2,MAP2K3,MAP3K10,MICA,MICB,NCR1,NECTIN2,NFKB1,PIK3CG,PLCG1,RAC3,RAF1,RALA,SIGLEC7,TYK2,VAV1,VAV3,WAS
Activin Inhibin Signaling Pathway	1.01	0.278	0.164	AKT2,BAMBI,BMPR1A,CCNA1,COL1A1,EPOR,FSHB,FSTL3,HAMP,IGHG2,IL18RAP,IL1R1,IL1RAP,IL6,INHA,INHBA,KL,MAP2K2,MAP2K3,MMP2,NFKB1,NFKBIA,PAX8,PIK3CG,PNPLA2,PTGS2,SKIL,SMAD1,SMAD5,TGFB1,TGFBR3,TLR10,TLR3,TNFRSF11B,TNFRSF1A,TNFRSF1B,TNFSF13B
Molecular Mechanisms of Cancer	1	0.258	0.218	ABL1,ACVRL1,ADGRB1,ADGRE2,ADGRE5,ADGRG5,ADGRL3,AKT2,APAF1,ARHGEF10,BCL2L1,BID,BIRC2,BMP10,BMP4,BMP5,BMP6,BMPR1A,BRAF,CALCR,CAMK2D,CDC25A,CDC42,CSF2RB,FADD,FAS,FZD2,FZD5,FZD7,FZD8,GNAQ,GNAS,HRAS,HTR2A,HTR7,IFNAR1,IGF1,IL11RA,IL17RA,IL17RD,IL17RE,IL18RAP,IL1R1,IL22RA2,IL27RA,IL2RB,IL3RA,IL5RA,ITGA6,JAK2,KRAS,LAMTOR3,LRP1,MAP2K2,MAP2K3,MMP10,MMP12,MMP16,MMP2,MMP9,MRE11,NFKB1,NFKBIA,NOTCH1,PIK3CG,PRK…
Insulin Receptor Signaling	1	0.297	-0.447	AKT2,EIF2B1,FOXO4,HRAS,INPP5F,INS,JAK2,KRAS,MAP2K2,PIK3CG,PRKAR1A,PRKAR1B,PRKAR2B,PTPN1,RAF1,RALA,RHOQ,SHC1,SOCS3,STX4,TRIP10,VAMP2
Integrin cell surface interactions	0.992	0.309	3.153	AGRN,BSG,COL13A1,COL1A1,COL23A1,COL3A1,COL5A1,COL6A1,COL6A2,HSPG2,IBSP,ICAM2,ICAM4,ITGA6,LUM,TNC,VCAM1
Nonsense-Mediated Decay (NMD)	0.989	0.345	-3.162	EIF4G1,NCBP1,RPL26L1,RPLP2,RPS14,RPS19,RPS20,RPS25,RPS3A,RPS4X
MTOR signalling	0.985	0.4	-2.449	AKT1S1,AKT2,EIF4G1,FKBP1A,LAMTOR3,YWHAB
S100 Family Signaling Pathway	0.985	0.261	0.119	ADAM10,ADGRB1,ADGRE2,ADGRE5,ADGRG5,ADGRL3,AKT2,ARNT,ATP5PO,BRAF,BSG,BTC,CALCR,CAMK2D,CCL3,CREB3L4,CRYGA,CTSD,EGFR,FGFR1,FGFR3,FZD2,FZD5,FZD7,FZD8,HTR2A,HTR7,IGHG2,IL6,KLK3,MAP2K2,MAP2K3,MMP10,MMP12,MMP16,MMP2,MMP9,NFKB1,NOTUM,NTRK2,PDIA3,PIK3CG,PLA2G12B,PLCD1,PLCG1,PLG,PRKAR1A,PRKAR1B,PRKAR2B,PRKCA,RAC3,RAF1,RTKN,S100A11,S100A4,S100A6,S100A7,S100P,SMAD1,SMAD5,TBK1,TGFB1,TP53,TPM1,TPM3,TPM4,TYK2,U…
Netrin Signaling	0.982	0.289	-2.746	AKT2,ARPC1B,ARPC3,CAMK2D,CDC42,DCC,DSCAM,MAP2K2,NAPG,NCK2,NEO1,NFKB1,PGK1,PIK3CG,PLCG1,PRKAR1A,PRKAR1B,PRKAR2B,PRKCA,PRKG1,RAC3,STX1B,TRIM9,UNC5B,UNC5D,VAMP2
mTOR Signaling	0.976	0.286	-1.069	AKT1S1,AKT2,CDC42,EIF3G,EIF3J,EIF4EBP2,EIF4G1,FKBP1A,HRAS,INS,KRAS,PIK3CG,PPP2R3A,PPP2R5D,PRKCA,RAC3,RALA,RHOD,RHOG,RHOQ,RPS14,RPS19,RPS20,RPS25,RPS3A,RPS4X,VEGFA,VEGFD
BMP signaling pathway	0.971	0.302	-1.213	ACVRL1,BMP10,BMP4,BMP5,BMP6,BMPR1A,HRAS,KRAS,MAGED1,MAP2K2,NFKB1,NOG,PRKAR1A,PRKAR1B,PRKAR2B,RAF1,RALA,SMAD1,SMAD5
Role of Tissue Factor in Cancer	0.969	0.275	-0.649	AKT2,BCL2L1,BRAF,CCN1,CSF1,CSF2,CXCL1,EGFR,F10,FLT1,FLT4,GNAQ,HRAS,ITGA6,JAK2,KRAS,MAP2K2,MAP2K3,MET,MMP2,MMP9,NFKB1,PIK3CG,PLAUR,PPP2R3A,PPP2R5D,PRKCA,PTGS2,RAF1,RALA,TGFB1,TGFBR3,TNFRSF11B,TNFRSF1A,TNFRSF1B,TP53,VEGFA,YES1
PI Metabolism	0.96	0.333	-2.111	ARF1,ARF3,FIG4,INPP5E,INPP5F,PIK3CG,PIP4K2A,PIP4K2B,RAB14,RAB5A,VAC14
Oxytocin in Brain Signaling Pathway	0.946	0.291	0	ADCYAP1,AKT2,CAMKK1,CREB3L4,EGFR,EIF2A,GNAQ,HRAS,IL6,KRAS,LCAT,MAP2K2,NFKB1,NLRP1,NLRP10,PIK3CG,PLA2G12B,PNPLA2,PRKCA,PTGS2,PTPN1,RAF1,RALA
Signaling by NTRK3 (TRKC)	0.94	0.417	-0.447	HRAS,KRAS,PLCG1,PTPRS,SHC1
RAS processing	0.94	0.417	-1.342	BCL2L1,FNTA,HRAS,KRAS,PDE6D
Hematopoiesis from Multipotent Stem Cells	0.94	0.417	#NUM!	CSF1,CSF2,IL3,IL5,THPO
Guanosine Nucleotides Degradation III	0.94	0.417	-1.342	NT5C1A,NT5C3A,NT5C3B,NT5E,NT5M
Semaphorin Neuronal Repulsive Signaling Pathway	0.939	0.287	2.2	ACAN,AKT2,ITGA6,MAP2K2,MAP2K3,MICAL1,MYL12A,MYL6,MYL9,NCAN,NRP1,PDE4A,PIK3CG,PLCG1,PLXND1,PRKAR1A,PRKAR1B,PRKAR2B,PRKG1,SEMA3E,SEMA5A,SEMA6A,SEMA6B,SEMA6D,TP53
α-Adrenergic Signaling	0.938	0.324	-1.667	GNAQ,GNAS,HRAS,KRAS,MAP2K2,PLCG1,PRKAR1A,PRKAR1B,PRKAR2B,PRKCA,RAF1,RALA
Factors Promoting Cardiogenesis in Vertebrates	0.936	0.286	1.633	ACVRL1,BMP10,BMP4,BMP5,BMP6,BMPR1A,CAMK2D,CER1,CREB3L4,FZD2,FZD5,FZD7,FZD8,LRP1,NODAL,NOG,NOTUM,NPPA,PDIA3,PLCD1,PLCG1,PRKCA,SMAD1,SMAD5,TGFB1,TGFBR3
Signaling by NOTCH3	0.936	0.346	2.333	ADAM10,DLL1,DLL4,EGFR,JAG1,NOTCH1,NOTCH3,PLXND1,WWP2
Virus Entry via Endocytic Pathways	0.933	0.304	-2.138	ABL1,AP1B1,AP1S2,AP2B1,CD55,CDC42,CLTA,HLA-C,HLA-E,HRAS,KRAS,PIK3CG,PLCG1,PRKCA,RAC3,RALA,TFRC
Myogenesis	0.923	0.368	-0.378	ABL1,BOC,CDC42,CDH15,CDH2,CDH4,NEO1
Interleukin-3, Interleukin-5 and GM-CSF signaling	0.92	0.317	-0.832	CSF2,CSF2RB,IL2RB,IL3,IL3RA,IL5,IL5RA,INPP5F,JAK2,SHC1,TEC,VAV1,YES1
Phagosome Formation	0.917	0.262	-1.457	ADGRB1,ADGRE2,ADGRE5,ADGRG5,ADGRL3,AKT2,AP1B1,AP1S2,APBB1IP,ARF6,ARPC1B,ARPC3,C3,CALCR,CD14,CD209,CDC42,COLEC12,CR1,FCAMR,FZD2,FZD5,FZD7,FZD8,HRAS,HTR2A,HTR7,IGHG2,ITGA6,KRAS,LCAT,MAP2K2,MAP2K3,MRC1,MRC2,MSR1,MYL12A,MYL6,MYL9,PIK3CG,PIP4K2A,PIP4K2B,PLA2G12B,PLCG1,PNPLA2,PRKCA,RAC3,RAF1,RALA,SCARA3,TLN2,TLR10,TLR3,UTS2R,VAV1,VAV3,WAS,YES1
Role of JAK family kinases in IL-6-type Cytokine Signaling	0.911	0.294	0.447	ADAM10,ADAM17,BCL2L1,CTF1,IL11RA,IL27RA,IL6,JAK2,LIF,SERPINA1,SERPINA12,SERPINA3,SERPINA6,SERPINA9,SOCS3,TGFB1,TIMP1,TYK2,VEGFA,VEGFD
DAP12 interactions	0.907	0.333	-0.632	BTK,HLA-C,HLA-E,HRAS,KRAS,PLCG1,SHC1,SIGLEC14,SIRPB1,VAV3
Mitochondrial Fatty Acid Beta-Oxidation	0.898	0.444	-1	DECR1,ECI1,HADH,THEM4
Eicosanoid Signaling	0.894	0.273	-1.715	AKR1C3,AKT2,AP1B1,AP1S2,BRAF,CREB3L4,EGFR,GNAQ,GNAS,HPGD,HPGDS,HRAS,KRAS,LCAT,MAP2K2,MAPKAPK5,MMP2,NFKB1,NOTUM,PDIA3,PIK3CG,PLA2G12B,PLCD1,PLCG1,PNPLA2,PRKAR1A,PRKAR1B,PRKAR2B,PRKCA,PTGS2,RAF1,RALA,SOX9,VEGFA,VEGFD
IL-8 Signaling	0.891	0.276	-1.134	AKT2,ANGPT2,AZU1,BCL2L1,BRAF,CDC42,CXCL1,EGFR,FLT1,FLT4,GNAQ,GNAS,HRAS,KRAS,MAP2K2,MMP2,MMP9,MYL9,NFKB1,NFKBIA,PIK3CG,PRKCA,PTGS2,RAC3,RAF1,RALA,RHOD,RHOG,RHOQ,VCAM1,VEGFA,VEGFD
Production of Nitric Oxide and Reactive Oxygen Species in Macrophages	0.891	0.277	-0.557	AKT2,ALB,APOA1,APOA2,APOD,APOL1,APOM,CDC42,IFNGR1,IFNGR2,JAK2,MAP3K10,NCF4,NFKB1,NFKBIA,PIK3CG,PLCG1,PPP2R3A,PPP2R5D,PRKCA,RAC3,RBP4,RHOD,RHOG,RHOQ,SERPINA1,SIRPA,TNFRSF11B,TNFRSF1A,TNFRSF1B,TYK2
Signaling by EGFR	0.885	0.324	-0.302	ADAM10,ADAM17,BTC,CDC42,EGFR,EPS15L1,HRAS,KRAS,LRIG1,PLCG1,SHC1
Binding and Uptake of Ligands by Scavenger Receptors	0.885	0.324	1.508	ALB,APOA1,APOL1,COL1A1,COL3A1,COLEC12,FTL,HPX,HYOU1,LRP1,MSR1
Synaptic Long Term Potentiation	0.884	0.302	-2	CAMK2D,CREB3L4,GNAQ,HRAS,KRAS,MAP2K2,NOTUM,PDIA3,PLCD1,PLCG1,PRKAR1A,PRKAR1B,PRKAR2B,PRKCA,RAF1,RALA
L1CAM interactions	0.884	0.302	2	ALCAM,AP2B1,CLTA,CNTN1,CNTN2,CNTN6,CSNK2A1,EGFR,EPHB2,FGFR1,MAP2K2,NCAN,NRP1,SCN2B,SCN3B,SPTAN1
VEGF Family Ligand-Receptor Interactions	0.884	0.302	-1.807	AKT2,FLT1,FLT4,HRAS,KRAS,MAP2K2,NRP1,PIK3CG,PLA2G12B,PLCG1,PRKCA,RAF1,RALA,SHC1,VEGFA,VEGFD
Translocation of SLC2A4 (GLUT4) to the plasma membrane	0.882	0.348	-1.414	AKT2,EXOC7,RAB14,RALA,RHOQ,STX4,VAMP2,YWHAB
rRNA modification in the mitochondrion	0.88	0.667	#NUM!	MRM1,TFB1M
NFE2L2 regulating TCA cycle genes	0.88	0.667	#NUM!	IDH1,ME1
DNA Double-Strand Break Repair by Homologous Recombination	0.88	0.667	#NUM!	ABL1,MRE11
Coenzyme A Biosynthesis	0.88	0.667	#NUM!	COASY,PPCDC
Phenylethylamine Degradation I	0.88	0.667	#NUM!	AOC2,AOC3
Autism Signaling Pathway	0.875	0.267	-0.309	AKT1S1,AKT2,ALDH5A1,BRAF,CAMK2D,CAMKK1,CSF2,DLD,FZD2,FZD5,FZD7,FZD8,HLA-C,HLA-E,HRAS,IGF1,IGF2,IL3,IL5,IL6,KRAS,LEP,LIF,MAP2K2,MECP2,MET,NLGN1,NLGN2,NLGN3,NLGN4X,NLGN4Y,NRXN1,NTRK2,PIK3CG,PRKAR1A,PRKAR1B,PRKAR2B,RAF1,RALA,RXRA,TGFB1,TNFSF13B,UBE3A
Purine Nucleotides Degradation II (Aerobic)	0.87	0.375	-1.633	IMPDH2,NT5C1A,NT5C3A,NT5C3B,NT5E,NT5M
Rap1 signalling	0.868	0.5	#NUM!	PRKG1,RAF1,YWHAB
Bile Acid Biosynthesis, Neutral Pathway	0.868	0.5	#NUM!	AKR1C3,CYP3A4,SCP2
Acetylcholine Receptor Signaling Pathway	0.861	0.29	-0.894	ACHE,ADAM10,ADAM17,AKT2,CAMK2D,CREB3L4,GNAQ,IL6,JAK2,KEAP1,NFKB1,NOTUM,PDIA3,PIK3CG,PLCD1,PLCG1,PRKAR1A,PRKAR1B,PRKAR2B,PRKCA
NF-κB Signaling	0.855	0.273	1.616	AKT2,BMP4,BMPR1A,BRAF,CD3G,CSNK2A1,EGFR,FADD,FGFR1,FGFR3,FLT1,FLT4,HRAS,IL1R1,INS,KRAS,NFKB1,NFKBIA,NTRK2,PDGFRA,PDGFRB,PIK3CG,RAF1,RALA,TANK,TBK1,TGFBR3,TLR10,TLR3,TNFRSF11B,TNFRSF1A,TNFRSF1B,TNFSF13B
TNFs bind their physiological receptors	0.853	0.333	1	EDAR,TNFRSF11B,TNFRSF13B,TNFRSF18,TNFRSF1A,TNFRSF1B,TNFRSF4,TNFRSF9,TNFSF13B
Cardiac Hypertrophy Signaling	0.852	0.275	-2.268	ADSS2,CDC42,EIF2B1,GNAQ,GNAS,HRAS,IGF1,IL6,KRAS,MAP2K2,MAP2K3,MAP3K10,MYL12A,MYL6,MYL9,NOTUM,PDIA3,PIK3CG,PLCD1,PLCG1,PRKAR1A,PRKAR1B,PRKAR2B,RAC3,RAF1,RALA,RHOD,RHOG,RHOQ,TGFB1
MSP-RON Signaling in Cancer Cells Pathway	0.851	0.28	-1.177	AKT2,ARNT,BRAF,CREB3L4,CSF2RB,EGFR,ELK3,HRAS,IL3RA,ITGA6,KLK11,KLK15,KLK3,KRAS,MAP2K2,MET,MST1,NFKB1,NFKBIA,PIK3CG,PLAUR,RAF1,RALA,VEGFA,VEGFD,YWHAB
Role of NFAT in Cardiac Hypertrophy	0.851	0.278	-2.353	AKT2,CAMK1,CAMK2D,CTF1,GNAQ,GNAS,HRAS,IGF1,IL6,KRAS,LIF,MAP2K2,MAP2K3,NOTUM,PDIA3,PIK3CG,PLCD1,PLCG1,PRKAR1A,PRKAR1B,PRKAR2B,PRKCA,RAF1,RALA,SHC1,SHC2,TGFB1
RAF/MAP kinase cascade	0.841	0.266	0.309	APBB1IP,BRAF,BTC,CAMK2D,CSF2,CSF2RB,CUL3,EGFR,ERBB3,FGF18,FGF7,FGF8,FGFR1,FGFR3,GFRA2,HRAS,IL17RD,IL2RB,IL3,IL3RA,IL5,IL5RA,JAK2,KL,KRAS,LAMTOR3,MAP2K2,MARK3,MET,PDGFRA,PDGFRB,PPP2R5D,PSMA6,PSMB3,PSMD11,PSMD4,PSME1,RAF1,SHC1,SHC2,SPTAN1,YWHAB
Complement cascade	0.836	0.3	0	C1QC,C1R,C3,C4BPA,C5,C7,CD46,CD55,CFB,CFHR1,CFHR2,CR1,FCN2,IGHG2,PROS1
Selenoamino acid metabolism	0.832	0.323	-3.162	AHCY,RPL26L1,RPLP2,RPS14,RPS19,RPS20,RPS25,RPS3A,RPS4X,SARS1
Dopamine-DARPP32 Feedback in cAMP Signaling	0.829	0.296	-1.5	CAMKK1,CREB3L4,CSNK1G2,GNAQ,GNAS,NOTUM,PDIA3,PLCD1,PLCG1,PPP2R3A,PPP2R5D,PRKAR1A,PRKAR1B,PRKAR2B,PRKCA,PRKG1
Bile acid and bile salt metabolism	0.815	0.385	-2.236	ACOT8,AKR1C3,OSBPL1A,RXRA,SLC27A2
Regulation of TP53 Activity through Acetylation	0.815	0.385	-1.342	AKT2,PIN1,PIP4K2A,PIP4K2B,TP53
Adenosine Nucleotides Degradation II	0.815	0.385	-1.342	NT5C1A,NT5C3A,NT5C3B,NT5E,NT5M
Phototransduction Pathway	0.815	0.385	-2.236	CNGB1,PDE6D,PRKAR1A,PRKAR1B,PRKAR2B
Signaling by ROBO receptors	0.814	0.286	0.894	ABL1,CDC42,CXCL12,DAG1,DCC,GPC1,ISL1,NCK2,NELL2,NRP1,PRKCA,PSMA6,PSMB3,PSMD11,PSMD4,PSME1,ROBO1,ROBO2,SLIT1,SLIT2
Glioma Signaling	0.814	0.286	-1.213	ABL1,AKT2,CAMK1,CAMK2D,EGFR,HRAS,IDH1,IGF1,IGF2,KRAS,MAP2K2,PDGFRA,PDGFRB,PIK3CG,PLCG1,PRKCA,RAF1,RALA,SHC1,TP53
IGF-1 Signaling	0.814	0.286	-2.324	AKT2,CCN1,CCN3,CSNK2A1,HRAS,IGF1,IGFBP3,IGFBP7,JAK2,KRAS,MAP2K2,PIK3CG,PRKAR1A,PRKAR1B,PRKAR2B,RAF1,RALA,SHC1,SOCS3,YWHAB
Clathrin-mediated endocytosis	0.812	0.284	-0.655	AGFG1,AP2B1,ARF6,ARPC3,BTC,CD3G,CLTA,DAB2,EGFR,EPS15L1,LDLR,NECAP2,PACSIN3,RAB5A,REPS2,SYT9,TF,TFRC,TRIP10,VAMP2,VAMP7
Iron homeostasis signaling pathway	0.811	0.282	#NUM!	ARNT,BMP10,BMP4,BMP5,BMP6,BMPR1A,EGFR,FTL,HAMP,HBQ1,HPX,HSPA9,IL6,JAK2,LRP1,PDGFRA,PDGFRB,SMAD1,SMAD5,TF,TFRC,TYK2
AMPK Signaling	0.81	0.277	-1.279	ADIPOQ,AKT1S1,AKT2,ARID1A,CREB3L4,FOXO4,GNAQ,GNAS,HMGCR,INS,LEP,MAP2K3,PFKM,PIK3CG,PPM1B,PPM1D,PPP2R3A,PPP2R5D,PRKAR1A,PRKAR1B,PRKAR2B,RAB1A,RAB2A,RAB3A,RAB6A,RAB7A
Gαi Signaling	0.803	0.308	0.632	GNAQ,GNAS,HRAS,KRAS,PRKAR1A,PRKAR1B,PRKAR2B,RAF1,RALA,RGS4,SHC1,SHC2
Signaling by Rho Family GTPases	0.785	0.268	-2.921	ARHGEF10,ARPC1B,ARPC3,CDC42,CDH11,CDH13,CDH15,CDH2,CDH4,CDH5,CDH6,GNAQ,GNAS,ITGA6,MAP2K2,MAP3K10,MYL12A,MYL6,MYL9,NFKB1,PIK3CG,PIP4K2A,PIP4K2B,PKN1,RAC3,RAF1,RHOD,RHOG,RHOQ,SEPTIN3,SEPTIN5,SEPTIN6,WAS
Neurotrophin/TRK Signaling	0.781	0.294	-2.309	CDC42,CREB3L4,CRYGA,HRAS,KLK3,KRAS,MAP2K2,MAP2K3,NTRK2,PIK3CG,PLCG1,RAF1,RALA,SHC1,SORCS1
Hepatic Fibrosis Signaling Pathway	0.781	0.255	0.535	AKT2,BAMBI,BRAF,CCL3,CDC42,COL1A1,COL3A1,CREB3L4,CSNK1G2,FGFR1,FLT1,FLT4,FOXO4,FTL,FZD2,FZD5,FZD7,FZD8,HRAS,IL17RA,IL18RAP,IL1R1,IL1RAP,INS,ITGA6,JAK2,KRAS,LEP,LRP1,MAP2K2,MAP2K3,MYL12A,MYL6,MYL9,NFKB1,NFKBIA,PDGFRA,PDGFRB,PIK3CG,PLCG1,PRKAR1A,PRKAR1B,PRKAR2B,PRKCA,RAC3,RAF1,RALA,RHOD,RHOG,RHOQ,SIRT3,TF,TFRC,TGFB1,TGFBR3,TIMP1,TNFRSF11B,TNFRSF1A,TNFRSF1B,VCAM1,VEGFA,VEGFD,YAP1
Autophagy	0.778	0.27	-1.461	AKT1S1,AKT2,ARNT,ATG5,BECN1,BMP6,CREB3L4,EIF2A,GABARAPL1,IGF1,INS,MAP2K2,NFKB1,PIK3CG,PPM1D,PPP2R3A,PPP2R5D,PRKAR1A,PRKAR1B,PRKAR2B,RAB7A,RAF1,RALA,TBK1,TGFB1,TNFRSF11B,TNFRSF1A,TNFRSF1B,TP53,VEGFA
fMLP Signaling in Neutrophils	0.777	0.291	-2.673	ARPC1B,ARPC3,CDC42,GNAQ,GNAS,HRAS,KRAS,MAP2K2,NFKB1,NFKBIA,PIK3CG,PRKCA,RAC3,RAF1,RALA,WAS
Circadian Rhythm Signaling	0.775	0.272	#NUM!	ADCYAP1,AKT1S1,BRAF,CAMK2D,CREB3L4,CSNK2A1,EIF4EBP2,GNAQ,GNAS,HRAS,KLK3,KRAS,MAP2K2,MAP2K3,NOTUM,NTRK2,PDIA3,PLCD1,PLCG1,PRKAR1A,PRKAR1B,PRKAR2B,PRKCA,PRKG1,RAF1,RALA,RORB,YES1
Agranulocyte Adhesion and Diapedesis	0.775	0.272	#NUM!	AOC3,C5,CCL15,CCL18,CCL23,CCL26,CCL27,CCL3,CCL4L1/CCL4L2,CCL7,CCL8,CDH5,CXCL1,CXCL10,CXCL12,ICAM2,IL1R1,MMP10,MMP12,MMP16,MMP2,MMP9,MYL6,MYL9,SELPLG,TNFRSF1A,VCAM1,XCL1
Fcγ Receptor-mediated Phagocytosis in Macrophages and Monocytes	0.774	0.288	-4.123	AKT2,ARF6,ARPC1B,ARPC3,CDC42,CSF2,DGKB,NCK2,PIK3CG,PLCG1,PRKCA,RAC3,TLN2,VAV1,VAV3,WAS,YES1
IL-6 Signaling	0.77	0.275	-0.408	AKT2,CD14,COL1A1,CSNK2A1,HRAS,IL18RAP,IL1R1,IL1RAP,IL6,JAK2,KRAS,MAP2K2,MAP2K3,NFKB1,NFKBIA,PIK3CG,RAF1,RALA,SHC1,SOCS3,TNFAIP6,TNFRSF11B,TNFRSF1A,TNFRSF1B,VEGFA
Regulation of eIF4 and p70S6K Signaling	0.769	0.276	-1.265	AKT2,EIF2A,EIF2B1,EIF2S2,EIF3G,EIF3J,EIF4EBP2,EIF4G1,HRAS,ITGA6,KRAS,MAP2K2,PIK3CG,PPP2R3A,PPP2R5D,RAF1,RALA,RPS14,RPS19,RPS20,RPS25,RPS3A,RPS4X,SHC1
Tumoricidal Function of Hepatic Natural Killer Cells	0.768	0.353	-0.447	APAF1,BID,DFFA,FADD,FAS,LYVE1
HIF1α Signaling	0.764	0.264	-1	AKT2,ARNT,BMP6,BRAF,CAMK1,CAMK2D,EGLN2,FLT1,FLT4,HRAS,HSPA1A/HSPA1B,HSPA9,IGF1,IGF2,IL6,KRAS,MAP2K2,MAP2K3,MET,MMP10,MMP12,MMP16,MMP2,MMP9,NAA10,PIK3CG,PLCG1,PRKCA,RAC3,RAF1,RALA,STUB1,TF,TGFB1,TP53,VEGFA,VEGFD
Gene and protein expression by JAK-STAT signaling after IL-12 stimulation	0.762	0.312	-1.265	ARF1,CDC42,CNN2,HNRNPDL,HSPA9,MIF,MTAP,PITPNA,RALA,SERPINB2
GPCR-Mediated Nutrient Sensing in Enteroendocrine Cells	0.762	0.312	-1.265	GNAQ,GNAS,NOTUM,PDIA3,PLCD1,PLCG1,PRKAR1A,PRKAR1B,PRKAR2B,PRKCA
Synthesis of Prostaglandins (PG) and Thromboxanes (TX)	0.759	0.4	0	AKR1C3,HPGD,HPGDS,PTGS2
Unfolded Protein Response (UPR)	0.759	0.4	1	ATF6,CREB3L4,EIF2S2,XBP1
Surfactant metabolism	0.759	0.4	2	CCDC59,CSF2RB,CTSH,SFTPD
EGR2 and SOX10-mediated initiation of Schwann cell myelination	0.759	0.4	2	DAG1,HMGCR,MPZ,YAP1
Granzyme B Signaling	0.759	0.4	0	APAF1,BID,DFFA,LMNB2
D-myo-inositol (1,3,4)-trisphosphate Biosynthesis	0.759	0.4	-1	INPP5A,INPP5E,INPP5F,MINPP1
D-myo-inositol (1,4,5)-trisphosphate Degradation	0.759	0.4	0	BPNT2,INPP5A,INPP5E,INPP5F
COPI-mediated anterograde transport	0.751	0.306	-0.302	ARF1,ARF3,CD55,DCTN6,INS,NAPG,RAB1A,RAB1B,SPTAN1,TMED2,TMED9
RAB geranylgeranylation	0.743	0.3	-3.464	RAB14,RAB18,RAB1A,RAB1B,RAB21,RAB2A,RAB3A,RAB4B,RAB5A,RAB6A,RAB6B,RAB7A
Visual phototransduction	0.739	0.333	-1.134	CNGB1,DHRS9,FNTA,PRKCA,RBP1,RBP4,RDH12
Cell surface interactions at the vascular wall	0.739	0.269	1.512	ANGPT2,ATP1B1,ATP1B2,BSG,CD48,COL1A1,ESAM,FCAMR,GAS6,GPC1,GRB14,HRAS,IGLL1/IGLL5,ITGA6,JAML,KRAS,MERTK,MIF,OLR1,PLCG1,PROS1,PSG6,PSG9,SELPLG,SHC1,SIRPA,TGFB1,YES1
Signaling by PDGF	0.737	0.295	1.387	COL3A1,COL5A1,COL6A1,COL6A2,HRAS,KRAS,NCK2,PDGFRA,PDGFRB,PLCG1,PLG,THBS2,THBS4
trans-Golgi Network Vesicle Budding	0.737	0.295	-1.387	AP1B1,AP1S2,ARF1,CHMP2A,CLINT1,CLTA,FTL,GNS,SNX5,STX4,TFRC,VAMP2,VAMP7
BBSome Signaling Pathway	0.734	0.271	1.569	ADGRB1,ADGRE2,ADGRE5,ADGRG5,ADGRL3,ARL6,ATF6,CALCR,CCT7,CUL3,CXCL12,EPHB2,FZD2,FZD5,FZD7,FZD8,HTR2A,HTR7,LEP,NTRK2,PRKAR1A,PRKAR1B,PRKAR2B,RAB5A,UTS2R,XBP1
Fcgamma receptor (FCGR) dependent phagocytosis	0.733	0.292	-1.604	ABL1,AHCYL1,ARPC1B,ARPC3,BRK1,BTK,CD3G,CDC42,IGHG2,PLCG1,VAV1,VAV3,WAS,YES1
CDK5 Signaling	0.733	0.292	-1.387	ABL1,GNAS,HRAS,ITGA6,KRAS,MAP2K2,NTRK2,PPP2R3A,PPP2R5D,PRKAR1A,PRKAR1B,PRKAR2B,RAF1,RALA
Macropinocytosis Signaling	0.733	0.292	-1.265	ARF6,CD14,CDC42,CSF1,HRAS,INS,KRAS,MET,MRC1,PIK3CG,PLCG1,PRKCA,RAB5A,RALA
Ovarian Cancer Signaling	0.73	0.273	-1.698	ABL1,AKT2,BRAF,EGFR,FSHB,FZD2,FZD5,FZD7,FZD8,HRAS,KRAS,MAP2K2,MMP2,MMP9,PIK3CG,PRKAR1A,PRKAR1B,PRKAR2B,PTGS2,RAF1,RALA,TP53,VEGFA,VEGFD
ISGylation Signaling Pathway	0.726	0.278	0.447	BECN1,EIF2A,HERC5,IFNA10,IFNAR1,IFNL3,IL6,IRF4,IRF6,IRF9,KRAS,NFKB1,S100A4,TBK1,TLR10,TLR3,TP53,TSG101,TYK2,UBE2L6
Pathogen Induced Cytokine Storm Signaling Pathway	0.709	0.253	1.987	C3,C5,CCL15,CCL18,CCL23,CCL26,CCL27,CCL3,CCL4L1/CCL4L2,CCL7,CCL8,CERT1,COL11A2,COL13A1,COL1A1,COL23A1,COL3A1,COL5A1,COL6A1,COL6A2,CSF2,CSF2RB,CXCL1,CXCL10,CXCL12,FADD,FTL,HMGCR,IFNA10,IFNAR1,IFNGR1,IFNGR2,IL18RAP,IL1R1,IL1RAP,IL22,IL3,IL5,IL6,IRF9,JAK2,LEP,LIF,NFKB1,NLRP10,SOCS3,TBK1,TGFB1,TLR10,TLR3,TNFRSF11B,TNFRSF1A,TNFRSF1B,TNFSF13B,VEGFA,VEGFD,XCL1
Cellular Effects of Sildenafil (Viagra)	0.708	0.257	-2.236	ADGRB1,ADGRE2,ADGRE5,ADGRG5,ADGRL3,AKT2,CALCR,CAPN2,CAPNS1,CNGB1,CREB3L4,FADD,FAS,FZD2,FZD5,FZD7,FZD8,GNAQ,HTR2A,HTR7,IL6,KRAS,MAP2K3,MYL12A,MYL6,MYL9,NFKB1,NFKBIA,NPPA,PDE6D,PIK3CG,PPP2R3A,PPP2R5D,PRKAR1A,PRKAR1B,PRKAR2B,PRKG1,SMAD1,SMAD5,STAR,TGFB1,TGFBR3,UTS2R,VEGFA,VEGFD
Receptor-type tyrosine-protein phosphatases	0.708	0.357	2.236	IL1RAP,PTPRS,SLITRK1,SLITRK2,SLITRK5
Superpathway of D-myo-inositol (1,4,5)-trisphosphate Metabolism	0.708	0.357	-0.447	BPNT2,INPP5A,INPP5E,INPP5F,MINPP1
Response of EIF2AK4 (GCN2) to amino acid deficiency	0.707	0.31	-3	EIF2S2,RPL26L1,RPLP2,RPS14,RPS19,RPS20,RPS25,RPS3A,RPS4X
IL-23 Signaling Pathway	0.707	0.31	-2.333	AKT2,CSF2,IL22,JAK2,NFKB1,NFKBIA,PIK3CG,SOCS3,TYK2
Processing and activation of SUMO	0.702	0.429	#NUM!	SUMO2,SUMO3,SUMO4
Adrenomedullin signaling pathway	0.698	0.268	-2.746	AKT2,ARNT,BRAF,C3,GNAQ,GNAS,HRAS,KRAS,MAP2K2,MAP2K3,MMP2,NFKB1,NOTUM,PDIA3,PIK3CG,PLCD1,PLCG1,PRKAR1A,PRKAR1B,PRKAR2B,PRKG1,RAF1,RALA,RXRA,SHC1,SHC2
PI3K/AKT Signaling	0.693	0.262	-0.447	AKT2,BCL2L1,CSF2RB,HRAS,IFNAR1,IL11RA,IL17RA,IL17RD,IL17RE,IL18RAP,IL1R1,IL22RA2,IL27RA,IL2RB,IL3RA,IL5RA,INPP5F,ITGA6,JAK2,KRAS,MAP2K2,NFKB1,NFKBIA,PIK3CG,PPP2R3A,PPP2R5D,PTGS2,RAF1,RALA,SHC1,THEM4,TP53,TYK2,YWHAB
Semaphorin interactions	0.687	0.293	1.155	MET,MYL6,MYL9,NRP1,PLXNA4,PLXNB3,PLXNC1,PLXND1,SEMA3E,SEMA5A,SEMA6A,SEMA6D
Interferon alpha/beta signaling	0.687	0.293	-0.577	HLA-C,HLA-E,IFNA10,IFNAR1,IRF4,IRF6,IRF9,KPNA1,OAS1,PTPN1,SOCS3,TYK2
Neuropathic Pain Signaling in Dorsal Horn Neurons	0.687	0.293	-1.732	CAMK1,CAMK2D,NOTUM,NTRK2,PDIA3,PIK3CG,PLCD1,PLCG1,PRKAR1A,PRKAR1B,PRKAR2B,PRKCA
Ceramide Signaling	0.684	0.289	0.277	AKT2,CTSD,HRAS,KRAS,NFKB1,PIK3CG,PPP2R3A,PPP2R5D,RAF1,RALA,TNFRSF11B,TNFRSF1A,TNFRSF1B
GM-CSF Signaling	0.684	0.289	-2.496	AKT2,BCL2L1,CAMK2D,CSF2,CSF2RB,HRAS,JAK2,KRAS,MAP2K2,PIK3CG,RAF1,RALA,SHC1
MHC class II antigen presentation	0.682	0.286	-1.604	AP1B1,AP1S2,AP2B1,ARF1,CLTA,CTSB,CTSD,CTSH,DCTN6,KIF22,LGMN,OSBPL1A,RAB7A,RILP
Communication between Innate and Adaptive Immune Cells	0.682	0.277	1	CCL15,CCL3,CD28,CD3G,CD86,CSF2,CXCL10,HLA-C,HLA-E,IGHD,IGHG2,IL3,IL5,IL6,TLR10,TLR3,TNFRSF13B,TNFSF13B
VEGF Signaling	0.682	0.277	-1.291	AKT2,ARNT,BCL2L1,EIF2B1,EIF2S2,FLT1,FLT4,HRAS,KRAS,MAP2K2,PIK3CG,PLCG1,PRKCA,RAF1,RALA,SHC1,VEGFA,VEGFD
PDGF Signaling	0.681	0.281	-2	ABL1,CSNK2A1,HRAS,INPP5F,JAK2,KRAS,MAP2K2,PDGFRA,PDGFRB,PIK3CG,PLCG1,PRKCA,RAF1,RALA,SHC1,TYK2
Signaling by NOTCH2	0.679	0.333	2.449	ADAM10,CNTN1,DLL1,DLL4,JAG1,NOTCH2
Interleukin-6 family signaling	0.662	0.318	-1.134	CTF1,IL11RA,IL6,JAK2,LIF,SOCS3,TYK2
Nucleotide catabolism	0.662	0.318	-0.378	ENTPD1,ENTPD5,NT5C1A,NT5C3A,NT5E,NT5M,NUDT15
Sensory processing of sound by inner hair cells of the cochlea	0.662	0.318	0.378	CABP2,EPB41L1,EPS8L2,RAB3A,SPTAN1,TWF1,VAMP2
Epithelial Adherens Junction Signaling	0.661	0.266	-0.6	AKT2,ARPC1B,ARPC3,CDC42,CDH2,DLL1,EGFR,FGFR1,HRAS,KRAS,MET,MST1,MYL12A,NECTIN1,NECTIN2,NOTCH1,NOTCH2,NOTCH3,PPP2R3A,PPP2R5D,RALA,TGFBR3,WAS,YAP1,YWHAB
Multiple Sclerosis Signaling Pathway	0.655	0.26	0.707	BID,BRAF,C1QC,C3,C5,C7,CAPN2,CAPNS1,CSF2,CXCL1,FADD,FAS,HLA-C,HLA-E,IFNGR1,IFNGR2,IL17RA,IL22,IL3,IL5,IL6,IRF4,LEP,LIF,MMP9,NFKB1,NLRP1,TGFB1,TLR10,TLR3,TNFRSF1A,TNFSF13B
Pentose Phosphate Pathway (Oxidative Branch)	0.649	0.5	#NUM!	G6PD,H6PD
Selenocysteine Biosynthesis II (Archaea and Eukaryotes)	0.649	0.5	#NUM!	SARS1,SARS2
Myo-inositol Biosynthesis	0.649	0.5	#NUM!	BPNT2,INPP5F
PPAR Signaling	0.645	0.27	-1.342	HRAS,IL18RAP,IL1R1,IL1RAP,INS,KRAS,MAP2K2,NFKB1,NFKBIA,PDGFRA,PDGFRB,PTGS2,RAF1,RALA,RXRA,SHC1,SRA1,TNFRSF11B,TNFRSF1A,TNFRSF1B
Nicotinate metabolism	0.644	0.364	2	BST1,NMNAT1,NT5E,PTGS2
Insulin processing	0.644	0.364	2	ERO1B,EXOC7,INS,VAMP2
Vasopressin regulates renal water homeostasis via Aquaporins	0.644	0.364	-1	GNAS,PRKAR1A,PRKAR1B,PRKAR2B
Melanoma Signaling	0.643	0.3	-2.333	AKT2,BRAF,HRAS,KRAS,MAP2K2,PIK3CG,RAF1,RALA,TP53
Transmission across Electrical Synapses	0.643	1	#NUM!	GJD2
Lactose synthesis	0.643	1	#NUM!	B4GALT1
S-methyl-5-thio-α-D-ribose 1-phosphate Degradation	0.643	1	#NUM!	MRI1
Thiamin Salvage III	0.643	1	#NUM!	TPK1
Spermidine Biosynthesis I	0.643	1	#NUM!	SRM
Histidine Degradation VI	0.643	1	#NUM!	MICAL1
Pregnenolone Biosynthesis	0.643	1	#NUM!	MICAL1
Sulfite Oxidation IV	0.643	1	#NUM!	SUOX
Putrescine Biosynthesis III	0.643	1	#NUM!	ODC1
4-aminobutyrate Degradation I	0.643	1	#NUM!	ALDH5A1
L-serine Degradation	0.643	1	#NUM!	SDSL
COPII-mediated vesicle transport	0.638	0.294	-1.265	LMAN2,NAPG,RAB1A,RAB1B,SEC22A,SERPINA1,TMED2,TRAPPC2,TRAPPC3,TRAPPC6B
Cardiac conduction	0.638	0.294	0.632	AHCYL1,ASPH,ATP1B1,ATP1B2,CAMK2D,CES1,FKBP1B,NPPA,SCN2B,SCN3B
Intrinsic Prothrombin Activation Pathway	0.638	0.294	0.632	COL11A2,COL1A1,COL3A1,F10,F13B,F9,KLK11,KLK15,KLK3,PROS1
Gαs Signaling	0.638	0.294	-0.707	BRAF,CNGB1,CREB3L4,GNAQ,GNAS,HTR7,MAP2K2,PRKAR1A,PRKAR1B,PRKAR2B
Regulation of the Epithelial Mesenchymal Transition by Growth Factors Pathway	0.634	0.258	-0.365	AKT2,BRAF,CDC42,CDH2,EGFR,FGF18,FGF7,FGF8,FGFR1,FGFR3,HRAS,IL6,JAK2,KRAS,MAP2K2,MAP2K3,MET,MMP2,MMP9,NFKB1,PDGFRA,PDGFRB,PIK3CG,RAF1,RALA,SHC1,SHC2,TGFB1,TNFRSF11B,TNFRSF1A,TNFRSF1B,TNFSF13B,TYK2,YAP1
Signaling by MET	0.634	0.28	0.535	ARF6,COL11A2,COL1A1,COL3A1,COL5A1,HRAS,KRAS,LRIG1,MET,PTPN1,PTPN2,RAB4B,SHC1,USP8
Thyroid Cancer Signaling	0.634	0.28	-0.535	AKT2,BRAF,CRYGA,HRAS,IGF1,INS,KLK3,KRAS,MAP2K2,NTRK2,PIK3CG,RALA,SHC1,TP53
White Adipose Tissue Browning Pathway	0.634	0.28	0	ANGPT2,CREB3L4,FGFR1,FGFR3,GNAS,LEP,NPPA,PRKAR1A,PRKAR1B,PRKAR2B,PRKG1,RXRA,THRB,VEGFA
TREM1 Signaling	0.634	0.283	-1.387	AKT2,CCL3,CCL7,CD86,CSF2,DEFB4A/DEFB4B,IL6,JAK2,NFKB1,NLRP10,PLCG1,TLR10,TLR3
Non-Small Cell Lung Cancer Signaling	0.634	0.283	-2.111	ABL1,AKT2,EGFR,HRAS,KRAS,MAP2K2,PIK3CG,PLCG1,PRKCA,RAF1,RALA,RXRA,TP53
MicroRNA Biogenesis Signaling Pathway	0.627	0.263	-0.2	ABL1,AKT2,BMP4,BMP6,DDX1,DDX19B,DNAJB1,EGFR,HNRNPA1,HRAS,IGF1,ILF3,KRAS,PIK3CG,PIWIL1,PNPT1,POLR2F,POLR2J,RALA,SMAD1,SMAD5,TGFB1,TP53,VEGFA,YAP1
RHOGDI Signaling	0.623	0.264	1.964	ARHGEF10,ARPC1B,ARPC3,CDC42,CDH11,CDH13,CDH15,CDH2,CDH4,CDH5,CDH6,GNAQ,GNAS,ITGA6,MYL12A,MYL6,MYL9,PIP4K2A,PIP4K2B,PRKCA,RAC3,RHOD,RHOG,RHOQ
Metabolism of Angiotensinogen to Angiotensins	0.616	0.333	0.447	CES1,CMA1,CPB1,CTSD,ENPEP
Nephrin family interactions	0.616	0.333	0.447	CD2AP,KIRREL1,KIRREL2,NCK2,SPTAN1
Tight Junction Signaling	0.615	0.265	#NUM!	AKT2,CDC42,EPB41,MYL6,MYL9,NAPG,NECTIN1,NECTIN2,NFKB1,PPP2R3A,PPP2R5D,PRKAR1A,PRKAR1B,PRKAR2B,SPTAN1,STX1B,STX4,TGFB1,TNFRSF11B,TNFRSF1A,TNFRSF1B,VAMP2
p70S6K Signaling	0.612	0.266	-1.414	AKT2,BTK,EGFR,GNAQ,HRAS,IGHD,IGHG2,KRAS,MAP2K2,NOTUM,PDIA3,PIK3CG,PLCD1,PLCG1,PPP2R3A,PPP2R5D,PRKCA,RAF1,RALA,SHC1,YWHAB
Gαq Signaling	0.608	0.267	-2.183	AKT2,ARHGEF25,BTK,CALCR,CDC42,GNAQ,GNAS,HTR2A,MAP2K2,NFKB1,NFKBIA,PIK3CG,PLCG1,PRKCA,RAC3,RAF1,RGS4,RHOD,RHOG,RHOQ
Toll Like Receptor 3 (TLR3) Cascade	0.601	0.316	-1.633	BIRC2,FADD,TANK,TBK1,TLR3,UBE2D3
Altered T Cell and B Cell Signaling in Rheumatoid Arthritis	0.598	0.27	#NUM!	CD28,CD3G,CD86,CSF1,CSF2,FAS,IGHD,IGHG2,IL22,IL6,NFKB1,SLAMF1,TGFB1,TLR10,TLR3,TNFRSF13B,TNFSF13B
Cargo recognition for clathrin-mediated endocytosis	0.595	0.271	0	AGFG1,AP2B1,BTC,CD3G,CLTA,DAB2,EGFR,EPS15L1,LDLR,NECAP2,REPS2,SYT9,TF,TFRC,VAMP2,VAMP7
PIP3 activates AKT signaling	0.595	0.26	1.4	AKT1S1,AKT2,BTC,CD28,CD86,EGFR,ERBB3,FGF18,FGF7,FGF8,FGFR1,FGFR3,FOXO4,IL1RAP,INS,KL,MET,PDGFRA,PDGFRB,PIP4K2A,PIP4K2B,PPP2R5D,RHOG,THEM4,VAV1
TP53 Regulates Transcription of DNA Repair Genes	0.592	0.304	0.378	AP1B1,AP1S2,POLR2F,POLR2J,RAD51D,SSRP1,TP53
Unfolded protein response	0.592	0.273	1.633	ATF6,DNAJB1,DNAJB2,DNAJB4,DNAJB6,DNAJB8,DNAJC16,DNAJC18,DNAJC19,DNAJC5B,EIF2A,ERO1B,HSPA1A/HSPA1B,HSPA9,XBP1
Death Receptor Signaling	0.592	0.273	0.277	APAF1,BID,BIRC2,DFFA,FADD,FAS,GAS2,NFKB1,NFKBIA,SPTAN1,TANK,TBK1,TNFRSF1A,TNFRSF1B,TNFRSF21
Allograft Rejection Signaling	0.587	0.296	#NUM!	CD28,CD3G,CD86,FAS,HLA-C,HLA-E,IGHG2,IL5
iNOS Signaling	0.587	0.296	0.378	CD14,HMGA1,IFNGR1,IFNGR2,JAK2,NFKB1,NFKBIA,TYK2
Gustation Pathway	0.587	0.296	0.378	NOTUM,PNLIP,PNLIPRP1,PRKAR1A,PRKAR1B,PRKAR2B,SCN2B,SCN3B
Pyroptosis Signaling Pathway	0.587	0.277	2.496	GBP1,IL1R1,NFKB1,NLRP1,NLRP10,PRKAR1A,PRKAR1B,PRKAR2B,TLR10,TLR3,TNFRSF11B,TNFRSF1A,TNFRSF1B
Factors involved in megakaryocyte development and platelet production	0.587	0.277	-2.309	ABL1,CABLES2,CDC42,EHD2,IFNA10,JAK2,MICAL1,PRKAR1A,PRKAR1B,PRKAR2B,RAB5A,RAD51C,TP53
IL-4 Signaling	0.586	0.261	0.209	AKT1S1,AKT2,BCL2L1,CD3G,CERT1,COL11A2,COL13A1,COL1A1,COL23A1,COL3A1,COL5A1,COL6A1,COL6A2,CREB3L4,FAS,HRAS,IRF4,KRAS,MMP12,NFKB1,PIK3CG,RALA,TGFB1
Signaling by ERBB2	0.585	0.279	-1.155	AKT2,BTC,EGFR,ERBB3,HRAS,KRAS,PLCG1,PRKCA,SHC1,STUB1,USP8,YES1
Polyamine Regulation in Colon Cancer	0.585	0.279	-2.309	AKT1S1,AKT2,BRAF,CSNK2A1,EIF5A2,KRAS,MAP2K2,MAP2K3,ODC1,RAF1,SRM,TP53
Protein folding	0.585	0.29	-1.667	CCT7,CSNK2A1,GBA1,GNAQ,PFDN1,PFDN4,TBCA,TBCE,TP53
Lymphotoxin β Receptor Signaling	0.585	0.29	-1.89	AKT2,APAF1,BCL2L1,BIRC2,CXCL1,NFKB1,NFKBIA,PIK3CG,VCAM1
Hematopoiesis from Pluripotent Stem Cells	0.585	0.29	#NUM!	CD3G,CSF1,CSF2,IGHD,IGHG2,IL3,IL5,IL6,LIF
Costimulation by the CD28 family	0.584	0.282	-0.302	AKT2,CD28,CD3G,CD86,CDC42,ICOSLG/LOC102723996,PDCD1LG2,PPP2R5D,THEM4,VAV1,YES1
PFKFB4 Signaling Pathway	0.584	0.286	-1.667	CREB3L4,GNAS,MAP2K2,MAP2K3,PFKM,PRKAR1A,PRKAR1B,PRKAR2B,TGFB1,TP53
Integrin Signaling	0.583	0.257	-2.785	ABL1,AKT2,ARF1,ARF3,ARF6,ARPC1B,ARPC3,BRAF,CAPN2,CAPNS1,CDC42,HRAS,ITGA6,KRAS,MAP2K2,MYL12A,MYL9,NCK2,PIK3CG,PLCG1,RAC3,RAF1,RALA,RHOD,RHOG,RHOQ,SHC1,TLN2,WAS
Adipogenesis pathway	0.577	0.263	-1.528	ACVRL1,ATG5,BMP4,BMPR1A,DLK1,FGFR1,FGFR3,FZD2,FZD5,FZD7,FZD8,LEP,RBP1,SIRT2,SMAD1,SMAD5,SOX9,TGFB1,TNFRSF1A,TP53,XBP1
Signaling by Leptin	0.574	0.375	#NUM!	JAK2,LEP,SOCS3
Platelet Aggregation (Plug Formation)	0.574	0.375	#NUM!	COL1A1,GP1BA,THPO
RHO GTPases activate PAKs	0.574	0.375	#NUM!	CDC42,MYL6,MYL9
RUNX1 and FOXP3 control the development of regulatory T lymphocytes (Tregs)	0.574	0.375	#NUM!	CBFB,CR1,TNFRSF18
Purine Nucleotides De Novo Biosynthesis II	0.574	0.375	#NUM!	ADSS2,IMPDH2,PAICS
PTEN Signaling	0.569	0.257	-0.2	AKT2,BCL2L1,BMPR1A,CDC42,CSNK2A1,EGFR,FGFR1,FGFR3,FLT1,FLT4,FOXO4,HRAS,INPP5F,ITGA6,KRAS,MAP2K2,NFKB1,NTRK2,PDGFRA,PDGFRB,PIK3CG,RAC3,RAF1,RALA,SHC1,TGFBR3
Synaptic Long Term Depression	0.568	0.264	-0.943	GNAQ,GNAS,HRAS,IGF1,KRAS,LCAT,MAP2K2,NOTUM,PDIA3,PLA2G12B,PLCD1,PLCG1,PNPLA2,PPP2R3A,PPP2R5D,PRKCA,PRKG1,RAF1,RALA
SNARE Signaling Pathway	0.56	0.266	-1.698	CAMK2D,MYL6,MYL9,NAPG,PRKAR1A,PRKAR1B,PRKAR2B,RAB1A,RAB2A,RAB3A,RAB6A,RAB7A,SNCG,STX1B,SYT7,SYT9,VAMP2
Atherosclerosis Signaling	0.559	0.258	-0.626	ALB,APOA1,APOA2,APOD,APOL1,APOM,CMA1,COL11A2,COL1A1,COL3A1,CSF1,CXCL12,IL6,LCAT,MMP9,MSR1,NFKB1,PLA2G12B,PNPLA2,RBP4,SELPLG,SERPINA1,TGFB1,VCAM1
RHO GTPase cycle	0.558	0.249	-1.809	AMIGO2,ARHGAP24,ARHGEF10,ARHGEF25,BASP1,BRK1,CCT7,CDC42,CDC42BPA,CHN1,CUL3,DSG2,EPHA2,FAF2,JAG1,JUP,KCTD3,MSI2,NCF4,NCK2,NET1,PGRMC2,PKN1,PLXND1,RAB7A,RAC3,RHOD,RHOG,RHOQ,RTKN,SAMM50,SHMT2,SLITRK5,SPTAN1,TFRC,TPM3,TPM4,TRIP10,TWF1,VANGL1,VAV1,VAV3,WAS,WWP2
Sphingosine-1-phosphate Signaling	0.551	0.268	-0.577	AKT2,ASAH2,CDC42,GNAQ,NOTUM,PDGFRA,PDGFRB,PDIA3,PIK3CG,PLCD1,PLCG1,RAC3,RHOD,RHOG,RHOQ
Telomerase Signaling	0.551	0.268	-1.291	ABL1,AKT2,EGFR,ELK3,HRAS,IL2RB,KRAS,MAP2K2,PIK3CG,PPP2R3A,PPP2R5D,RAF1,RALA,SHC1,TP53
Peroxisomal lipid metabolism	0.548	0.333	-2	ACOT8,DECR2,SCP2,SLC27A2
G-protein beta:gamma signalling	0.548	0.333	-2	AKT2,BTK,CDC42,PIK3CG
Synthesis, secretion, and deacylation of Ghrelin	0.548	0.333	2	ACHE,IGF1,INS,LEP
RHOA Signaling	0.547	0.269	-2.309	ARPC1B,ARPC3,EPHA1,IGF1,MYL12A,MYL6,MYL9,PIP4K2A,PIP4K2B,PKN1,RTKN,SEPTIN3,SEPTIN5,SEPTIN6
Pancreatic Secretion Signaling Pathway	0.545	0.255	0.192	AHCYL1,AKT1S1,AKT2,AMY2A,AMY2B,ARHGEF10,BST1,CA12,CA4,EGFR,GNAQ,GNAS,NAPG,NOTUM,PDIA3,PIK3CG,PLCD1,PLCG1,PNLIP,PNLIPRP1,PRKAR1A,PRKAR1B,PRKAR2B,PRKCA,STX1B,VAMP2,WNK1
Actin Nucleation by ARP-WASP Complex	0.543	0.271	-1.897	ARPC1B,ARPC3,CDC42,HRAS,ITGA6,KRAS,NCK2,RAC3,RALA,RHOD,RHOG,RHOQ,WAS
Pancreatic Adenocarcinoma Signaling	0.539	0.26	-0.943	ABL1,AKT2,BCL2L1,CDC42,EGFR,JAK2,KRAS,MAP2K2,MMP9,NFKB1,NOTCH1,PIK3CG,PTGS2,RAF1,RALA,TGFB1,TP53,TYK2,VEGFA,VEGFD
Erythropoietin Signaling Pathway	0.539	0.252	-3.286	AKT2,APAF1,ARNT,BCL2L1,BIRC2,CSF2,CSF2RB,EPOR,HBQ1,HRAS,IL3,IL5,IL6,JAK2,KRAS,LEP,LIF,MAP2K2,NFKB1,NFKBIA,PIK3CG,PLCG1,PRKCA,RAC3,RAF1,RALA,SHC1,SHC2,TGFB1,TNFSF13B,TP53
Thrombopoietin Signaling	0.536	0.275	-2.111	HRAS,JAK2,KRAS,MAP2K2,PIK3CG,PLCG1,PRKCA,RAF1,RALA,SHC1,THPO
ERBB4 Signaling	0.536	0.275	-2.53	ADAM17,HRAS,KRAS,MAP2K2,PIK3CG,PLCG1,PRKCA,RAF1,RALA,SHC1,YAP1
FAT10 Cancer Signaling Pathway	0.536	0.275	0.302	AKT2,EEF1A1,IL6,NFKB1,NFKBIA,TGFB1,TGFBR3,TNFRSF11B,TNFRSF1A,TNFRSF1B,TP53
Signaling by Insulin receptor	0.536	0.312	-0.447	HRAS,INS,KRAS,PTPN1,SHC1
SUMOylation of intracellular receptors	0.536	0.312	-2.236	NR3C2,RXRA,SUMO2,SUMO3,THRB
GPER1 signaling	0.536	0.312	-1.342	GNAS,PRKAR1A,PRKAR1B,PRKAR2B,SHC1
Differential Regulation of Cytokine Production in Macrophages and T Helper Cells by IL-17A and IL-17F	0.536	0.312	-2.236	CCL3,CSF2,CXCL1,IL3,IL6
Opioid Signalling	0.534	0.278	-1.265	AHCYL1,CAMK2D,CAMKK1,GNAQ,PDE4A,PPP2R5D,PRKAR1A,PRKAR1B,PRKAR2B,PRKCA
Maturity Onset Diabetes of Young (MODY) Signaling	0.534	0.278	#NUM!	ADIPOQ,APOA1,APOA2,APOD,APOL1,APOL2,APOL3,APOM,INS,NFKB1
MSP-RON Signaling Pathway	0.534	0.278	#NUM!	CSF1,CSF2RB,IL3,IL3RA,JAK2,KLK11,KLK15,KLK3,MST1,PIK3CG
Assembly of collagen fibrils and other multimeric structures	0.531	0.281	1.667	COL11A2,COL1A1,COL3A1,COL5A1,COL6A1,COL6A2,CTSB,ITGA6,MMP9
Role of CHK Proteins in Cell Cycle Checkpoint Control	0.531	0.3	-1.342	CDC25A,HUS1,MRE11,PPP2R3A,PPP2R5D,TP53
TNFR2 Signaling	0.531	0.3	0.816	BIRC2,NFKB1,NFKBIA,TANK,TBK1,TNFRSF1B
Apelin Pancreas Signaling Pathway	0.531	0.3	0.816	INS,NFKB1,PIK3CG,PRKAR1A,PRKAR1B,PRKAR2B
Coagulation System	0.53	0.286	0	F10,F13B,F9,PLAUR,PLG,PROS1,SERPINA1,SERPIND1
Airway Inflammation in Asthma	0.53	0.286	-0.447	CSF2,IFNGR1,IFNGR2,IL3,IL5,MMP9,TGFB1,TSLP
Autoimmune Thyroid Disease Signaling	0.53	0.286	#NUM!	CD28,CD3G,CD86,FAS,HLA-C,HLA-E,IGHG2,IL5
GPVI-mediated activation cascade	0.529	0.292	-1.89	CDC42,COL1A1,MPIG6B,PIK3CG,RHOG,VAV1,VAV3
Smooth Muscle Contraction	0.529	0.292	-1.134	MYL12A,MYL6,MYL9,SORBS3,TPM1,TPM3,TPM4
Role of PKR in Interferon Induction and Antiviral Response	0.523	0.256	0	APAF1,BID,COLEC12,FADD,FAS,HSPA1A/HSPA1B,HSPA9,IFNAR1,IFNGR1,IFNGR2,IRF9,MAP2K3,MSR1,NFKB1,NFKBIA,NLRP1,NLRP10,PDGFRB,SCARA3,TLR3,TNFRSF1A,TP53,TYK2
Systemic Lupus Erythematosus in T Cell Signaling Pathway	0.508	0.25	-0.928	AKT1S1,AKT2,CD28,CD3G,CD86,CDC42,CREB3L4,FAS,HLA-C,HLA-E,HRAS,ICOSLG/LOC102723996,IL6,IRF4,KRAS,LEP,MAP2K2,MAP2K3,PIK3CG,PLCG1,PPP2R3A,PPP2R5D,RAC3,RALA,RHOD,RHOG,RHOQ,SELPLG,VAV1,YES1
Chemokine Signaling	0.503	0.265	-1.941	CAMK1,CAMK2D,CCL7,CXCL12,GNAQ,HRAS,KRAS,MAP2K2,PIK3CG,PLCG1,PRKCA,RAF1,RALA
Intra-Golgi and retrograde Golgi-to-ER traffic	0.495	0.257	-1.886	ARF1,ARF3,BICD1,CYTH1,CYTH3,CYTH4,DCTN6,GALNT2,KIF22,NAPG,RAB18,RAB1A,RAB1B,RAB6A,RAB6B,STX10,TMED2,TMED9
Regulation of TP53 Activity through Association with Co-factors	0.495	0.4	#NUM!	AKT2,TP53
FasL/ CD95L signaling	0.495	0.4	#NUM!	FADD,FAS
Pathogenesis of Multiple Sclerosis	0.495	0.4	#NUM!	CCL3,CXCL10
Androgen Biosynthesis	0.495	0.4	#NUM!	AKR1C3,GSTA1
Acyl-CoA Hydrolysis	0.495	0.4	#NUM!	ACOT8,THEM4
Leucine Degradation I	0.495	0.4	#NUM!	BCAT2,HMGCL
Glycoaminoglycan-protein Linkage Region Biosynthesis	0.495	0.4	#NUM!	B3GAT1,B3GAT3
Glycine Betaine Degradation	0.495	0.4	#NUM!	SDSL,SHMT2
PI3K Signaling in B Lymphocytes	0.494	0.253	-1.964	ABL1,AKT2,ATF6,BTK,C3,CAMK2D,DAPP1,HRAS,IGHD,IGHG2,KRAS,MAP2K2,NFKB1,NFKBIA,NOTUM,PDIA3,PIK3CG,PLCD1,PLCG1,RAF1,RALA,VAV1,VAV3
HDR through Homologous Recombination (HRR) or Single Strand Annealing (SSA)	0.492	0.268	-0.302	ABL1,CCNA1,HUS1,MRE11,POLD4,POLH,PPP4C,RAD51C,RAD51D,SUMO2,TIMELESS
Major pathway of rRNA processing in the nucleolus and cytosol	0.487	0.27	-2.53	NIP7,RPL26L1,RPLP2,RPP25,RPS14,RPS19,RPS20,RPS25,RPS3A,RPS4X
Role of Macrophages, Fibroblasts and Endothelial Cells in Rheumatoid Arthritis	0.487	0.243	0.714	AKT2,C5,CAMK2D,CREB3L4,CSF1,CSF2,CSNK1G2,CXCL12,DKK3,FZD2,FZD5,FZD7,FZD8,GNAQ,HRAS,IGHG2,IL17RA,IL18RAP,IL1R1,IL1RAP,IL6,JAK2,KRAS,LRP1,MAP2K2,MAP2K3,MIF,NFKB1,NFKBIA,NOTUM,PDIA3,PIK3CG,PLCD1,PLCG1,PRKCA,RAF1,RALA,ROR2,SFRP4,SOCS3,TGFB1,TLR10,TLR3,TNFRSF11B,TNFRSF1A,TNFRSF1B,TNFSF13B,VCAM1,VEGFA,VEGFD
Leukocyte Extravasation Signaling	0.485	0.25	-2.2	ABL1,BTK,CDC42,CDH5,CXCL12,EDIL3,MAP2K2,MMP10,MMP12,MMP16,MMP2,MMP9,MYL6,NCF4,PIK3CG,PLCG1,PRKCA,SELPLG,TEC,THY1,TIMP1,TIMP2,VAV1,VAV3,VCAM1,WAS
NAFLD Signaling Pathway	0.483	0.248	1.095	AKT1S1,AKT2,ATF6,CSF2,CTSB,EIF2A,HMGCR,IL3,IL5,IL6,INS,JAK2,LEP,LIF,NFKB1,PIK3CG,PNPLA2,PPP2R3A,PPP2R5D,PTGS2,SOCS3,TGFB1,TLR10,TLR3,TNFRSF11B,TNFRSF1A,TNFRSF1B,TNFSF13B,TYK2,XBP1
Folate Signaling Pathway	0.482	0.273	-1	AHCY,FOLR2,FOLR3,JAK2,NFKB1,PAICS,SHMT2,TP53,TYK2
UFMylation Signaling Pathway	0.482	0.273	1	AKT2,ASCC1,EIF4G1,IL6,MRE11,NFKB1,RPN1,TP53,XBP1
TNFR1 Signaling	0.482	0.273	-0.333	APAF1,BID,BIRC2,CDC42,FADD,NFKB1,NFKBIA,TANK,TNFRSF1A
CTLA4 Signaling in Cytotoxic T Lymphocytes	0.479	0.25	0	AKT2,AP1B1,AP1S2,AP2B1,ARF1,BCL2L1,CD28,CD3G,CD86,CLTA,HLA-C,HLA-E,HRAS,KRAS,NFKB1,PIK3CG,PLCG1,PPP2R3A,PPP2R5D,RAC3,RALA,TGFB1,VAV1,VAV3,YES1
Activation of Matrix Metalloproteinases	0.478	0.276	0.707	CMA1,MMP10,MMP16,MMP2,MMP9,PLG,TIMP1,TIMP2
Graft-versus-Host Disease Signaling	0.478	0.276	#NUM!	CD28,CD3G,CD86,FAS,HLA-C,HLA-E,IL6,KIR2DL1/KIR2DL3
IL-17A Signaling in Fibroblasts	0.477	0.259	0.258	CCL7,CCL8,COL1A1,CSF2,CXCL1,CXCL12,IL17RA,IL6,JAK2,NFKB1,NFKBIA,PRKCA,TGFB1,THY1,VCAM1
GNRH Signaling	0.476	0.253	-1.342	CAMK2D,CDC42,CREB3L4,EGFR,FSHB,GNAQ,GNAS,HRAS,KRAS,MAP2K2,MAP2K3,MAP3K10,MMP2,NFKB1,PRKAR1A,PRKAR1B,PRKAR2B,PRKCA,RAF1,RALA
Trafficking and processing of endosomal TLR	0.473	0.333	#NUM!	CTSB,LGMN,TLR3
SUMOylation of transcription factors	0.473	0.333	#NUM!	SUMO2,SUMO3,TP53
Caspase activation via Dependence Receptors in the absence of ligand	0.473	0.333	#NUM!	DCC,MAGED1,UNC5B
GABA synthesis, release, reuptake and degradation	0.473	0.333	#NUM!	ALDH5A1,RAB3A,VAMP2
1D-myo-inositol Hexakisphosphate Biosynthesis II (Mammalian)	0.473	0.333	#NUM!	INPP5A,INPP5E,INPP5F
O-linked glycosylation	0.471	0.259	3.742	ADAMTS13,ADAMTSL1,B3GNT8,B4GALT6,DAG1,GALNT2,GALNT4,LARGE1,MUC16,SEMA5A,SEMA5B,SPON2,THBS2,THSD1
Bladder Cancer Signaling	0.47	0.253	-0.333	ABL1,EGFR,FGF18,FGF7,FGF8,FGFR3,HRAS,KRAS,MAP2K2,MMP10,MMP12,MMP16,MMP2,MMP9,RAF1,RALA,TP53,VEGFA,VEGFD
Gluconeogenesis I	0.47	0.286	-0.816	ALDOA,ENO1,ENO3,ME1,ME2,PGK1
Asparagine N-linked glycosylation	0.467	0.294	-0.447	ALG2,GFPT1,MVD,PDIA3,UMOD
Superpathway of Methionine Degradation	0.467	0.294	-0.447	AHCY,AHCYL1,DLD,MAT2B,SUOX
The Visual Cycle	0.467	0.308	-1	AKR1C3,DHRS9,RBP1,RDH12
Melatonin Degradation I	0.467	0.308	1	B3GAT3,CYP3A4,LARGE1,UGT1A6
Fatty Acid β-oxidation I	0.467	0.308	-1	ECI1,HADH,SCP2,SLC27A2
WNT/SHH Axonal Guidance Signaling Pathway	0.463	0.254	1.414	ARF6,BOC,CAMK2D,FZD2,FZD5,FZD7,FZD8,GPC1,PIK3CG,PRKAR1A,PRKAR1B,PRKAR2B,PRKCA,SEMA3B,SEMA3C,SEMA3E,YES1,YWHAB
RAR Activation	0.459	0.24	-1.753	ADAM10,ADAM17,ADH7,AKR1C3,AKT2,ARID1A,CAMK2D,CDC42,CNGB1,COL1A1,COL3A1,CREB3L4,CSF2,CSF2RB,CSNK2A1,DHRS9,DLK1,FABP5,FGF8,GNAQ,IGFBP3,IL3,IL3RA,IL5,IL6,JAK2,LEP,LIF,MMP2,MMP9,MPPED2,NFKB1,PDE4A,PDE6D,PIK3CG,PRKAR1A,PRKAR1B,PRKAR2B,RAC3,RBP1,RBP4,RDH12,RHOD,RHOG,RHOQ,RORB,RXRA,SOCS3,SORBS3,SOX9,SRA1,TGFB1,TGFBR3,TNFSF13B,VEGFA
Beta-catenin independent WNT signaling	0.458	0.261	0.577	AP2B1,CLTA,FZD2,FZD5,FZD7,FZD8,KRAS,PRKCA,PRKG1,RAC3,ROR1,ROR2
TEC Kinase Signaling	0.446	0.247	-2.524	BTK,CD3G,CDC42,FADD,FAS,GNAQ,GNAS,ITGA6,JAK2,NFKB1,PIK3CG,PLCG1,PRKCA,RAC3,RHOD,RHOG,RHOQ,TEC,TNFRSF21,TYK2,VAV1,VAV3,WAS,YES1
WNK Renal Signaling Pathway	0.444	0.263	-1	AKT2,BIRC2,CUL3,IGF1,INS,KLHL3,NR3C2,PIK3CG,PRKCA,WNK1
IL-1 Signaling	0.444	0.263	-0.333	GNAQ,GNAS,IL1R1,IL1RAP,MAP2K3,NFKB1,NFKBIA,PRKAR1A,PRKAR1B,PRKAR2B
Role of MAPK Signaling in Promoting the Pathogenesis of Influenza	0.443	0.254	-2.138	BECN1,BRAF,HRAS,KRAS,LCAT,MAP2K2,MAP2K3,NFKB1,NFKBIA,PLA2G12B,PNPLA2,PRKCA,PTGS2,RAF1,RALA
WNT/β-catenin Signaling	0.44	0.247	0	AKT2,CDH2,CDH5,CSNK1G2,CSNK2A1,DKK3,FZD2,FZD5,FZD7,FZD8,GNAQ,KREMEN1,KREMEN2,LRP1,MAP4K1,PIN1,PPP2R3A,PPP2R5D,SFRP4,SOX9,TGFB1,TGFBR3,TP53
Dilated Cardiomyopathy Signaling Pathway	0.436	0.255	0.277	AKT2,CAMK1,CAMK2D,DAG1,DSG2,GNAS,MYBPC3,MYL6,MYL9,PRKAR1A,PRKAR1B,PRKAR2B,TNNT2,TPM1
Signaling by NTRK1 (TRKA)	0.436	0.255	-1.604	ADCYAP1,AP2B1,BRAF,CLTA,HRAS,KRAS,MAP2K2,NTRK2,PLCG1,PPP2R5D,RALA,SHC1,SHC2,YWHAB
Regulation of Actin-based Motility by Rho	0.436	0.255	-3.051	ARPC1B,ARPC3,CDC42,ITGA6,MYL12A,MYL6,MYL9,PIP4K2A,PIP4K2B,RAC3,RHOD,RHOG,RHOQ,WAS
Xenobiotic Metabolism General Signaling Pathway	0.434	0.25	-1.414	AKT2,ARNT,CUL3,FTL,GSTA1,GSTP1,HRAS,KEAP1,KRAS,MAP2K2,MAP2K3,MAP3K10,PIK3CG,PRKCA,RAF1,RALA,RXRA,UGT1A6
SAPK/JNK Signaling	0.429	0.255	-2.309	CD3G,CDC42,FADD,HRAS,KRAS,MAP3K10,MAP4K1,MAP4K3,PIK3CG,RAC3,RALA,SHC1,TP53
Elastic fibre formation	0.423	0.269	1.89	BMP10,BMP4,FBLN1,GDF5,LTBP4,MFAP4,TGFB1
Protein ubiquitination	0.423	0.269	-2.646	OTULIN,UBA6,UBE2E3,UBE2G1,UBE2G2,UBE2H,USP5
Amyloid Processing	0.423	0.269	#NUM!	AKT2,CAPN2,CAPNS1,CSNK2A1,PRKAR1A,PRKAR1B,PRKAR2B
Amyotrophic Lateral Sclerosis Signaling	0.421	0.255	-0.577	APAF1,BCL2L1,BID,BIRC2,CAPN2,CAPNS1,IGF1,PIK3CG,RAB5A,TP53,VEGFA,VEGFD
Degradation of the extracellular matrix	0.421	0.255	1.155	ACAN,ADAM10,BSG,CAPNS1,HSPG2,HTRA1,MMP10,MMP12,MMP2,MMP9,PLG,SCUBE3
Hereditary Breast Cancer Signaling	0.419	0.25	-0.5	AKT2,BMP6,HRAS,IGF1,KRAS,MRE11,PIK3CG,POLR2F,POLR2J,RAD51C,RAD51D,RALA,TGFB1,TP53,VEGFA,VEGFD
Cardiac Hypertrophy Signaling (Enhanced)	0.418	0.236	0.62	AKT2,ATF6,CAMK2D,CSF2,CSF2RB,CTF1,EIF2B1,FGF18,FGF7,FGF8,FGFR1,FGFR3,FZD2,FZD5,FZD7,FZD8,GNAQ,GNAS,HRAS,IFNAR1,IGF1,IL11RA,IL17RA,IL17RD,IL17RE,IL18RAP,IL1R1,IL22RA2,IL27RA,IL2RB,IL3,IL3RA,IL5,IL5RA,IL6,INPP5F,ITGA6,JAK2,KRAS,LEP,LIF,MAP2K2,MAP2K3,MAP3K10,MPPED2,NFKB1,NOTUM,NPPA,PDE4A,PDE6D,PDIA3,PIK3CG,PKN1,PLCD1,PLCG1,PRKAR1A,PRKAR1B,PRKAR2B,PRKCA,PRKG1,PTGS2,RAF1,RALA,TGFB1,TGFBR3,TNFRSF11B,TN…
Dendritic Cell Maturation	0.417	0.243	1.569	AKT2,CD3G,CD86,COL11A2,COL1A1,COL3A1,CREB3L4,CSF2,DDR2,HLA-C,HLA-E,IFNAR1,IGHG2,IL6,JAK2,LEP,NFKB1,NFKBIA,NOTUM,PDIA3,PIK3CG,PLCD1,PLCG1,TLR3,TNFRSF11B,TNFRSF1A,TNFRSF1B
MyD88-independent TLR4 cascade	0.415	0.273	-1.633	BIRC2,CD14,FADD,TANK,TBK1,UBE2D3
Striated Muscle Contraction	0.415	0.273	-0.816	MYBPC3,TCAP,TNNT2,TPM1,TPM3,TPM4
Interleukin-20 family signaling	0.415	0.273	-0.816	IFNL3,IL22,IL22RA2,JAK2,SOCS3,TYK2
FOXO-mediated transcription of oxidative stress, metabolic and neuronal genes	0.415	0.273	0.816	FOXO4,INS,NPY,PLXNA4,RETN,SIRT3
Signaling by CSF3 (G-CSF)	0.415	0.273	-1.633	JAK2,KRAS,SHC1,SOCS3,TYK2,UBE2D3
Role of Chondrocytes in Rheumatoid Arthritis Signaling Pathway	0.415	0.245	1.043	AKT1S1,CAPN2,CXCL12,FADD,IL17RA,IL18RAP,IL1R1,IL1RAP,IL6,JAK2,LRP1,MMP10,MMP12,MMP16,MMP2,MMP9,NFKB1,PTGS2,TNFRSF11B,TNFRSF1A,TNFRSF1B,VEGFA,VEGFD
Signaling by FGFR1	0.413	0.256	0.302	ANOS1,BRAF,FGF18,FGF8,FGFR1,FLRT2,HRAS,KL,KRAS,PLCG1,SHC1
Estrogen-Dependent Breast Cancer Signaling	0.413	0.256	-0.333	AKT2,CREB3L4,EGFR,HRAS,HSD17B7,HSD17B8,IGF1,KRAS,NFKB1,PIK3CG,RALA
Fc Epsilon RI Signaling	0.413	0.247	-3	AKT2,BTK,CSF2,HRAS,IL3,IL5,INPP5F,KRAS,MAP2K2,MAP2K3,PIK3CG,PLA2G12B,PLCG1,PRKCA,RAC3,RAF1,RALA,VAV1,VAV3
XBP1(S) activates chaperone genes	0.407	0.278	-0.447	ACADVL,GFPT1,HYOU1,SHC1,XBP1
Gastrin-CREB signalling pathway via PKC and MAPK	0.399	0.286	0	EGFR,HRAS,KRAS,PRKCA
Lipid Antigen Presentation by CD1	0.399	0.286	-1	AP2B1,ARF6,CD3G,PDIA3
Role of IL-17A in Psoriasis	0.399	0.286	0	CXCL1,DEFB4A/DEFB4B,IL17RA,S100A7
Estrogen Biosynthesis	0.399	0.286	-2	AKR1C3,CYP3A4,HSD17B7,HSD17B8
Apelin Cardiac Fibroblast Signaling Pathway	0.399	0.286	-1	AKT2,ANGPT2,IL6,TGFB1
Apelin Muscle Signaling Pathway	0.399	0.286	#NUM!	AKT2,GNAQ,GNAS,TFAM
Signaling by SCF-KIT	0.396	0.257	-2.333	CMA1,HRAS,JAK2,KRAS,MMP9,PRKCA,TEC,VAV1,YES1
Collagen biosynthesis and modifying enzymes	0.396	0.257	3	COL11A2,COL13A1,COL1A1,COL23A1,COL3A1,COL5A1,COL6A1,COL6A2,PLOD3
Regulation of TP53 Activity through Phosphorylation	0.396	0.257	-1	CCNA1,CSNK2A1,HUS1,MAPKAPK5,MRE11,PIN1,SSRP1,TAF15,TP53
TNF signaling	0.396	0.257	-2.333	ADAM17,BIRC2,FADD,OTULIN,RNF31,STUB1,TBK1,TNFRSF1A,UBE2D3
Basal Cell Carcinoma Signaling	0.396	0.257	2	BMP10,BMP4,BMP5,BMP6,FZD2,FZD5,FZD7,FZD8,TP53
EGF Signaling	0.396	0.257	-2.333	AKT2,CSNK2A1,EGFR,HRAS,PIK3CG,PLCG1,PRKCA,RAF1,SHC1
Regulation of the Epithelial Mesenchymal Transition in Development Pathway	0.396	0.257	1.667	ADAM17,FZD2,FZD5,FZD7,FZD8,JAG1,NFKB1,NOTCH1,S100A4
IL-3 Signaling	0.396	0.25	-1.941	AKT2,CSF2RB,HRAS,IL3,IL3RA,JAK2,KRAS,MAP2K2,PIK3CG,PRKCA,RAF1,RALA,SHC1
Melanocyte Development and Pigmentation Signaling	0.396	0.25	-1.941	CREB3L4,GNAS,HRAS,KRAS,MAP2K2,PIK3CG,PLCG1,PRKAR1A,PRKAR1B,PRKAR2B,RAF1,RALA,SHC1
Carnitine metabolism	0.394	0.5	#NUM!	RXRA
Olfactory Signaling Pathway	0.394	0.5	#NUM!	CNGB1
RHO GTPases regulate CFTR trafficking	0.394	0.5	#NUM!	RHOQ
Transcription from mitochondrial promoters	0.394	0.5	#NUM!	TFAM
Threonine catabolism	0.394	0.5	#NUM!	SDSL
Atorvastatin ADME	0.394	0.5	#NUM!	CYP3A4
NAD Biosynthesis from 2-amino-3-carboxymuconate Semialdehyde	0.394	0.5	#NUM!	NMNAT1
Fatty Acid Activation	0.394	0.5	#NUM!	SLC27A2
UDP-D-xylose and UDP-D-glucuronate Biosynthesis	0.394	0.5	#NUM!	UXS1
2-ketoglutarate Dehydrogenase Complex	0.394	0.5	#NUM!	DLD
PRPP Biosynthesis I	0.394	0.5	#NUM!	PRPS1
Branched-chain α-keto acid Dehydrogenase Complex	0.394	0.5	#NUM!	DLD
S-methyl-5'-thioadenosine Degradation II	0.394	0.5	#NUM!	MTAP
Ascorbate Recycling (Cytosolic)	0.394	0.5	#NUM!	GLRX
Thiosulfate Disproportionation III (Rhodanese)	0.394	0.5	#NUM!	MPST
Thyroid Hormone Biosynthesis	0.394	0.5	#NUM!	CTSD
2-oxobutanoate Degradation I	0.394	0.5	#NUM!	DLD
Zymosterol Biosynthesis	0.394	0.5	#NUM!	HSD17B7
NAD Biosynthesis III	0.394	0.5	#NUM!	NMNAT1
Glucocorticoid Biosynthesis	0.394	0.5	#NUM!	GSTA1
Mineralocorticoid Biosynthesis	0.394	0.5	#NUM!	GSTA1
Glutamate Degradation III (via 4-aminobutyrate)	0.394	0.5	#NUM!	ALDH5A1
Glycine Biosynthesis I	0.394	0.5	#NUM!	SHMT2
Tyrosine Biosynthesis IV	0.394	0.5	#NUM!	PCBD2
Fatty Acid β-oxidation III (Unsaturated, Odd Number)	0.394	0.5	#NUM!	ECI1
Protein Ubiquitination Pathway	0.391	0.238	-3.667	BAG1,BAP1,BIRC2,DNAJB1,DNAJB2,DNAJB4,DNAJB6,DNAJB8,DNAJC16,DNAJC18,DNAJC19,DNAJC27,DNAJC5B,HLA-C,HLA-E,HSPA13,HSPA1A/HSPA1B,HSPA9,HSPD1,PSMA6,PSMB3,PSMD11,PSMD4,PSME1,STUB1,UBE2D3,UBE2E3,UBE2G1,UBE2G2,UBE2H,UBE2L6,UBE3A,UCHL5,USP46,USP5,USP8
Peptide hormone biosynthesis	0.391	0.3	#NUM!	FSHB,INHA,INHBA
GP1b-IX-V activation signalling	0.391	0.3	#NUM!	COL1A1,GP1BA,RAF1
Processing of Capped Intronless Pre-mRNA	0.391	0.3	#NUM!	NCBP1,SNRPE,SNRPG
Cristae formation	0.391	0.3	#NUM!	ATP5PO,HSPA9,SAMM50
Thyroid Hormone Metabolism II (via Conjugation and/or Degradation)	0.391	0.3	#NUM!	B3GAT3,LARGE1,UGT1A6
Mevalonate Pathway I	0.391	0.3	#NUM!	HMGCR,HMGCS2,MVD
Methionine Degradation I (to Homocysteine)	0.391	0.3	#NUM!	AHCY,AHCYL1,MAT2B
CDC42 Signaling	0.39	0.246	-2.887	ARPC1B,ARPC3,CD3G,CDC42,CDC42BPA,EXOC7,HLA-C,HLA-E,ITGA6,MYL12A,MYL6,MYL9,RAF1,RALA,VAV1,WAS
TGF-β Signaling	0.39	0.246	-1.604	BMP4,BMPR1A,CDC42,HRAS,INHA,INHBA,KRAS,MAP2K2,MAP2K3,MAP4K1,NODAL,RAF1,RALA,SMAD1,SMAD5,TGFB1
Class B/2 (Secretin family receptors)	0.387	0.25	2.309	ADCYAP1,ADGRE2,ADGRE5,CALCR,CD55,CRHBP,FZD2,FZD5,FZD7,FZD8,GHRH,GNAS
Small Cell Lung Cancer Signaling	0.387	0.25	-0.707	ABL1,AKT2,APAF1,BCL2L1,BID,BIRC2,NFKB1,NFKBIA,PIK3CG,PTGS2,RXRA,TP53
UVA-Induced MAPK Signaling	0.387	0.25	-0.632	BCL2L1,EGFR,HRAS,KRAS,NOTUM,PDIA3,PIK3CG,PLCD1,PLCG1,PRKCA,RALA,TP53
Nitric Oxide Signaling in the Cardiovascular System	0.387	0.25	-1.732	AKT2,FLT1,FLT4,MAP2K2,PIK3CG,PRKAR1A,PRKAR1B,PRKAR2B,PRKCA,PRKG1,VEGFA,VEGFD
CD27 Signaling in Lymphocytes	0.387	0.258	-1.134	APAF1,BCL2L1,BID,MAP2K2,MAP2K3,MAP3K10,NFKB1,NFKBIA
Fertilization	0.385	0.333	#NUM!	B4GALT1,IZUMO1
Metabolism of folate and pterines	0.385	0.333	#NUM!	FOLR2,SHMT2
SUMOylation of immune response proteins	0.385	0.333	#NUM!	NFKBIA,SUMO3
RHO GTPases activate KTN1	0.385	0.333	#NUM!	CDC42,RHOG
RHOBTB3 ATPase cycle	0.385	0.333	#NUM!	CUL3,HTR7
Prostanoid Biosynthesis	0.385	0.333	#NUM!	HPGDS,PTGS2
Ketogenesis	0.385	0.333	#NUM!	HMGCL,HMGCS2
Relaxin Signaling	0.382	0.246	-2.714	AKT2,BRAF,GNAQ,GNAS,MMP9,MPPED2,NFKB1,NFKBIA,PDE4A,PDE6D,PIK3CG,PRKAR1A,PRKAR1B,PRKAR2B,VEGFA
Endocannabinoid Developing Neuron Pathway	0.382	0.246	-2.309	AKT1S1,AKT2,BRAF,CREB3L4,HRAS,KRAS,MAP2K2,MAP2K3,PIK3CG,PRKAR1A,PRKAR1B,PRKAR2B,RAC3,RAF1,RALA
Cellular response to heat stress	0.378	0.25	-0.905	AKT1S1,BAG1,BAG2,CAMK2D,DNAJB1,DNAJB6,EEF1A1,HSPA13,HSPA1A/HSPA1B,HSPA9,TNFRSF21
The citric acid (TCA) cycle and respiratory electron transport	0.377	0.259	-0.378	BSG,CS,DLD,HAGH,ME1,ME2,RXRA
Pre-NOTCH Expression and Processing	0.377	0.259	1.134	B4GALT1,NOTCH1,NOTCH2,NOTCH3,RAB6A,TMED2,TP53
OX40 Signaling Pathway	0.377	0.259	-0.447	BCL2L1,CD3G,HLA-C,HLA-E,NFKB1,NFKBIA,TNFRSF4
Signaling by FGFR2	0.373	0.246	-0.535	BRAF,FGF18,FGF7,FGF8,HNRNPA1,HRAS,KRAS,NCBP1,PLCG1,POLR2F,POLR2J,RBFOX2,SHC1,TIA1
Role of Osteoblasts in Rheumatoid Arthritis Signaling Pathway	0.373	0.236	0.324	ACVRL1,AKT2,BMP4,BMPR1A,COL1A1,CSF2,CSNK1G2,CTSB,CTSD,CTSH,CXCL12,FZD2,FZD5,FZD7,FZD8,IGF1,IL3,IL5,IL6,JAK2,LEP,LIF,LRP1,MMP10,MMP12,MMP16,MMP2,MMP9,PIK3CG,PTGS2,SFRP4,SMAD1,SMAD5,TGFB1,TNFRSF11B,TNFSF13B,TYK2,VEGFA,VEGFD
IL-2 Signaling	0.369	0.25	-1.667	AKT2,CSNK2A1,HRAS,IL2RB,KRAS,MAP2K2,PIK3CG,RAF1,RALA,SHC1
MIF-mediated Glucocorticoid Regulation	0.366	0.261	0	CD14,MIF,NFKB1,NFKBIA,PLA2G12B,PTGS2
Retinoate Biosynthesis I	0.366	0.261	-0.447	ADH7,AKR1B1,AKR1C3,DHRS9,RBP1,RDH12
Renin-Angiotensin Signaling	0.362	0.242	-3	GNAQ,HRAS,JAK2,KRAS,MAP2K2,NFKB1,PIK3CG,PLCG1,PRKAR1A,PRKAR1B,PRKAR2B,PRKCA,RAF1,RALA,SHC1,SHC2
T Cell Exhaustion Signaling Pathway	0.36	0.238	1.147	AKT2,CD28,CD3G,CD86,HAVCR2,HLA-C,HLA-E,HRAS,IFNA10,IFNAR1,IL6,IRF4,IRF9,JAK2,KRAS,PDCD1LG2,PIK3CG,PLCG1,PPP2R3A,PPP2R5D,RALA,TGFB1,TGFBR3,TYK2,VEGFA
NRF2-mediated Oxidative Stress Response	0.36	0.237	-1.732	CCT7,CUL3,CYP3A4,DNAJB1,DNAJB2,DNAJB4,DNAJB6,DNAJB8,DNAJC16,DNAJC18,DNAJC19,DNAJC5B,ERP29,FTL,GSTA1,GSTP1,HRAS,KEAP1,KRAS,MAP2K2,MAP2K3,PIK3CG,PMF1/PMF1-BGLAP,PRKCA,RAF1,RALA,SOD3,UBE2E3
Peroxisomal protein import	0.359	0.25	-2.333	ACOT8,DECR2,ECH1,HMGCL,IDH1,PEX5,SCP2,SLC27A2,UBE2D3
UVC-Induced MAPK Signaling	0.359	0.25	-1	BRAF,EGFR,HRAS,KRAS,MAP2K2,PRKCA,RAF1,RALA,TP53
G-Protein Coupled Receptor Signaling	0.358	0.234	-2.021	ADGRB1,ADGRE2,ADGRE5,ADGRG5,ADGRL3,AKT2,BRAF,CALCR,CAMK2D,CDC42,CNGB1,CREB3L4,FOXO4,FZD2,FZD5,FZD7,FZD8,GNAQ,GNAS,HRAS,HTR2A,HTR7,KRAS,MAP2K2,MAP2K3,MAP3K10,MPPED2,MYL12A,MYL6,MYL9,NFKB1,NFKBIA,PDE4A,PDE6D,PIK3CG,PLCG1,PRKAR1A,PRKAR1B,PRKAR2B,PRKCA,RAC3,RAF1,RALA,RGS4,SHC1,SHC2,UTS2R,YAP1
Renal Cell Carcinoma Signaling	0.355	0.245	-1.667	AKT2,ARNT,CDC42,HRAS,KRAS,MAP2K2,MET,PIK3CG,RAF1,RALA,TGFB1,VEGFA
BEX2 Signaling Pathway	0.355	0.245	-0.577	AKT2,CDH2,KLK3,LGALS1,MMP2,NFKB1,NFKBIA,PLXNC1,PPP2R3A,PPP2R5D,VEGFA,VEGFD
Signaling by NTRK2 (TRKB)	0.354	0.263	-0.447	HRAS,KRAS,NTRK2,PLCG1,SHC1
Stearate Biosynthesis I (Animals)	0.354	0.263	-2	ACOT8,PTGR3,SIRT2,SLC27A2,THEM4
Coronavirus Pathogenesis Pathway	0.353	0.238	0.408	ABL1,ADAM17,EEF1A1,EIF2A,IFNAR1,IL17RA,IL6,IRF9,NFKB1,NFKBIA,OAS1,PTGS2,RAB7A,RPS14,RPS19,RPS20,RPS25,RPS3A,RPS4X,TBK1,TGFB1,TLR3,TP53,TYK2
Phase I - Functionalization of compounds	0.348	0.25	-0.707	ADH7,AOC2,AOC3,ARNT,CES1,CES3,CYP3A4,RXRA
IL-17A Signaling in Airway Cells	0.346	0.244	-2.333	AKT2,CXCL1,DEFB4A/DEFB4B,IL17RA,IL6,JAK2,MAP2K2,NFKB1,NFKBIA,PIK3CG,TYK2
Acute Myeloid Leukemia Signaling	0.345	0.241	-2.309	AKT2,BRAF,CCNA1,CSF2RB,HRAS,IDH1,JUP,KRAS,MAP2K2,MAP2K3,NFKB1,PIK3CG,RAF1,RALA
Xenobiotic Metabolism Signaling	0.343	0.234	#NUM!	ALDH5A1,ARNT,CAMK1,CAMK2D,CES1,CES3,CHST12,CHST15,CHST2,CUL3,CYP3A4,FTL,GSTA1,GSTP1,HRAS,IL6,KEAP1,KRAS,MAP2K2,MAP2K3,MAP3K10,NDST1,NFKB1,PIK3CG,PPP2R3A,PPP2R5D,PRKCA,RAF1,RALA,RXRA,SOD3,SRA1,UGT1A6,UST
RAF-independent MAPK1/3 activation	0.341	0.267	-2	IL6,JAK2,MAP2K2,TYK2
Glutamate binding, activation of AMPA receptors and synaptic plasticity	0.341	0.267	-2	AP2B1,CAMK2D,EPB41L1,PRKCA
Interleukin-12 family signaling	0.341	0.267	-1	IL27RA,JAK2,TYK2,VAMP7
Role of OCT4 in Mammalian Embryonic Stem Cell Pluripotency	0.341	0.267	#NUM!	ASH2L,SH3GLB1,TP53,WWP2
Superpathway of Melatonin Degradation	0.341	0.267	1	B3GAT3,CYP3A4,LARGE1,UGT1A6
Superpathway of Cholesterol Biosynthesis	0.341	0.267	0	HMGCR,HMGCS2,HSD17B7,MVD
Antigen Presentation Pathway	0.341	0.267	0	HLA-C,HLA-E,PDIA3,TAPBP
HMGB1 Signaling	0.341	0.235	-0.6	AKT2,CDC42,CSF2,HRAS,IFNGR1,IFNGR2,IL1R1,IL3,IL5,IL6,KRAS,LEP,LIF,MAP2K2,MAP2K3,NFKB1,PIK3CG,RAC3,RALA,RHOD,RHOG,RHOQ,TGFB1,TNFRSF11B,TNFRSF1A,TNFRSF1B,TNFSF13B,VCAM1
CXCR4 Signaling	0.337	0.237	-2	AKT2,CDC42,CXCL12,GNAQ,GNAS,HRAS,KRAS,MAP2K2,MYL12A,MYL6,MYL9,PIK3CG,PRKCA,RAC3,RAF1,RALA,RHOD,RHOG,RHOQ
Neuroprotective Role of THOP1 in Alzheimer's Disease	0.337	0.237	1.698	C1R,CMA1,ENDOU,HLA-C,HLA-E,HTRA1,KLK11,KLK15,KLK3,LONP1,MMP9,PLG,PRKAR1A,PRKAR1B,PRKAR2B,PRSS27,PRSS57,SERPINA3,TPSG1
Mitochondrial protein import	0.336	0.25	-1.134	CMC4,CS,DNAJC19,HSPA9,HSPD1,SAMM50,TIMM13
MSP-RON Signaling in Macrophages Pathway	0.328	0.238	-1.291	CREB3L4,HRAS,IFNGR1,IFNGR2,JAK2,KLK11,KLK15,KLK3,KRAS,MST1,NFKB1,PIK3CG,PTGS2,RALA,SOCS3
T Helper Cell Differentiation	0.326	0.24	#NUM!	CD28,CD3G,CD86,ICOSLG/LOC102723996,IFNGR1,IFNGR2,IL5,IL6,TGFB1,TNFRSF11B,TNFRSF1A,TNFRSF1B
Apelin Cardiomyocyte Signaling Pathway	0.326	0.24	-2.309	AKT2,ARNT,MYL12A,MYL6,MYL9,NOTUM,PDIA3,PIK3CG,PLCD1,PLCG1,PRKCA,TGFB1
Superpathway of Inositol Phosphate Compounds	0.325	0.235	-1.043	CDC25A,DUSP23,FIG4,INPP5A,INPP5E,INPP5F,MINPP1,NUDT12,NUDT15,PHOSPHO1,PIK3CG,PIP4K2A,PIP4K2B,PLCD1,PLCG1,PPP2R3A,PPP2R5D,PPP4C,PTPN1,PTPN2,SET,SIRPA,SOCS3
Signaling by ERBB4	0.324	0.243	1	ADAM17,BTC,CXCL12,EGFR,ERBB3,HRAS,KRAS,SHC1,YAP1
Endocannabinoid Neuronal Synapse Pathway	0.324	0.243	1	GNAQ,NOTUM,PDIA3,PLCD1,PLCG1,PRKAR1A,PRKAR1B,PRKAR2B,PTGS2
Cholesterol biosynthesis	0.324	0.273	#NUM!	HMGCR,HSD17B7,MVD
Metabolism of steroid hormones	0.324	0.273	#NUM!	AKR1B1,SERPINA6,STAR
Signal regulatory protein family interactions	0.324	0.273	#NUM!	SFTPD,SIRPA,SIRPB1
Advanced glycosylation endproduct receptor signaling	0.324	0.273	#NUM!	DDOST,LGALS3,PRKCSH
Valine Degradation I	0.324	0.273	#NUM!	BCAT2,DLD,HIBCH
Cysteine Biosynthesis III (mammalia)	0.324	0.273	#NUM!	AHCY,AHCYL1,MAT2B
Inflammasome pathway	0.324	0.273	#NUM!	CTSB,NFKB1,NLRP1
Gamma carboxylation, hypusine formation and arylsulfatase activation	0.323	0.25	-0.816	EIF5A2,F10,F9,GAS6,PROS1,SUMF2
TWEAK Signaling	0.323	0.25	-1.633	APAF1,BID,BIRC2,FADD,NFKB1,NFKBIA
Role of Osteoblasts, Osteoclasts and Chondrocytes in Rheumatoid Arthritis	0.322	0.232	#NUM!	ACVRL1,ADAM17,AKT2,BIRC2,BMP10,BMP4,BMP5,BMP6,BMPR1A,CALCR,COL1A1,CSF1,CSF2,CSNK1G2,DKK3,FZD2,FZD5,FZD7,FZD8,IGF1,IL18RAP,IL1R1,IL1RAP,IL6,LRP1,MAP2K3,NFKB1,NFKBIA,PIK3CG,SFRP4,SMAD1,SMAD5,TGFB1,TNFRSF11B,TNFRSF1A,TNFRSF1B
Necroptosis Signaling Pathway	0.315	0.235	1.147	BIRC2,CAMK2D,CAPN2,CAPNS1,FADD,FAS,FKBP1A,IFNAR1,IRF9,MERTK,PLA2G12B,PPIF,RNF31,TIMM13,TLR3,TNFRSF11B,TNFRSF1A,TNFRSF1B,TP53
ISG15 antiviral mechanism	0.313	0.242	-2.828	EIF4G1,HERC5,KPNA1,KPNA4,PIN1,PLCG1,PPM1B,UBE2L6
Apoptotic execution phase	0.313	0.242	-0.707	BIRC2,DBNL,DFFA,DSG2,FNTA,GAS2,KPNA1,SPTAN1
Oncostatin M Signaling	0.313	0.242	-2.121	HRAS,JAK2,KRAS,MAP2K2,RAF1,RALA,SHC1,TYK2
NGF Signaling	0.312	0.235	-2.324	AKT2,CDC42,CREB3L4,HRAS,KRAS,MAP2K2,MAP3K10,NFKB1,PIK3CG,PLCG1,RAF1,RALA,RHOG,SHC1,SHC2,TP53
Role of MAPK Signaling in the Pathogenesis of Influenza	0.309	0.236	#NUM!	AKT2,CXCL10,HRAS,KRAS,LCAT,MAP2K2,MAP2K3,PLA2G12B,PNPLA2,PRKCA,PTGS2,RAF1,RALA
Toll-like Receptor Cascades	0.309	0.25	0.447	BPI,CD14,PTPN4,SFTPD,TLR10
Mitochondrial translation	0.309	0.25	-1.342	MRPL1,MRPL12,MRPL14,MRPL2,MTIF3
TP53 Regulates Transcription of Cell Death Genes	0.309	0.25	0.447	APAF1,BID,FAS,IGFBP3,TP53
Differential Regulation of Cytokine Production in Intestinal Epithelial Cells by IL-17A and IL-17F	0.309	0.25	-2.236	CCL3,CSF2,CXCL1,DEFB4A/DEFB4B,IL3
Oxytocin Signaling Pathway	0.308	0.232	-2.353	AKT2,CAMKK1,CREB3L4,EGFR,GNAQ,HRAS,IL6,KRAS,LEP,MYL6,MYL9,NFKB1,NPPA,PIK3CG,PLA2G12B,PNPLA2,PRKAR1A,PRKAR1B,PRKAR2B,PRKCA,PRKG1,PTGS2,RAF1,RALA,SHC1,SHC2
TCF dependent signaling in response to WNT	0.305	0.232	-1.877	AKT2,ASH2L,CSNK1G2,CSNK2A1,CUL3,FZD2,FZD5,FZD8,KREMEN1,KREMEN2,PPP2R5D,PSMA6,PSMB3,PSMD11,PSMD4,PSME1,RSPO1,RSPO2,RSPO3,RUVBL1,SOX9,USP8,ZNRF3
Insulin Secretion Signaling Pathway	0.304	0.231	-1.347	CAMK2D,CREB3L4,DLD,EIF2A,EIF2B1,EIF2S2,EIF4EBP2,EIF4G1,GNAQ,GNAS,INS,JAK2,NAPG,NOTUM,PDIA3,PIK3CG,PLCD1,PLCG1,PRKAR1A,PRKAR1B,PRKAR2B,PRKCA,SEC61B,SRP14,STX1B,TYK2,VAMP2,YES1
Oxytocin in Spinal Neurons Signaling Pathway	0.303	0.286	#NUM!	CAMKK1,PRKG1
Erythrocytes take up carbon dioxide and release oxygen	0.303	0.286	#NUM!	CA4,CYB5R1
YAP1- and WWTR1 (TAZ)-stimulated gene expression	0.303	0.286	#NUM!	NPPA,YAP1
ATF6 (ATF6-alpha) activates chaperone genes	0.303	0.286	#NUM!	ATF6,XBP1
Ketone body metabolism	0.303	0.286	#NUM!	HMGCL,HMGCS2
Fatty acyl-CoA biosynthesis	0.303	0.286	#NUM!	HSD17B8,SLC27A2
Azathioprine ADME	0.303	0.286	#NUM!	GSTA1,IMPDH2
Telomere Extension by Telomerase	0.303	0.286	#NUM!	HNRNPA1,MRE11
Glycogen Degradation II	0.303	0.286	#NUM!	MTAP,PGM1
MIF Regulation of Innate Immunity	0.3	0.241	-0.378	CD14,MIF,NFKB1,NFKBIA,PLA2G12B,PTGS2,TP53
PAK Signaling	0.298	0.233	-1.5	CDC42,DSCAM,EPHB3,HRAS,ITGA6,KRAS,MAP2K2,MYL12A,MYL6,MYL9,NCK2,PDGFRA,PDGFRB,PIK3CG,RAF1,RALA,SHC1
cAMP-mediated signaling	0.298	0.233	0.258	BRAF,CAMK1,CAMK2D,CNGB1,CREB3L4,GNAS,HTR7,LAMTOR3,MAP2K2,MPPED2,PDE4A,PDE6D,PRKAR1A,PRKAR1B,PRKAR2B,RAF1,RGS4
Opioid Signaling Pathway	0.297	0.231	-2.746	AKT2,AP2B1,BRAF,CAMK1,CAMK2D,CDC42,CLTA,CREB3L4,GNAQ,GNAS,HRAS,KRAS,MAP2K2,MAP2K3,NFKB1,NFKBIA,PENK,PIK3CG,PRKAR1A,PRKAR1B,PRKAR2B,PRKCA,RAC3,RAF1,RALA,RGS4,YES1
Sensory processing of sound by outer hair cells of the cochlea	0.291	0.25	0	EPB41L1,EPS8L2,SPTAN1,TWF1
14-3-3-mediated Signaling	0.289	0.232	-1	AKT1S1,AKT2,HRAS,KRAS,MAP2K2,NOTUM,PDIA3,PIK3CG,PLCD1,PLCG1,PRKCA,RAF1,RALA,TNFRSF1A,YAP1,YWHAB
Heparan Sulfate Biosynthesis	0.288	0.234	1.897	AARS1,B3GAT1,B3GAT3,CES3,CHST12,CHST15,CHST2,NDST1,NOTUM,TNFAIP6,UST
SPINK1 Pancreatic Cancer Pathway	0.288	0.234	-0.905	CELA1,CPA4,CPB1,CPM,CPQ,CTSB,KLK11,KLK15,KLK3,MMP12,TGFB1
Microautophagy Signaling Pathway	0.286	0.231	-2.333	CERT1,CHMP2A,COL11A2,COL13A1,COL1A1,COL23A1,COL3A1,COL5A1,COL6A1,COL6A2,PSMA6,PSMB3,PSMD11,PSMD4,PSME1,RAB7A,TP53,TSG101
Cytosolic sensors of pathogen-associated DNA	0.285	0.24	-0.816	MRE11,NFKB1,NFKBIA,NKIRAS1,TBK1,TLR3
DNA Damage Bypass	0.285	0.24	0	CUL4B,NPLOC4,POLD4,POLH,POLI,UBE2L6
Androgen Signaling	0.284	0.232	-1.414	DNAJB1,GNAQ,GNAS,NFKB1,POLR2F,POLR2J,PRKAR1A,PRKAR1B,PRKAR2B,PRKCA,SHBG,SHC1,TAF15
Sumoylation Pathway	0.284	0.232	0.632	CDC42,FAS,NFKB1,NFKBIA,RAC3,RHOD,RHOG,RHOQ,STUB1,SUMO2,SUMO3,SUMO4,TP53
BAG2 Signaling Pathway	0.284	0.232	2.333	BAG2,CTSB,HSPA1A/HSPA1B,HSPA9,NFKB1,PSMA6,PSMB3,PSMD11,PSMD4,PSME1,SIRT3,STUB1,TP53
PI3K Cascade	0.28	0.235	0.707	AKT2,FGF18,FGF7,FGF8,FGFR1,FGFR3,KL,THEM4
Signaling by NOTCH1	0.28	0.235	2.121	ADAM10,ADAM17,CNTN1,DLK1,DLL1,DLL4,JAG1,NOTCH1
Signaling by FGFR3	0.28	0.235	-0.707	BRAF,FGF18,FGF8,FGFR3,HRAS,KRAS,PLCG1,SHC1
HER-2 Signaling in Breast Cancer	0.28	0.229	-1.569	AKT1S1,AKT2,ARF1,ARF3,ARF6,BRAF,CDC42,COX5A,COX7A2L,DDX19B,EGFR,ELK3,ERBB3,HRAS,KRAS,MAP2K2,MMP2,NFKB1,NFKBIA,PIK3CG,PLCG1,PRKCA,PTGS2,RAF1,RALA,TP53,YES1
Role of JAK1 and JAK3 in γc Cytokine Signaling	0.277	0.233	-0.632	CRLF2,HRAS,IL2RB,JAK2,KRAS,PIK3CG,RALA,SHC1,SOCS3,TSLP
Calcium Signaling	0.271	0.23	-1.134	ASPH,CAMK1,CAMK2D,CAMKK1,CREB3L4,MYL6,MYL9,PRKAR1A,PRKAR1B,PRKAR2B,TNNT2,TPM1,TPM3,TPM4
Signaling by Hippo	0.27	0.25	#NUM!	MOB1B,YAP1,YWHAB
Branched-chain amino acid catabolism	0.27	0.25	#NUM!	BCAT2,DLD,HIBCH
mRNA Capping	0.27	0.25	#NUM!	NCBP1,POLR2F,POLR2J
Dissolution of Fibrin Clot	0.27	0.25	#NUM!	PLAUR,PLG,SERPINB2
Extrinsic Prothrombin Activation Pathway	0.27	0.25	#NUM!	F10,F13B,PROS1
Methylglyoxal Degradation III	0.27	0.25	#NUM!	AKR1B1,AKR1C3,PTGR3
Superpathway of Geranylgeranyldiphosphate Biosynthesis I (via Mevalonate)	0.27	0.25	#NUM!	HMGCR,HMGCS2,MVD
Pyrimidine Ribonucleotides Interconversion	0.268	0.238	-1	CMPK1,ENTPD1,ENTPD5,NME4,NUDT15
Glycolysis I	0.268	0.238	-1.342	ALDOA,ENO1,ENO3,PFKM,PGK1
Synthesis of Lipoxins (LX)	0.268	0.333	#NUM!	HPGD
Sensory perception of taste	0.268	0.333	#NUM!	SCN2B
Epithelial-Mesenchymal Transition (EMT) during gastrulation	0.268	0.333	#NUM!	FGFR1
Formation of lateral plate mesoderm	0.268	0.333	#NUM!	BMP4
Regulation of NFE2L2 gene expression	0.268	0.333	#NUM!	NOTCH1
Assembly of RNA Polymerase I Complex	0.268	0.333	#NUM!	POLR2F
Embryonic Stem Cell Differentiation into Cardiac Lineages	0.268	0.333	#NUM!	ISL1
Bupropion Degradation	0.268	0.333	#NUM!	CYP3A4
Sphingosine and Sphingosine-1-phosphate Metabolism	0.268	0.333	#NUM!	ASAH2
Ubiquinol-10 Biosynthesis (Eukaryotic)	0.268	0.333	#NUM!	MICAL1
Phosphatidylethanolamine Biosynthesis II	0.268	0.333	#NUM!	ETNK2
Methylglyoxal Degradation I	0.268	0.333	#NUM!	HAGH
Cholesterol Biosynthesis I	0.268	0.333	#NUM!	HSD17B7
Eumelanin Biosynthesis	0.268	0.333	#NUM!	MIF
NAD Salvage Pathway III	0.268	0.333	#NUM!	NMNAT1
Glycine Cleavage Complex	0.268	0.333	#NUM!	DLD
Mitochondrial L-carnitine Shuttle Pathway	0.268	0.333	#NUM!	SLC27A2
L-cysteine Degradation III	0.268	0.333	#NUM!	MPST
Inosine-5'-phosphate Biosynthesis II	0.268	0.333	#NUM!	PAICS
Ceramide Degradation	0.268	0.333	#NUM!	ASAH2
Cholesterol Biosynthesis II (via 24,25-dihydrolanosterol)	0.268	0.333	#NUM!	HSD17B7
Cholesterol Biosynthesis III (via Desmosterol)	0.268	0.333	#NUM!	HSD17B7
Lactose Degradation III	0.268	0.333	#NUM!	GBA3
dTMP De Novo Biosynthesis	0.268	0.333	#NUM!	SHMT2
Phenylalanine Degradation I (Aerobic)	0.268	0.333	#NUM!	PCBD2
Folate Polyglutamylation	0.268	0.333	#NUM!	SHMT2
S-adenosyl-L-methionine Biosynthesis	0.268	0.333	#NUM!	MAT2B
Transcriptional regulation by RUNX1	0.268	0.229	-1.807	ABL1,ARID1A,CBFB,CSF2,CSNK2A1,IL3,LGALS3,PSMA6,PSMB3,PSMD11,PSMD4,PSME1,RSPO3,SERPINB13,SOCS3,YAP1
HGF Signaling	0.268	0.229	-2.496	AKT2,CDC42,ELK3,HRAS,IL6,ITGA6,KRAS,MAP2K2,MAP3K10,MET,PIK3CG,PLCG1,PRKCA,PTGS2,RAF1,RALA
Transcriptional Regulation by MECP2	0.266	0.233	0.816	CAMK2D,DLL1,MECP2,MET,NOTCH1,PTPN1,PTPN4
Remodeling of Epithelial Adherens Junctions	0.266	0.233	-1.633	ARF6,ARPC1B,ARPC3,MET,RAB5A,RAB7A,RALA
Regulation of lipid metabolism by PPARalpha	0.264	0.231	0.707	APOA1,APOA2,ARNT,HMGCR,HMGCS2,ME1,MED10,RXRA,TNFRSF21
ICOS-ICOSL Signaling in T Helper Cells	0.261	0.228	-1.265	AKT2,CAMK2D,CD28,CD3G,CD86,ICOSLG/LOC102723996,IL2RB,NFKB1,NFKBIA,PIK3CG,PLCG1,SHC1,VAV1
Corticotropin Releasing Hormone Signaling	0.261	0.228	-2.111	BRAF,CREB3L4,GNAQ,GNAS,MAP2K2,PLCG1,PRKAR1A,PRKAR1B,PRKAR2B,PRKCA,PTGS2,RAF1,VEGFA
Intrinsic Pathway for Apoptosis	0.251	0.229	-1.414	AKT2,APAF1,AVEN,BCL2L1,BID,BMF,TP53,YWHAB
CNTF Signaling	0.251	0.229	-2.121	HRAS,JAK2,KRAS,MAP2K2,PIK3CG,RAF1,RALA,TYK2
Antimicrobial peptides	0.251	0.231	0	ATOX1,BPI,HTN3,PI3,REG3A,S100A7
Transcriptional regulation of white adipocyte differentiation	0.251	0.231	0	ADIPOQ,LEP,MED10,NFKB1,RXRA,TGFB1
TBC/RABGAPs	0.251	0.231	-2.449	ARF6,RAB5A,RAB6A,RAB6B,RAB7A,TBC1D25
Interconversion of nucleotide di- and triphosphates	0.249	0.235	-2	CMPK1,DUT,GLRX,NME4
FOXO-mediated transcription	0.249	0.235	0	AKT2,FOXO4,SIRT3,YWHAB
Growth hormone receptor signaling	0.249	0.235	-2	ADAM17,JAK2,PTPN1,SOCS3
Interleukin-17 signaling	0.24	0.25	#NUM!	IL17RA,IL17RE
Glycogen Degradation III	0.24	0.25	#NUM!	MTAP,PGM1
Pentose Phosphate Pathway	0.24	0.25	#NUM!	G6PD,H6PD
Acetone Degradation I (to Methylglyoxal)	0.24	0.25	#NUM!	CYP3A4,PTGR3
Caspase activation via Death Receptors in the presence of ligand	0.225	0.231	#NUM!	CD14,FADD,FAS
Metabolism of non-coding RNA	0.225	0.231	#NUM!	NCBP1,SNRPE,SNRPG
Sonic Hedgehog Signaling	0.225	0.231	#NUM!	PRKAR1A,PRKAR1B,PRKAR2B
Neurotransmitter clearance	0.191	0.25	#NUM!	ACHE
Effects of PIP2 hydrolysis	0.191	0.25	#NUM!	DGKB
Erythrocytes take up oxygen and release carbon dioxide	0.191	0.25	#NUM!	CA4
DNA methylation	0.191	0.25	#NUM!	DNMT3L
HDR through MMEJ (alt-NHEJ)	0.191	0.25	#NUM!	MRE11
Signaling by MST1	0.191	0.25	#NUM!	MST1
Aryl hydrocarbon receptor signalling	0.191	0.25	#NUM!	ARNT
OAS antiviral response	0.191	0.25	#NUM!	OAS1
Class I peroxisomal membrane protein import	0.191	0.25	#NUM!	FIS1
Retinoate Biosynthesis II	0.191	0.25	#NUM!	RBP1
Superpathway of Serine and Glycine Biosynthesis I	0.191	0.25	#NUM!	SHMT2
γ-linolenate Biosynthesis II (Animals)	0.191	0.25	#NUM!	SLC27A2
CMP-N-acetylneuraminate Biosynthesis I (Eukaryotes)	0.191	0.25	#NUM!	GNE
D-glucuronate Degradation I	0.191	0.25	#NUM!	AKR1B1
Rapoport-Luebering Glycolytic Shunt	0.191	0.25	#NUM!	MINPP1
CSDE1 Signaling Pathway	0	0.219	-0.816	AKT2,APAF1,EDC4,PIWIL1,SYNCRIP,TGFB1,TNC
Neurovascular Coupling Signaling Pathway	0	0.208	-1.265	ENTPD1,ENTPD5,GNAQ,LCAT,PLA2G12B,PNPLA2,PRKAR1A,PRKAR1B,PRKAR2B,PRKG1,PTGS2
IL-13 Signaling Pathway	0	0.182	-1.069	AKT2,BCL2L1,CCL26,DEFB4A/DEFB4B,IL17RA,JAK2,PIK3CG,POSTN,SOCS3,TGFB1,TP53,TSLP,TYK2,YES1
CDX Gastrointestinal Cancer Signaling Pathway	0	0.209	-0.577	AKT2,BMP10,BMP4,BMP5,BMP6,BRAF,CSF2,DLL1,EGFR,FZD2,FZD5,FZD7,FZD8,IL3,IL5,IL6,JAK2,LEP,LIF,MAP2K2,NFKB1,PIK3CG,PTGS2,RAC3,TGFB1,TNFSF13B,TYK2
Macrophage Classical Activation Signaling Pathway	0	0.214	0.816	BPI,CCL15,CD14,CD86,CSF2,CXCL10,DLD,IFNA10,IFNAR1,IFNGR1,IFNGR2,IL3,IL5,IL6,IRF9,JAK2,LEP,LIF,MERTK,NFKB1,NFKBIA,SOCS3,TGFB1,TNFSF13B,TYK2
Ribonucleotide Reductase Signaling Pathway	0	0.205	-1.5	AKT1S1,AKT2,ARID1A,BRAF,CDC25A,CREB3L4,EGFR,IL6,KRAS,MET,MMP2,MMP9,NFKB1,PIK3CG,TP53,VEGFA
Glucocorticoid Receptor Signaling	0	0.204	#NUM!	AKT2,ARID1A,BAG1,BCL2L1,CCL3,CD3G,CSF2,CSF2RB,EGFR,HLA-C,HLA-E,HRAS,HSPA1A/HSPA1B,HSPA9,IFNA10,IFNAR1,IGF1,IL11RA,IL17RA,IL17RD,IL17RE,IL18RAP,IL1R1,IL22RA2,IL27RA,IL2RB,IL3,IL3RA,IL5,IL5RA,IL6,JAK2,KRAS,KRT18,MAP2K2,MMP2,MMP9,NFKB1,NFKBIA,NPPA,NR3C2,PIK3CG,PLA2G12B,POLR2F,POLR2J,PTGS2,RAF1,RALA,RXRA,SHC1,SRA1,TAF15,TFAM,TFB1M,TGFB1,TSG101,TYK2,VCAM1
IL-10 Signaling	0	0.196	-0.943	AKT2,BCL2L1,CCN4,CD86,CREB3L4,HLA-C,HLA-E,IFNGR1,IFNGR2,IL18RAP,IL1R1,IL1RAP,IL6,MAP2K3,NFKB1,NFKBIA,SOCS3,TYK2
Macrophage Alternative Activation Signaling Pathway	0	0.16	0.5	AKT1S1,AKT2,CREB3L4,CSF1,IGHG2,IL6,IRF4,JAK2,MRC1,NFKB1,NFKBIA,PIK3CG,RXRA,SOCS3,TGFB1,TYK2
Neutrophil Extracellular Trap Signaling Pathway	0	0.216	-3.395	AKT2,BPI,C1QC,C5,CD14,CD209,CERT1,COL11A2,COL13A1,COL1A1,COL23A1,COL3A1,COL5A1,COL6A1,COL6A2,GP1BA,IFNA10,IFNAR1,IGHG2,LCAT,MAP2K2,MAP2K3,MMP2,MMP9,NFKB1,NOTUM,PDIA3,PIK3CG,PLA2G12B,PLCD1,PLCG1,PNPLA2,PPIF,PRKCA,RAC3,RAF1,SELPLG,SIGLEC5,SIGLEC9,TIMM13,VSTM1,YES1
Neuregulin Signaling	0	0.179	-1.387	ADAM17,AKT2,BTC,EGFR,ERBB3,HRAS,ITGA6,KRAS,MAP2K2,PLCG1,PRKCA,RAF1,RALA,SHC1
Actin Cytoskeleton Signaling	0	0.217	-3.9	ARHGAP24,ARPC1B,ARPC3,BRK1,CD14,CDC42,FGF18,FGF7,FGF8,HRAS,INS,ITGA6,KRAS,MAP2K2,MYL12A,MYL6,MYL9,PIK3CG,RAC3,RAF1,RALA,SHC1,TLN2,VAV1,VAV3,WAS
Huntington's Disease Signaling	0	0.215	-0.775	AKT2,APAF1,BCL2L1,CAPN2,CAPNS1,CLTA,CREB3L4,CTSD,DNAJB1,EGFR,GNAQ,HRAS,HSPA1A/HSPA1B,HSPA9,IGF1,MAP3K10,NAPG,PENK,PIK3CG,POLR2F,POLR2J,PRKCA,PSMA6,PSMB3,PSMD11,PSMD4,PSME1,SHC1,SHC2,STX1B,TP53,VAMP2
Chaperone Mediated Autophagy Signaling Pathway	0	0.22	0.756	BAG1,CD3G,DNAJB1,EEF1A1,HSPA1A/HSPA1B,HSPA9,IDH1,IL17RA,INS,MMP10,MMP12,MMP16,MMP2,MMP9,MST1,NFKB1,NFKBIA,PARK7,PIK3CG,PSMA6,PSMB3,PSME1,RILP,SIRT3,STUB1,TBK1,TP53,TPT1
IL-33 Signaling Pathway	0	0.22	-1.569	AKT2,BCL2L1,CELA1,CMA1,CREB3L4,CSF2,ICAM2,ICAM4,IL1RAP,IL5,IL6,JAK2,MAP2K2,MMP12,MMP2,MMP9,NFKB1,NFKBIA,PIK3CG,PRKAR1A,PRKAR1B,PRKAR2B,PTGS2,TBK1,TPSG1,VCAM1
NOD1/2 Signaling Pathway	0	0.169	0.655	BIRC2,CSF2,HSPA1A/HSPA1B,HSPA9,IFNA10,IFNAR1,IL3,IL5,IL6,LEP,LIF,MAP2K2,MAP2K3,NFKB1,NFKBIA,RNF31,TBK1,TGFB1,TLR10,TLR3,TNFSF13B
ABRA Signaling Pathway	0	0.192	-0.632	IGF1,IL6,LIF,MMP9,MYL9,TPM1,TPM3,TPM4,VEGFA,VEGFD
Adrenergic Receptor Signaling Pathway (Enhanced)	0	0.214	-1.414	CSF2,GNAQ,GNAS,IL3,IL5,IL6,LEP,LIF,NOTUM,PDIA3,PLCD1,PLCG1,PRKAR1A,PRKAR1B,PRKAR2B,PRKCA,TGFB1,TNFSF13B
Glutaminergic Receptor Signaling Pathway (Enhanced)	0	0.223	-0.962	AKT1S1,AKT2,CAMK2D,CREB3L4,DGKB,GNAQ,GNAS,LCAT,NAPG,NFKB1,NOTUM,PDIA3,PIK3CG,PLA2G12B,PLCD1,PLCG1,PNPLA2,PRKAR1A,PRKAR1B,PRKAR2B,PRKCA,SCN2B,SCN3B,SHANK1,STX1B,TGFB1,VAMP2
Cachexia Signaling Pathway	0	0.221	1.26	AKT2,ALB,BECN1,CAPN2,CAPNS1,CSF2,EIF2A,EIF2B1,EIF2S2,FOXO4,GABARAPL1,GFRAL,GNAS,HSPA1A/HSPA1B,HSPA9,IFNGR1,IFNGR2,IGF1,IGFBP3,IL18RAP,IL1R1,IL1RAP,IL3,IL5,IL6,INHBA,INS,LEP,LIF,NFKB1,NPY,PIK3CG,PNPLA2,PRKAR1A,PRKAR1B,PRKAR2B,PRKCA,PSMA6,PSMB3,PSMD11,PSMD4,PSME1,SERPINA1,SOCS3,TGFB1,TGFBR3,TNFRSF11B,TNFRSF1A,TNFRSF1B,TNFSF13B,XBP1
NFKBIE Signaling Pathway	0	0.2	1.134	CD3G,NFKB1,NFKBIA,TNFRSF11B,TNFRSF1A,TNFRSF1B,TNFSF13B
Aryl Hydrocarbon Receptor Signaling	0	0.177	-0.333	ALDH5A1,APAF1,ARNT,CCNA1,CTSD,CYP3A4,FAS,GSTA1,GSTP1,IL6,NFKB1,RXRA,TGFB1,TP53
LPS/IL-1 Mediated Inhibition of RXR Function	0	0.178	2.333	ALDH5A1,CD14,CHST12,CHST15,CHST2,CYP3A4,FABP5,GSTA1,GSTP1,HMGCS2,IL18RAP,IL1R1,IL1RAP,NDST1,RXRA,SLC27A2,SOD3,TNFRSF11B,TNFRSF1A,TNFRSF1B,UST
p53 Signaling	0	0.146	1.89	ADGRB1,AKT2,APAF1,BCL2L1,FAS,PIK3CG,TP53
G alpha (i) signalling events	0	0.195	-0.775	C3,C5,CCL23,CCL27,CCL4L1/CCL4L2,CXCL1,CXCL10,CXCL12,GNAS,INSL5,NMS,NPW,NPY,PENK,RGS4
Neurotransmitter release cycle	0	0.133	#NUM!	RAB3A,VAMP2
Prolactin receptor signaling	0	0.0833	#NUM!	JAK2
Signaling by NODAL	0	0.125	#NUM!	CER1,NODAL
Cellular response to hypoxia	0	0.196	-3	ARNT,EGLN2,PSMA6,PSMB3,PSMD11,PSMD4,PSME1,UBE2D3,VEGFA
Interleukin-7 signaling	0	0.2	#NUM!	CRLF2,TSLP
Circadian Clock	0	0.0833	#NUM!	RXRA,USP46
RORA activates gene expression	0	0.2	#NUM!	RXRA
BMAL1:CLOCK,NPAS2 activates circadian gene expression	0	0.125	#NUM!	RXRA
Formation of Fibrin Clot (Clotting Cascade)	0	0.212	-1.134	F10,F13B,F9,GP1BA,PRCP,PROS1,SERPIND1
Defensins	0	0.08	#NUM!	DEFB136,DEFB4A/DEFB4B
Reversible hydration of carbon dioxide	0	0.182	#NUM!	CA12,CA4
Glycerophospholipid biosynthesis	0	0.194	-0.378	ABHD4,ACHE,ALPI,CSNK2A1,ETNK2,PHOSPHO1,PNPLA2
Signaling by Activin	0	0.143	#NUM!	FSTL3,INHBA
Phase II - Conjugation of compounds	0	0.121	-1	AHCY,MAT2B,TRMT112,UGT1A6
Telomere Maintenance	0	0.105	#NUM!	CCNA1,POLD4
Gap junction trafficking and regulation	0	0.222	#NUM!	CLTA,DAB2
Mitochondrial biogenesis	0	0.2	-1.633	RXRA,SIRT3,SIRT5,TFAM,TFB1M,USP46
Electron transport, ATP synthesis, and heat production by uncoupling proteins	0	0.125	0	ATP5PO,COX5A,COX7A2L,SCO1
Macroautophagy	0	0.208	-1.342	ATG5,BECN1,CHMP2A,GABARAPL1,LAMTOR3
MyD88:MAL(TIRAP) cascade initiated on plasma membrane	0	0.087	#NUM!	BTK,CD14
NLR signaling pathways	0	0.114	-1	BCL2L1,BIRC2,NFKB1,NLRP1
DDX58/IFIH1-mediated induction of interferon-alpha/beta	0	0.222	-2.309	ATG5,FADD,HERC5,IFNA10,NFKB1,NFKBIA,NKIRAS1,PIN1,TANK,TBK1,UBE2D3,UBE2L6
Regulation of Apoptosis	0	0.161	-2.236	PSMA6,PSMB3,PSMD11,PSMD4,PSME1
Signaling by TGF-beta Receptor Complex	0	0.194	0	BAMBI,FKBP1A,LTBP4,STUB1,TGFB1,UCHL5
Plasma lipoprotein assembly, remodeling, and clearance	0	0.205	-0.333	ALB,AP2B1,APOA1,APOA2,CES3,CLTA,LCAT,LDLR,PCSK9
Regulation of beta-cell development	0	0.158	#NUM!	AKT2,INS,NOTCH1
Metabolism of porphyrins	0	0.167	#NUM!	ALB,GSTA1
p75 NTR receptor-mediated signalling	0	0.217	-0.632	ADAM17,ARHGEF10,LINGO1,MAGED1,NET1,NFKB1,NFKBIA,RTN4R,VAV1,VAV3
Degradation of beta-catenin by the destruction complex	0	0.152	-2.646	PPP2R5D,PSMA6,PSMB3,PSMD11,PSMD4,PSME1,ZRANB1
Metabolism of water-soluble vitamins and cofactors	0	0.0714	#NUM!	COASY,TPK1
Vitamin D (calciferol) metabolism	0	0.222	#NUM!	LGMN,SUMO2
Signaling by ALK	0	0.188	#NUM!	PLCG1,PTN,SHC1
Metabolism of nitric oxide: NOS3 activation and regulation	0	0.111	#NUM!	DDAH1
TCR signaling	0	0.141	-1.897	CD3G,NFKB1,NFKBIA,PLCG1,PSMA6,PSMB3,PSMD11,PSMD4,PSME1,WAS
Generic Transcription Pathway	0	0.224	0.832	MED10,NOTCH1,NOTCH2,NOTCH3,NR3C2,RORB,RXRA,THRB,ZNF180,ZNF230,ZNF334,ZNF483,ZNF566
RNA Polymerase II Transcription	0	0.163	-0.378	NCBP1,POLR2F,POLR2J,SNRPE,SNRPG,SSRP1,TAF15
Gene Silencing by RNA	0	0.115	#NUM!	PIWIL1,POLR2F,POLR2J
PRC2 methylates histones and DNA	0	0.125	#NUM!	DNMT3L
Arachidonic acid metabolism	0	0.0588	#NUM!	PTGS2
Transcriptional activity of SMAD2/SMAD3:SMAD4 heterotrimer	0	0.0435	#NUM!	SKIL
Activation of gene expression by SREBF (SREBP)	0	0.2	#NUM!	HMGCR,MVD,RXRA
Fc epsilon receptor (FCERI) signaling	0	0.2	-2.5	AHCYL1,BTK,HRAS,KRAS,NFKB1,NFKBIA,PLCG1,PSMA6,PSMB3,PSMD11,PSMD4,PSME1,SHC1,TEC,VAV1,VAV3
Mitotic Metaphase and Anaphase	0	0.146	-2.496	CHMP2A,IST1,PMF1/PMF1-BGLAP,PPP2R5D,PSMA6,PSMB3,PSMD11,PSMD4,PSME1,SIRT2,SKA1,SPAST,VRK1
Oxidative Stress Induced Senescence	0	0.0811	#NUM!	MAP2K3,MAPKAPK5,TP53
Senescence-Associated Secretory Phenotype (SASP)	0	0.121	0	CCNA1,IGFBP7,IL6,NFKB1
Oncogene Induced Senescence	0	0.0588	#NUM!	TP53
DNA Damage/Telomere Stress Induced Senescence	0	0.2	1	CCNA1,HMGA1,MRE11,TP53
POU5F1 (OCT4), SOX2, NANOG activate genes related to proliferation	0	0.143	#NUM!	EPHA1
SUMOylation of DNA damage response and repair proteins	0	0.167	#NUM!	CETN2,SUMO2,SUMO3
WNT ligand biogenesis and trafficking	0	0.0909	#NUM!	VPS29
Detoxification of Reactive Oxygen Species	0	0.192	-1.342	ATOX1,GPX3,GSTP1,NCF4,SOD3
HSP90 chaperone cycle for steroid hormone receptors in the presence of ligand	0	0.167	-1	DCTN6,DNAJB1,HSPA1A/HSPA1B,NR3C2
Metabolism of polyamines	0	0.2	-1.89	ODC1,PSMA6,PSMB3,PSMD11,PSMD4,PSME1,SRM
Integrin signaling	0	0.188	#NUM!	APBB1IP,PTPN1,SHC1
Class A/1 (Rhodopsin-like receptors)	0	0.225	-0.209	C3,C5,CCL23,CCL27,CCL3,CCL7,CXCL1,CXCL10,CXCL12,FSHB,HTR2A,HTR7,INSL5,MLN,NMB,NMS,NPW,NPY,PENK,PROK2,TRH,UTS2R,XCL1
Energy dependent regulation of mTOR by LKB1-AMPK	0	0.143	#NUM!	LAMTOR3
ATF4 activates genes in response to endoplasmic reticulum stress	0	0.0667	#NUM!	ATF6
ABC-family proteins mediated transport	0	0.2	-2.121	ABCC6,APOA1,EIF2S2,PSMA6,PSMB3,PSMD11,PSMD4,PSME1
Glyoxylate metabolism and glycine degradation	0	0.0667	#NUM!	DLD
SUMOylation of transcription cofactors	0	0.176	#NUM!	PARK7,SUMO2,SUMO3
Signal amplification	0	0.111	#NUM!	GNAQ
Incretin synthesis, secretion, and inactivation	0	0.222	#NUM!	ISL1,LEP
SUMOylation of SUMOylation proteins	0	0.167	#NUM!	SUMO2
G alpha (q) signalling events	0	0.224	-0.832	ARHGEF25,BTK,CCL23,GNAQ,HTR2A,MLN,NMB,NMS,PROK2,RGS4,TRH,UTS2R,XCL1
G alpha (12/13) signalling events	0	0.208	-1.342	ARHGEF10,BTK,NET1,VAV1,VAV3
Platelet homeostasis	0	0.1	#NUM!	GNAS,PPP2R5D,PRKG1
G alpha (s) signalling events	0	0.132	1.134	ADCYAP1,CALCR,FSHB,GHRH,GNAS,HTR7,PDE4A
G alpha (z) signalling events	0	0.214	#NUM!	GNAS,PRKCA,RGS4
Transport of bile salts and organic acids, metal ions and amine compounds	0	0.167	#NUM!	BSG,SLC6A9
Transport of vitamins, nucleosides, and related molecules	0	0.2	#NUM!	APOD
Sphingolipid metabolism	0	0.2	0.378	B4GALNT1,CERT1,CSNK1G2,GBA1,GBA3,GLTP,SUMF2
Deadenylation-dependent mRNA decay	0	0.19	-2	EDC4,EIF4G1,LSM3,NT5C3B
Activation of NMDA receptors and postsynaptic events	0	0.222	-1.633	CAMK1,CAMK2D,CAMKK1,HRAS,KRAS,PRKAR1A,PRKAR1B,PRKAR2B
TAK1-dependent IKK and NF-kappa-B activation	0	0.182	0	NFKB1,NFKBIA,NKIRAS1,TP53
MyD88 cascade initiated on plasma membrane	0	0.0833	#NUM!	TLR10
Interleukin-1 family signaling	0	0.167	-1.069	IL18BP,IL18RAP,IL1R1,IL1RAP,NFKB1,NFKBIA,PSMA6,PSMB3,PSMD11,PSMD4,PSME1,PTPN2,PTPN4,TBK1
Interleukin-1 processing	0	0.2	#NUM!	NFKB1
Other interleukin signaling	0	0.2	0	CSF1,STX4,TYK2,VAMP2
MAPK targets/ Nuclear events mediated by MAP kinases	0	0.0455	#NUM!	PPP2R5D
MAP kinase activation	0	0.087	#NUM!	MAP2K3,NFKB1
Regulation of mRNA stability by proteins that bind AU-rich elements	0	0.185	-0.447	EIF4G1,HSPA1A/HSPA1B,PRKCA,SET,YWHAB
Activation of kainate receptors upon glutamate binding	0	0.125	#NUM!	NCALD
Mitotic G2-G2/M phases	0	0.171	-1.732	CCNA1,CDC25A,CETN2,LCMT1,MZT2A,PRKAR2B,PSMA6,PSMB3,PSMD11,PSMD4,PSME1,TP53
Regulation of mitotic cell cycle	0	0.12	-1.633	CCNA1,PSMA6,PSMB3,PSMD11,PSMD4,PSME1
Mitotic G1 phase and G1/S transition	0	0.141	-1.265	ABL1,AKT2,CCNA1,CDC25A,JAK2,PSMA6,PSMB3,PSMD11,PSMD4,PSME1
SUMOylation of chromatin organization proteins	0	0.133	#NUM!	SUMO2,SUMO3
Thrombin signalling through proteinase activated receptors (PARs)	0	0.111	#NUM!	GNAQ
SUMOylation of RNA binding proteins	0	0.1	#NUM!	SUMO2
SUMOylation of DNA replication proteins	0	0.143	#NUM!	SUMO2,SUMO3
Mitophagy	0	0.133	#NUM!	ATG5,CSNK2A1
RIPK1-mediated regulated necrosis	0	0.16	-1	BIRC2,FADD,FAS,STUB1
B-WICH complex positively regulates rRNA expression	0	0.0909	#NUM!	POLR2F
Hedgehog ligand biogenesis	0	0.175	-1.89	ADAM17,NOTUM,PSMA6,PSMB3,PSMD11,PSMD4,PSME1
Mismatch Repair	0	0.2	#NUM!	POLD4
Signaling by Retinoic Acid	0	0.2	-0.447	AKR1C3,DHRS9,DLD,FABP5,RXRA
Hedgehog 'off' state	0	0.2	-2.333	GNAS,PRKAR1A,PRKAR1B,PRKAR2B,PSMA6,PSMB3,PSMD11,PSMD4,PSME1
Activation of anterior HOX genes in hindbrain during early embryogenesis	0	0.154	0	ASH2L,POLR2F,POLR2J,RXRA
Cilium Assembly	0	0.167	-0.378	ARL6,CCT7,CETN2,CNGB1,EXOC7,INPP5E,PDE6D,PRKAR2B
Pyroptosis	0	0.105	#NUM!	CHMP2A,TP53
C-type lectin receptors (CLRs)	0	0.181	-1.387	AHCYL1,CD209,CLEC4C,HRAS,ICAM2,KRAS,MUC16,NFKB1,NFKBIA,PSMA6,PSMB3,PSMD11,PSMD4,PSME1,RAF1
RHO GTPases activate PKNs	0	0.222	-2	MYL6,MYL9,PKN1,YWHAB
Activated PKN1 stimulates transcription of AR regulated genes KLK2 and KLK3	0	0.222	#NUM!	KLK3,PKN1
RHO GTPases activate CIT	0	0.2	#NUM!	MYL6,MYL9
RHO GTPases activate IQGAPs	0	0.167	#NUM!	CDC42
RHO GTPases Activate ROCKs	0	0.222	#NUM!	MYL6,MYL9
TP53 Regulates Metabolic Genes	0	0.186	-0.707	AKT2,COX5A,COX7A2L,G6PD,LAMTOR3,SCO1,TP53,YWHAB
Hedgehog 'on' state	0	0.163	-2.121	BOC,CUL3,PSMA6,PSMB3,PSMD11,PSMD4,PSME1,SPOP
Fructose metabolism	0	0.167	#NUM!	AKR1B1
Signaling by FGFR4	0	0.2	-1.134	BRAF,FGF18,FGF8,HRAS,KRAS,PLCG1,SHC1
RHO GTPases Activate Formins	0	0.111	-1.342	CDC42,PMF1/PMF1-BGLAP,PPP2R5D,RHOD,SKA1
RHO GTPases Activate Rhotekin and Rhophilins	0	0.143	#NUM!	RTKN
TNFR2 non-canonical NF-kB pathway	0	0.178	-1.414	BIRC2,PSMA6,PSMB3,PSMD11,PSMD4,PSME1,TNFRSF1B,TNFSF13B
RHO GTPases Activate NADPH Oxidases	0	0.188	#NUM!	NCF4,PIN1,PRKCA
NIK-->noncanonical NF-kB signaling	0	0.135	-2.236	PSMA6,PSMB3,PSMD11,PSMD4,PSME1
Regulation of TLR by endogenous ligand	0	0.154	#NUM!	CD14,SFTPD
MAPK6/MAPK4 signaling	0	0.196	-0.447	CDC42,DNAJB1,MAPKAPK5,MMP10,MMP2,PSMA6,PSMB3,PSMD11,PSMD4,PSME1
Deubiquitination	0	0.191	-1.177	ADRM1,BAP1,BECN1,BIRC2,CCNA1,CDC25A,FOXO4,KEAP1,MAT2B,MYSM1,NFKBIA,PSMA6,PSMB3,PSMD11,PSMD4,PSME1,PTRH2,RUVBL1,SMAD1,TGFB1,TP53,UCHL5,USP5,USP8,VCPIP1,ZRANB1
Nonhomologous End-Joining (NHEJ)	0	0.0588	#NUM!	MRE11
DNA Double Strand Break Response	0	0.174	1	ABL1,BAP1,MRE11,TP53
Cargo concentration in the ER	0	0.2	#NUM!	LMAN2,SERPINA1,TMED2
Nucleotide Excision Repair	0	0.195	-0.707	CETN2,CHD1L,CUL4B,POLD4,POLR2F,POLR2J,SUMO2,SUMO3
Interleukin-4 and Interleukin-13 signaling	0	0.193	-0.258	BCL2L1,IL6,IRF4,JAK2,LIF,MMP2,MMP9,PTGS2,SOCS3,TGFB1,TIMP1,TNFRSF1B,TP53,TYK2,VCAM1,VEGFA
TP53 Regulates Transcription of Cell Cycle Genes	0	0.105	#NUM!	CCNA1,TP53
Regulation of TP53 Activity through Methylation	0	0.111	#NUM!	TP53
Keratinization	0	0.159	-0.378	CAPNS1,DSG2,JUP,KRT18,LCE3B,PI3,SPINK9
Regulation of TP53 Expression and Degradation	0	0.143	#NUM!	AKT2,CCNA1,TP53
PTEN Regulation	0	0.164	-2.714	AKT2,CSNK2A1,LAMTOR3,PSMA6,PSMB3,PSMD11,PSMD4,PSME1,STUB1,TP53,WWP2
RNA polymerase II transcribes snRNA genes	0	0.154	0	NCBP1,POLR2F,POLR2J,SRRT
Mitotic Prophase	0	0.214	-0.816	PRKCA,RAB1A,RAB1B,RAB2A,SET,VRK1
Mitotic Prometaphase	0	0.13	-2.646	CETN2,CSNK2A1,MZT2A,PMF1/PMF1-BGLAP,PPP2R5D,PRKAR2B,SKA1
DNA Replication Pre-Initiation	0	0.13	-2.449	KPNA1,PSMA6,PSMB3,PSMD11,PSMD4,PSME1
Synthesis of DNA	0	0.125	-1.134	CCNA1,POLD4,PSMA6,PSMB3,PSMD11,PSMD4,PSME1
S Phase	0	0.14	-1.414	AKT2,CCNA1,CDC25A,PSMA6,PSMB3,PSMD11,PSMD4,PSME1
Cell Cycle Checkpoints	0	0.13	-2.138	CCNA1,CDC25A,HUS1,MRE11,PMF1/PMF1-BGLAP,PPP2R5D,PSMA6,PSMB3,PSMD11,PSMD4,PSME1,SKA1,TP53,YWHAB
Glucose metabolism	0	0.0882	#NUM!	ALDOA,PFKM,PPP2R5D
Lysine catabolism	0	0.2	#NUM!	DLD
Tryptophan catabolism	0	0.125	#NUM!	KYAT3
Pentose phosphate pathway	0	0.2	#NUM!	G6PD
Processing of Capped Intron-Containing Pre-mRNA	0	0.118	-1.508	HNRNPA1,HNRNPR,LSM3,NCBP1,POLR2F,POLR2J,PUF60,SNRPE,SNRPG,SRRT,YJU2
RNA Polymerase I Transcription	0	0.0714	#NUM!	POLR2F
Resolution of Abasic Sites (AP sites)	0	0.15	#NUM!	MBD4,NEIL1,POLD4
DNA Damage Reversal	0	0.167	#NUM!	ASCC1
RNA Polymerase III Transcription	0	0.0769	#NUM!	POLR2F
TRAIL signaling	0	0.125	#NUM!	FADD
Platelet Adhesion to exposed collagen	0	0.2	#NUM!	COL1A1,GP1BA
Response to elevated platelet cytosolic Ca2+	0	0.22	0	ALB,ALDOA,APOA1,CYB5R1,CYRIB,GAS6,IGF1,IGF2,MANF,PLG,PRKCA,PROS1,SCG3,SERPINA1,SERPINA3,STX4,TAGLN2,TF,TGFB1,TIMP1,VEGFA,VEGFD
Nucleosome assembly	0	0.143	#NUM!	RUVBL1
Signaling by PTK6	0	0.205	0.707	BTC,EGFR,ERBB3,GPNMB,HRAS,KRAS,PTPN1,SOCS3
Synaptic adhesion-like molecules	0	0.222	#NUM!	LRFN4,PTPRS
RET signaling	0	0.167	-1	GFRA2,PLCG1,PRKCA,SHC1
Transcriptional Regulation by VENTX	0	0.188	#NUM!	IL6,NFKB1,TP53
Transcriptional regulation by the AP-2 (TFAP2) family of transcription factors	0	0.15	#NUM!	EGFR,HSPD1,VEGFA
E3 ubiquitin ligases ubiquitinate target proteins	0	0.0909	#NUM!	PEX5,UBE2D3
Protein methylation	0	0.143	#NUM!	EEF1A1
Transcriptional regulation by RUNX3	0	0.194	-0.905	CBFB,JAG1,KRAS,NOTCH1,PSMA6,PSMB3,PSMD11,PSMD4,PSME1,TGFB1,TP53,YAP1
Regulation of RUNX1 Expression and Activity	0	0.125	#NUM!	CBFB
RUNX1 regulates megakaryocyte differentiation and platelet function	0	0.2	#NUM!	ASH2L,CBFB,GP1BA,MYL9
ESR-mediated signaling	0	0.115	0.816	CBFB,CTSD,CXCL12,EBAG9,POLR2F,POLR2J
Regulation of RUNX2 expression and activity	0	0.156	-2.646	CBFB,PSMA6,PSMB3,PSMD11,PSMD4,PSME1,STUB1
Neddylation	0	0.181	-3.153	ASB13,ASB9,COMMD9,CUL3,CUL4B,KCTD7,KEAP1,KLHL3,NPLOC4,NUB1,PSMA6,PSMB3,PSMD11,PSMD4,PSME1,SOCS3,UBE2D3
Transcriptional Regulation by E2F6	0	0.0667	#NUM!	APAF1
Nucleotide salvage	0	0.188	#NUM!	AMPD2,PUDP,UCK2
Metabolism of cofactors	0	0.167	#NUM!	COQ7,IDH1
Triglyceride metabolism	0	0.0769	#NUM!	FABP5
Interleukin-15 signaling	0	0.2	#NUM!	IL2RB,SHC1
Extra-nuclear estrogen signaling	0	0.2	0	AKT2,BTC,EGFR,HRAS,KRAS,MMP2,MMP9,SHC1
Signaling by NOTCH4	0	0.22	0.302	ADAM10,DLL4,FLT4,JAG1,NOTCH1,NOTCH2,PSMA6,PSMB3,PSMD11,PSMD4,PSME1
NR1H2 and NR1H3-mediated signaling	0	0.118	#NUM!	APOD,RXRA
TYSND1 cleaves peroxisomal proteins	0	0.2	#NUM!	SCP2
Meiotic recombination	0	0.2	#NUM!	MRE11,RAD51C
Endosomal Sorting Complex Required For Transport (ESCRT)	0	0.118	#NUM!	CHMP2A,TSG101
Iron uptake and transport	0	0.12	#NUM!	FTL,TF,TFRC
FLT3 Signaling	0	0.103	#NUM!	AKT2,HRAS,KRAS
Insertion of tail-anchored proteins into the endoplasmic reticulum membrane	0	0.214	#NUM!	SEC61B,UBL4A,VAMP2
Assembly and cell surface presentation of NMDA receptors	0	0.0833	#NUM!	CAMK2D
Chaperone Mediated Autophagy	0	0.125	#NUM!	EEF1A1,PARK7
FOXO-mediated transcription of cell death genes	0	0.111	#NUM!	FOXO4
Late endosomal microautophagy	0	0.15	#NUM!	CHMP2A,PARK7,TSG101
Transcriptional regulation of granulopoiesis	0	0.158	#NUM!	CBFB,FLI1,RXRA
FOXO-mediated transcription of cell cycle genes	0	0.0769	#NUM!	FOXO4
Transcriptional Regulation by NPAS4	0	0.176	#NUM!	ARNT,INS,MAGED1
Amino acids regulate mTORC1	0	0.111	#NUM!	LAMTOR3
Aggrephagy	0	0.0556	#NUM!	PARK7
Response of EIF2AK1 (HRI) to heme deficiency	0	0.1	#NUM!	EIF2S2
Pexophagy	0	0.125	#NUM!	PEX5
Signaling by CSF1 (M-CSF) in myeloid cells	0	0.208	-0.447	CSF1,KRAS,PIK3CG,SHC1,YES1
Transcriptional regulation of testis differentiation	0	0.143	#NUM!	SOX9
Cytoprotection by HMOX1	0	0.185	0.447	ALB,COX5A,COX7A2L,RXRA,SCO1
Heme signaling	0	0.182	#NUM!	APOA1,PGRMC2,RXRA,USP46
MyD88 dependent cascade initiated on endosome	0	0.0769	#NUM!	CD14
Germ layer formation at gastrulation	0	0.143	#NUM!	BMP4
KEAP1-NFE2L2 pathway	0	0.179	-3.162	AKT2,CSNK2A1,CUL3,KEAP1,NPLOC4,PSMA6,PSMB3,PSMD11,PSMD4,PSME1
Amyloid fiber formation	0	0.211	0	ADAM10,APCS,APOA1,HSPG2,INS,NPPA,SNCAIP,UBE2L6
GABA receptor activation	0	0.125	#NUM!	NPTN
Formation of axial mesoderm	0	0.167	#NUM!	YAP1
NFE2L2 regulating anti-oxidant/detoxification enzymes	0	0.0769	#NUM!	GSTA1
NFE2L2 regulates pentose phosphate pathway genes	0	0.143	#NUM!	G6PD
Class I MHC mediated antigen processing and presentation	0	0.214	-3.087	ASB13,ASB9,BECN1,BTK,CD14,CUL3,HERC5,HLA-C,HLA-E,KCTD7,KEAP1,KLHL3,MRC1,MRC2,NCF4,PDIA3,PSMA6,PSMB3,PSMD11,PSMD4,PSME1,SOCS3,STUB1,STX4,TAPBP,TRIM9,UBA6,UBE2D3,UBE2E3,UBE2G1,UBE2G2,UBE2H,UBE2L6,UBE3A
Kinesins	0	0.1	#NUM!	KIF22
Signaling by the B Cell Receptor (BCR)	0	0.205	-1.807	AHCYL1,BTK,DAPP1,FKBP1A,HRAS,IGHD,KRAS,NFKB1,NFKBIA,PSMA6,PSMB3,PSMD11,PSMD4,PSME1,VAV1
Ion channel transport	0	0.211	-1.414	ASPH,ATP13A1,ATP1B1,ATP1B2,CAMK2D,FKBP1B,RAF1,WNK1
Formation of WDR5-containing histone-modifying complexes	0	0.118	#NUM!	ASH2L,SGF29
Hepatic Cholestasis	0	0.202	0.784	AKT2,CD14,CSF2,CYP3A4,IL18RAP,IL1R1,IL1RAP,IL3,IL5,IL6,INS,LEP,LIF,MAP2K2,NFKB1,NFKBIA,PRKAR1A,PRKAR1B,PRKAR2B,PRKCA,RXRA,TGFB1,TNFRSF11B,TNFRSF1A,TNFRSF1B,TNFSF13B
Mitochondrial Dysfunction	0	0.221	-0.192	ATP1B1,ATP1B2,ATP5PO,BECN1,BID,CAMK2D,CAPN2,CAPNS1,COX5A,COX7A2L,CREB3L4,DLD,FIS1,GPX3,GSTA1,GSTP1,PARK7,PIK3CG,PPIF,PRKAR1A,PRKAR1B,PRKAR2B,SAMM50,SIRT3,TARDBP,TFAM,TP53
CGAS-STING Signaling Pathway	0	0.179	-1.291	ATG5,CCL26,CSF2,EIF2A,IL3,IL5,IL6,LEP,LIF,NFKB1,NFKBIA,TBK1,TFAM,TGFB1,TNFSF13B
VDR/RXR Activation	0	0.188	0.378	CD14,COL13A1,CSF2,CSNK2A1,CXCL10,IGFBP3,PRKCA,RXRA,SEMA3B
FXR/RXR Activation	0	0.149	-1.414	AKT2,APOA1,CSF2,CYP3A4,GSTA1,GSTP1,IL3,IL5,IL6,INS,LEP,LIF,NFKB1,PTGS2,RXRA,SOCS3,TGFB1,TNFSF13B
Sleep REM Signaling Pathway	0	0.169	-1.387	CREB3L4,CSF2,IL3,IL5,IL6,LEP,LIF,PDE4A,PRKAR1A,PRKAR1B,PRKAR2B,TGFB1,TNFSF13B
Cohesin Chromatin Regulation Pathway	0	0.176	0.832	IGF2,MECP2,MED10,PCDH17,PCDH9,PCDHAC2,PCDHGA10,PCDHGA12,POLR2F,POLR2J,PPP2R3A,PPP2R5D,SRA1
Histone Modification Signaling Pathway	0	0.19	0.229	BAP1,BPTF,CSNK2A1,DNMT3L,HDGFL2,ING4,MMP2,MST1,NFKB1,RIOX2,SGF29,SIRT2,SIRT3,SIRT5,SUMO3,VEGFA,VEGFD,VRK1,YWHAB
Nuclear Cytoskeleton Signaling Pathway	0	0.213	-0.5	CDH11,CDH13,CDH15,CDH2,CDH4,CDH5,CDH6,CSNK2A1,DCTN6,DDX19B,ITGA6,KIF22,LMNB2,NFKB1,YAP1,YES1
Hematoma Resolution Signaling Pathway	0	0.186	0	C3,C5,C7,CSF2,FTL,IFNGR1,IFNGR2,IL3,IL5,IL6,LEP,LIF,LRP1,MERTK,MMP10,MMP12,MMP16,MMP2,MMP9,NFKB1,PLG,SIRPA,SOCS3,SOD3,TGFB1,TNFSF13B
TR/RXR Activation	0	0.211	-1.732	AKR1C3,AKT2,ENO1,F10,LDLR,ME1,PIK3CG,RXRA,THRB,TRH,VEGFA,VEGFD
Role of BRCA1 in DNA Damage Response	0	0.12	#NUM!	ARID1A,MRE11,TP53
Activation of IRF by Cytosolic Pattern Recognition Receptors	0	0.213	-0.632	FADD,IFNA10,IFNAR1,IL6,IRF9,NFKB1,NFKBIA,PIN1,TANK,TBK1
IL-12 Signaling and Production in Macrophages	0	0.206	0.557	AKT2,ALB,APOA1,APOA2,APOD,APOL1,APOM,C3,COL1A1,CSF2,DDR2,IFNA10,IFNGR1,IGHG2,JAK2,MAP2K2,MAP2K3,MST1,NFKB1,PIK3CG,PRKCA,RAB7A,RBP4,RXRA,SERPINA1,SOCS3,TGFB1,TLR3,TYK2
Role of RIG1-like Receptors in Antiviral Innate Immunity	0	0.2	-1.342	FADD,IFNA10,NFKB1,NFKBIA,TANK,TBK1
Role of Pattern Recognition Receptors in Recognition of Bacteria and Viruses	0	0.16	-1.414	C1QC,C3,C5,CSF2,IL3,IL5,IL6,LEP,LIF,NFKB1,OAS1,PIK3CG,PRKCA,TGFB1,TLR3,TNFSF13B
Role of NFAT in Regulation of the Immune Response	0	0.221	-1.5	AKT2,BTK,CD28,CD3G,CD86,CSNK1G2,GNAQ,GNAS,HRAS,IGHD,IGHG2,KPNA1,KPNA4,KRAS,MAP2K2,NFKB1,NFKBIA,PIK3CG,PLCG1,RAF1,RALA
FcγRIIB Signaling in B Lymphocytes	0	0.186	-1.633	BTK,HRAS,IGHD,IGHG2,KRAS,PIK3CG,RALA,SHC1
LPS-stimulated MAPK Signaling	0	0.226	-1.155	CD14,CDC42,HRAS,KRAS,MAP2K2,MAP2K3,NFKB1,NFKBIA,PIK3CG,PRKCA,RAF1,RALA
NF-κB Activation by Viruses	0	0.227	-1.897	AKT2,HRAS,ITGA6,KRAS,NFKB1,NFKBIA,PIK3CG,PRKCA,RAF1,RALA
CCR5 Signaling in Macrophages	0	0.184	0	CCL3,CD3G,FAS,GNAQ,GNAS,PLCG1,PRKCA
IL-22 Signaling	0	0.217	-1.342	AKT2,IL22,IL22RA2,SOCS3,TYK2
CD40 Signaling	0	0.175	-1.633	MAP2K2,MAP2K3,NFKB1,NFKBIA,PIK3CG,PTGS2,TANK
Calcium-induced T Lymphocyte Apoptosis	0	0.167	0	CAPN2,CD3G,PLCG1,PRKCA
IL-17 Signaling	0	0.198	-1.177	AKT2,CSF2,CXCL1,DEFB4A/DEFB4B,HRAS,IL17RA,IL17RE,IL3,IL5,IL6,JAK2,KRAS,LEP,LIF,MAP2K3,MMP2,MMP9,NFKB1,PIK3CG,PTGS2,RALA,TGFB1,TNFRSF11B,TNFSF13B,VEGFA,VEGFD
Airway Pathology in Chronic Obstructive Pulmonary Disease	0	0.208	-0.816	APOD,APOM,CSF2,CXCL1,FGF18,FGF7,FGF8,IL22,IL3,IL5,IL6,LEP,LIF,MMP2,MMP9,OBP2B,RBP4,TGFB1,TNFSF13B,TSLP
4-1BB Signaling in T Lymphocytes	0	0.16	#NUM!	MAP2K2,NFKB1,NFKBIA,TNFRSF9
B Cell Activating Factor Signaling	0	0.148	#NUM!	NFKB1,NFKBIA,TNFRSF13B,TNFSF13B
IL-9 Signaling	0	0.214	#NUM!	NFKB1,PIK3CG,SOCS3
CCR3 Signaling in Eosinophils	0	0.19	-1.897	CCL26,GNAQ,GNAS,HRAS,KRAS,MAP2K2,PIK3CG,PLA2G12B,PRKCA,RAF1,RALA
CD28 Signaling in T Helper Cells	0	0.222	-2.309	AKT2,ARPC1B,ARPC3,CD28,CD3G,CD86,CDC42,MAP2K2,NFKB1,NFKBIA,PIK3CG,PLCG1,VAV1,WAS
Role of Cytokines in Mediating Communication between Immune Cells	0	0.152	#NUM!	CSF2,IFNA10,IL22,IL3,IL5,IL6,TGFB1
Mechanisms of Viral Exit from Host Cells	0	0.208	#NUM!	CHMP2A,LMNB2,PRKCA,SH3GLB1,TSG101
Reelin Signaling in Neurons	0	0.2	-3.606	AKT2,ARHGEF10,ARHGEF25,ARPC1B,ARPC3,CAMK2D,CDC42,CDH2,MAP2K2,MAP2K3,MAP3K10,MAP4K1,PIK3CG,YES1
Angiopoietin Signaling	0	0.192	-1.414	AKT2,ANGPT2,GRB14,HRAS,KRAS,NFKB1,NFKBIA,PIK3CG,RALA,TIE1
Endothelin-1 Signaling	0	0.218	-1.414	BRAF,GNAQ,GNAS,HRAS,KRAS,LCAT,NOTUM,PDIA3,PIK3CG,PLA2G12B,PLCD1,PLCG1,PNPLA2,PRKCA,PTGS2,RAF1,RALA,SHC1,SHC2
Agrin Interactions at Neuromuscular Junction	0	0.214	0	AGRN,CDC42,DAG1,EGFR,ERBB3,HRAS,KRAS,RAC3,RALA
Semaphorin Signaling in Neurons	0	0.175	#NUM!	CDC42,MET,NRP1,RAC3,RHOD,RHOG,RHOQ
Cell Cycle Regulation by BTG Family Proteins	0	0.154	#NUM!	PPP2R3A,PPP2R5D
Mitotic Roles of Polo-Like Kinase	0	0.182	#NUM!	CDC25A,PPP2R3A,PPP2R5D,TGFB1
FLT3 Signaling in Hematopoietic Progenitor Cells	0	0.173	-1.667	AKT2,CREB3L4,HRAS,KRAS,MAP2K2,PIK3CG,RAF1,RALA,SHC1
Cholecystokinin/Gastrin-mediated Signaling	0	0.224	-1.291	CDC42,EGFR,EPHA4,GNAQ,HRAS,KRAS,MAP2K2,MAP2K3,PRKCA,PTGS2,RAC3,RAF1,RALA,RHOD,RHOG,RHOQ,SHC1
RAN Signaling	0	0.222	#NUM!	KPNA1,KPNA4
DNA Methylation and Transcriptional Repression Signaling	0	0.2	#NUM!	MBD4,MECP2,TCF21,TFAM,TP53
ATM Signaling	0	0.204	0	ABL1,BID,CDC25A,CREB3L4,MRE11,NFKBIA,PPM1D,PPP2R3A,PPP2R5D,TP53
Antiproliferative Role of Somatostatin Receptor 2	0	0.2	-1.633	BRAF,HRAS,KRAS,MAP2K2,PIK3CG,RALA
Germ Cell-Sertoli Cell Junction Signaling	0	0.227	#NUM!	CDC42,CDH2,CLINT1,HRAS,ITGA6,JUP,KEAP1,KRAS,MAP2K2,MAP2K3,MAP3K10,NECTIN2,PIK3CG,RAC3,RALA,RHOD,RHOG,RHOQ,TGFB1,TNFRSF1A
Growth Hormone Signaling	0	0.22	-0.378	IGF1,IGF2,IGFALS,IGFBP3,JAK2,PIK3CG,PLCG1,PRKCA,SOCS3
Prolactin Signaling	0	0.208	-2.111	HRAS,JAK2,KRAS,MAP2K2,PIK3CG,PLCG1,PRKCA,RAF1,RALA,SHC1,SOCS3
Prostate Cancer Signaling	0	0.226	-1.604	ABL1,AKT2,CREB3L4,GSTP1,HRAS,KLK3,KRAS,MAP2K2,NFKB1,NFKBIA,PIK3CG,RAF1,RALA,TP53
Endometrial Cancer Signaling	0	0.216	-1.89	AKT2,HRAS,KRAS,MAP2K2,PIK3CG,RAF1,RALA,TP53
Primary Immunodeficiency Signaling	0	0.185	#NUM!	BTK,IGHD,IGHG2,IGLL1/IGLL5,TNFRSF13B
Type II Diabetes Mellitus Signaling	0	0.222	0.632	ADIPOQ,AKT2,INS,NFKB1,NFKBIA,PIK3CG,PRKCA,SLC27A2,SOCS3,TNFRSF11B,TNFRSF1A,TNFRSF1B
Chronic Myeloid Leukemia Signaling	0	0.217	-0.898	ABL1,AKT1S1,AKT2,BCL2L1,FAS,FZD2,FZD5,FZD7,FZD8,HNRNPA1,HRAS,JAK2,KRAS,MAP2K2,MMP9,MSI2,NFKB1,NOTCH1,NOTCH2,NOTCH3,NOTUM,PDIA3,PIK3CG,PLCD1,PLCG1,RAC3,RAF1,RALA,SET,TGFB1,TP53
ERK5 Signaling	0	0.208	-0.632	CREB3L4,CTF1,EGFR,GNAQ,HRAS,KRAS,LIF,RALA,WNK1,YWHAB
Systemic Lupus Erythematosus Signaling	0	0.179	#NUM!	AKT2,C5,C7,CD28,CD3G,CD86,HLA-C,HLA-E,HRAS,IFNA10,IGHD,IGHG2,IL6,KRAS,LSM3,PIK3CG,PLCG1,RALA,SNRPE,SNRPG,TNFSF13B
ILK Signaling	0	0.219	-1.147	AKT2,CDC42,CREB3L4,KRT18,MMP9,MYL6,MYL9,NACA,NCK2,NFKB1,PIK3CG,PPP2R3A,PPP2R5D,PTGS2,RAC3,RHOD,RHOG,RHOQ,TNFRSF1A,VEGFA,VEGFD
April Mediated Signaling	0	0.12	#NUM!	NFKB1,NFKBIA,TNFRSF13B
Retinoic acid Mediated Apoptosis Signaling	0	0.176	-0.447	APAF1,BID,FADD,IFNA10,IFNAR1,RXRA
RAC Signaling	0	0.221	-3.051	ARPC1B,ARPC3,BRK1,CDC42,HRAS,ITGA6,KRAS,MAP2K2,NFKB1,PIK3CG,PIP4K2A,PIP4K2B,RAC3,RAF1,RALA
Phospholipase C Signaling	0	0.207	-2.985	ARHGEF10,BTK,CD3G,CDC42,CREB3L4,GNAQ,GNAS,HRAS,IGHD,IGHG2,ITGA6,KRAS,MAP2K2,MYL12A,MYL6,MYL9,NFKB1,PLA2G12B,PLCD1,PLCG1,PRKCA,RAC3,RAF1,RALA,RHOD,RHOG,RHOQ,SHC1
Protein Kinase A Signaling	0	0.213	-1.3	BRAF,CAMK2D,CDC25A,CDKN3,CNGB1,CREB3L4,DCC,GNAQ,GNAS,MAP2K2,MPPED2,MYL12A,MYL6,MYL9,NFKB1,NFKBIA,NOTUM,PDE4A,PDE6D,PDIA3,PLCD1,PLCG1,PRKAR1A,PRKAR1B,PRKAR2B,PRKCA,PTGS2,PTPN1,PTPN2,PTPN4,PTPRS,RAF1,SIRPA,TGFB1,TNS2,YWHAB
B Cell Development	0	0.176	#NUM!	CD86,IGHD,IGHG2
RANK Signaling in Osteoclasts	0	0.167	-2.646	AKT2,BIRC2,MAP2K2,MAP3K10,NFKB1,NFKBIA,PIK3CG,RAF1
Regulation of IL-2 Expression in Activated and Anergic T Lymphocytes	0	0.203	-1.387	CD28,CD3G,HRAS,KRAS,MAP2K2,NFKB1,NFKBIA,PLCG1,RAF1,RALA,TGFB1,VAV1,VAV3
Granzyme A Signaling	0	0.0833	#NUM!	LMNB2,SET
Role of WNT/GSK-3β Signaling in the Pathogenesis of Influenza	0	0.171	2	CSNK1G2,FZD2,FZD5,FZD7,FZD8,IFNA10,IFNAR1
NUR77 Signaling in T Lymphocytes	0	0.209	-0.378	APAF1,CD28,CD3G,CD86,HLA-C,HLA-E,MAP2K2,PRKCA,RXRA
PKCθ Signaling in T Lymphocytes	0	0.221	-1.291	CAMK2D,CD28,CD3G,CD86,HRAS,KRAS,MAP3K10,NFKB1,NFKBIA,PIK3CG,PLCG1,RAC3,RALA,VAV1,VAV3
Role of Lipids/Lipid Rafts in the Pathogenesis of Influenza	0	0.125	#NUM!	IFNA10,IFNAR1
Role of PI3K/AKT Signaling in the Pathogenesis of Influenza	0	0.179	-1.134	AKT2,IFNA10,IFNAR1,MAP2K2,NFKB1,NFKBIA,PIK3CG
Role of Hypercytokinemia/hyperchemokinemia in the Pathogenesis of Influenza	0	0.211	1.155	CCL3,CXCL10,IFNA10,IFNAR1,IFNL3,IL5,IL6,IRF9,NFKB1,OAS1,TLR3,TYK2
Antiproliferative Role of TOB in T Cell Signaling	0	0.143	-1	CCNA1,CD28,CD3G,TGFB1
Inhibition of Angiogenesis by TSP1	0	0.222	0.447	AKT2,HSPG2,MMP9,TGFB1,TP53,VEGFA
Cyclins and Cell Cycle Regulation	0	0.2	0.816	ABL1,CCNA1,CDC25A,PPP2R3A,PPP2R5D,RAF1,TGFB1,TP53
Assembly of RNA Polymerase II Complex	0	0.167	#NUM!	POLR2F,POLR2J,TAF15
DNA Double-Strand Break Repair by Non-Homologous End Joining	0	0.2	#NUM!	MRE11
Spliceosomal Cycle	0	0.0526	#NUM!	YJU2
Role of IL-17A in Arthritis	0	0.214	#NUM!	CCL7,CXCL1,IL17RA,MAP2K2,MAP2K3,NFKB1,NFKBIA,PIK3CG,PTGS2
IL-17A Signaling in Gastric Cells	0	0.208	#NUM!	CXCL1,CXCL10,EGFR,IL17RA,NFKB1
Paxillin Signaling	0	0.172	-2.333	ARF1,ARF6,CDC42,HRAS,ITGA6,KRAS,NCK2,PIK3CG,RALA,TLN2
nNOS Signaling in Neurons	0	0.222	#NUM!	CAPN2,CAPNS1,PFKM,PRKCA
nNOS Signaling in Skeletal Muscle Cells	0	0.143	#NUM!	DAG1
ERBB Signaling	0	0.224	-1.807	BTC,CDC42,EGFR,ERBB3,HRAS,KRAS,MAP2K2,MAP2K3,NCK2,PIK3CG,PLCG1,PRKCA,RAF1,RALA,SHC1
ERB2-ERBB3 Signaling	0	0.209	-1.667	ERBB3,HRAS,KRAS,MAP2K2,PIK3CG,RAF1,RALA,SHC1,TYK2
Estrogen-mediated S-phase Entry	0	0.167	#NUM!	CCNA1,CDC25A
GADD45 Signaling	0	0.108	1	MAP2K3,NFKB1,TGFB1,TP53
GDNF Family Ligand-Receptor Interactions	0	0.222	-1.897	CDC42,GFRA2,HRAS,KRAS,MAP2K2,PIK3CG,PLCG1,RAF1,RALA,SHC1
Glucose and Glucose-1-phosphate Degradation	0	0.125	#NUM!	PGM1
NAD biosynthesis II (from tryptophan)	0	0.143	#NUM!	NMNAT1
Chondroitin Sulfate Degradation (Metazoa)	0	0.125	#NUM!	CEMIP2
Heparan Sulfate Biosynthesis (Late Stages)	0	0.214	1.414	AARS1,CES3,CHST12,CHST15,CHST2,NDST1,NOTUM,TNFAIP6,UST
Pyrimidine Ribonucleotides De Novo Biosynthesis	0	0.227	-1	CMPK1,ENTPD1,ENTPD5,NME4,NUDT15
Glutaryl-CoA Degradation	0	0.2	#NUM!	HADH,PARK7
Isoleucine Degradation I	0	0.2	#NUM!	BCAT2,DLD
Glutathione Redox Reactions I	0	0.2	#NUM!	GPX3,GSTA1,GSTP1
tRNA Splicing	0	0.136	#NUM!	MPPED2,PDE4A,PDE6D
D-myo-inositol-5-phosphate Metabolism	0	0.218	-0.688	CDC25A,DUSP23,FIG4,INPP5F,MINPP1,NUDT12,NUDT15,PHOSPHO1,PIP4K2A,PLCD1,PLCG1,PPP2R3A,PPP2R5D,PPP4C,PTPN1,PTPN2,SET,SIRPA,SOCS3
Sucrose Degradation V (Mammalian)	0	0.167	#NUM!	ALDOA
Pyridoxal 5'-phosphate Salvage Pathway	0	0.152	-2.236	AKT2,BRAF,MAP2K2,MAP2K3,PKN1
Pyrimidine Deoxyribonucleotides De Novo Biosynthesis I	0	0.188	#NUM!	CMPK1,DUT,NME4
Phospholipases	0	0.219	-0.816	LCAT,NOTUM,PDIA3,PLA2G12B,PLCD1,PLCG1,PNPLA2
Chondroitin Sulfate Biosynthesis	0	0.216	2.828	B3GAT1,B3GAT3,CHST12,CHST15,CHST2,CHST9,NDST1,UST
Dermatan Sulfate Biosynthesis	0	0.189	2.646	B3GAT1,B3GAT3,CHST12,CHST15,CHST2,NDST1,UST
Glutathione-mediated Detoxification	0	0.167	#NUM!	GSTA1,GSTP1,HPGDS
NAD Phosphorylation and Dephosphorylation	0	0.125	#NUM!	ACP2
Acetyl-CoA Biosynthesis I (Pyruvate Dehydrogenase Complex)	0	0.2	#NUM!	DLD
Dermatan Sulfate Biosynthesis (Late Stages)	0	0.161	2.236	CHST12,CHST15,CHST2,NDST1,UST
Dermatan Sulfate Degradation (Metazoa)	0	0.111	#NUM!	CEMIP2
D-myo-inositol (1,4,5,6)-Tetrakisphosphate Biosynthesis	0	0.198	-0.5	CDC25A,DUSP23,FIG4,INPP5F,MINPP1,NUDT12,NUDT15,PHOSPHO1,PPP2R3A,PPP2R5D,PPP4C,PTPN1,PTPN2,SET,SIRPA,SOCS3
Superoxide Radicals Degradation	0	0.125	#NUM!	SOD3
Serotonin Degradation	0	0.172	1.342	ADH7,B3GAT3,DHRS9,LARGE1,UGT1A6
D-myo-inositol (3,4,5,6)-tetrakisphosphate Biosynthesis	0	0.198	-0.5	CDC25A,DUSP23,FIG4,INPP5F,MINPP1,NUDT12,NUDT15,PHOSPHO1,PPP2R3A,PPP2R5D,PPP4C,PTPN1,PTPN2,SET,SIRPA,SOCS3
TCA Cycle II (Eukaryotic)	0	0.222	#NUM!	CS,DLD
3-phosphoinositide Degradation	0	0.198	-0.243	CDC25A,DUSP23,FIG4,INPP5E,INPP5F,MINPP1,NUDT12,NUDT15,PHOSPHO1,PPP2R3A,PPP2R5D,PPP4C,PTPN1,PTPN2,SET,SIRPA,SOCS3
Phenylalanine Degradation IV (Mammalian, via Side Chain)	0	0.167	#NUM!	SLC27A2
UDP-N-acetyl-D-glucosamine Biosynthesis II	0	0.2	#NUM!	GFPT1
3-phosphoinositide Biosynthesis	0	0.218	-1.147	CDC25A,DUSP23,FIG4,INPP5F,MINPP1,NUDT12,NUDT15,PHOSPHO1,PIK3CG,PIP4K2A,PIP4K2B,PPP2R3A,PPP2R5D,PPP4C,PTPN1,PTPN2,SET,SIRPA,SOCS3
Tryptophan Degradation III (Eukaryotic)	0	0.133	#NUM!	HADH,PARK7
Triacylglycerol Biosynthesis	0	0.125	#NUM!	SIRT2
Salvage Pathways of Pyrimidine Ribonucleotides	0	0.167	-2.121	AKT2,BRAF,CMPK1,MAP2K2,MAP2K3,NME4,PKN1,UCK2
Chondroitin Sulfate Biosynthesis (Late Stages)	0	0.188	2.449	CHST12,CHST15,CHST2,CHST9,NDST1,UST
Noradrenaline and Adrenaline Degradation	0	0.0952	#NUM!	ADH7,DHRS9
GDP-glucose Biosynthesis	0	0.143	#NUM!	PGM1
Fatty Acid α-oxidation	0	0.111	#NUM!	PTGS2
Ethanol Degradation II	0	0.1	#NUM!	ADH7,DHRS9
Folate Transformations I	0	0.167	#NUM!	SHMT2
Antioxidant Action of Vitamin C	0	0.22	0.905	CSF2,CSF2RB,GLRX,JAK2,LCAT,NFKB1,NFKBIA,NOTUM,PDIA3,PLA2G12B,PLCD1,PLCG1,PNPLA2
DNA damage-induced 14-3-3σ Signaling	0	0.172	0.447	AKT2,APAF1,BCL2L1,HUS1,TP53
PEDF Signaling	0	0.222	-0.905	AKT2,BCL2L1,FAS,HRAS,KRAS,NFKB1,NFKBIA,PIK3CG,PNPLA2,RAF1,RALA,TP53
Regulation of Cellular Mechanics by Calpain Protease	0	0.217	-0.378	CAPN2,CAPNS1,CCNA1,CNGB1,EGFR,HRAS,ITGA6,KRAS,RALA,TLN2
Role of p14/p19ARF in Tumor Suppression	0	0.2	#NUM!	PIK3CG,TP53
UVB-Induced MAPK Signaling	0	0.129	0	EGFR,PIK3CG,PRKCA,TP53
Vitamin-C Transport	0	0.143	#NUM!	GLRX
Oxidative Phosphorylation	0	0.107	#NUM!	ATP5PO,COX5A,COX7A2L
BER (Base Excision Repair) Pathway	0	0.2	-1.342	MAP2K2,MAP2K3,MBD4,NEIL1,TP53
HIPPO signaling	0	0.179	0.447	MST1,PPP2R3A,PPP2R5D,SMAD1,SMAD5,YAP1,YWHAB
PCP (Planar Cell Polarity) Pathway	0	0.189	2.449	FZD2,FZD5,FZD7,FZD8,ROR2,RSPO3,VANGL1
Parkinson's Signaling Pathway	0	0.153	0.688	ALDH5A1,CAMK2D,CSF2,EIF2A,GBA1,GBA3,IL3,IL5,IL6,LEP,LIF,NFKB1,PARK7,SEPTIN5,TGFB1,TLR10,TLR3,TNFSF13B,XBP1
Toll-like Receptor Signaling	0	0.12	1	CD14,MAP2K3,NFKB1,NFKBIA,TLR10,TLR3
Cell Cycle: G1/S Checkpoint Regulation	0	0.105	#NUM!	ABL1,CDC25A,TGFB1,TP53
ERK/MAPK Signaling	0	0.218	-2.837	BRAF,CREB3L4,ELK3,HRAS,ITGA6,KRAS,LAMTOR3,MAP2K2,MAPKAPK5,PIK3CG,PLA2G12B,PLCG1,PPP2R3A,PPP2R5D,PRKAR1A,PRKAR1B,PRKAR2B,PRKCA,RAC3,RAF1,RALA,SHC1,TLN2,YWHAB
Nucleotide Excision Repair Pathway	0	0.154	#NUM!	POLR2F,POLR2J
Cardiac β-adrenergic Signaling	0	0.213	0	GNAQ,GNAS,MPPED2,PDE4A,PDE6D,PPP2R3A,PPP2R5D,PRKAR1A,PRKAR1B,PRKAR2B
FGF Signaling	0	0.226	-0.535	AKT2,CREB3L4,FGF18,FGF7,FGF8,FGFR1,FGFR3,HRAS,MAP2K3,MET,PIK3CG,PLCG1,PRKCA,RAF1
Endoplasmic Reticulum Stress Pathway	0	0.167	#NUM!	ATF6,XBP1
Cell Cycle: G2/M DNA Damage Checkpoint Regulation	0	0.138	0	ABL1,PPM1D,TP53,YWHAB
GABA Receptor Signaling	0	0.154	#NUM!	ALDH5A1,AP2B1,GNAQ,GNAS
B Cell Receptor Signaling	0	0.217	-2.294	ABL1,AKT2,APBB1IP,BCL2L1,BTK,CAMK2D,CDC42,CREB3L4,DAPP1,HRAS,IGHD,IGHG2,INPP5F,KRAS,MAP2K2,MAP2K3,MAP3K10,NFKB1,NFKBIA,PIK3CG,RAF1,RALA,SHC1,VAV1,VAV3
Serotonin Receptor Signaling	0	0.227	-2.887	ADIPOQ,AKT2,BRAF,BST1,CAMK2D,CDC42,CREB3L4,F13B,GNAQ,GNAS,HRAS,HTR2A,HTR7,IL6,JAK2,KRAS,LCAT,LEP,MAP2K2,MAP2K3,MMP2,MMP9,NFKB1,NFKBIA,NOTUM,PDIA3,PIK3CG,PLA2G12B,PLAUR,PLCD1,PLCG1,PNPLA2,PRKAR1A,PRKAR1B,PRKAR2B,PRKCA,PTGS2,RAB3A,RAB4B,RAC3,RAF1,RALA,RHOD,RHOG,RHOQ,TGFB1,YAP1,YES1
Dopamine Receptor Signaling	0	0.2	#NUM!	PPP2R3A,PPP2R5D,PRKAR1A,PRKAR1B,PRKAR2B
p38 MAPK Signaling	0	0.175	0.577	CREB3L4,FADD,FAS,IL18RAP,IL1R1,IL1RAP,MAP2K3,MAP4K1,MAPKAPK5,PLA2G12B,TGFB1,TNFRSF1A,TNFRSF1B,TP53
Hypoxia Signaling in the Cardiovascular System	0	0.183	0	ARNT,CREB3L4,NFKBIA,TP53,UBE2D3,UBE2E3,UBE2G1,UBE2G2,UBE2H,UBE2L6,VEGFA
T Cell Receptor Signaling	0	0.208	-1.706	AKT1S1,AKT2,CD28,CD3G,CD86,CSF2,HLA-C,HLA-E,HRAS,ICOSLG/LOC102723996,IL5,KRAS,MAP2K2,MAP2K3,NFKB1,NFKBIA,PIK3CG,PLCG1,RAF1,RALA,VAV1,VAV3
Phagosome Maturation	0	0.194	#NUM!	CTSB,CTSD,CTSH,HLA-C,HLA-E,NAPG,RAB5A,RAB7A,RAC3,RILP,STX1B,TSG101,VAMP2
IL-7 Signaling Pathway	0	0.128	-1	AKT2,CDC25A,FOXO4,MET,PIK3CG,SHC1
Sirtuin Signaling Pathway	0	0.153	1.155	ADAM10,ATG5,BECN1,FOXO4,G6PD,GABARAPL1,HMGCS2,NFKB1,PFKM,PGK1,POLR2F,PPIF,SIRT2,SIRT3,SIRT5,SOD3,TIMM13,TP53
Neuroinflammation Signaling Pathway	0	0.199	0.539	AKT2,BIRC2,CCL3,CD200,CD86,CREB3L4,CXCL10,CXCL12,FAS,HLA-C,HLA-E,IFNA10,IFNGR1,IFNGR2,IL1R1,IL6,JAK2,KLK3,MMP9,NFKB1,PIK3CG,PLA2G12B,PLCG1,PTGS2,RAC3,TBK1,TGFB1,TGFBR3,TLR10,TLR3,TNFRSF1A,TYK2,VCAM1
Th17 Activation Pathway	0	0.208	-2.53	CD3G,CSF2,DEFB4A/DEFB4B,IL1R1,IL22,IL6,IRF4,JAK2,NFKB1,SOCS3,TYK2
NER (Nucleotide Excision Repair, Enhanced Pathway)	0	0.129	1	CETN2,POLD4,POLR2F,POLR2J
Endocannabinoid Cancer Inhibition Pathway	0	0.208	0.258	AKT1S1,AKT2,CREB3L4,EIF2A,GNAQ,MAP2K2,MAP2K3,MMP2,PIK3CG,PRKAR1A,PRKAR1B,PRKAR2B,RAF1,VEGFA,VEGFD
Apelin Liver Signaling Pathway	0	0.188	#NUM!	COL1A1,FAS,PDGFRB
Apelin Adipocyte Signaling Pathway	0	0.19	1.134	GPX3,GSTA1,GSTP1,INS,PRKAR1A,PRKAR1B,PRKAR2B,RAC3
Apelin Endothelial Signaling Pathway	0	0.224	-1.732	AKT2,ARNT,GNAQ,GNAS,HRAS,KRAS,MAP2K2,NFKB1,PIK3CG,PRKCA,RAF1,RALA,VCAM1
FAT10 Signaling Pathway	0	0.189	#NUM!	NUB1,PSMA6,PSMB3,PSMD11,PSMD4,PSME1,UBA6
Systemic Lupus Erythematosus in B Cell Signaling Pathway	0	0.216	-1.441	AKT2,BCL2L1,BTK,CD5,CSF2,FOXO4,HRAS,IFNA10,IFNAR1,IFNGR1,IFNGR2,IGHD,IGHG2,IL3,IL5,IL6,INPP5F,IRF9,JAK2,KRAS,LEP,LIF,LILRA6,LILRB3,MAP2K2,NFKB1,PIK3CG,PRKCA,RAC3,RAF1,RALA,SHC1,SHC2,TBK1,TGFB1,TLR3,TNFSF13B,TYK2,VAV1,YES1
Senescence Pathway	0	0.193	-2.502	AKT2,BRAF,CAPN2,CAPNS1,CDC25A,DLD,ELK3,FOXO4,HRAS,IL6,KRAS,MAP2K2,MAP2K3,MAPKAPK5,MRE11,NFKB1,PIK3CG,PPP2R3A,PPP2R5D,RAF1,RALA,SMAD1,SMAD5,TBK1,TGFB1,TGFBR3,TP53
Inhibition of ARE-Mediated mRNA Degradation Pathway	0	0.204	0.258	AKT2,EDC4,PAPOLG,PPP2R3A,PPP2R5D,PRKAR1A,PRKAR1B,PRKAR2B,PSMA6,PSMB3,PSMD11,PSMD4,PSME1,TIA1,TNFRSF11B,TNFRSF1A,TNFRSF1B,TNFSF13B,YWHAB
HOTAIR Regulatory Pathway	0	0.169	0	AKT2,COL1A1,COL3A1,MET,MMP10,MMP12,MMP16,MMP2,MMP9,NFKB1,NFKBIA,PIK3CG,TGFB1
Xenobiotic Metabolism AHR Signaling Pathway	0	0.149	-1.134	ALDH5A1,ARNT,GSTA1,GSTP1,IL6,NFKB1,UGT1A6
Xenobiotic Metabolism CAR Signaling Pathway	0	0.2	0.688	ALDH5A1,CHST12,CHST15,CHST2,CYP3A4,EGFR,GSTA1,GSTP1,MAP2K2,MAP2K3,NDST1,PPP2R3A,PPP2R5D,PRKCA,RXRA,SOD3,SRA1,UGT1A6,UST
Xenobiotic Metabolism PXR Signaling Pathway	0	0.202	-0.229	ALDH5A1,CAMK2D,CES1,CES3,CHST12,CHST15,CHST2,CYP3A4,GSTA1,GSTP1,NDST1,PRKAR1A,PRKAR1B,PRKAR2B,PRKCA,RXRA,SRA1,UGT1A6,UST
Kinetochore Metaphase Signaling Pathway	0	0.0909	#NUM!	PMF1/PMF1-BGLAP,PPP2R5D,SKA1
Coronavirus Replication Pathway	0	0.222	#NUM!	DDX1,HNRNPA1
Role of MAPK Signaling in Inhibiting the Pathogenesis of Influenza	0	0.222	-2.111	BRAF,CXCL10,IL6,LCAT,MAP2K2,MAP2K3,NFKB1,NFKBIA,PLA2G12B,PNPLA2,PTGS2,RAF1
