# Supplementary material for: Unveiling mechanisms underlying kidney function changes during sex hormone therapy
Source: J Clin Invest. 2025 Mar 25;135(9):e190850. doi: 10.1172/JCI190850 (PMC12043095; doi:10.1172/JCI190850)
Supplement: Supplemental data set 7 [file jci-135-190850-s240.xls]

## Sheet: Sheet0
© 2000-2024 QIAGEN. All rights reserved.
Ingenuity Canonical Pathways	-log(p-value)	Ratio	z-score	Molecules
Bladder Cancer Signaling	4.69	0.44	0.243	ERBB2,FGF12,FGF16,FGF18,FGF2,FGF22,FGF3,FGF5,FGF6,FGF7,FGF8,FGFR3,HDAC2,KRAS,MAP2K2,MAPK1,MDM2,MMP1,MMP10,MMP14,MMP16,MMP20,MMP3,MMP7,NRAS,PA2G4,PGF,RAP2A,RBL1,RRAS2,VEGFA,VEGFB,VEGFC
Regulation of Insulin-like Growth Factor (IGF) transport and uptake by IGFBPs	3.19	0.372	1.521	ADAM10,AFP,AHSG,APLP2,APOA1,APOL1,CHGB,CSF1,GZMH,IGF1,IGF2,IGFALS,IGFBP1,IGFBP3,IGFBP4,IGFBP6,ITIH2,KLK13,KLK3,KNG1,LGALS1,MGAT4A,MMP1,MSLN,MXRA8,PAPPA,PAPPA2,PCSK9,PLG,SERPINA1,SERPINC1,STC2,TIMP1,TMEM132A,TNC
Hepatic Fibrosis / Hepatic Stellate Cell Activation	2.94	0.344	#NUM!	BAMBI,CCN2,CD40LG,COL13A1,COL18A1,COL6A1,COL6A5,CSF1,CXCL9,EDN1,FAS,FGF2,FGFR1,FGFR2,FLT4,ICAM1,IFNG,IFNGR2,IGF1,IGF2,IGFBP3,IGFBP4,IL1R2,IL1RAP,IL1RAPL2,IL1RL1,IL6R,LBP,LEP,LEPR,MET,MMP1,MYL3,MYL5,MYL6B,PGF,SERPINE1,TGFB1,TIMP1,TNFRSF1B,VEGFA,VEGFB,VEGFC
Tumor Microenvironment Pathway	2.71	0.336	1.677	BAD,CSF1,CXCL12,FAS,FGF12,FGF16,FGF18,FGF2,FGF22,FGF3,FGF5,FGF6,FGF7,FGF8,ICAM1,IGF1,IGF2,IL13,IL6R,ITGA5,KRAS,LEP,LEPR,MAP2K2,MAPK1,MMP1,MMP10,MMP14,MMP16,MMP20,MMP3,MMP7,NRAS,PGF,PTGS2,RAP2A,RRAS2,TGFB1,TIAM1,TNC,VEGFA,VEGFB,VEGFC
Ketolysis	2.61	1	-1	ACAT1,ACAT2,BDH2,OXCT1
Actin Cytoskeleton Signaling	2.49	0.333	0	ACTN2,ARHGAP24,BRK1,CFL2,FGF12,FGF16,FGF18,FGF2,FGF22,FGF3,FGF5,FGF6,FGF7,FGF8,ITGA11,ITGA5,ITGA6,ITGB2,ITGB5,ITGB6,KNG1,KRAS,LBP,MAP2K2,MAPK1,MATK,MYL11,MYL3,MYL5,MYL6B,NRAS,PFN2,PTK2,RAC2,RAP2A,RDX,RRAS2,TIAM1,TIAM2,TRIO
Reversible hydration of carbon dioxide	2.43	0.636	0.378	CA1,CA12,CA2,CA3,CA4,CA6,CA9
Airway Pathology in Chronic Obstructive Pulmonary Disease	2.38	0.344	1.633	APOD,APOM,CD40LG,CD70,CNTF,FGF12,FGF16,FGF18,FGF2,FGF22,FGF3,FGF5,FGF6,FGF7,FGF8,GZMB,IFNG,IL12B,IL13,IL17A,IL25,IL31,IL36A,IL36B,LEP,LIF,LTA,MMP1,OBP2A,PAEP,TGFB1,TNFSF10,TNFSF12
Atherosclerosis Signaling	2.33	0.344	0.928	ALOX15B,ALOX5,APOA1,APOC2,APOD,APOL1,APOM,CD40LG,CLU,COL18A1,CSF1,CXCL12,ICAM1,IFNG,IL36A,IL36B,ITGB2,MMP1,MMP3,MSR1,PLA2G1B,PLA2G2C,PLA2G2D,PLAAT2,PLAAT3,PRDX6,SAA4,SELE,SELPLG,SERPINA1,TGFB1,TNFSF12
TNFR2 non-canonical NF-kB pathway	2.26	0.4	-1.414	BIRC2,BIRC3,CD40LG,LTA,PSMA1,PSMA3,PSMA7,PSMB1,PSMC5,PSMD11,PSMD6,PSMD9,PSME1,PSME2,RPS27A,TNFRSF1B,TNFSF12,UBB
Inhibition of Matrix Metalloproteases	2.23	0.462	-2.111	ADAM10,ADAM17,HSPG2,MMP1,MMP10,MMP14,MMP16,MMP20,MMP3,MMP7,THBS2,TIMP1
Hedgehog 'on' state	2.19	0.388	-2.065	CDON,DHH,HHIP,PSMA1,PSMA3,PSMA7,PSMB1,PSMC5,PSMD11,PSMD6,PSMD9,PSME1,PSME2,RPS27A,SMURF1,SMURF2,SUFU,UBB,ULK3
Signaling by FGFR1	2.11	0.395	0.243	FGF18,FGF2,FGF22,FGF3,FGF5,FGF6,FGF8,FGFR1,FGFRL1,FLRT3,KRAS,MAPK1,NRAS,PPP2R1A,RPS27A,SPRED1,UBB
ABC-family proteins mediated transport	2.07	0.4	-3	ABCC6,APOA1,EIF2S1,PSMA1,PSMA3,PSMA7,PSMB1,PSMC5,PSMD11,PSMD6,PSMD9,PSME1,PSME2,RPS27A,UBB,VCP
Retinoic acid Mediated Apoptosis Signaling	1.99	0.412	2.496	APAF1,IFNA10,IFNA14,IFNA4,IFNB1,IFNG,IRF1,PARP1,PARP16,RXRA,TNFRSF10A,TNFRSF10B,TNFSF10,TNKS
Guanine and Guanosine Salvage I	1.96	1	#NUM!	HPRT1,LACC1,PNP
Transcriptional regulation by RUNX3	1.93	0.355	-1.964	BCL2L11,BRD2,CCN2,JAG1,KAT2A,KRAS,MDM2,PSMA1,PSMA3,PSMA7,PSMB1,PSMC5,PSMD11,PSMD6,PSMD9,PSME1,PSME2,RPS27A,SMURF1,SMURF2,TGFB1,UBB
Agranulocyte Adhesion and Diapedesis	1.87	0.32	#NUM!	AOC3,C5,CCL16,CCL22,CCL24,CCL7,CD34,CXCL10,CXCL12,CXCL16,CXCL9,ICAM1,IL36A,IL36B,ITGA5,ITGB2,JAM3,MMP1,MMP10,MMP14,MMP16,MMP20,MMP3,MMP7,MYL3,MYL5,MYL6B,PODXL2,RDX,SELE,SELL,SELPLG,XCL2
Activation of Matrix Metalloproteinases	1.79	0.414	0	COL18A1,CTRB2,CTSV,MMP1,MMP10,MMP14,MMP16,MMP3,MMP7,PLG,PRSS2,TIMP1
Acetone Degradation I (to Methylglyoxal)	1.78	0.625	0	CYP2C19,CYP3A4,DHRS11,PTGR2,PTGR3
Elastic fibre formation	1.76	0.423	2.714	BMP10,EFEMP1,EMILIN3,FBLN1,FBLN5,ITGA5,ITGB5,ITGB6,MFAP2,MFAP4,TGFB1
Protein Ubiquitination Pathway	1.75	0.298	-2.714	B2M,BAG1,BIRC2,BIRC3,CRYAA/LOC102724652,DNAJB12,DNAJB13,DNAJB4,DNAJB8,DNAJC11,DNAJC15,DNAJC17,HSPA1A/HSPA1B,HSPA5,HSPA8,HSPB6,HSPH1,IFNG,MDM2,PSMA1,PSMA3,PSMA7,PSMB1,PSMC5,PSMD11,PSMD6,PSMD9,PSME1,PSME2,RPS27A,SMURF1,SMURF2,THOP1,UBA1,UBB,UBE2D2,UBE2L3,UBE2S,UBE2V2,UCHL5,USP1,USP14,USP15,USP19,USP28
Regulation of mitotic cell cycle	1.73	0.36	-1.886	CCNA2,CCNB1,CDK2,MAD2L1,PSMA1,PSMA3,PSMA7,PSMB1,PSMC5,PSMD11,PSMD6,PSMD9,PSME1,PSME2,PTTG1,RPS27A,UBB,UBE2S
Role of JAK family kinases in IL-6-type Cytokine Signaling	1.73	0.338	0.626	ADAM10,ADAM17,CNTF,CNTFR,IL6R,IRF1,LBP,LIF,MAPK1,MMP1,PGF,PIAS3,POMC,SERPINA1,SERPINA12,SERPINA3,SERPINA7,TGFB1,TIMP1,VEGFA,VEGFB,VEGFC,VIP
Transcriptional activity of SMAD2/SMAD3:SMAD4 heterotrimer	1.73	0.435	-0.333	MAPK1,PARP1,PPM1A,RBL1,RPS27A,SERPINE1,SMURF2,TGIF2,UBB,YBX1
HIF1α Signaling	1.72	0.3	0.632	ADM,BMP6,CHP1,COPS5,EDN1,FGF2,FLT4,HSPA1A/HSPA1B,HSPA5,HSPA8,IGF1,IGF2,IL17A,IL6R,KRAS,LDHA,MAP2K2,MAP2K6,MAPK1,MDM2,MET,MMP1,MMP10,MMP14,MMP16,MMP20,MMP3,MMP7,NCF2,NRAS,PGF,PRKCD,PRKCI,RAC2,RAN,RAP2A,RRAS2,SERPINE1,TGFB1,VEGFA,VEGFB,VEGFC
Fanconi Anemia Pathway	1.71	0.545	0.816	ERCC4,FANCF,FANCL,RPS27A,UBB,USP1
Synaptic Long Term Depression	1.7	0.333	0.426	CACNA2D3,CRH,GNAS,IGF1,KRAS,MAP2K2,MAPK1,NOS3,NRAS,PLA2G1B,PLA2G2C,PLA2G2D,PLAAT2,PLAAT3,PLCD3,PPM1L,PPP2R1A,PPP2R5D,PRDX6,PRKCD,PRKCI,PTPA,RAP2A,RRAS2
Cardiac Hypertrophy Signaling (Enhanced)	1.7	0.274	3.101	ATF6,CACNA2D3,CD40LG,CD70,CHP1,CNTF,CSF2RB,EDN1,FGF12,FGF16,FGF18,FGF2,FGF22,FGF3,FGF5,FGF6,FGF7,FGF8,FGFR1,FGFR2,FGFR3,FGFRL1,GNAS,HDAC2,IFNG,IFNLR1,IGF1,IL12B,IL12RB1,IL12RB2,IL13,IL15RA,IL17A,IL1R2,IL1RL1,IL25,IL2RA,IL2RG,IL31,IL31RA,IL36A,IL36B,IL5RA,IL6R,IL7R,ITGA11,ITGA5,ITGA6,ITGB2,ITGB5,ITGB6,KRAS,LEP,LIF,LTA,MAP2K2,MAP2K6,MAPK1,MPPED2,NPPA,NPPB,NRAS,PDE2A,PDE4A,PDE4C,PLCD3,PRKCD,PRKCI,PT…
O-linked glycosylation	1.69	0.352	2.065	ADAMTS13,ADAMTS15,ADAMTS5,B3GNT2,B3GNT6,B3GNT8,B4GALT5,CHST4,GALNT11,GALNT13,GALNT14,GALNT16,GALNT3,GALNT9,GCNT1,GCNT4,SEMA5B,ST6GALNAC3,THBS2
Hedgehog ligand biogenesis	1.69	0.375	-2.84	ADAM17,DHH,PSMA1,PSMA3,PSMA7,PSMB1,PSMC5,PSMD11,PSMD6,PSMD9,PSME1,PSME2,RPS27A,UBB,VCP
Role of Osteoblasts in Rheumatoid Arthritis Signaling Pathway	1.64	0.291	2.359	BMP3,BMPR1B,CD40LG,CD70,CNTF,CSNK1D,CTSD,CTSF,CTSS,CTSV,CXCL12,FRZB,IFNG,IGF1,IGF2R,IL12B,IL13,IL17A,IL25,IL31,IL36A,IL36B,IL6R,LEP,LIF,LTA,MAPK1,MMP1,MMP10,MMP14,MMP16,MMP20,MMP3,MMP7,PGF,PTGS2,SFRP4,SMURF1,SMURF2,TGFB1,TNFSF10,TNFSF12,VEGFA,VEGFB,VEGFC,WNT11,WNT16,WNT7A
RAF/MAP kinase cascade	1.6	0.291	-1.043	ACTN2,AREG,CSF2RA,CSF2RB,DUSP4,ERBB2,FGF16,FGF18,FGF2,FGF22,FGF3,FGF5,FGF6,FGF7,FGF8,FGFR1,FGFR2,FGFR3,GFRA2,IL2RA,IL2RG,IL5RA,KRAS,MAP2K2,MAPK1,MET,NCAM1,NRAS,PPP2R1A,PPP2R5D,PSMA1,PSMA3,PSMA7,PSMB1,PSMC5,PSMD11,PSMD6,PSMD9,PSME1,PSME2,PTK2,RASA1,RPS27A,SPRED1,SPTAN1,UBB
Signaling by FGFR3	1.59	0.382	-0.832	FGF16,FGF18,FGF2,FGF5,FGF8,FGFR3,GALNT3,KRAS,MAPK1,NRAS,PPP2R1A,RPS27A,UBB
Mitotic Metaphase and Anaphase	1.56	0.315	-2.268	CCNB1,CHMP4A,CHMP6,DYNLL1,MAD2L1,NDEL1,PPP2R1A,PPP2R5D,PSMA1,PSMA3,PSMA7,PSMB1,PSMC5,PSMD11,PSMD6,PSMD9,PSME1,PSME2,PTTG1,RAN,RANGAP1,RPS27A,SIRT2,SPAST,SPDL1,UBB,UBE2S,VRK1
Regulation of Apoptosis	1.55	0.387	-2.887	PSMA1,PSMA3,PSMA7,PSMB1,PSMC5,PSMD11,PSMD6,PSMD9,PSME1,PSME2,RPS27A,UBB
Signaling by TGF-beta Receptor Complex	1.55	0.387	0	BAMBI,FKBP1A,ITGB5,ITGB6,PMEPA1,RPS27A,SMURF1,SMURF2,TGFB1,UBB,UCHL5,USP15
Parkinson's Signaling Pathway	1.54	0.298	2.795	ALDH1B1,ALDH3B1,ATP6V1F,CACNA2D3,CD40LG,CD70,CNTF,FCGR1A,GPR37,HSPA5,IFNG,IL12B,IL13,IL17A,IL25,IL31,IL36A,IL36B,IL4I1,LEP,LIF,LTA,MAPK1,NDUFAF1,NDUFB8,NOS3,PPARGC1A,RPS27A,SNCA,TGFB1,TLR1,TLR10,TLR3,TNFSF10,TNFSF12,UBB,XBP1
Immunoregulatory interactions between a Lymphoid and a non-Lymphoid cell	1.53	0.307	3.053	B2M,CD1D,CD200,CD300A,CD300C,CD300LB,CD300LF,CD300LG,CD34,CD3E,CD3G,CD40LG,COLEC12,FCGR1A,ICAM1,ICAM4,ITGB2,JAML,KLRB1,KLRC1,KLRF1,LAIR1,LILRA4,OSCAR,PIANP,PILRA,SELL,SFTPD,TREM2,ULBP1,ULBP3
Signaling by NOTCH2	1.52	0.444	0.707	ADAM10,CREB1,GZMB,HES5,JAG1,JAG2,RPS27A,UBB
RAN Signaling	1.52	0.556	-1.342	KPNA2,KPNA5,RAN,RANBP1,RANGAP1
STAT3 Pathway	1.5	0.301	-0.408	BMP6,BMPR1B,CSF2RB,FGF2,FGFR1,FGFR2,FGFR3,FLT4,IFNLR1,IGF1,IGF2R,IL12RB1,IL12RB2,IL15RA,IL1R2,IL1RL1,IL2RA,IL2RG,IL31RA,IL5RA,IL6R,IL7R,KRAS,MAP2K2,MAPK1,NRAS,PIAS3,PIM1,PTPN2,RAP2A,RRAS2,SOCS7,TGFB1,VEGFA
Hereditary Breast Cancer Signaling	1.48	0.328	0.218	BMP6,CCNB1,CHEK2,FANCF,FANCL,FGF2,HDAC2,IGF1,KRAS,NRAS,PGF,RAD51D,RAP2A,RPS27A,RRAS2,SFN,TGFB1,UBB,VEGFA,VEGFB,VEGFC
Defensins	1.46	0.4	0.632	DEFB1,DEFB108B,DEFB115,DEFB119,DEFB121,DEFB136,DEFB4A/DEFB4B,PRSS2,PRSS3,TLR1
Regulation of Cellular Mechanics by Calpain Protease	1.45	0.348	-0.632	ACTN2,CCNA2,CDK2,CDKN1B,ITGA11,ITGA5,ITGA6,ITGB2,ITGB5,ITGB6,KRAS,MAPK1,NRAS,PTK2,RAP2A,RRAS2
Regulation of the Epithelial-Mesenchymal Transition Pathway	1.45	0.298	#NUM!	ADAM17,FGF12,FGF16,FGF18,FGF2,FGF22,FGF3,FGF5,FGF6,FGF7,FGF8,FGFR1,FGFR2,FGFR3,FGFRL1,FOXC2,HMGA2,ID2,JAG1,JAG2,KRAS,MAP2K2,MAP2K6,MAPK1,MET,NOTCH3,NRAS,RAP2A,RRAS2,SMURF1,TGFB1,WNT11,WNT16,WNT7A
Clathrin-mediated Endocytosis Signaling	1.44	0.294	#NUM!	AMPH,APOA1,APOC2,APOD,APOL1,APOM,CHP1,CLU,FGF12,FGF16,FGF18,FGF2,FGF22,FGF3,FGF5,FGF6,FGF7,FGF8,HSPA8,IGF1,ITGA5,ITGB2,ITGB5,ITGB6,MDM2,MET,PGF,RPS27A,SAA4,SERPINA1,SH3GLB2,SH3KBP1,TFRC,UBB,VEGFA,VEGFB,VEGFC
Effects of PIP2 hydrolysis	1.44	0.75	#NUM!	ABHD12,DGKB,PRKCD
Erythrocytes take up oxygen and release carbon dioxide	1.44	0.75	#NUM!	CA1,CA2,CA4
Signaling by NOTCH4	1.42	0.34	-1.698	ADAM10,FLT4,HES5,JAG1,KAT2A,PSMA1,PSMA3,PSMA7,PSMB1,PSMC5,PSMD11,PSMD6,PSMD9,PSME1,PSME2,RPS27A,UBB
White Adipose Tissue Browning Pathway	1.42	0.34	2.183	CACNA2D3,CAMP,CREB1,FGFR1,FGFR2,FGFR3,FGFRL1,FOXC2,GNAS,LDHA,LEP,MAPK1,NPPA,NPPB,PPARGC1A,RXRA,VEGFA
E3 ubiquitin ligases ubiquitinate target proteins	1.42	0.409	-1	PEX14,RPS27A,RTF1,SELENOS,UBB,UBE2D2,UBE2L3,UBE2V2,VCP
Mitotic Roles of Polo-Like Kinase	1.42	0.409	-1	CCNB1,CHEK2,KIF23,PPM1L,PPP2R1A,PPP2R5D,PTPA,PTTG1,TGFB1
Osteoarthritis Pathway	1.38	0.286	1.567	ADAMTS5,ADIPOQ,AGER,ALPG,C1QTNF4,CASP2,CASP7,CNMD,CREB1,DCN,FGF18,FGF2,FGF8,FGFR1,FGFR3,FRZB,IL1R2,IL1RAP,IL1RAPL2,IL1RL1,ITGA11,ITGA5,ITGA6,ITGB2,ITGB5,ITGB6,JAG1,LEP,MMP1,MMP10,MMP3,PGF,PPARGC1A,PTGS2,SERPINA12,SOX9,TGFB1,TNFRSF1B,VEGFA,VEGFB,VEGFC,WNT16
Th1 and Th2 Activation Pathway	1.37	0.302	#NUM!	CD3E,CD3G,CD40LG,CRLF2,ICAM1,IFNG,IFNGR2,IL12B,IL12RB1,IL12RB2,IL13,IL1RL1,IL24,IL25,IL2RA,IL2RG,IL31,IL6R,IRF1,ITGB2,JAG1,JAG2,KLRC1,LTA,MAP2K6,NOTCH3,TGFB1,TIMD4,TNFRSF4
Granulocyte Adhesion and Diapedesis	1.36	0.298	#NUM!	C5,CCL16,CCL22,CCL24,CCL7,CXCL10,CXCL12,CXCL16,CXCL9,ICAM1,IL1R2,IL1RAP,IL1RAPL2,IL1RL1,IL36A,IL36B,ITGB2,JAM3,MMP1,MMP10,MMP14,MMP16,MMP20,MMP3,MMP7,RDX,SELE,SELL,SELPLG,TNFRSF1B,XCL2
Role of JAK2 in Hormone-like Cytokine Signaling	1.35	0.35	1.069	BIRC3,CYP3A4,EPOR,GH1,IGF1,LEP,LEPR,PAEP,PGF,POMC,THPO,VEGFA,VEGFB,VEGFC
Antimicrobial peptides	1.34	0.385	0	BPIFA2,BPIFB1,CAMP,GNLY,PDZD11,PI3,PRSS2,PRSS3,REG3G,RNASE6
Signaling by NOTCH3	1.34	0.385	0	ADAM10,HES5,JAG1,JAG2,KAT2A,NOTCH3,RPS27A,UBB,WWC1,YBX1
Regulation of the Epithelial Mesenchymal Transition by Growth Factors Pathway	1.34	0.288	2.268	CD40LG,CD70,ERBB2,FGF12,FGF16,FGF18,FGF2,FGF22,FGF3,FGF5,FGF6,FGF7,FGF8,FGFR1,FGFR2,FGFR3,FGFRL1,FOXC2,HMGA2,ID2,IL6R,KRAS,LTA,MAP2K2,MAP2K6,MAPK1,MET,MMP1,NRAS,OCLN,RAP2A,RRAS2,SMURF1,TGFB1,TNFRSF1B,TNFSF10,TNFSF12,TNFSF18
Unfolded protein response	1.32	0.327	0	ATF6,CANX,CD82,CEBPA,DNAJA4,DNAJB12,DNAJB13,DNAJB4,DNAJB8,DNAJC11,DNAJC15,DNAJC17,HSPA1A/HSPA1B,HSPA5,HSPA8,HSPH1,VCP,XBP1
ATF6 (ATF6-alpha) activates chaperone genes	1.32	0.571	0	ATF6,HSPA5,NFYA,XBP1
mRNA Editing	1.31	1	#NUM!	A1CF,APOBEC2
NAD Biosynthesis from 2-amino-3-carboxymuconate Semialdehyde	1.31	1	#NUM!	NMNAT1,QPRT
PRPP Biosynthesis I	1.31	1	#NUM!	PRPS1,PRPS2
Glycine Biosynthesis III	1.31	1	#NUM!	AGXT,MGAT4A
S-methyl-5'-thioadenosine Degradation II	1.31	1	#NUM!	LACC1,MTAP
Glutathione Biosynthesis	1.31	1	#NUM!	GCLM,GSS
Anandamide Degradation	1.31	1	#NUM!	FAAH2,NAAA
Xanthine and Xanthosine Salvage	1.31	1	#NUM!	LACC1,PNP
Thyroid Hormone Biosynthesis	1.31	1	#NUM!	CTSD,TPO
Post-translational protein phosphorylation	1.3	0.308	1.633	ADAM10,AFP,AHSG,APLP2,APOA1,APOL1,CHGB,CSF1,IGFBP1,IGFBP3,IGFBP4,ITIH2,KNG1,LGALS1,MGAT4A,MSLN,MXRA8,PCSK9,SERPINA1,SERPINC1,STC2,TIMP1,TMEM132A,TNC
Neurexins and neuroligins	1.3	0.351	3.051	LIN7B,LRRTM1,LRRTM3,LRRTM4,NLGN1,NLGN2,NLGN4X,NLGN4Y,NRXN1,SHANK1,SYT12,SYT7,SYT9
FAT10 Signaling Pathway	1.3	0.351	-1.342	IFNG,MAP1LC3B,PSMA1,PSMA3,PSMA7,PSMB1,PSMC5,PSMD11,PSMD6,PSMD9,PSME1,PSME2,UBA1
Autism Signaling Pathway	1.29	0.28	0.905	ADSL,ALDH1B1,ALDH3B1,B2M,CACNA2D3,CAMKK1,CD40LG,CD70,CNTF,CNTNAP2,HPRT1,IFNG,IGF1,IGF2,IGF2R,IL12B,IL13,IL17A,IL25,IL31,IL36A,IL36B,KRAS,LEP,LIF,LTA,MAP2K2,MAPK1,MET,NLGN1,NLGN2,NLGN4X,NLGN4Y,NRAS,NRXN1,RAP2A,RPS6KA1,RRAS2,RXRA,TGFB1,TNFSF10,TNFSF12,WNT11,WNT16,WNT7A
Role of Chondrocytes in Rheumatoid Arthritis Signaling Pathway	1.27	0.298	1.89	ADAMTS5,CEBPA,CHP1,CXCL12,IL17A,IL1R2,IL1RAP,IL1RAPL2,IL1RL1,IL36A,IL36B,IL6R,ITGA5,LTA,MAPK1,MMP1,MMP10,MMP14,MMP16,MMP20,MMP3,MMP7,PGF,PTGS2,TNFRSF1B,VEGFA,VEGFB,VEGFC
Th2 Pathway	1.26	0.31	1.342	CD3E,CD3G,CRLF2,ICAM1,IFNG,IL12B,IL12RB1,IL12RB2,IL13,IL1RL1,IL24,IL25,IL2RA,IL2RG,IL31,ITGB2,JAG1,JAG2,NOTCH3,TGFB1,TIMD4,TNFRSF4
PI3K/AKT Signaling	1.25	0.285	1.698	BAD,CDKN1B,CSF2RB,GDF15,IFNLR1,IL12RB1,IL12RB2,IL15RA,IL1R2,IL1RL1,IL2RA,IL2RG,IL31RA,IL5RA,IL6R,IL7R,ITGA11,ITGA5,ITGA6,ITGB2,ITGB5,ITGB6,KRAS,MAP2K2,MAPK1,MDM2,NANOG,NOS3,NRAS,PPM1L,PPP2R1A,PPP2R5D,PTGS2,PTPA,RAP2A,RRAS2,SFN
TP53 Regulates Transcription of Cell Death Genes	1.25	0.4	1.414	APAF1,BCL6,CASP2,FAS,IGFBP3,TNFRSF10A,TNFRSF10B,TP53I3
PI3K Cascade	1.24	0.353	1.155	FGF16,FGF18,FGF2,FGF22,FGF3,FGF5,FGF6,FGF7,FGF8,FGFR1,FGFR2,FGFR3
Regulation of RUNX2 expression and activity	1.24	0.333	-2.324	NR3C1,PPARGC1A,PSMA1,PSMA3,PSMA7,PSMB1,PSMC5,PSMD11,PSMD6,PSMD9,PSME1,PSME2,RPS27A,SMURF1,UBB
Interleukin-4 and Interleukin-13 signaling	1.24	0.301	1	ALOX5,BCL6,CCL22,FGF2,HSPA8,ICAM1,IGHG4,IL12B,IL13,IL17A,IL2RG,IL6R,ITGB2,LBP,LIF,MMP1,MMP3,NANOG,PIM1,POMC,PTGS2,TGFB1,TIMP1,TNFRSF1B,VEGFA
Regulation of eIF4 and p70S6K Signaling	1.23	0.299	0.905	AGO2,AGO3,EIF2S1,EIF4A1,EIF4A2,EIF4EBP2,EIF4EBP3,ITGA11,ITGA5,ITGA6,ITGB2,ITGB5,ITGB6,KRAS,MAP2K2,MAPK1,NRAS,PPM1L,PPP2R1A,PPP2R5D,PTPA,RAP2A,RPS27A,RPS4X,RPS5,RRAS2
Apoptosis Signaling	1.22	0.312	0	APAF1,BAD,BCL2A1,BCL2L10,BCL2L11,BIRC2,BIRC3,CASP2,CASP7,FAS,KRAS,MAP2K2,MAPK1,NRAS,PARP1,RAP2A,RPS6KA1,RRAS2,SPTAN1,TNFRSF1B
Collagen degradation	1.21	0.342	0.832	ADAM10,ADAM17,COL13A1,COL18A1,COL6A1,COL6A5,MMP1,MMP10,MMP14,MMP20,MMP3,MMP7,PRSS2
Pathogen Induced Cytokine Storm Signaling Pathway	1.19	0.267	3.873	C5,CASP7,CCL16,CCL22,CCL24,CCL7,CD40LG,CD70,CNTF,COL13A1,COL18A1,COL6A1,COL6A5,CSF2RA,CSF2RB,CXCL10,CXCL12,CXCL16,CXCL9,FTL,GZMB,IFIH1,IFNA10,IFNA14,IFNA4,IFNB1,IFNG,IFNGR2,IL12B,IL12RB1,IL12RB2,IL13,IL17A,IL1R2,IL1RAP,IL1RAPL2,IL1RL1,IL25,IL31,IL36A,IL36B,IL6R,IRF1,LEP,LIF,LTA,MAPK1,PGF,TGFB1,TLR1,TLR10,TLR3,TNFRSF10B,TNFRSF1B,TNFSF10,TNFSF12,VEGFA,VEGFB,VEGFC,XCL2
Dermatan Sulfate Biosynthesis (Late Stages)	1.19	0.355	3.317	CHST14,CHST15,CHST3,CHST4,HS3ST1,HS3ST3B1,HS3ST4,HS6ST1,HS6ST3,SULT1C4,SULT1E1
Heparan Sulfate Biosynthesis (Late Stages)	1.18	0.333	1.941	CHST15,CHST3,CHST4,DTD2,HS3ST1,HS3ST3B1,HS3ST4,HS6ST1,HS6ST3,PPME1,PRDX6,SULT1C4,SULT1E1,TNFAIP6
CGAS-STING Signaling Pathway	1.18	0.298	2.6	ATP6V1F,CD40LG,CD70,CNTF,GJA1,ICAM1,IFNA14,IFNA4,IFNB1,IFNG,IL12B,IL13,IL17A,IL25,IL31,IL36A,IL36B,IRF1,LEP,LIF,LTA,MAP1LC3B,TGFB1,TNFSF10,TNFSF12
Role of Pattern Recognition Receptors in Recognition of Bacteria and Viruses	1.17	0.29	1.732	C5,CD40LG,CD70,CNTF,CREB1,EIF2S1,IFIH1,IFNA14,IFNA4,IFNB1,IFNG,IL12B,IL13,IL17A,IL25,IL31,IL36A,IL36B,LEP,LIF,LTA,MAPK1,PRKCD,PRKCI,TGFB1,TLR1,TLR3,TNFSF10,TNFSF12
Hematoma Resolution Signaling Pathway	1.17	0.279	-1.761	C5,C6,C7,CA1,CAT,CD40LG,CD70,CDNF,CNTF,FTL,IFNG,IFNGR2,IL12B,IL13,IL17A,IL19,IL1RL1,IL25,IL31,IL36A,IL36B,LEP,LIF,LTA,MAPK1,MMP1,MMP10,MMP14,MMP16,MMP20,MMP3,MMP7,NDUFAF1,NDUFB8,PLG,TGFB1,TNFSF10,TNFSF12,TREM2
Cellular response to hypoxia	1.16	0.326	-2.324	CA9,PSMA1,PSMA3,PSMA7,PSMB1,PSMC5,PSMD11,PSMD6,PSMD9,PSME1,PSME2,RPS27A,UBB,UBE2D2,VEGFA
Gastrin-CREB signalling pathway via PKC and MAPK	1.16	0.429	0	CREB1,KRAS,MAPK1,MMP3,NRAS,RPS6KA1
T Helper Cell Differentiation	1.14	0.32	#NUM!	BCL6,CD3E,CD3G,CD40LG,IFNG,IFNGR2,IL12B,IL12RB1,IL12RB2,IL13,IL17A,IL2RA,IL2RG,IL6R,TGFB1,TNFRSF1B
IL-27 Signaling Pathway	1.14	0.299	0.626	B2M,BECN1,C5,GZMB,IFNB1,IFNG,IFNGR2,IL12RB2,IL13,IL17A,IL1R2,IL1RAP,IL1RAPL2,IL1RL1,IRF1,MAPK1,PPARGC1A,PTGS2,TLR1,TLR10,TLR3,TNFRSF1B,TNFRSF9
Metabolism of steroid hormones	1.12	0.455	1.342	CGA,FDX2,HSD11B1,HSD17B14,POMC
NAFLD Signaling Pathway	1.12	0.281	2.744	ATF6,BCL2L11,CASP7,CD40LG,CD70,CNTF,IFNG,IL12B,IL13,IL17A,IL25,IL31,IL36A,IL36B,IL6R,LEP,LIF,LTA,PPARGC1A,PPM1L,PPP2R1A,PPP2R5D,PTGS2,PTPA,SOCS7,TGFB1,TLR1,TLR10,TLR3,TNFRSF10B,TNFRSF1B,TNFSF10,TNFSF12,XBP1
Adenine and Adenosine Salvage III	1.12	0.6	#NUM!	HPRT1,LACC1,PNP
SPINK1 General Cancer Pathway	1.1	0.344	0.302	GZMA,IL6R,KRAS,MAP2K2,MAPK1,NRAS,PRSS2,PRSS3,RAP2A,RRAS2,SPINK1
Degradation of the extracellular matrix	1.09	0.319	1.291	ADAM10,ADAM8,ADAMTS5,CTSS,CTSV,DCN,HSPG2,KLK7,MMP1,MMP10,MMP14,MMP20,MMP3,MMP7,PLG
Heparan Sulfate Biosynthesis	1.09	0.319	2.138	B3GAT1,CHST15,CHST3,CHST4,DTD2,HS3ST1,HS3ST3B1,HS3ST4,HS6ST1,HS6ST3,PPME1,PRDX6,SULT1C4,SULT1E1,TNFAIP6
SPINK1 Pancreatic Cancer Pathway	1.09	0.319	1.291	CPA1,CPA4,CPE,CPM,CTRB2,KLK10,KLK13,KLK3,KLK7,KLK8,PRSS2,PRSS3,SPINK1,TGFB1,TMPRSS15
RIPK1-mediated regulated necrosis	1.08	0.36	1	BIRC2,BIRC3,FAS,RPS27A,TNFRSF10A,TNFRSF10B,TNFSF10,UBB,UBE2L3
mTOR Signaling	1.07	0.286	0.5	DIRAS3,EIF4A1,EIF4A2,EIF4B,EIF4EBP2,EIF4EBP3,FKBP1A,KRAS,MAPK1,NRAS,PGF,PLD3,PPM1L,PPP2R1A,PPP2R5D,PRKCD,PRKCI,PTPA,RAC2,RAP2A,RPS27A,RPS4X,RPS5,RPS6KA1,RRAS2,VEGFA,VEGFB,VEGFC
Integrin cell surface interactions	1.06	0.309	0.728	COL13A1,COL18A1,COL6A1,COL6A5,COMP,HSPG2,IBSP,ICAM1,ICAM4,ITGA11,ITGA5,ITGA6,ITGB2,ITGB5,ITGB6,JAM3,TNC
Role of MAPK Signaling in the Pathogenesis of Influenza	1.06	0.309	#NUM!	CXCL10,IFNB1,IFNG,KRAS,MAP2K2,MAP2K6,MAPK1,NRAS,PLA2G1B,PLA2G2C,PLA2G2D,PLAAT2,PLAAT3,PRDX6,PTGS2,RAP2A,RRAS2
DNA damage-induced 14-3-3σ Signaling	1.04	0.345	-0.632	APAF1,BAD,CASP2,CASP7,CCNB1,CDK2,CDKN1B,CHEK2,MDM2,SFN
Phagosome Maturation	1.04	0.299	#NUM!	ATP6V1F,B2M,BET1L,CANX,CTSD,CTSF,CTSS,CTSV,DYNLL1,DYNLT3,LAMP1,NAPA,NCF2,PRDX1,PRDX5,PRDX6,RAC2,STX1B,TPO,VAMP2
Erythropoietin Signaling Pathway	1.04	0.276	-1.372	APAF1,BAD,BIRC2,BIRC3,CD40LG,CD70,CNTF,CSF2RB,EPOR,IFNG,IL12B,IL13,IL17A,IL25,IL31,IL36A,IL36B,KRAS,LEP,LIF,LTA,MAP2K2,MAPK1,MDM2,NOS3,NRAS,PRKCD,PRKCI,RAC2,RAP2A,RRAS2,TGFB1,TNFSF10,TNFSF12
HMGB1 Signaling	1.03	0.277	1.877	AGER,CD40LG,CD70,CNTF,DIRAS3,ICAM1,IFNG,IFNGR2,IL12B,IL13,IL17A,IL25,IL31,IL36A,IL36B,KAT2A,KRAS,LEP,LIF,LTA,MAP2K2,MAP2K6,MAPK1,NRAS,RAC2,RAP2A,RRAS2,SELE,SERPINE1,TGFB1,TNFRSF1B,TNFSF10,TNFSF12
FOXO-mediated transcription of oxidative stress, metabolic and neuronal genes	1.02	0.364	-1.414	ATXN3,CAT,HDAC2,IGFBP1,NR3C1,PLXNA4,POMC,PPARGC1A
VDR/RXR Activation	1.02	0.312	-0.333	CAMP,CDKN1B,CEBPA,COL13A1,CST6,CXCL10,IFNG,IGFBP1,IGFBP3,IGFBP6,IL1RL1,PRKCD,PRKCI,PSMC5,RXRA
CLEAR Signaling Pathway	1.02	0.269	-0.926	ATP6V1F,BECN1,BLOC1S3,BMP6,BMPR1B,CHP1,CREB1,CTSD,CTSF,FGF2,FGFR1,FGFR2,FGFR3,FLT4,GLA,GUSB,IGF1,IGF2R,KRAS,LAMP1,MAP4K3,MAPK1,NRAS,PPARGC1A,PPM1L,PPP2R1A,PPP2R5D,PRKCD,PRKCI,PTPA,RAP2A,RRAS2,RXRA,SFN,SGSH,SUMF1,TGFB1,TLR1,TLR10,TLR3,TNFRSF1B,VEGFA
Cachexia Signaling Pathway	1.01	0.26	1.549	AGO2,AGO3,BECN1,CASP2,CASP7,CD40LG,CD70,CNTF,CRH,EIF2S1,GDF15,GFRAL,GNAS,HSPA1A/HSPA1B,HSPA5,HSPA8,IFNG,IFNGR2,IGF1,IGFBP3,IL12B,IL13,IL17A,IL1R2,IL1RAP,IL1RAPL2,IL1RL1,IL25,IL31,IL36A,IL36B,IL6R,INHBC,LEP,LIF,LTA,MAP1LC3B,MAPK1,MSTN,MYOC,NR3C1,POMC,PRKCD,PRKCI,PSMA1,PSMA3,PSMA7,PSMB1,PSMC5,PSMD11,PSMD6,PSMD9,PSME1,PSME2,SERPINA1,TGFB1,TNFRSF1B,TNFSF10,TNFSF12,XBP1
KEAP1-NFE2L2 pathway	1	0.304	-2.668	MAP1LC3B,MUL1,PRKCD,PSMA1,PSMA3,PSMA7,PSMB1,PSMC5,PSMD11,PSMD6,PSMD9,PSME1,PSME2,RPS27A,TRIM21,UBB,VCP
NIK-->noncanonical NF-kB signaling	0.996	0.324	-2.887	PSMA1,PSMA3,PSMA7,PSMB1,PSMC5,PSMD11,PSMD6,PSMD9,PSME1,PSME2,RPS27A,UBB
Dermatan Sulfate Biosynthesis	0.996	0.324	3.464	B3GAT1,CHST14,CHST15,CHST3,CHST4,HS3ST1,HS3ST3B1,HS3ST4,HS6ST1,HS6ST3,SULT1C4,SULT1E1
Cell Cycle Checkpoints	0.987	0.278	-1.826	ABRAXAS1,CCNA2,CCNB1,CDK2,CDKN1B,CHEK2,DYNLL1,MAD2L1,MCM6,MDM2,NDEL1,PPP2R1A,PPP2R5D,PSMA1,PSMA3,PSMA7,PSMB1,PSMC5,PSMD11,PSMD6,PSMD9,PSME1,PSME2,RANGAP1,RPS27A,SFN,SPDL1,UBB,UBE2S,UBE2V2
Adrenergic Receptor Signaling Pathway (Enhanced)	0.981	0.286	-2.449	ATP6V1F,CACNA2D3,CD40LG,CD70,CNTF,GNAS,IFNG,IL12B,IL13,IL17A,IL25,IL31,IL36A,IL36B,IL4I1,LEP,LIF,LTA,PLCD3,PRKCD,PRKCI,TGFB1,TNFSF10,TNFSF12
Interleukin-1 family signaling	0.981	0.286	-1.633	ALOX5,IL13,IL1R2,IL1RAP,IL1RL1,IL36A,IL36B,MAP2K6,PELI2,PSMA1,PSMA3,PSMA7,PSMB1,PSMC5,PSMD11,PSMD6,PSMD9,PSME1,PSME2,PTPN13,PTPN2,RPS27A,SIGIRR,UBB
Synthesis, secretion, and deacylation of Ghrelin	0.974	0.417	-0.447	ACHE,GH1,GHRL,IGF1,LEP
Endoplasmic Reticulum Stress Pathway	0.974	0.417	-0.447	ATF6,CASP7,EIF2S1,HSPA5,XBP1
Hedgehog 'off' state	0.968	0.311	-1.732	GNAS,PSMA1,PSMA3,PSMA7,PSMB1,PSMC5,PSMD11,PSMD6,PSMD9,PSME1,PSME2,RPS27A,SUFU,UBB
Cytotoxic T Lymphocyte-mediated Apoptosis of Target Cells	0.965	0.368	1.633	APAF1,B2M,CASP7,CD3E,CD3G,FAS,GZMB
G alpha (s) signalling events	0.951	0.302	2	ADCYAP1,ADM,CGA,CRH,FSHB,GLP1R,GNAS,GNGT2,PDE2A,PDE4A,PDE4C,POMC,PTH2,RLN3,SCT,VIP
VEGF Family Ligand-Receptor Interactions	0.951	0.302	0	FLT4,KRAS,MAP2K2,MAPK1,NOS3,NRAS,PGF,PLA2G1B,PLA2G2D,PRKCD,PRKCI,RAP2A,RRAS2,VEGFA,VEGFB,VEGFC
Signaling by FGFR2	0.946	0.298	-0.728	ESRP1,FGF16,FGF18,FGF2,FGF22,FGF3,FGF5,FGF6,FGF7,FGF8,FGFR2,KRAS,MAPK1,NRAS,PPP2R1A,RPS27A,UBB
Role of Hypercytokinemia/hyperchemokinemia in the Pathogenesis of Influenza	0.946	0.298	1.698	AREG,CXCL10,IFNA10,IFNA14,IFNA4,IFNB1,IFNG,IFNL1,IFNL3,IFNLR1,IL12B,IL13,IL17A,IL36A,IL36B,ISG15,TLR3
Signaling by NOTCH1	0.939	0.324	0.905	ADAM10,ADAM17,DLK1,DNER,HDAC2,HES5,JAG1,JAG2,KAT2A,RPS27A,UBB
NCAM signaling for neurite out-growth	0.939	0.324	0.302	COL6A1,COL6A5,CREB1,FGFR1,GFRA2,KRAS,MAPK1,NCAM1,NRAS,PTK2,SPTAN1
Intrinsic Prothrombin Activation Pathway	0.939	0.324	-2.53	COL18A1,F10,F9,KLK10,KLK13,KLK3,KLK7,KLK8,KNG1,PROS1,SERPINC1
Transcriptional Regulatory Network in Embryonic Stem Cells	0.937	0.28	1.569	BMPR1B,FGF2,FGFR1,FGFR2,FGFR3,FGFRL1,GDF3,IGF1,IGF2,IGF2R,ISL1,KRAS,L1CAM,LIF,MAP2K2,MAPK1,NANOG,NODAL,NRAS,RAP2A,RRAS2,SET,TGFB1,WNT11,WNT16,WNT7A
Inhibition of ARE-Mediated mRNA Degradation Pathway	0.937	0.28	1.886	AGO2,AGO3,CD40LG,CD70,LTA,MAPK1,POMC,PPM1L,PPP2R1A,PPP2R5D,PSMA1,PSMA3,PSMA7,PSMB1,PSMC5,PSMD11,PSMD6,PSMD9,PSME1,PSME2,PTPA,SFN,TNFRSF1B,TNFSF10,TNFSF12,TNFSF18
LXR/RXR Activation	0.936	0.281	0.408	AHSG,APOA1,APOC2,APOD,APOL1,APOM,CCL7,CLU,IL1R2,IL1RAP,IL1RAPL2,IL1RL1,IL36A,IL36B,ITIH4,KNG1,LBP,MSR1,NR1H2,PTGS2,RXRA,SAA4,SERPINA1,TLR3,TNFRSF1B
Sleep REM Signaling Pathway	0.935	0.286	-2.132	CD40LG,CD70,CFL2,CNTF,CREB1,IFNG,IL12B,IL13,IL17A,IL25,IL31,IL36A,IL36B,LEP,LIF,LTA,MAPK1,PDE4A,RPS6KA1,TGFB1,TNFSF10,TNFSF12
Regulation of TP53 Activity through Methylation	0.927	0.444	0	CHEK2,MDM2,RPS27A,UBB
Axonal Guidance Signaling	0.925	0.253	#NUM!	ACE2,ADAM10,ADAM17,ADAM29,ADAM8,ADAMDEC1,ADAMTS13,ADAMTS15,ADAMTS5,BMP10,BMP3,BMP6,CFL2,CHP1,COPS5,CXCL12,DPYSL5,EFNA3,EPHA6,EPHA7,ERBB2,GDF7,GNAS,HHIP,IGF1,ITGA11,ITGA5,ITGA6,ITGB2,ITGB5,ITGB6,KRAS,L1CAM,MAP2K2,MAPK1,MET,MMP1,MMP10,MMP14,MMP16,MMP20,MMP3,MMP7,MYL11,MYL3,MYL5,MYL6B,NRAS,NTF4,PAPPA,PAPPA2,PFN2,PGF,PLCD3,PLXNA1,PRKCD,PRKCI,PTK2,RAC2,RAP2A,RASA1,RASSF5,RRAS2,SEMA4F,SEMA6C,SLIT1,SUFU…
Degradation of beta-catenin by the destruction complex	0.905	0.304	-3.207	PPP2R1A,PPP2R5D,PSMA1,PSMA3,PSMA7,PSMB1,PSMC5,PSMD11,PSMD6,PSMD9,PSME1,PSME2,RPS27A,UBB
DNA Replication Pre-Initiation	0.905	0.304	-2.673	MCM6,PSMA1,PSMA3,PSMA7,PSMB1,PSMC5,PSMD11,PSMD6,PSMD9,PSME1,PSME2,RPS27A,UBB,UBE2S
Role of Cytokines in Mediating Communication between Immune Cells	0.905	0.304	#NUM!	IFNA10,IFNA14,IFNA4,IFNB1,IFNG,IFNL1,IL12B,IL13,IL17A,IL24,IL25,IL36A,IL36B,TGFB1
Non-Small Cell Lung Cancer Signaling	0.905	0.304	0.333	BAD,ERBB2,FHIT,HDAC2,KRAS,MAP2K2,MAPK1,NRAS,PA2G4,RAP2A,RASSF5,RBL1,RRAS2,RXRA
The citric acid (TCA) cycle and respiratory electron transport	0.9	0.333	-1	FAHD1,FH,GLO1,HAGH,LDHA,MPC1,PDP1,RXRA,SLC16A3
Sensory perception of taste	0.898	0.667	#NUM!	SCN2B,SCN4B
Epithelial-Mesenchymal Transition (EMT) during gastrulation	0.898	0.667	#NUM!	FGFR1,OCLN
Embryonic Stem Cell Differentiation into Cardiac Lineages	0.898	0.667	#NUM!	ISL1,NANOG
Bupropion Degradation	0.898	0.667	#NUM!	CYP2C19,CYP3A4
Sphingosine and Sphingosine-1-phosphate Metabolism	0.898	0.667	#NUM!	ASAH2,NAAA
Creatine-phosphate Biosynthesis	0.898	0.667	#NUM!	CKB,CKM
Tetrahydrofolate Salvage from 5,10-methenyltetrahydrofolate	0.898	0.667	#NUM!	MTHFD1,MTHFD2
Methylglyoxal Degradation I	0.898	0.667	#NUM!	GLO1,HAGH
Inosine-5'-phosphate Biosynthesis II	0.898	0.667	#NUM!	ADSL,PAICS
Ceramide Degradation	0.898	0.667	#NUM!	ASAH2,NAAA
Adenine and Adenosine Salvage I	0.898	0.667	#NUM!	LACC1,PNP
Metabolism of amine-derived hormones	0.891	0.5	#NUM!	CGA,TPH1,TPO
Ketogenesis	0.891	0.5	#NUM!	ACAT1,ACAT2,BDH2
IL-17 Signaling	0.889	0.267	2.535	CCL22,CD40LG,CD70,CNTF,DEFB1,DEFB108B,DEFB115,DEFB119,DEFB4A/DEFB4B,IFNG,IL12B,IL13,IL17A,IL25,IL31,IL36A,IL36B,KRAS,LEP,LIF,LTA,MAP2K6,MAPK1,MMP3,NRAS,PGF,PTGS2,RAP2A,RRAS2,TGFB1,TNFSF10,TNFSF12,VEGFA,VEGFB,VEGFC
FGF Signaling	0.889	0.29	1.886	CREB1,FGF12,FGF16,FGF18,FGF2,FGF22,FGF3,FGF5,FGF6,FGF7,FGF8,FGFR1,FGFR2,FGFR3,FGFRL1,MAP2K6,MAPK1,MET
Role of Macrophages, Fibroblasts and Endothelial Cells in Rheumatoid Arthritis	0.888	0.257	0.832	C5,CEBPA,CHP1,CREB1,CSF1,CSNK1D,CXCL12,FCGR1A,FGF2,FRZB,ICAM1,IGHG4,IL17A,IL1R2,IL1RAP,IL1RAPL2,IL1RL1,IL36A,IL36B,IL6R,IL7,KRAS,LTA,MAP2K2,MAP2K6,MAPK1,MIF,MMP1,MMP3,NRAS,PGF,PLCD3,PRKCD,PRKCI,PRSS2,PRSS3,RAP2A,RRAS2,RYK,SELE,SFRP4,TGFB1,TLR1,TLR10,TLR3,TNFRSF1B,TRAF4,VEGFA,VEGFB,VEGFC,WNT11,WNT16,WNT7A
Neuregulin Signaling	0.888	0.282	-0.258	ADAM17,AREG,BAD,CDKN1B,DCN,ERBB2,ITGA11,ITGA5,ITGA6,ITGB2,ITGB5,ITGB6,KRAS,MAP2K2,MAPK1,MATK,NRAS,PICK1,PRKCD,PRKCI,RAP2A,RRAS2
Extracellular matrix organization	0.887	0.288	0.229	CEACAM8,COL18A1,COL6A1,COL6A5,COMP,DCN,FGF2,HSPG2,IBSP,ITGA5,ITGA6,ITGB5,ITGB6,MATN4,NCAM1,NRXN1,SERPINE1,TGFB1,TNC
Mitotic G2-G2/M phases	0.887	0.286	-1.789	CCNA2,CCNB1,CDK2,CSNK1D,DYNLL1,HAUS1,PPME1,PPP2R1A,PSMA1,PSMA3,PSMA7,PSMB1,PSMC5,PSMD11,PSMD6,PSMD9,PSME1,PSME2,RPS27A,UBB
Multiple Sclerosis Signaling Pathway	0.88	0.268	3.656	C5,C6,C7,CD40LG,CD70,CNTF,FAS,IFNG,IFNGR2,IL12B,IL13,IL17A,IL25,IL2RA,IL31,IL36A,IL36B,IL7R,IRF1,LEP,LIF,LTA,MAPK1,MASP1,PARP1,PARP16,TGFB1,TLR1,TLR10,TLR3,TNFSF10,TNFSF12,TNKS
Signaling by FGFR4	0.867	0.314	-2.111	FGF16,FGF18,FGF2,FGF6,FGF8,KRAS,MAPK1,NRAS,PPP2R1A,RPS27A,UBB
Signaling by BMP	0.866	0.35	1.89	AMH,BMP10,BMPR1B,CER1,GREM2,SMURF1,SMURF2
Deubiquitination	0.859	0.265	-1	ABRAXAS1,ATXN3,BECN1,BIRC2,BIRC3,CCNA2,IFIH1,JOSD1,KAT2A,MDM2,MUL1,PSMA1,PSMA3,PSMA7,PSMB1,PSMC5,PSMD11,PSMD6,PSMD9,PSME1,PSME2,RAD23A,RAD23B,RPS27A,RUVBL1,SMURF2,STAMBP,TGFB1,TNKS,UBB,UCHL5,USP14,USP15,USP19,USP28,VCP
Docosahexaenoic Acid (DHA) Signaling	0.854	0.265	0.169	ADAM10,APAF1,BAD,BCL2A1,BIRC3,BMP6,CASP7,CAT,CREB1,FABP3,FABP4,FAS,FGF2,GNAS,IGF1,MAP2K2,MAPK1,PLA2G1B,PLA2G2C,PLA2G2D,PLAAT2,PLAAT3,PLCD3,PRDX6,PRKCD,PRKCI,PTGS2,RXRA,SYT12,SYT13,SYT7,SYT9,TGFB1,TNFRSF1B,VEGFA
Xenobiotic Metabolism CAR Signaling Pathway	0.854	0.274	2.746	ALDH1B1,ALDH3B1,CHST15,CHST3,CHST4,CYP2C19,CYP3A4,HS3ST1,HS3ST3B1,HS3ST4,HS6ST1,HS6ST3,MAP2K2,MAP2K6,MAPK1,PPARGC1A,PPM1L,PPP2R1A,PPP2R5D,PRKCD,PRKCI,PTPA,RXRA,SCAND1,SULT1C4,SULT1E1
Cell Cycle Regulation by BTG Family Proteins	0.847	0.385	#NUM!	CDK2,PPM1L,PPP2R1A,PPP2R5D,PTPA
NOD1/2 Signaling Pathway	0.845	0.266	3.307	BIRC2,BIRC3,CD40LG,CD70,CNTF,HSPA1A/HSPA1B,HSPA5,HSPA8,IFNA10,IFNA14,IFNA4,IFNB1,IFNG,IL12B,IL13,IL17A,IL25,IL31,IL36A,IL36B,LEP,LIF,LTA,MAP2K2,MAP2K6,MAPK1,TGFB1,TLR1,TLR10,TLR3,TNFSF10,TNFSF12,TNFSF18
MAPK6/MAPK4 signaling	0.842	0.294	#NUM!	AGO2,AGO3,MMP10,PSMA1,PSMA3,PSMA7,PSMB1,PSMC5,PSMD11,PSMD6,PSMD9,PSME1,PSME2,RPS27A,UBB
Systemic Lupus Erythematosus in T Cell Signaling Pathway	0.84	0.267	0	B2M,BCL6,CASP2,CASP7,CD3E,CD3G,CD40LG,CD70,CHP1,CREB1,DIRAS3,FAS,IL12B,IL17A,KRAS,LEP,LEPR,MAP2K2,MAP2K6,MAPK1,NOS3,NRAS,PPM1L,PPP2R1A,PPP2R5D,PTK2,PTPA,RAC2,RAP2A,RDX,RRAS2,SELPLG
Circadian Clock	0.84	0.333	0.816	CREB1,CSNK1D,NR1D1,NR3C1,PPARGC1A,RPS27A,RXRA,UBB
Macroautophagy	0.84	0.333	-1.414	ATG4A,ATG4B,BECN1,CHMP4A,CHMP6,DYNLL1,GABARAPL2,MAP1LC3B
Death Receptor Signaling	0.839	0.291	2.5	APAF1,BIRC2,BIRC3,CASP2,CASP7,FAS,PARP1,PARP16,SPTAN1,TNFRSF10A,TNFRSF10B,TNFRSF1B,TNFRSF21,TNFSF10,TNFSF12,TNKS
Metabolism of water-soluble vitamins and cofactors	0.822	0.321	1	BTD,CYB5A,CYB5R3,GPHN,PC,PDZD11,TCN1,TCN2,VNN2
Airway Inflammation in Asthma	0.822	0.321	#NUM!	IFNG,IFNGR2,IL12B,IL13,IL17A,IL25,PRG2,RNASE2,TGFB1
PIP3 activates AKT signaling	0.814	0.271	0.392	AREG,BAD,CDKN1B,CREB1,ERBB2,FGF16,FGF18,FGF2,FGF22,FGF3,FGF5,FGF6,FGF7,FGF8,FGFR1,FGFR2,FGFR3,IL1RAP,IL1RL1,MAPK1,MDM2,MET,PPP2R1A,PPP2R5D,RAC2,TRAT1
GABAergic Receptor Signaling Pathway (Enhanced)	0.809	0.312	1.265	CACNA2D3,CNTNAP2,GABBR2,GLUD1,GPHN,NLGN1,NLGN2,NLGN4X,NLGN4Y,NRXN1
Chondroitin Sulfate Biosynthesis (Late Stages)	0.809	0.312	3.162	CHST15,CHST3,CHST4,HS3ST1,HS3ST3B1,HS3ST4,HS6ST1,HS6ST3,SULT1C4,SULT1E1
DHCR24 Signaling Pathway	0.807	0.273	1.225	AHSG,APOA1,APOC2,APOD,APOL1,APOM,CLU,IGF1,ITIH4,KNG1,KRAS,MDM2,NLGN1,NR1H2,NRAS,POMC,PRKCD,PRKCI,RAP2A,RRAS2,RXRA,SAA4,SERPINA1,SOX9
Arachidonic acid metabolism	0.804	0.353	1.633	ALOX15B,ALOX5,CYP2C19,DPEP2,FAAH2,PTGS2
NR1H2 and NR1H3-mediated signaling	0.804	0.353	2.449	AGO2,AGO3,APOC2,APOD,NR1H2,RXRA
Endosomal Sorting Complex Required For Transport (ESCRT)	0.804	0.353	-1.633	CHMP4A,CHMP6,RPS27A,SNF8,UBB,VPS25
Opioid Signalling	0.801	0.306	0.905	CAMKK1,CREB1,GNGT2,KPNA2,MAPK1,PDE4A,PDE4C,POMC,PPP2R1A,PPP2R5D,PRKCD
Neuroprotective Role of THOP1 in Alzheimer's Disease	0.8	0.275	-0.943	CFD,CREB1,CTRB2,GZMA,GZMB,HGFAC,IFNG,KLK10,KLK3,KLK7,KLK8,KNG1,MASP1,NFYA,PLG,PRSS2,PRSS22,PRSS3,SERPINA3,THOP1,TMPRSS11A,TMPRSS15
Extra-nuclear estrogen signaling	0.795	0.3	0	AREG,CAV2,CDKN1B,CREB1,GNGT2,KRAS,MAPK1,MMP3,MMP7,NOS3,NRAS,PTK2
Cyclins and Cell Cycle Regulation	0.795	0.3	1.667	CCNA2,CCNB1,CDK2,CDKN1B,HDAC2,PA2G4,PPM1L,PPP2R1A,PPP2R5D,PTPA,RBL1,TGFB1
RAC Signaling	0.792	0.279	0.577	BRK1,CFL2,ITGA11,ITGA5,ITGA6,ITGB2,ITGB5,ITGB6,KRAS,MAP2K2,MAPK1,NCF2,NRAS,PRKCI,PTK2,RAC2,RAP2A,RRAS2,TIAM1
Class B/2 (Secretin family receptors)	0.789	0.292	1.387	ADCYAP1,ADM,CRCP,CRH,DHH,GLP1R,GNAS,GNGT2,PTH2,SCT,VIP,WNT11,WNT16,WNT7A
Synthesis of DNA	0.788	0.286	-2.5	CCNA2,CDK2,MCM6,PSMA1,PSMA3,PSMA7,PSMB1,PSMC5,PSMD11,PSMD6,PSMD9,PSME1,PSME2,RPS27A,UBB,UBE2S
BAG2 Signaling Pathway	0.788	0.286	0	ATXN3,HSPA1A/HSPA1B,HSPA5,HSPA8,MAPK1,MDM2,PSMA1,PSMA3,PSMA7,PSMB1,PSMC5,PSMD11,PSMD6,PSMD9,PSME1,PSME2
Interleukin-7 signaling	0.786	0.4	1	CRLF2,IL2RG,IL7,IL7R
Peptide hormone biosynthesis	0.786	0.4	1	CGA,FSHB,INHBC,POMC
Unfolded Protein Response (UPR)	0.786	0.4	-1	ATF6,EIF2S1,HSPA5,XBP1
Surfactant metabolism	0.786	0.4	2	CSF2RA,CSF2RB,DMBT1,SFTPD
Cell Cycle Control of Chromosomal Replication	0.786	0.4	1	CDK2,CDK20,CHEK2,MCM6
Isoleucine Degradation I	0.786	0.4	0	ACAD8,ACAT1,ACAT2,BCAT2
Regulation of TP53 Expression and Degradation	0.777	0.333	-0.378	CCNA2,CDK2,CHEK2,MDM2,PPP2R1A,RPS27A,UBB
Aldosterone Signaling in Epithelial Cells	0.755	0.273	-1.89	AHCY,CCDC51,CRYAA/LOC102724652,DNAJB12,DNAJB13,DNAJB4,DNAJB8,DNAJC11,DNAJC15,DNAJC17,HSPA1A/HSPA1B,HSPA5,HSPA8,HSPB6,HSPH1,KRAS,MAP2K2,MAPK1,PLCD3,PRKCD,PRKCI
Chaperone Mediated Autophagy Signaling Pathway	0.745	0.26	-0.174	ATP6V1F,BAG1,CD3E,CD3G,CHP1,EEF1A1,EIF4A1,GFAP,HDAC2,HSPA1A/HSPA1B,HSPA5,HSPA8,HSPBP1,IL17A,MAPK1,MDM2,METTL21C,MMP1,MMP10,MMP14,MMP16,MMP20,MMP3,MMP7,NOS3,PSMA1,PSMA3,PSMA7,PSMB1,PSME1,PSME2,SNCA,USP19
Chondroitin Sulfate Biosynthesis	0.739	0.297	3.317	B3GAT1,CHST15,CHST3,CHST4,HS3ST1,HS3ST3B1,HS3ST4,HS6ST1,HS6ST3,SULT1C4,SULT1E1
Lipid Antigen Presentation by CD1	0.738	0.357	1.342	B2M,CANX,CD1D,CD3E,CD3G
Estrogen Biosynthesis	0.738	0.357	0.447	AKR1C3,CYP2C19,CYP3A4,DHRS11,HSD17B14
Apelin Cardiac Fibroblast Signaling Pathway	0.738	0.357	0.447	ACE2,CCN2,NOS3,SERPINE1,TGFB1
BEX2 Signaling Pathway	0.736	0.286	1.069	BAD,BEX2,ERBB2,ITGB6,KLK3,LGALS1,PGF,PPM1L,PPP2R1A,PPP2R5D,PTPA,VEGFA,VEGFB,VEGFC
Wound Healing Signaling Pathway	0.726	0.253	1.508	CD40LG,CD70,CNTF,COL13A1,COL18A1,COL6A1,COL6A5,FGF2,FGF7,FGFR2,IFNG,IFNGR2,IL12B,IL13,IL17A,IL1R2,IL1RAP,IL1RAPL2,IL1RL1,IL25,IL31,IL36A,IL36B,ITGA6,KRAS,LEP,LIF,LTA,MAP2K2,MAP2K6,MAPK1,MMP1,MMP10,NRAS,PGF,RAP2A,RRAS2,TGFB1,TNFRSF1B,TNFSF10,TNFSF12,VEGFA,VEGFB,VEGFC
Erythrocytes take up carbon dioxide and release oxygen	0.724	0.429	#NUM!	CA1,CA2,CA4
Ketone body metabolism	0.724	0.429	#NUM!	ACAT1,BDH2,OXCT1
Protein methylation	0.724	0.429	#NUM!	EEF1A1,HSPA8,VCP
Transcriptional regulation of testis differentiation	0.724	0.429	#NUM!	AMH,DHH,SOX9
NAD biosynthesis II (from tryptophan)	0.724	0.429	#NUM!	KYNU,NMNAT1,QPRT
γ-glutamyl Cycle	0.724	0.429	#NUM!	CHAC2,GCLM,GSS
Interferon Signaling	0.713	0.333	0	IFNB1,IFNG,IFNGR2,IRF1,ISG15,PTPN2
HGF Signaling	0.705	0.271	0	CDK2,ELF5,ITGA11,ITGA5,ITGA6,ITGB2,ITGB5,ITGB6,KRAS,MAP2K2,MAPK1,MET,NRAS,PRKCD,PRKCI,PTGS2,PTK2,RAP2A,RRAS2
Neutrophil degranulation	0.698	0.244	0.808	ADAM10,ADAM8,AHSG,ALDH3B1,ALOX5,APAF1,ARMC8,ARSA,AZU1,B2M,CAMP,CAT,CCT8,CD300A,CD68,CEACAM3,CEACAM8,CFD,CHI3L1,CLEC12A,CLEC4D,COTL1,CPPED1,CTSD,CTSS,CYB5R3,DOCK2,DYNLL1,EEF1A1,FCAR,FTL,GHDC,GLA,GUSB,HSPA1A/HSPA1B,HSPA8,IGF2R,ITGB2,JUP,KRT1,LAIR1,LAMP1,LGALS3,MAPK1,MIF,NRAS,OSCAR,PA2G4,PAFAH1B2,PNP,PRDX4,PRDX6,PRG2,PRG3,PRKCD,PRSS2,PRSS3,PSMB1,PSMD11,PSMD6,RAB37,RNASE2,S100P,SELL,SERPINA1,SERPINA3…
Interleukin-6 family signaling	0.698	0.318	1.134	CNTF,CNTFR,CRLF1,IL31,IL31RA,IL6R,LIF
Generic Transcription Pathway	0.693	0.276	2	HDAC2,KAT2A,NOTCH3,NR1D1,NR1H2,NR3C1,RORB,RXRA,ZNF10,ZNF180,ZNF263,ZNF334,ZNF41,ZNF560,ZNF566,ZNF774
Detoxification of Reactive Oxygen Species	0.689	0.308	-1.414	CAT,GSR,NCF2,NCF4,PRDX1,PRDX3,PRDX5,PRDX6
Toll-like Receptor Signaling	0.686	0.28	-0.707	IL12B,IL1RL1,IL36A,IL36B,LBP,MAP2K6,MAPK1,RPS27A,SIGIRR,TLR1,TLR10,TLR3,TRAF4,UBB
Hepatic Cholestasis	0.684	0.256	1.219	CCL24,CD40LG,CD70,CHP1,CNTF,CYP3A4,IFNG,IL12B,IL13,IL17A,IL1R2,IL1RAP,IL1RAPL2,IL1RL1,IL25,IL31,IL36A,IL36B,IL6R,LBP,LEP,LIF,LTA,MAP2K2,MAPK1,NR1H2,PRKCD,PRKCI,RXRA,TGFB1,TNFRSF1B,TNFSF10,TNFSF12
Tight Junction Signaling	0.682	0.265	#NUM!	BET1L,CEBPA,JAM3,MYL3,MYL5,MYL6B,NAPA,NECTIN1,NECTIN3,OCLN,PPM1L,PPP2R1A,PPP2R5D,PRKCI,PTPA,SMURF1,SPTAN1,STX1B,TGFB1,TIAM1,TNFRSF1B,VAMP2
Signaling by Type 1 Insulin-like Growth Factor 1 Receptor (IGF1R)	0.669	0.364	-1	IGF1,IGF2,KRAS,NRAS
Mitotic G1 phase and G1/S transition	0.665	0.268	-2	CCNA2,CCNB1,CDK2,CDKN1B,DYRK1A,PPP2R1A,PSMA1,PSMA3,PSMA7,PSMB1,PSMC5,PSMD11,PSMD6,PSMD9,PSME1,PSME2,RBL1,RPS27A,UBB
Carboxyterminal post-translational modifications of tubulin	0.665	0.5	#NUM!	SVBP,TTLL12
Alpha-protein kinase 1 signaling pathway	0.665	0.5	#NUM!	RPS27A,UBB
Prednisone ADME	0.665	0.5	#NUM!	CYP3A4,HSD11B1
Heme Degradation	0.665	0.5	#NUM!	BLVRA,BLVRB
γ-linolenate Biosynthesis II (Animals)	0.665	0.5	#NUM!	CYB5A,CYB5R3
Histidine Degradation III	0.665	0.5	#NUM!	MTHFD1,MTHFD2
Lysine Degradation V	0.665	0.5	#NUM!	AADAT,PIPOX
Rapoport-Luebering Glycolytic Shunt	0.665	0.5	#NUM!	BPGM,MINPP1
PTEN Regulation	0.66	0.269	-2.138	AGO2,AGO3,HDAC2,MAPK1,PSMA1,PSMA3,PSMA7,PSMB1,PSMC5,PSMD11,PSMD6,PSMD9,PSME1,PSME2,RPS27A,SCMH1,TNKS,UBB
Altered T Cell and B Cell Signaling in Rheumatoid Arthritis	0.654	0.27	#NUM!	CD3E,CD3G,CD40LG,CD79B,CSF1,FAS,IFNG,IGHG4,IL12B,IL17A,IL36A,IL36B,LTA,TGFB1,TLR1,TLR10,TLR3
NR1D1 (REV-ERBA) represses gene expression	0.653	1	#NUM!	NR1D1
L-dopachrome Biosynthesis	0.653	1	#NUM!	TYRP1
S-methyl-5-thio-α-D-ribose 1-phosphate Degradation	0.653	1	#NUM!	MRI1
Uridine-5'-phosphate Biosynthesis	0.653	1	#NUM!	DHODH
4-hydroxyproline Degradation I	0.653	1	#NUM!	HOGA1
Glycerol-3-phosphate Shuttle	0.653	1	#NUM!	GPD1
Melatonin Degradation II	0.653	1	#NUM!	IL4I1
Adenine and Adenosine Salvage VI	0.653	1	#NUM!	ADK
Citrulline Degradation	0.653	1	#NUM!	OTC
4-hydroxybenzoate Biosynthesis	0.653	1	#NUM!	TAT
4-hydroxyphenylpyruvate Biosynthesis	0.653	1	#NUM!	TAT
N-acetylglucosamine Degradation I	0.653	1	#NUM!	GNPDA1
Role of MAPK Signaling in Promoting the Pathogenesis of Influenza	0.649	0.271	0.775	ATP6V1F,BECN1,KRAS,MAP2K2,MAP2K6,MAPK1,NRAS,PLA2G1B,PLA2G2C,PLA2G2D,PLAAT2,PLAAT3,PRDX6,PTGS2,RAP2A,RRAS2
Interleukin-12 family signaling	0.644	0.333	1.342	CANX,CRLF1,IL12B,IL12RB1,IL12RB2
SUMOylation of chromatin organization proteins	0.644	0.333	-1.342	HDAC2,L3MBTL2,SATB1,SCMH1,SUMO2
NRF2-mediated Oxidative Stress Response	0.635	0.254	-1.342	CAT,CCT7,CLPP,CYP2C19,CYP3A4,DNAJA4,DNAJB12,DNAJB13,DNAJB4,DNAJB8,DNAJC11,DNAJC15,DNAJC17,ERP29,FTL,GCLM,GSR,KRAS,MAP2K2,MAP2K6,MAPK1,NRAS,PRDX1,PRKCD,PRKCI,RAP2A,RRAS2,UBB,USP14,VCP
LPS/IL-1 Mediated Inhibition of RXR Function	0.635	0.254	-1.387	ALDH1B1,ALDH3B1,APOC2,CAT,CHST15,CHST3,CHST4,CYP2C19,CYP3A4,FABP3,FABP4,HS3ST1,HS3ST3B1,HS3ST4,HS6ST1,HS6ST3,IL1R2,IL1RAP,IL1RAPL2,IL1RL1,IL36A,IL36B,IL4I1,LBP,NR1H2,PPARGC1A,RXRA,SULT1C4,SULT1E1,TNFRSF1B
Phospholipase C Signaling	0.634	0.252	0	BLNK,CD3E,CD3G,CD79B,CHP1,CREB1,DIRAS3,GNAS,GRAP2,HDAC2,IGHG4,ITGA11,ITGA5,ITGA6,ITGB2,ITGB5,ITGB6,KRAS,MAP2K2,MAPK1,MYL11,MYL3,MYL5,MYL6B,NRAS,PLA2G1B,PLA2G2D,PLCD3,PLD3,PRKCD,PRKCI,RAC2,RAP2A,RRAS2
Toll Like Receptor 3 (TLR3) Cascade	0.632	0.316	0.816	BIRC2,BIRC3,RPS27A,TLR3,UBB,UBE2D2
TP53 Regulates Transcription of Cell Cycle Genes	0.632	0.316	0	CCNA2,CCNB1,CDK2,CDKN1B,RBL1,SFN
NUR77 Signaling in T Lymphocytes	0.631	0.279	0.302	APAF1,B2M,CD3E,CD3G,CHP1,HDAC2,MAP2K2,MAPK1,PRKCD,PRKCI,RXRA,TNFSF10
Role of JAK1 and JAK3 in γc Cytokine Signaling	0.631	0.279	-0.577	BLNK,CRLF2,IL15RA,IL2RA,IL2RG,IL7,IL7R,KRAS,MAPK1,NRAS,RAP2A,RRAS2
ISGylation Signaling Pathway	0.627	0.264	1.606	BECN1,IFIH1,IFNA10,IFNA14,IFNA4,IFNB1,IFNG,IFNL1,IFNL3,IFNLR1,IRF1,ISG15,ITGB2,KRAS,S100A4,TLR1,TLR10,TLR3,UBE2L3
MIF-mediated Glucocorticoid Regulation	0.626	0.304	0.378	CD74,MAPK1,MIF,NR3C1,PLA2G1B,PLA2G2D,PTGS2
Metabolism of polyamines	0.625	0.286	-2.53	PSMA1,PSMA3,PSMA7,PSMB1,PSMC5,PSMD11,PSMD6,PSMD9,PSME1,PSME2
Allograft Rejection Signaling	0.624	0.296	#NUM!	B2M,CD3E,CD3G,CD40LG,FAS,GZMB,IFNG,IGHG4
GPCR-Mediated Integration of Enteroendocrine Signaling Exemplified by an L Cell	0.624	0.296	-0.378	ADCYAP1,GLP1R,GNAS,GRP,NMB,PLCD3,PYY,VIP
Class A/1 (Rhodopsin-like receptors)	0.607	0.255	0.784	C5,CCL16,CCL22,CCL7,CGA,CXCL10,CXCL12,CXCL16,CXCL9,EDN1,EDN2,FSHB,GHRL,GPR37,GRP,HEBP1,KNG1,MLN,NMB,NMU,OXT,POMC,PYY,RLN3,UTS2R,XCL2
Ephrin Receptor Signaling	0.606	0.252	0.5	ACP1,ADAM10,CFL2,CREB1,CXCL12,EFNA3,EPHA6,EPHA7,GNAS,ITGA11,ITGA5,ITGA6,ITGB2,ITGB5,ITGB6,KRAS,MAP2K2,MAPK1,NRAS,PGF,PTK2,PTPN13,RAC2,RAP2A,RASA1,RRAS2,SH2D3C,VEGFA,VEGFB,VEGFC
HOTAIR Regulatory Pathway	0.597	0.26	1.789	AGO2,AGO3,BRD4,ERBB2,HDAC2,ICAM1,IRF1,MDM2,MET,MMP1,MMP10,MMP14,MMP16,MMP20,MMP3,MMP7,TGFB1,WNT11,WNT16,WNT7A
TRAIL signaling	0.594	0.375	#NUM!	TNFRSF10A,TNFRSF10B,TNFSF10
Pexophagy	0.594	0.375	#NUM!	MAP1LC3B,RPS27A,UBB
Purine Nucleotides De Novo Biosynthesis II	0.594	0.375	#NUM!	ADSL,GMPS,PAICS
Small Cell Lung Cancer Signaling	0.59	0.271	1.89	APAF1,BIRC2,CDK2,CDKN1B,FHIT,HDAC2,PA2G4,PIAS3,PTGS2,PTK2,RBL1,RXRA,TRAF4
Nitric Oxide Signaling in the Cardiovascular System	0.59	0.271	-0.577	CACNA2D3,FLT4,KNG1,MAP2K2,MAPK1,NOS3,PDE2A,PGF,PRKCD,PRKCI,VEGFA,VEGFB,VEGFC
Glucocorticoid Receptor Signaling	0.58	0.239	#NUM!	ATP5PB,B2M,BAG1,BCL2L11,CD3E,CD3G,CEBPA,CHP1,CREB1,CSF2RB,DNALI1,FCGR1A,FKBP4,GABPB1,GJA1,HSPA1A/HSPA1B,HSPA5,HSPA8,ICAM1,IFNA10,IFNA14,IFNA4,IFNB1,IFNG,IFNLR1,IGF1,IL12RB1,IL12RB2,IL13,IL15RA,IL1R2,IL1RL1,IL2RA,IL2RG,IL31RA,IL5RA,IL6R,IL7R,KRAS,KRT1,KRT5,KRT72,MAP2K2,MAPK1,MMP1,MMP3,NDUFAF1,NDUFB8,NOS3,NPPA,NR3C1,NRAS,PC,PLA2G1B,PLA2G2D,POMC,PTGS2,RAP2A,RRAS2,RXRA,SELE,SERPINE1,SLPI,TAF12,TAF15,…
CDC42 Signaling	0.576	0.262	-1	B2M,CD3E,CD3G,CFL2,ITGA11,ITGA5,ITGA6,ITGB2,ITGB5,ITGB6,MAPK1,MYL11,MYL3,MYL5,MYL6B,PRKCI,RASA1
VEGF Signaling	0.576	0.262	0	ACTN2,BAD,EIF2S1,FLT4,KRAS,MAP2K2,MAPK1,NOS3,NRAS,PGF,PTK2,RAP2A,RRAS2,SFN,VEGFA,VEGFB,VEGFC
Interleukin-10 signaling	0.573	0.278	0	CCL22,CSF1,CXCL10,ICAM1,IL12B,IL1R2,LIF,PTGS2,TIMP1,TNFRSF1B
Peroxisomal protein import	0.573	0.278	0.632	AGXT,CAT,DAO,NUDT7,PEX14,PHYH,PIPOX,RPS27A,UBB,UBE2D2
MSP-RON Signaling Pathway	0.573	0.278	#NUM!	CSF1,CSF2RB,IFNG,IL12B,ITGB2,KLK10,KLK13,KLK3,KLK7,KLK8
Metabolism of porphyrins	0.571	0.333	-2	BLVRA,BLVRB,UROD,UROS
MyD88 cascade initiated on plasma membrane	0.571	0.333	-1	PELI2,RPS27A,TLR10,UBB
Branched-chain amino acid catabolism	0.571	0.333	1	ACAD8,ACAT1,BCAT2,HIBADH
RAS processing	0.571	0.333	-2	KRAS,NRAS,RPS27A,UBB
Estrogen-mediated S-phase Entry	0.571	0.333	0	CCNA2,CDK2,CDKN1B,RBL1
Methylglyoxal Degradation III	0.571	0.333	#NUM!	AKR1C3,DHRS11,PTGR2,PTGR3
Guanosine Nucleotides Degradation III	0.571	0.333	#NUM!	GDA,LACC1,NT5E,PNP
Th1 Pathway	0.569	0.262	2.5	CD3E,CD3G,CD40LG,ICAM1,IFNG,IFNGR2,IL12B,IL12RB1,IL12RB2,IL6R,IRF1,ITGB2,KLRC1,LTA,MAP2K6,NOTCH3
Assembly of collagen fibrils and other multimeric structures	0.568	0.281	0.333	COL18A1,COL6A1,COL6A5,CTSS,CTSV,ITGA6,MMP20,MMP3,MMP7
Phase I - Functionalization of compounds	0.568	0.281	2.333	ALDH1B1,AOC3,BPHL,CYB5R3,CYP2C19,CYP3A4,FDX2,POMC,RXRA
Cancer Drug Resistance by Drug Efflux	0.568	0.281	-0.707	KRAS,MAP2K2,MAPK1,MDM2,NRAS,PTGS2,RAP2A,RRAS2,YBX1
CDX Gastrointestinal Cancer Signaling Pathway	0.566	0.248	-2.121	ATOH1,BMP10,BMP3,BMP6,CA1,CD40LG,CD70,CDK2,CNTF,IFNG,IL12B,IL13,IL17A,IL25,IL31,IL36A,IL36B,IL6R,LEP,LIF,LTA,MAP2K2,MAPK1,NCF2,PTGS2,RAC2,TGFB1,TNFSF10,TNFSF12,WNT11,WNT16,WNT7A
Coagulation System	0.564	0.286	0	F10,F9,KNG1,PLG,PROS1,SERPINA1,SERPINC1,SERPINE1
Autoimmune Thyroid Disease Signaling	0.564	0.286	#NUM!	CD3E,CD3G,CD40LG,CGA,FAS,GZMB,IGHG4,TPO
Antiproliferative Role of TOB in T Cell Signaling	0.564	0.286	-0.707	CCNA2,CD3E,CD3G,CDK2,CDKN1B,MAPK1,RPS6KA1,TGFB1
Microautophagy Signaling Pathway	0.563	0.256	-3	CHMP4A,CHMP6,COL13A1,COL18A1,COL6A1,COL6A5,HSPA8,MAP1LC3B,PSMA1,PSMA3,PSMA7,PSMB1,PSMC5,PSMD11,PSMD6,PSMD9,PSME1,PSME2,SNF8,VPS25
SUMOylation of intracellular receptors	0.563	0.312	0.447	NR1H2,NR3C1,PIAS3,RXRA,SUMO2
RHO GTPases Activate NADPH Oxidases	0.563	0.312	-0.447	MAPK1,NCF2,NCF4,PRKCD,RAC2
Chaperone Mediated Autophagy	0.563	0.312	-0.447	EEF1A1,GFAP,HSPA8,RPS27A,UBB
Role of Lipids/Lipid Rafts in the Pathogenesis of Influenza	0.563	0.312	#NUM!	IFNA10,IFNA14,IFNA4,IFNB1,IFNG
Eukaryotic Translation Elongation	0.562	0.292	-1.89	EEF1A1,EEF1B2,RPL11,RPL12,RPS27A,RPS4X,RPS5
Gamma carboxylation, hypusine formation and arylsulfatase activation	0.562	0.292	-1.89	ARSA,DPH7,EIF5A,F10,F9,PROS1,SUMF1
HSP90 chaperone cycle for steroid hormone receptors in the presence of ligand	0.562	0.292	-0.378	CAPZB,DNAJA4,DYNLL1,FKBP4,HSPA1A/HSPA1B,HSPA8,NR3C1
Mechanisms of Viral Exit from Host Cells	0.562	0.292	#NUM!	CHMP4A,CHMP6,PRKCD,PRKCI,SH3GLB2,SNF8,VPS25
Immunogenic Cell Death Signaling Pathway	0.561	0.263	1.291	BECN1,CXCL10,GZMA,GZMB,GZMH,HSPA1A/HSPA1B,HSPA5,HSPA8,IFNA14,IFNA4,IFNB1,IFNG,IFNGR2,TLR3,TNFRSF1B
S Phase	0.561	0.263	-2.84	CCNA2,CDK2,CDKN1B,PSMA1,PSMA3,PSMA7,PSMB1,PSMC5,PSMD11,PSMD6,PSMD9,PSME1,PSME2,RPS27A,UBB
TR/RXR Activation	0.561	0.263	1.291	AKR1C3,CCNA2,CDK2,F10,GH1,ITGA5,MDM2,PGF,PPARGC1A,RXRA,SLC16A3,SYT12,VEGFA,VEGFB,VEGFC
Toll-like Receptor Cascades	0.561	0.3	1.633	ITGB2,LBP,LY86,SFTPD,TLR1,TLR10
Role of CHK Proteins in Cell Cycle Checkpoint Control	0.561	0.3	-1.633	CDK2,CHEK2,PPM1L,PPP2R1A,PPP2R5D,PTPA
Differential Regulation of Cytokine Production in Intestinal Epithelial Cells by IL-17A and IL-17F	0.561	0.3	0	DEFB1,DEFB4A/DEFB4B,IFNG,IL12B,IL13,IL17A
Neurovascular Coupling Signaling Pathway	0.554	0.264	1.069	CACNA2D3,ENTPD6,GABBR2,GJA1,KNG1,NOS3,PLA2G1B,PLA2G2C,PLA2G2D,PLAAT2,PLAAT3,PRDX6,PTGR2,PTGS2
Pulmonary Healing Signaling Pathway	0.549	0.246	1.915	BMPR1B,CCNB1,CFL2,CXCL12,DLK1,FGF7,FGFR1,FGFR2,JAG1,KRAS,MAPK1,MMP1,MMP10,MMP14,MMP16,MMP20,MMP3,MMP7,NOTCH3,NRAS,PGF,PRKCD,PRKCI,RAP2A,RRAS2,TGFB1,TNFRSF1B,VEGFA,VEGFB,VEGFC,WNT11,WNT16,WNT7A
Cell surface interactions at the vascular wall	0.548	0.25	1.569	ATP1B2,CD74,CD99L2,CEACAM3,CEACAM8,ITGA5,ITGA6,ITGB2,JAM3,JAML,KRAS,L1CAM,MIF,MMP1,NRAS,PICK1,PROS1,PSG3,PSG6,SELE,SELL,SELPLG,SLC16A3,TGFB1,TNFRSF10A,TNFRSF10B
IGF-1 Signaling	0.548	0.257	-0.577	BAD,CCN2,IGF1,IGFBP1,IGFBP3,IGFBP4,IGFBP6,KRAS,MAP2K2,MAPK1,NRAS,PRKCI,PTK2,RAP2A,RASA1,RRAS2,SFN,SOCS7
HEY1 Signaling Pathway	0.546	0.253	1.706	BMP10,BMP3,BMP6,BMPR1B,ERBB2,JAG1,JAG2,MDM2,MMP1,MMP10,MMP14,MMP16,MMP20,MMP3,MMP7,NOTCH3,NPPA,PGF,TGFB1,VEGFA,VEGFB,VEGFC
Hepatic Fibrosis Signaling Pathway	0.541	0.239	0.555	BAMBI,BRD4,CACNA2D3,CCN2,CD40LG,CDKN1B,CREB1,CSNK1D,DIRAS3,EDN1,FGF2,FGFR1,FLT4,FTL,ICAM1,IL17A,IL1R2,IL1RAP,IL1RAPL2,IL1RL1,IL36A,IL36B,ITGA11,ITGA5,ITGA6,ITGB2,ITGB5,ITGB6,KRAS,LEP,LEPR,MAP2K2,MAP2K6,MAPK1,MMP1,MYL11,MYL3,MYL5,MYL6B,NCF2,NRAS,PGF,PRKCD,PRKCI,PTK2,RAC2,RAP2A,RRAS2,SERPINE1,TFRC,TGFB1,TIMP1,TNFRSF1B,VEGFA,VEGFB,VEGFC,WNT11,WNT16,WNT7A
ILK Signaling	0.533	0.25	1.46	ACTN2,CFL2,CREB1,DIRAS3,ILKAP,ITGB2,ITGB5,ITGB6,MAP2K6,MAPK1,MYL3,MYL5,MYL6B,PGF,PPM1L,PPP2R1A,PPP2R5D,PTGS2,PTK2,PTPA,RAC2,VEGFA,VEGFB,VEGFC
Nucleotide Excision Repair	0.532	0.268	-1.508	COPS5,ERCC4,PARP1,PIAS3,RAD23A,RAD23B,RPS27A,SUMO2,TCEA1,UBB,UBE2V2
Growth Hormone Signaling	0.532	0.268	1	CEBPA,GH1,IGF1,IGF2,IGFALS,IGFBP3,MAPK1,PRKCD,PRKCI,RPS6KA1,SOCS7
Oxytocin in Brain Signaling Pathway	0.531	0.253	0.894	ADCYAP1,CACNA2D3,CAMKK1,CREB1,KRAS,MAP2K2,MAPK1,NRAS,OXT,PLA2G1B,PLA2G2C,PLA2G2D,PLAAT2,PLAAT3,PRDX6,PRKCD,PRKCI,PTGS2,RAP2A,RRAS2
Estrogen Receptor Signaling	0.53	0.242	0.493	ATP5PB,BAD,CACNA2D3,CFL2,CREB1,GNAS,IGF1,IGF2,IGF2R,KRAS,LEP,LEPR,MAP2K2,MAPK1,MMP1,MMP10,MMP14,MMP16,MMP20,MMP3,MMP7,MYL11,MYL3,MYL5,MYL6B,NDUFAF1,NDUFB8,NOS3,NR3C1,NRAS,PGF,PLCD3,PPARGC1A,PRKCD,PRKCI,RAP2A,RRAS2,VEGFA,VEGFB,VEGFC
Sertoli Cell-Germ Cell Junction Signaling Pathway (Enhanced)	0.518	0.246	1.3	CGA,FSHB,GJA1,ICAM1,IL1R2,IL1RAP,IL1RAPL2,IL1RL1,ITGA6,JAM3,JUP,KRAS,MAP2K2,MAP2K6,MAPK1,NECTIN1,NECTIN3,NRAS,OCLN,PPM1L,PPP2R1A,PPP2R5D,PTK2,PTPA,RAC2,RAP2A,RRAS2,TGFB1,TNFRSF1B
Retinoid metabolism and transport	0.517	0.273	0.333	AKR1C3,APOA1,APOC2,APOM,GPC4,HSPG2,LRP10,LRP12,RBP1
Oncostatin M Signaling	0.517	0.273	-1	CHI3L1,KRAS,MAP2K2,MAPK1,MMP1,MMP3,NRAS,RAP2A,RRAS2
Ovarian Cancer Signaling	0.516	0.25	-0.258	CGA,EDN1,FSHB,GJA1,HDAC2,KRAS,MAP2K2,MAPK1,MMP7,NRAS,PA2G4,PGF,PTGS2,RAP2A,RBL1,RRAS2,VEGFA,VEGFB,VEGFC,WNT11,WNT16,WNT7A
Transport of vitamins, nucleosides, and related molecules	0.509	0.4	#NUM!	APOD,PDZD11
Pathogenesis of Multiple Sclerosis	0.509	0.4	#NUM!	CXCL10,CXCL9
Arsenate Detoxification I (Glutaredoxin)	0.509	0.4	#NUM!	LACC1,PNP
Arginine Biosynthesis IV	0.509	0.4	#NUM!	GLUD1,OTC
Androgen Biosynthesis	0.509	0.4	#NUM!	AKR1C3,HSD17B14
Heme Biosynthesis II	0.509	0.4	#NUM!	UROD,UROS
Purine Ribonucleosides Degradation to Ribose-1-phosphate	0.509	0.4	#NUM!	LACC1,PNP
ERK/MAPK Signaling	0.502	0.245	1.279	BAD,CREB1,DUSP4,ELF5,ITGA11,ITGA5,ITGA6,ITGB2,ITGB5,ITGB6,KRAS,MAP2K2,MAPK1,NRAS,PLA2G1B,PLA2G2D,PPM1L,PPP2R1A,PPP2R5D,PRKCD,PRKCI,PTK2,PTPA,RAC2,RAP2A,RPS6KA1,RRAS2
Adipogenesis pathway	0.5	0.25	0.894	BMPR1B,CEBPA,DLK1,FABP4,FGF2,FGFR1,FGFR2,FGFR3,FGFRL1,FOXC2,HDAC2,KAT2A,LEP,NR1D1,RBP1,RPS6KA1,SIRT2,SOX9,TGFB1,XBP1
p75 NTR receptor-mediated signalling	0.498	0.261	0.577	ADAM17,BAD,BCL2L11,CASP2,HDAC2,NET1,PRKCI,RPS27A,TIAM1,TIAM2,TRIO,UBB
Beta-catenin independent WNT signaling	0.498	0.261	0	AGO2,AGO3,GNGT2,KRAS,RAC2,ROR1,RPS27A,RYK,SMURF1,SMURF2,UBB,WNT11
Notch Signaling	0.497	0.286	1.342	ADAM17,HES5,JAG1,JAG2,NOTCH3,NUMBL
MSP-RON Signaling in Macrophages Pathway	0.497	0.254	-1.5	CREB1,IFNG,IFNGR2,IL12B,ITGB2,KLK10,KLK13,KLK3,KLK7,KLK8,KRAS,MAPK1,NRAS,PTGS2,RAP2A,RRAS2
MSP-RON Signaling in Cancer Cells Pathway	0.496	0.247	-0.626	CREB1,CSF2RB,ELF5,HGFAC,ITGA6,KLK10,KLK13,KLK3,KLK7,KLK8,KRAS,MAP2K2,MAPK1,MET,NRAS,PGF,PTK2,RAP2A,RRAS2,SFN,VEGFA,VEGFB,VEGFC
Oncogene Induced Senescence	0.492	0.294	#NUM!	AGO3,MAPK1,MDM2,RPS27A,UBB
Transcriptional Regulation by NPAS4	0.492	0.294	0.447	AGO2,AGO3,MAPK1,MDM2,NR3C1
Tumoricidal Function of Hepatic Natural Killer Cells	0.492	0.294	1	APAF1,CASP7,FAS,GZMB,ICAM1
Role of JAK1, JAK2 and TYK2 in Interferon Signaling	0.492	0.294	#NUM!	CGA,IFNB1,IFNG,IFNGR2,PTPN2
Trafficking and processing of endosomal TLR	0.491	0.333	#NUM!	CTSS,CTSV,TLR3
SUMOylation of transcription factors	0.491	0.333	#NUM!	MDM2,PIAS3,SUMO2
Incretin synthesis, secretion, and inactivation	0.491	0.333	#NUM!	GRP,ISL1,LEP
FOXO-mediated transcription of cell death genes	0.491	0.333	#NUM!	BCL2L11,BCL6,NFYA
Fatty Acid α-oxidation	0.491	0.333	#NUM!	ALDH1B1,ALDH3B1,PTGS2
Cell junction organization	0.489	0.262	0.905	ANG,CADM1,CDH11,CDH15,ITGA6,JUP,KRT5,NECTIN1,NECTIN3,NECTIN4,PRKCI
Caspase activation via Death Receptors in the presence of ligand	0.489	0.308	2	FAS,TNFRSF10A,TNFRSF10B,TNFSF10
RNA Polymerase III Transcription	0.489	0.308	2	BRF1,CRCP,POLR3F,SSB
Sonic Hedgehog Signaling	0.489	0.308	#NUM!	CCNB1,DYRK1A,HHIP,SUFU
eNOS Signaling	0.488	0.254	1.069	CCNA2,CHRNA5,FLT4,GNAS,HSPA1A/HSPA1B,HSPA5,HSPA8,KNG1,NOS3,PGF,PRKCD,PRKCI,VEGFA,VEGFB,VEGFC
Eicosanoid Signaling	0.485	0.242	1.095	AKR1C3,ALOX15B,ALOX5,BAD,CCDC51,CREB1,DPEP2,GNAS,IL13,KRAS,MAP2K2,MAPK1,NRAS,PGF,PLA2G1B,PLA2G2C,PLA2G2D,PLAAT2,PLAAT3,PLCD3,PRDX6,PRKCD,PRKCI,PTGS2,RAP2A,RPS6KA1,RRAS2,SOX9,VEGFA,VEGFB,VEGFC
Ion channel transport	0.48	0.263	0	ATP1B2,ATP4B,ATP6V1F,CLIC2,PDZD11,RPS27A,SRI,STOM,UBB,WNK3
D-myo-inositol (1,4,5,6)-Tetrakisphosphate Biosynthesis	0.47	0.247	-0.728	ACP1,ACP6,CA3,DUSP15,DUSP4,IGBP1,ILKAP,MINPP1,NUDT1,PDXP,PPM1L,PPP2R1A,PPP2R5D,PPP4C,PTPA,PTPN13,PTPN2,RASA1,RNGTT,SET
D-myo-inositol (3,4,5,6)-tetrakisphosphate Biosynthesis	0.47	0.247	-0.728	ACP1,ACP6,CA3,DUSP15,DUSP4,IGBP1,ILKAP,MINPP1,NUDT1,PDXP,PPM1L,PPP2R1A,PPP2R5D,PPP4C,PTPA,PTPN13,PTPN2,RASA1,RNGTT,SET
Xenobiotic Metabolism PXR Signaling Pathway	0.469	0.245	3.545	ALDH1B1,ALDH3B1,CAT,CDK2,CHST15,CHST3,CHST4,CYP2C19,CYP3A4,HS3ST1,HS3ST3B1,HS3ST4,HS6ST1,HS6ST3,IL4I1,PPARGC1A,PPM1A,PRKCD,PRKCI,RXRA,SCAND1,SULT1C4,SULT1E1
DAP12 interactions	0.461	0.267	0	B2M,CD300LB,GRAP2,KRAS,NRAS,SIGLEC14,SIRPB1,TREM2
Platelet homeostasis	0.461	0.267	0.707	GNAS,GNGT2,NOS3,P2RX6,PDE2A,PPP2R1A,PPP2R5D,SRI
Melanoma Signaling	0.461	0.267	0	BAD,KRAS,MAP2K2,MAPK1,MDM2,NRAS,RAP2A,RRAS2
Role of PKR in Interferon Induction and Antiviral Response	0.46	0.244	2.524	APAF1,COLEC12,EIF2S1,FAS,FCGR1A,HSPA1A/HSPA1B,HSPA5,HSPA8,IFIH1,IFNA14,IFNA4,IFNB1,IFNG,IFNGR2,IL24,IRF1,MAP2K6,MAPK1,MSR1,PRKRA,SCARA3,TLR3
Amyotrophic Lateral Sclerosis Signaling	0.46	0.255	0.302	APAF1,BIRC2,BIRC3,CACNA2D3,CASP7,CAT,HECW1,IGF1,PGF,VEGFA,VEGFB,VEGFC
Signaling by the B Cell Receptor (BCR)	0.452	0.247	-2.357	BLNK,CD79B,FKBP1A,KRAS,NRAS,PSMA1,PSMA3,PSMA7,PSMB1,PSMC5,PSMD11,PSMD6,PSMD9,PSME1,PSME2,RPS27A,SH3KBP1,UBB
PAK Signaling	0.452	0.247	-1.155	CFL2,ITGA11,ITGA5,ITGA6,ITGB2,ITGB5,ITGB6,KRAS,MAP2K2,MAPK1,MYL11,MYL3,MYL5,MYL6B,NRAS,PTK2,RAP2A,RRAS2
Transcriptional regulation of white adipocyte differentiation	0.451	0.269	1.134	ADIPOQ,CEBPA,FABP4,LEP,PPARGC1A,RXRA,TGFB1
GABA Receptor Signaling	0.451	0.269	#NUM!	CACNA2D3,GABBR2,GNAS,GPHN,GPR37,RPS27A,UBB
Telomerase Signaling	0.445	0.25	0.277	ELF5,HDAC2,IL2RA,IL2RG,KRAS,MAP2K2,MAPK1,NRAS,PPM1L,PPP2R1A,PPP2R5D,PTPA,RAP2A,RRAS2
MAPK targets/ Nuclear events mediated by MAP kinases	0.441	0.273	0	CREB1,DUSP4,MAPK1,PPP2R1A,PPP2R5D,RPS6KA1
Sensory processing of sound by inner hair cells of the cochlea	0.441	0.273	0	CAPZB,CLIC5,ESPN,RDX,SPTAN1,VAMP2
Heme signaling	0.441	0.273	0	APOA1,CREB1,NR1D1,PGRMC2,PPARGC1A,RXRA
Signaling by PTK6	0.439	0.256	-2.53	CDK2,CDKN1B,ERBB2,GPNMB,KRAS,NR3C1,NRAS,RASA1,RPS27A,UBB
Macrophage Classical Activation Signaling Pathway	0.438	0.239	2.646	CD40LG,CD70,CNTF,CXCL10,CXCL9,GBP2,IFNA10,IFNA14,IFNA4,IFNB1,IFNG,IFNGR2,IL12B,IL13,IL17A,IL25,IL31,IL36A,IL36B,IRF1,LBP,LEP,LIF,LTA,NCF2,TGFB1,TNFSF10,TNFSF12
Leukocyte Extravasation Signaling	0.436	0.24	0.626	ACTN2,CXCL12,ICAM1,ITGB2,JAM3,MAP2K2,MAPK1,MMP1,MMP10,MMP14,MMP16,MMP20,MMP3,MMP7,NCF2,NCF4,PRKCD,PRKCI,PTK2,RAC2,RAP1GAP,RASSF5,RDX,SELPLG,TIMP1
ABRA Signaling Pathway	0.434	0.25	-0.277	CCN2,CFL2,CHP1,CKM,IGF1,LIF,MYL3,NPPB,PGF,PPARGC1A,VEGFA,VEGFB,VEGFC
TGF-β Signaling	0.433	0.246	-0.535	AMH,BMPR1B,INHBC,KRAS,MAP2K2,MAP2K6,MAPK1,NODAL,NRAS,PMEPA1,RAP2A,RRAS2,SERPINE1,SMURF1,SMURF2,TGFB1
Syndecan interactions	0.43	0.278	1.342	FGF2,ITGA6,ITGB5,TGFB1,TNC
NAD Salvage Pathway II	0.43	0.278	0	ACP1,ACP6,ENPP5,NMNAT1,NT5E
NFKBIE Signaling Pathway	0.428	0.257	2.333	CD3E,CD3G,CD40LG,CD70,LTA,TNFRSF1B,TNFSF10,TNFSF12,TNFSF18
Intrinsic Pathway for Apoptosis	0.428	0.257	0.333	APAF1,BAD,BCL2L11,C1QBP,CASP7,DYNLL1,GZMB,MAPK1,SFN
CNTF Signaling	0.428	0.257	-0.333	CNTF,CNTFR,KRAS,MAP2K2,MAPK1,NRAS,RAP2A,RPS6KA1,RRAS2
Endothelin-1 Signaling	0.425	0.241	1.147	CASP2,CASP7,EDN1,GNAS,KRAS,MAPK1,NOS3,NRAS,PLA2G1B,PLA2G2C,PLA2G2D,PLAAT2,PLAAT3,PLCD3,PLD3,PRDX6,PRKCD,PRKCI,PTGS2,RAP2A,RRAS2
D-myo-inositol-5-phosphate Metabolism	0.425	0.241	-0.943	ACP1,ACP6,CA3,DUSP15,DUSP4,IGBP1,ILKAP,MINPP1,NUDT1,PDXP,PLCD3,PPM1L,PPP2R1A,PPP2R5D,PPP4C,PTPA,PTPN13,PTPN2,RASA1,RNGTT,SET
CDK5 Signaling	0.424	0.25	-0.905	GNAS,ITGA6,KRAS,MAP2K2,MAPK1,NRAS,PPM1L,PPP2R1A,PPP2R5D,PTPA,RAP2A,RRAS2
Actin Nucleation by ARP-WASP Complex	0.424	0.25	0.816	DIRAS3,ITGA11,ITGA5,ITGA6,ITGB2,ITGB5,ITGB6,KRAS,NRAS,RAC2,RAP2A,RRAS2
Macropinocytosis Signaling	0.424	0.25	0.333	CSF1,ITGA5,ITGB2,ITGB5,ITGB6,KRAS,MET,NRAS,PRKCD,PRKCI,RAP2A,RRAS2
Receptor-type tyrosine-protein phosphatases	0.419	0.286	1	IL1RAP,IL1RAPL2,SLITRK4,SLITRK6
Dopamine Degradation	0.419	0.286	2	ALDH1B1,ALDH3B1,IL4I1,SULT1C4
Ethanol Degradation IV	0.419	0.286	0	ALDH1B1,ALDH3B1,CAT,TYRP1
Selenoamino acid metabolism	0.416	0.258	-2.121	AHCY,GNMT,GSR,RPL11,RPL12,RPS27A,RPS4X,RPS5
EIF2 Signaling	0.416	0.241	-0.302	AGO2,AGO3,ATF5,EIF2S1,EIF4A1,EIF4A2,HSPA5,KRAS,MAP2K2,MAPK1,NRAS,RAP2A,RPL11,RPL12,RPS27A,RPS4X,RPS5,RRAS2,VEGFA,WARS1
Signaling by ROBO receptors	0.414	0.243	-1.213	CXCL12,FLRT3,ISL1,PFN2,PSMA1,PSMA3,PSMA7,PSMB1,PSMC5,PSMD11,PSMD6,PSMD9,PSME1,PSME2,RPS27A,SLIT1,UBB
Transcriptional regulation by RUNX1	0.414	0.243	-2.668	CTSV,KCTD6,LGALS3,OCLN,PSMA1,PSMA3,PSMA7,PSMB1,PSMC5,PSMD11,PSMD6,PSMD9,PSME1,PSME2,RPS27A,SCMH1,UBB
Keratinization	0.413	0.25	-0.905	EVPL,JUP,KLK13,KLK8,KRT1,KRT5,KRT72,LIPN,PI3,SPINK5,TGM1
Interferon gamma signaling	0.413	0.25	-0.302	B2M,FCGR1A,GBP2,ICAM1,IFNG,IFNGR2,IRF1,NCAM1,PRKCD,PTPN2,TRIM21
T Cell Exhaustion Signaling Pathway	0.412	0.238	0.943	BCL6,CD3E,CD3G,FOXP1,GZMB,IFNA10,IFNA14,IFNA4,IFNG,IL12B,IL12RB1,IL12RB2,IL6R,KRAS,MAPK1,MGAT5,NRAS,PPM1L,PPP2R1A,PPP2R5D,PTPA,RAP2A,RRAS2,TGFB1,VEGFA
Synthesis of Prostaglandins (PG) and Thromboxanes (TX)	0.408	0.3	#NUM!	AKR1C3,PTGR2,PTGS2
Cristae formation	0.408	0.3	#NUM!	ATP5PB,DNAJC11,SAMM50
Granzyme B Signaling	0.408	0.3	#NUM!	APAF1,GZMB,PARP1
Glutaryl-CoA Degradation	0.408	0.3	#NUM!	ACAT1,ACAT2,CA1
Mevalonate Pathway I	0.408	0.3	#NUM!	ACAT1,ACAT2,MVD
Primary Immunodeficiency Signaling	0.404	0.259	#NUM!	BLNK,CD3E,CD40LG,IGHG4,IL2RG,IL7R,RFX5
Gustation Pathway	0.404	0.259	1.134	CACNA2D3,GLP1R,GPR37,LIPN,P2RX6,SCN2B,SCN4B
Complement System	0.404	0.259	-1	C1QBP,C5,C6,C7,CFD,ITGB2,MASP1
Acetylcholine binding and downstream events	0.403	0.5	#NUM!	CHRNA5
Carnitine metabolism	0.403	0.5	#NUM!	RXRA
Lipophagy	0.403	0.5	#NUM!	HSPA8
Atorvastatin ADME	0.403	0.5	#NUM!	CYP3A4
SUMOylation of nuclear envelope proteins	0.403	0.5	#NUM!	RANGAP1
Uracil Degradation II (Reductive)	0.403	0.5	#NUM!	UPB1
NADH Repair	0.403	0.5	#NUM!	NAXE
Serotonin and Melatonin Biosynthesis	0.403	0.5	#NUM!	TPH1
Heme Biosynthesis from Uroporphyrinogen-III I	0.403	0.5	#NUM!	UROD
Oleate Biosynthesis II (Animals)	0.403	0.5	#NUM!	CYB5A
Glycerol Degradation I	0.403	0.5	#NUM!	GPD1
Inositol Pyrophosphates Biosynthesis	0.403	0.5	#NUM!	IP6K2
Thymine Degradation	0.403	0.5	#NUM!	UPB1
Oxidized GTP and dGTP Detoxification	0.403	0.5	#NUM!	NUDT1
Citrulline-Nitric Oxide Cycle	0.403	0.5	#NUM!	NOS3
NAD Biosynthesis III	0.403	0.5	#NUM!	NMNAT1
N-acetylglucosamine Degradation II	0.403	0.5	#NUM!	GNPDA1
Molybdenum Cofactor Biosynthesis	0.403	0.5	#NUM!	GPHN
Glutamate Biosynthesis II	0.403	0.5	#NUM!	GLUD1
Glutamate Degradation X	0.403	0.5	#NUM!	GLUD1
L1CAM interactions	0.402	0.245	0.277	ANK2,FGFR1,HSPA8,ITGA5,L1CAM,MAP2K2,MAPK1,NCAM1,RDX,RPS6KA1,SCN2B,SCN4B,SPTAN1
Th17 Activation Pathway	0.402	0.245	1.508	CD3E,CD3G,DEFB1,DEFB108B,DEFB115,DEFB119,DEFB4A/DEFB4B,IFNG,IL12B,IL12RB1,IL12RB2,IL17A,IL6R
Metabolism of folate and pterines	0.398	0.333	#NUM!	MTHFD1,MTHFD2
Aspirin ADME	0.398	0.333	#NUM!	CYP2C19,CYP3A4
Leukotriene Biosynthesis	0.398	0.333	#NUM!	ALOX5,DPEP2
Bile Acid Biosynthesis, Neutral Pathway	0.398	0.333	#NUM!	AKR1C3,CYP3A4
Folate Transformations I	0.398	0.333	#NUM!	MTHFD1,MTHFD2
Role of Osteoclasts in Rheumatoid Arthritis Signaling Pathway	0.395	0.232	1.441	ADAM10,ADAM17,ADAM29,ADAM8,BAD,BIRC2,BIRC3,BLNK,CHP1,COL13A1,COL18A1,COL6A1,COL6A5,CREB1,CSF1,DIRAS3,FCGR1A,FRZB,IFNG,IL17A,IL1R2,IL1RAP,IL1RAPL2,IL1RL1,IL7,ITGA5,KRAS,MAP2K2,MAP2K6,MAPK1,MMP1,MMP10,MMP14,MMP16,MMP20,MMP3,MMP7,NRAS,OSCAR,RAC2,RAP2A,RRAS2,SFRP4,TNFRSF1B,TREM2
Prostate Cancer Signaling	0.393	0.242	-0.775	BAD,CDK2,CDKN1B,CREB1,HDAC2,KLK3,KRAS,MAP2K2,MAPK1,MDM2,NRAS,PA2G4,RAP2A,RBL1,RRAS2
DNA Double Strand Break Response	0.391	0.261	0	ABRAXAS1,CHEK2,KPNA2,RPS27A,UBB,UBE2V2
Renal Cell Carcinoma Signaling	0.39	0.245	-0.378	FH,KRAS,MAP2K2,MAPK1,MET,NRAS,RAP2A,RPS27A,RRAS2,TGFB1,UBB,VEGFA
TCR signaling	0.386	0.239	-1.213	CD3E,CD3G,GRAP2,PSMA1,PSMA3,PSMA7,PSMB1,PSMC5,PSMD11,PSMD6,PSMD9,PSME1,PSME2,RPS27A,TRAT1,UBB,UBE2D2
G alpha (q) signalling events	0.382	0.241	1.604	EDN1,EDN2,GHRL,GNGT2,GRP,KNG1,MLN,NMB,NMU,OXT,RGS5,TRIO,UTS2R,XCL2
Role of Osteoblasts, Osteoclasts and Chondrocytes in Rheumatoid Arthritis	0.381	0.232	#NUM!	ADAM17,ADAMTS5,BAD,BIRC2,BIRC3,BMP10,BMP3,BMP6,BMPR1B,CHP1,CSF1,CSNK1D,FRZB,IFNG,IGF1,IL17A,IL1R2,IL1RAP,IL1RAPL2,IL1RL1,IL36A,IL36B,IL7,ITGA5,MAP2K6,MAPK1,MMP1,MMP14,MMP3,SFRP4,SMURF1,TGFB1,TNFRSF1B,WNT11,WNT16,WNT7A
Activin Inhibin Signaling Pathway	0.379	0.233	0.539	BAMBI,CCN2,CDKN1B,CEBPA,EPOR,FSHB,HAMP,IGHG4,IL1R2,IL1RAP,IL1RAPL2,IL1RL1,IL36A,IL36B,INHBC,MAP2K2,MAP2K6,MAPK1,MDM2,MMP7,NANOG,PAX8,PMEPA1,PTGS2,SERPINE1,TGFB1,TGIF2,TLR1,TLR10,TLR3,TNFRSF1B
Glycosaminoglycan metabolism	0.378	0.244	0.302	B3GAT1,B3GNT2,B4GALT3,B4GALT5,CHP1,DCN,GPC4,HSPG2,OGN,OMD,SGSH
Ceramide Signaling	0.378	0.244	-1.508	BAD,CTSD,KRAS,NRAS,PPM1L,PPP2R1A,PPP2R5D,PTPA,RAP2A,RRAS2,TNFRSF1B
Transcriptional regulation of granulopoiesis	0.376	0.263	1	CDK2,CEBPA,CREB1,IL6R,RXRA
Stearate Biosynthesis I (Animals)	0.376	0.263	#NUM!	BDH2,DHRS11,PTGR2,PTGR3,SIRT2
Type I Diabetes Mellitus Signaling	0.376	0.239	1.604	APAF1,CD3E,CD3G,CPE,FAS,GZMB,IFNG,IFNGR2,IL12B,IL1RAP,IRF1,LTA,MAP2K6,MAPK1,SOCS7,TNFRSF1B
Phospholipases	0.376	0.25	0	PLA2G1B,PLA2G2C,PLA2G2D,PLAAT2,PLAAT3,PLCD3,PLD3,PRDX6
Dopamine-DARPP32 Feedback in cAMP Signaling	0.371	0.241	-0.577	CACNA2D3,CAMKK1,CHP1,CREB1,CSNK1D,GNAS,PLCD3,PPM1L,PPP2R1A,PPP2R5D,PRKCD,PRKCI,PTPA
Role of MAPK Signaling in Inhibiting the Pathogenesis of Influenza	0.371	0.241	0.577	CXCL10,IFNB1,IFNG,MAP2K2,MAP2K6,MAPK1,PLA2G1B,PLA2G2C,PLA2G2D,PLAAT2,PLAAT3,PRDX6,PTGS2
HDR through Homologous Recombination (HRR) or Single Strand Annealing (SSA)	0.366	0.244	-0.632	ABRAXAS1,CCNA2,CDK2,ERCC4,PPP4C,RAD51D,RPS27A,SUMO2,UBB,UBE2V2
Signaling by VEGF	0.365	0.238	0.258	BRK1,FLT4,JUP,KRAS,NCF2,NCF4,NOS3,NRAS,PGF,PRKCD,PTK2,RASA1,VEGFA,VEGFB,VEGFC
Circadian Rhythm Signaling	0.36	0.233	#NUM!	ADCYAP1,CACNA2D3,CREB1,CSNK1D,EIF4EBP2,EIF4EBP3,GNAS,GRP,KLK3,KRAS,MAP2K2,MAP2K6,MAPK1,MDM2,NR1D1,NR3C1,NRAS,PLCD3,PRKCD,PRKCI,RAP2A,RORB,RRAS2,VIP
Neurotransmitter release cycle	0.359	0.267	0	ARL6IP5,LIN7B,NAAA,VAMP2
RAF-independent MAPK1/3 activation	0.359	0.267	0	DUSP4,IL6R,MAP2K2,MAPK1
Metabolism of Angiotensinogen to Angiotensins	0.359	0.267	-1	ACE2,CTSD,GZMH,REN
Glyoxylate metabolism and glycine degradation	0.359	0.267	2	AGXT,DAO,GNMT,HOGA1
Tryptophan Degradation III (Eukaryotic)	0.359	0.267	0	ACAT1,ACAT2,CA1,KYNU
Superpathway of Melatonin Degradation	0.359	0.267	2	CYP2C19,CYP3A4,IL4I1,SULT1C4
Antigen Presentation Pathway	0.359	0.267	0	B2M,CANX,CD74,IFNG
Glutaminergic Receptor Signaling Pathway (Enhanced)	0.354	0.231	0.756	BAD,BET1L,CACNA2D3,CHP1,CREB1,DGKB,GABBR2,GLUD1,GNAS,MAPK1,NAPA,NR3C1,PLA2G1B,PLA2G2C,PLA2G2D,PLAAT2,PLAAT3,PLCD3,PLD3,PRDX6,PRKCD,PRKCI,SCN2B,SCN4B,SHANK1,STX1B,TGFB1,VAMP2
Crosstalk between Dendritic Cells and Natural Killer Cells	0.354	0.237	0.832	CD40LG,CSF2RB,FAS,IFNB1,IFNG,IL12B,IL15RA,IL2RG,KIR3DL3,LTA,TLR3,TNFRSF1B,TNFSF10,TREM2
Eukaryotic Translation Initiation	0.353	0.243	-3	EIF2S1,EIF4A1,EIF4A2,EIF4B,RPL11,RPL12,RPS27A,RPS4X,RPS5
α-Adrenergic Signaling	0.353	0.243	-0.333	GNAS,KRAS,MAP2K2,MAPK1,NRAS,PRKCD,PRKCI,RAP2A,RRAS2
TCF dependent signaling in response to WNT	0.35	0.232	-1.46	HECW1,PPP2R1A,PPP2R5D,PSMA1,PSMA3,PSMA7,PSMB1,PSMC5,PSMD11,PSMD6,PSMD9,PSME1,PSME2,RPS27A,RSPO1,RSPO2,RSPO4,RUVBL1,RYK,SMURF2,SOX9,TNKS,UBB
Sperm Motility	0.35	0.23	1.807	ALK,CSF2RA,DYRK1A,DYRK3,EPHA6,ERBB2,FGFR1,FGFR2,FGFR3,FLT4,GNAS,MAP2K6,MATK,MET,NPPA,NPPB,NPPC,PDE2A,PDE4A,PDE4C,PLA2G1B,PLA2G2C,PLA2G2D,PLAAT2,PLAAT3,PLCD3,PRDX6,PRKCD,PRKCI,PTK2,ROR1,RYK
G alpha (i) signalling events	0.346	0.234	0	C5,CCL16,CXCL10,CXCL12,CXCL16,CXCL9,GABBR2,GNAS,GNGT2,GPR37,HEBP1,KNG1,NMU,POMC,PYY,RGS14,RGS5,RLN3
Pancreatic Adenocarcinoma Signaling	0.346	0.234	-0.277	BAD,CDK2,CDKN1B,ERBB2,HDAC2,KRAS,MAP2K2,MAPK1,MDM2,PA2G4,PGF,PLD3,PTGS2,RBL1,TGFB1,VEGFA,VEGFB,VEGFC
Calcium-induced T Lymphocyte Apoptosis	0.346	0.25	0.447	CD3E,CD3G,CHP1,HDAC2,PRKCD,PRKCI
3-phosphoinositide Degradation	0.344	0.233	-0.728	ACP1,ACP6,CA3,DUSP15,DUSP4,IGBP1,ILKAP,MINPP1,NUDT1,PDXP,PPM1L,PPP2R1A,PPP2R5D,PPP4C,PTPA,PTPN13,PTPN2,RASA1,RNGTT,SET
Regulation of Actin-based Motility by Rho	0.342	0.236	-0.707	DIRAS3,ITGA11,ITGA5,ITGA6,ITGB2,ITGB5,ITGB6,MYL11,MYL3,MYL5,MYL6B,PFN2,RAC2
Nicotinate metabolism	0.34	0.273	#NUM!	NMNAT1,NT5E,PTGS2
WNT ligand biogenesis and trafficking	0.34	0.273	#NUM!	WNT11,WNT16,WNT7A
Signal regulatory protein family interactions	0.34	0.273	#NUM!	PTK2,SFTPD,SIRPB1
Advanced glycosylation endproduct receptor signaling	0.34	0.273	#NUM!	AGER,LGALS3,MAPK1
Digestion	0.34	0.273	#NUM!	AMY2A,AMY2B,PIR
Valine Degradation I	0.34	0.273	#NUM!	ACAD8,BCAT2,HIBADH
Putrescine Degradation III	0.34	0.273	#NUM!	ALDH1B1,ALDH3B1,IL4I1
Oxidative Ethanol Degradation III	0.34	0.273	#NUM!	ALDH1B1,ALDH3B1,CYP2C19
Senescence-Associated Secretory Phenotype (SASP)	0.339	0.242	-1.414	CCNA2,CDK2,CDKN1B,MAPK1,RPS27A,RPS6KA1,UBB,UBE2S
Folate Signaling Pathway	0.339	0.242	-2.121	ADSL,AHCY,CCNA2,CDKN1B,MAPK1,MTHFD1,MTHFD2,PAICS
Pyridoxal 5'-phosphate Salvage Pathway	0.339	0.242	0.378	CDK2,CSNK1D,DYRK1A,MAP2K2,MAP2K6,MAPK1,PIM1,PRKCD
Glioma Invasiveness Signaling	0.334	0.238	1	DIRAS3,KRAS,MAPK1,NRAS,PLG,PTK2,RAC2,RAP2A,RRAS2,TIMP1
Response to elevated platelet cytosolic Ca2+	0.33	0.23	-0.626	ACTN2,AHSG,APLP2,APOA1,CFD,CLU,HSPA5,IGF1,IGF2,ITIH4,KNG1,OLA1,PLG,PROS1,SERPINA1,SERPINA3,SERPINE1,TGFB1,TIMP1,TOR4A,VEGFA,VEGFB,VEGFC
Transcriptional regulation by the AP-2 (TFAP2) family of transcription factors	0.329	0.25	1.342	CGA,ERBB2,KCTD1,VEGFA,YEATS4
Late endosomal microautophagy	0.329	0.25	-2.236	CHMP4A,CHMP6,HSPA8,RPS27A,UBB
Systemic Lupus Erythematosus in B Cell Signaling Pathway	0.328	0.227	2.655	BAD,BCL2L11,BLNK,CD40LG,CD70,CD79B,CHP1,CNTF,IFIH1,IFNA10,IFNA14,IFNA4,IFNB1,IFNG,IFNGR2,IGHG4,IL12B,IL13,IL17A,IL25,IL31,IL36A,IL36B,IL6R,ISG15,KRAS,LEP,LIF,LTA,MAP2K2,MAPK1,NRAS,PRKCD,PRKCI,RAC2,RAP2A,RRAS2,TGFB1,TLR3,TNFSF10,TNFSF12,TRAF4
ID1 Signaling Pathway	0.326	0.228	2.043	ATF6,BMPR1B,CCN2,CDKN1B,CHRNA5,FGF2,FGFR1,FGFR2,FGFR3,FGFRL1,IGF2,IL6R,KRAS,LIF,MAPK1,MDM2,NANOG,NRAS,PGF,RAP1GAP,RAP2A,RRAS2,STMN3,TGFB1,TNFRSF1B,USP1,VEGFA,VEGFB,VEGFC
Xenobiotic Metabolism Signaling	0.324	0.228	#NUM!	ALDH1B1,ALDH3B1,CAT,CHST15,CHST3,CHST4,CYP2C19,CYP3A4,FTL,HS3ST1,HS3ST3B1,HS3ST4,HS6ST1,HS6ST3,IL4I1,KRAS,MAP2K2,MAP2K6,MAPK1,NRAS,PPARGC1A,PPM1L,PPP2R1A,PPP2R5D,PRKCD,PRKCI,PTPA,RAP2A,RRAS2,RXRA,SCAND1,SULT1C4,SULT1E1
Nonsense-Mediated Decay (NMD)	0.323	0.241	-2.646	MAGOH,PPP2R1A,RPL11,RPL12,RPS27A,RPS4X,RPS5
FLT3 Signaling	0.323	0.241	-1.134	BCL2L11,CDKN1B,GRAP2,KRAS,NRAS,RPS27A,UBB
Response of EIF2AK4 (GCN2) to amino acid deficiency	0.323	0.241	-2.646	EIF2S1,IMPACT,RPL11,RPL12,RPS27A,RPS4X,RPS5
Graft-versus-Host Disease Signaling	0.323	0.241	#NUM!	CD3E,CD3G,FAS,GZMB,IFNG,IL36A,IL36B
3-phosphoinositide Biosynthesis	0.322	0.23	-0.728	ACP1,ACP6,CA3,DUSP15,DUSP4,IGBP1,ILKAP,MINPP1,NUDT1,PDXP,PPM1L,PPP2R1A,PPP2R5D,PPP4C,PTPA,PTPN13,PTPN2,RASA1,RNGTT,SET
Amyloid fiber formation	0.32	0.237	-1	ADAM10,APCS,APOA1,B2M,HSPG2,NPPA,RPS27A,SNCA,UBB
Sleep NREM Signaling Pathway	0.317	0.234	0.302	CREB1,GNAS,KRAS,MAP2K2,MAP2K6,MAPK1,NRAS,PARP1,RAP2A,RRAS2,SFN
Cardiac β-adrenergic Signaling	0.317	0.234	2.333	CACNA2D3,GNAS,MPPED2,PDE2A,PDE4A,PDE4C,PPM1L,PPP2R1A,PPP2R5D,PTPA,SMPDL3A
IL-7 Signaling Pathway	0.317	0.234	1.265	BAD,BCL6,CDK2,CDKN1B,IFNG,IL2RG,IL7,IL7R,MAPK1,MET,PTK2
IL-12 Signaling and Production in Macrophages	0.316	0.227	-0.707	APOA1,APOC2,APOD,APOL1,APOM,CD40LG,CEBPA,CLU,FCGR1A,FUT7,IFIH1,IFNA10,IFNA14,IFNA4,IFNB1,IFNG,IGHG4,IL12B,IL12RB1,IL12RB2,IRF1,MAP2K2,MAP2K6,MAPK1,PRKCD,PRKCI,RXRA,SAA4,SELE,SERPINA1,TGFB1,TLR3
Virus Entry via Endocytic Pathways	0.316	0.232	0.905	B2M,ITGA5,ITGB2,ITGB5,ITGB6,KRAS,NRAS,PRKCD,PRKCI,RAC2,RAP2A,RRAS2,TFRC
Oxytocin in Spinal Neurons Signaling Pathway	0.315	0.286	#NUM!	CAMKK1,OXT
YAP1- and WWTR1 (TAZ)-stimulated gene expression	0.315	0.286	#NUM!	CCN2,NPPA
Transcriptional regulation of pluripotent stem cells	0.315	0.286	#NUM!	FOXP1,NANOG
POU5F1 (OCT4), SOX2, NANOG activate genes related to proliferation	0.315	0.286	#NUM!	FGF2,NANOG
Superpathway of Citrulline Metabolism	0.315	0.286	#NUM!	NOS3,OTC
Class I MHC mediated antigen processing and presentation	0.315	0.226	-2	B2M,BECN1,BLMH,CANX,CD207,CTSS,CTSV,FCGR1A,HSPA5,KCTD6,NCF2,NCF4,PSMA1,PSMA3,PSMA7,PSMB1,PSMC5,PSMD11,PSMD6,PSMD9,PSME1,PSME2,RPS27A,SMURF1,SMURF2,THOP1,TLR1,TRIM21,UBA1,UBAC1,UBB,UBE2D2,UBE2L3,UBE2S,UBE2V2,ZBTB16
Communication between Innate and Adaptive Immune Cells	0.314	0.231	0.832	B2M,CD3E,CD3G,CD40LG,CD79B,CXCL10,IFNB1,IFNG,IGHG4,IL12B,IL36A,IL36B,TLR1,TLR10,TLR3
PPAR Signaling	0.313	0.23	0.728	IL1R2,IL1RAP,IL1RAPL2,IL1RL1,IL36A,IL36B,KRAS,MAP2K2,MAPK1,NRAS,PPARGC1A,PTGS2,RAP2A,RRAS2,RXRA,SCAND1,TNFRSF1B
PTEN Signaling	0.31	0.228	-0.943	BAD,BCL2L11,BMPR1B,CDKN1B,FGFR1,FGFR2,FGFR3,FLT4,IGF2R,ITGA11,ITGA5,ITGA6,ITGB2,ITGB5,ITGB6,KRAS,MAP2K2,MAPK1,NRAS,PTK2,RAC2,RAP2A,RRAS2
Signaling by Insulin receptor	0.308	0.25	-2	ATP6V1F,KRAS,MAPK1,NRAS
Sensory processing of sound by outer hair cells of the cochlea	0.308	0.25	-1	CLIC5,ESPN,RDX,SPTAN1
Purine Nucleotides Degradation II (Aerobic)	0.308	0.25	#NUM!	GDA,LACC1,NT5E,PNP
Iron uptake and transport	0.306	0.24	-1.633	ATP6V1F,FTL,GLRX3,RPS27A,TFRC,UBB
Role of BRCA1 in DNA Damage Response	0.306	0.24	2.236	ABRAXAS1,CHEK2,FANCF,FANCL,IFNG,RBL1
Signaling by EGFR	0.305	0.235	-0.707	ADAM10,ADAM17,AREG,KRAS,NRAS,RPS27A,SH3KBP1,UBB
Binding and Uptake of Ligands by Scavenger Receptors	0.305	0.235	0	APOA1,APOL1,COLEC12,FTL,HSPH1,MASP1,MSR1,STAB1
Cardiac conduction	0.305	0.235	1.414	ATP1B2,CLIC2,FGF12,NPPA,NPPC,SCN2B,SCN4B,SRI
p70S6K Signaling	0.302	0.228	0.5	BAD,CD79B,IGHG4,IL2RG,KRAS,MAP2K2,MAPK1,NRAS,PLCD3,PPM1L,PPP2R1A,PPP2R5D,PRKCD,PRKCI,PTPA,RAP2A,RRAS2,SFN
Pulmonary Fibrosis Idiopathic Signaling Pathway	0.292	0.224	2.777	ADAM10,AREG,CCN2,COL13A1,COL18A1,COL6A1,COL6A5,CXCL12,EDN1,EIF4EBP2,EIF4EBP3,FGF18,FGF2,FGFR1,FGFR2,FGFR3,FGFRL1,IL13,IL17A,ITGB6,JAG1,KRAS,MAP2K6,MAPK1,MMP1,MMP10,MMP14,MMP16,MMP20,MMP3,MMP7,NOTCH3,NRAS,PLG,PTK2,RAP2A,RPS6KA1,RRAS2,SERPINE1,TGFB1,WNT11,WNT16,WNT7A
NAD Signaling Pathway	0.291	0.227	0.775	BMP6,FGF2,GJA1,IGF1,LDHA,NMNAT1,NT5E,OXT,PARP1,PARP16,PPARGC1A,SIRT2,TGFB1,TNKS,VEGFA
Corticotropin Releasing Hormone Signaling	0.291	0.228	0.302	CACNA2D3,CREB1,CRH,GNAS,KRT1,MAP2K2,MAPK1,NOS3,POMC,PRKCD,PRKCI,PTGS2,VEGFA
p53 Signaling	0.29	0.229	0	APAF1,CDK2,CHEK2,CSNK1D,FAS,MDM2,SERPINB5,SFN,TNFRSF10A,TNFRSF10B,TP53I3
Salvage Pathways of Pyrimidine Ribonucleotides	0.29	0.229	0	AK1,APOBEC2,CDK2,CSNK1D,DYRK1A,MAP2K2,MAP2K6,MAPK1,PIM1,PRKCD,UPP1
Regulation of lipid metabolism by PPARalpha	0.29	0.231	1	ANKRD1,APOA1,NFYA,NR1D1,NR1H2,PPARGC1A,RXRA,TIAM2,TNFRSF21
Gαi Signaling	0.29	0.231	-0.333	GABBR2,GNAS,KRAS,MAPK1,NRAS,RAP1GAP,RAP2A,RGS14,RRAS2
Mitochondrial biogenesis	0.289	0.233	0.378	CREB1,GABPB1,GLUD1,NR1D1,PPARGC1A,RXRA,TFB1M
Antiproliferative Role of Somatostatin Receptor 2	0.289	0.233	-0.378	CDKN1B,KRAS,MAP2K2,MAPK1,NRAS,RAP2A,RRAS2
Triacylglycerol Degradation	0.287	0.238	-1	ABHD12,DTD2,PPME1,PRDX6,TNFAIP6
Extrinsic Prothrombin Activation Pathway	0.284	0.25	#NUM!	F10,PROS1,SERPINC1
Hematopoiesis from Multipotent Stem Cells	0.284	0.25	#NUM!	CSF1,IL7,THPO
Tryptophan Degradation X (Mammalian, via Tryptamine)	0.284	0.25	#NUM!	ALDH1B1,ALDH3B1,IL4I1
Superpathway of Geranylgeranyldiphosphate Biosynthesis I (via Mevalonate)	0.284	0.25	#NUM!	ACAT1,ACAT2,MVD
Superpathway of Inositol Phosphate Compounds	0.283	0.224	-1.147	ACP1,ACP6,CA3,DUSP15,DUSP4,IGBP1,ILKAP,IP6K2,MINPP1,NUDT1,PDXP,PLCD3,PPM1L,PPP2R1A,PPP2R5D,PPP4C,PTPA,PTPN13,PTPN2,RASA1,RNGTT,SET
Neuroinflammation Signaling Pathway	0.278	0.223	1.715	AGER,B2M,BIRC2,BIRC3,BIRC7,CALB2,CD200,CHP1,CNTF,CREB1,CXCL10,CXCL12,FAS,GABBR2,ICAM1,IFNA10,IFNA14,IFNA4,IFNB1,IFNG,IFNGR2,IL12B,IL6R,KLK3,MAPK1,MMP3,NCF2,PLA2G1B,PLA2G2D,PTGS2,RAC2,SNCA,TGFB1,TLR1,TLR10,TLR3,TREM2
Synaptic Long Term Potentiation	0.278	0.226	-0.577	CHP1,CREB1,KRAS,MAP2K2,MAPK1,NRAS,PLCD3,PRKCD,PRKCI,RAP2A,RPS6KA1,RRAS2
Prolactin Signaling	0.278	0.226	-0.632	CCDC51,IRF1,KRAS,MAP2K2,MAPK1,NR3C1,NRAS,PRKCD,PRKCI,RAP2A,RRAS2,SOCS7
trans-Golgi Network Vesicle Budding	0.277	0.227	0	BLOC1S3,BLOC1S5,FTL,HSPA8,IGF2R,NAPA,SNX5,SORT1,TFRC,VAMP2
Cellular response to heat stress	0.277	0.227	-1.265	BAG1,EEF1A1,FKBP4,HSPA1A/HSPA1B,HSPA5,HSPA8,HSPH1,MAPK1,TNFRSF21,UBB
Human Embryonic Stem Cell Pluripotency	0.276	0.223	2.414	BMP10,BMP3,BMP6,BMPR1B,FGF2,FGFR1,FGFR2,FGFR3,FGFRL1,ID2,KLK3,KRAS,LIF,MAP2K2,MAP2K6,MAPK1,NANOG,NFYA,NODAL,NRAS,NTF4,PRKCD,PRKCI,RAP2A,RRAS2,TGFB1,WNT11,WNT16,WNT7A
Sertoli Cell-Sertoli Cell Junction Signaling	0.276	0.223	0.962	ACTN2,CDH11,CDH15,CREB1,GJA1,ICAM1,IL1R2,IL1RAP,IL1RAPL2,IL1RL1,ITGA6,JAM3,JUP,KRAS,MAP2K2,MAPK1,NECTIN1,NECTIN3,NRAS,OCLN,PTK2,RAP2A,RPS6KA1,RRAS2,SPTAN1,TIMP1,TNFRSF1B
Presynaptic depolarization and calcium channel opening	0.276	0.333	#NUM!	CACNA2D3
Synthesis of Lipoxins (LX)	0.276	0.333	#NUM!	ALOX5
Cytosolic iron-sulfur cluster assembly	0.276	0.333	#NUM!	CIAO1
Class C/3 (Metabotropic glutamate/pheromone receptors)	0.276	0.333	#NUM!	GABBR2
rRNA modification in the mitochondrion	0.276	0.333	#NUM!	TFB1M
Mitotic Telophase/Cytokinesis	0.276	0.333	#NUM!	KIF23
Assembly of RNA Polymerase III Complex	0.276	0.333	#NUM!	BRF1
CDP-diacylglycerol Biosynthesis I	0.276	0.333	#NUM!	GPD1
Pyruvate Fermentation to Lactate	0.276	0.333	#NUM!	LDHA
Ceramide Biosynthesis	0.276	0.333	#NUM!	SPTLC2
Phosphatidylethanolamine Biosynthesis II	0.276	0.333	#NUM!	ETNK1
Tetrapyrrole Biosynthesis II	0.276	0.333	#NUM!	UROS
Phenylethylamine Degradation I	0.276	0.333	#NUM!	AOC3
Eumelanin Biosynthesis	0.276	0.333	#NUM!	MIF
NAD Salvage Pathway III	0.276	0.333	#NUM!	NMNAT1
Lysine Degradation II	0.276	0.333	#NUM!	AADAT
Hypusine Biosynthesis	0.276	0.333	#NUM!	EIF5A
Folate Polyglutamylation	0.276	0.333	#NUM!	MTHFD1
Sphingolipid metabolism	0.274	0.229	0.707	ALDH3B1,ARSA,CERS5,GLA,HYAL1,PPM1L,SPTLC2,SUMF1
Regulation of TP53 Activity through Phosphorylation	0.274	0.229	0	CCNA2,CDK2,CHEK2,MDM2,RPS27A,TAF12,TAF15,UBB
Basal Cell Carcinoma Signaling	0.274	0.229	2	BMP10,BMP3,BMP6,HHIP,SUFU,WNT11,WNT16,WNT7A
Regulation of the Epithelial Mesenchymal Transition in Development Pathway	0.274	0.229	1.414	ADAM17,JAG1,JAG2,S100A4,SUFU,WNT11,WNT16,WNT7A
Neddylation	0.273	0.223	-2.4	COMMD8,COPS5,DCUN1D1,DCUN1D2,KCTD6,MUL1,PSMA1,PSMA3,PSMA7,PSMB1,PSMC5,PSMD11,PSMD6,PSMD9,PSME1,PSME2,RPS27A,UBB,UBE2D2,VCP,ZBTB16
Protein ubiquitination	0.271	0.231	-1.633	RPS27A,UBA1,UBB,UBE2D2,UBE2L3,UBE2S
CCR3 Signaling in Eosinophils	0.268	0.224	0	CCL24,CFL2,GNAS,KRAS,MAP2K2,MAPK1,NRAS,PLA2G1B,PLA2G2D,PRKCD,PRKCI,RAP2A,RRAS2
Acute Myeloid Leukemia Signaling	0.268	0.224	-0.905	BAD,CEBPA,CSF2RA,CSF2RB,JUP,KRAS,MAP2K2,MAP2K6,MAPK1,NRAS,PIM1,RAP2A,RRAS2
Paxillin Signaling	0.268	0.224	0	ACTN2,ITGA11,ITGA5,ITGA6,ITGB2,ITGB5,ITGB6,KRAS,MAPK1,NRAS,PTK2,RAP2A,RRAS2
SUMOylation of transcription cofactors	0.265	0.235	0	PIAS3,PPARGC1A,SCMH1,SUMO2
Interconversion of nucleotide di- and triphosphates	0.265	0.235	-2	AK1,DTYMK,GSR,GUK1
B Cell Development	0.265	0.235	#NUM!	CD79B,IGHG4,IL7,IL7R
Thrombopoietin Signaling	0.262	0.225	-1	KRAS,MAP2K2,MAPK1,NRAS,PRKCD,PRKCI,RAP2A,RRAS2,THPO
ERBB4 Signaling	0.262	0.225	-0.333	ADAM17,KRAS,MAP2K2,MAPK1,NRAS,PRKCD,PRKCI,RAP2A,RRAS2
Integration of energy metabolism	0.257	0.226	0	ADIPOQ,GLP1R,GNAS,GNGT2,PPP2R1A,PPP2R5D,VAMP2
Hematopoiesis from Pluripotent Stem Cells	0.257	0.226	#NUM!	CD3E,CD3G,CSF1,IGHG4,IL12B,IL7,LIF
BMAL1:CLOCK,NPAS2 activates circadian gene expression	0.251	0.25	#NUM!	RXRA,SERPINE1
Signaling by Leptin	0.251	0.25	#NUM!	LEP,LEPR
Platelet Aggregation (Plug Formation)	0.251	0.25	#NUM!	GP1BB,THPO
Interleukin-17 signaling	0.251	0.25	#NUM!	IL17A,IL25
Activation of the pre-replicative complex	0.251	0.25	#NUM!	CDK2,MCM6
Tryptophan catabolism	0.251	0.25	#NUM!	AADAT,KYNU
RUNX1 and FOXP3 control the development of regulatory T lymphocytes (Tregs)	0.251	0.25	#NUM!	IFNG,IL2RA
Regulation of RUNX1 Expression and Activity	0.251	0.25	#NUM!	AGO2,AGO3
GABA receptor activation	0.251	0.25	#NUM!	GABBR2,GNGT2
NAD Phosphorylation and Dephosphorylation	0.251	0.25	#NUM!	ACP1,ACP6
Superoxide Radicals Degradation	0.251	0.25	#NUM!	CAT,TYRP1
MyD88-independent TLR4 cascade	0.25	0.227	0.447	BIRC2,BIRC3,RPS27A,UBB,UBE2D2
Striated Muscle Contraction	0.25	0.227	-1.342	ACTN2,MYBPC1,MYL3,TCAP,TNNI2
Interleukin-20 family signaling	0.25	0.227	2.236	IFNL1,IFNL3,IFNLR1,IL19,IL24
Nucleotide catabolism	0.25	0.227	2.236	ENTPD6,GDA,NT5E,NUDT1,UPB1
tRNA Splicing	0.25	0.227	1	MPPED2,PDE2A,PDE4A,PDE4C,SMPDL3A
Potassium Channels	0.237	0.231	#NUM!	GABBR2,GNGT2,KCNF1
Regulation of TLR by endogenous ligand	0.237	0.231	#NUM!	LBP,SFTPD,TLR1
MyD88 dependent cascade initiated on endosome	0.237	0.231	#NUM!	PELI2,RPS27A,UBB
NFE2L2 regulating anti-oxidant/detoxification enzymes	0.237	0.231	#NUM!	GCLM,GSR,PRDX1
The Visual Cycle	0.237	0.231	#NUM!	AKR1C3,RBP1,RDH12
Melatonin Degradation I	0.237	0.231	#NUM!	CYP2C19,CYP3A4,SULT1C4
Urate Biosynthesis/Inosine 5'-phosphate Degradation	0.237	0.231	#NUM!	LACC1,NT5E,PNP
Adenosine Nucleotides Degradation II	0.237	0.231	#NUM!	LACC1,NT5E,PNP
Neurotransmitter clearance	0.197	0.25	#NUM!	ACHE
POU5F1 (OCT4), SOX2, NANOG repress genes related to differentiation	0.197	0.25	#NUM!	NANOG
SUMOylation of DNA methylation proteins	0.197	0.25	#NUM!	SCMH1
HDR through MMEJ (alt-NHEJ)	0.197	0.25	#NUM!	PARP1
Reelin signalling pathway	0.197	0.25	#NUM!	SH3KBP1
Class I peroxisomal membrane protein import	0.197	0.25	#NUM!	PEX14
Retinoate Biosynthesis II	0.197	0.25	#NUM!	RBP1
Proline Biosynthesis II (from Arginine)	0.197	0.25	#NUM!	OTC
Urea Cycle	0.197	0.25	#NUM!	OTC
CMP-N-acetylneuraminate Biosynthesis I (Eukaryotes)	0.197	0.25	#NUM!	NANS
Pentose Phosphate Pathway (Non-oxidative Branch)	0.197	0.25	#NUM!	RPIA
Phosphatidylglycerol Biosynthesis II (Non-plastidic)	0.197	0.25	#NUM!	GPD1
Glutathione Redox Reactions II	0.197	0.25	#NUM!	GSR
Myo-inositol Biosynthesis	0.197	0.25	#NUM!	IMPA2
Aspartate Degradation II	0.197	0.25	#NUM!	MDH1
Dilated Cardiomyopathy Signaling Pathway	0	0.164	1.414	BAD,CACNA2D3,GNAS,MAPK1,MYL3,MYL5,MYL6B,PDE2A,TNNI2
CSDE1 Signaling Pathway	0	0.219	0.447	AGO2,AGO3,APAF1,PIWIL1,TGFB1,TNC,TRIO
Oxytocin Signaling Pathway	0	0.205	0.209	CACNA2D3,CAMKK1,CCDC51,CHP1,CREB1,GJA1,KRAS,LEP,MAPK1,MYL3,MYL5,MYL6B,NOS3,NPPA,NRAS,OXT,PLA2G1B,PLA2G2D,PRKCD,PRKCI,PTGS2,RAP2A,RRAS2
Pyroptosis Signaling Pathway	0	0.149	0.378	GBP2,GZMA,MAPK1,TLR1,TLR10,TLR3,TNFRSF1B
IL-13 Signaling Pathway	0	0.169	-0.277	ALOX15B,CHI3L1,DEFB1,DEFB108B,DEFB115,DEFB119,DEFB4A/DEFB4B,IL13,IL17A,IL24,MAPK1,PRKCD,TGFB1
SNARE Signaling Pathway	0	0.219	0.535	BET1L,CPLX3,HSPA8,MYL3,MYL5,MYL6B,NAPA,SNCA,STX1B,SYT12,SYT13,SYT7,SYT9,VAMP2
MicroRNA Biogenesis Signaling Pathway	0	0.221	-1.091	AGO2,AGO3,BMP6,EWSR1,FGF2,HSPA8,IFNA14,IFNA4,IFNB1,IGF1,KRAS,MAPK1,NRAS,PIWIL1,PRKRA,QKI,RAN,RAP2A,RRAS2,TGFB1,VEGFA
Ribonucleotide Reductase Signaling Pathway	0	0.179	1.941	BAD,CDK2,CREB1,ERBB2,KRAS,MAPK1,MET,NFYA,NRAS,PARP1,PARP16,TNKS,VEGFA,YBX1
Natural Killer Cell Signaling	0	0.202	0.6	B2M,CFL2,COL18A1,HSPA1A/HSPA1B,HSPA5,HSPA8,IFNG,IL12B,IL12RB1,IL12RB2,KIR3DL3,KLRB1,KLRC1,KRAS,LAIR1,MAP2K2,MAPK1,NRAS,RAC2,RAP2A,RASSF5,RRAS2,TNFSF10,ULBP1,ULBP2,ULBP3
IL-10 Signaling	0	0.163	-0.258	BLVRA,BLVRB,CREB1,ICAM1,IFNG,IFNGR2,IL1R2,IL1RAP,IL1RAPL2,IL1RL1,IL36A,IL36B,IL6R,MAP2K6,MAPK1
Macrophage Alternative Activation Signaling Pathway	0	0.17	0.728	CCL22,CREB1,CSF1,IGHG4,IL12B,IL13,IL1R2,IL2RG,IL36A,IL36B,MAPK1,NR1H2,NR3C1,PPARGC1A,RPS6KA1,RXRA,TGFB1
Neutrophil Extracellular Trap Signaling Pathway	0	0.191	0.822	AGER,ATP5PB,C5,CAMP,CASP2,CASP7,CHP1,COL13A1,COL18A1,COL6A1,COL6A5,FCAR,IFNA10,IFNA14,IFNA4,IFNB1,IFNG,IGHG4,ITGB2,LAIR1,MAP2K2,MAP2K6,MAPK1,NCF2,NDUFAF1,NDUFB8,PLA2G1B,PLA2G2C,PLA2G2D,PLAAT2,PLAAT3,PLCD3,PRDX6,PRKCD,PRKCI,RAC2,SELPLG
S100 Family Signaling Pathway	0	0.217	1.172	ADAM10,ADGRB3,ADGRD1,AGER,AREG,CACNA2D3,CASP7,COPS5,CREB1,CTSD,ERBB2,FCGR1A,FGFR1,FGFR2,FGFR3,FGFRL1,GABBR2,GLP1R,GPR37,IFNA14,IFNA4,IFNB1,IGHG4,IL12B,KLK3,MAP2K2,MAP2K6,MAPK1,MMP1,MMP10,MMP14,MMP16,MMP20,MMP3,MMP7,NCF2,NCL,NR3C1,NTF4,OCLN,PGF,PLA2G1B,PLA2G2D,PLCD3,PLG,PRKCD,PRKCI,RAC2,S100A4,S100A6,S100P,TGFB1,UTS2R,VEGFA,VEGFB,VEGFC,WNT11,WNT16,WNT7A
Fc Epsilon RI Signaling	0	0.182	-0.577	GRAP2,IL13,KRAS,MAP2K2,MAP2K6,MAPK1,NRAS,PLA2G1B,PLA2G2D,PRKCD,PRKCI,RAC2,RAP2A,RRAS2
Huntington's Disease Signaling	0	0.221	-0.577	APAF1,ATP5PB,BET1L,CASP2,CASP7,CREB1,CTSD,HDAC2,HSPA1A/HSPA1B,HSPA5,HSPA8,IGF1,MAPK1,NAPA,PRKCD,PRKCI,PSMA1,PSMA3,PSMA7,PSMB1,PSMC5,PSMD11,PSMD6,PSMD9,PSME1,PSME2,RASA1,RPS27A,SNCA,STX1B,UBB,UBE2S,VAMP2
IL-33 Signaling Pathway	0	0.178	-1.091	AREG,CASP2,CASP7,CCL24,CREB1,ICAM1,ICAM4,IFNG,IL13,IL1RAP,IL1RL1,IL36A,IL36B,MAP2K2,MAPK1,NOS3,PRSS22,PTGS2,RPS6KA1,SELE,SIGIRR
Myelination Signaling Pathway	0	0.205	0.324	ADAM17,BMP10,BMP3,BMP6,BMPR1B,CHP1,CNP,CREB1,ERBB2,FGF2,FGFR1,FGFR2,FGFR3,FGFRL1,FKBP1A,GPR37,HDAC2,HES5,ID2,IGF1,IGF2R,ITGA6,ITGB2,ITGB5,ITGB6,KLK3,KRAS,MAP2K2,MAPK1,MTHFD2,NRAS,PMP2,PTK2,RAP2A,RRAS2,WNT11,WNT16,WNT7A
WNK Renal Signaling Pathway	0	0.211	-0.447	BIRC2,BIRC3,IGF1,MDM2,NPPC,PRKCD,PRKCI,WNK3
Acetylcholine Receptor Signaling Pathway	0	0.174	-0.577	ACHE,ADAM10,ADAM17,CACNA2D3,CASP2,CASP7,CHRNA5,CREB1,MAPK1,PLCD3,PRKCD,PRKCI
Orexin Signaling Pathway	0	0.151	-0.302	ADIPOQ,ATP6V1F,CACNA2D3,GNAS,MAPK1,PLA2G1B,PLA2G2D,PLCD3,PPARGC1A,PRKCD,PRKCI
PPARα/RXRα Activation	0	0.21	1.091	ADIPOQ,APOA1,CYP2C19,GH1,GNAS,GPD1,IL1R2,IL1RAP,IL1RAPL2,IL1RL1,ITGB5,KRAS,MAP2K2,MAP2K6,MAPK1,NRAS,PLCD3,PPARGC1A,RAP2A,RRAS2,RXRA,TGFB1
Aryl Hydrocarbon Receptor Signaling	0	0.215	-1.155	ALDH1B1,ALDH3B1,APAF1,CCNA2,CDK2,CDKN1B,CHEK2,CTSD,CYP2C19,CYP3A4,FAS,MAPK1,MDM2,RBL1,RXRA,TFF1,TGFB1
GPVI-mediated activation cascade	0	0.0833	#NUM!	MPIG6B,RAC2
ISG15 antiviral mechanism	0	0.212	-1.89	EIF4A1,EIF4A2,ISG15,KPNA2,KPNA5,RPS27A,UBB
Prolactin receptor signaling	0	0.0833	#NUM!	GH1
Signaling by NODAL	0	0.188	#NUM!	CER1,MAPK1,NODAL
Fertilization	0	0.167	#NUM!	IZUMO1
Meiotic synapsis	0	0.167	#NUM!	DIDO1,SYNE2
Signaling by ERBB2	0	0.163	-0.378	ERBB2,KRAS,MATK,NRAS,PRKCD,RPS27A,UBB
Signaling by ERBB4	0	0.189	-0.378	ADAM17,CXCL12,GFAP,KRAS,NRAS,RPS27A,UBB
Mitochondrial protein import	0	0.143	1	NDUFB8,OTC,SAMM50,TIMM21
Mitochondrial iron-sulfur cluster biogenesis	0	0.2	#NUM!	FDX2
RORA activates gene expression	0	0.2	#NUM!	RXRA
Formation of Fibrin Clot (Clotting Cascade)	0	0.212	-1.134	C1QBP,F10,F9,GP1BB,KNG1,PROS1,SERPINC1
Signaling by SCF-KIT	0	0.114	-1	GRAP2,KRAS,NRAS,PTPRU
Translocation of SLC2A4 (GLUT4) to the plasma membrane	0	0.13	#NUM!	ASPSCR1,SFN,VAMP2
Glycerophospholipid biosynthesis	0	0.222	-0.707	ACHE,ACP6,ETNK1,GPD1,PLA2G1B,PLA2G2D,PLAAT3,PLD3
PI Metabolism	0	0.0606	#NUM!	PTPN13,VAC14
DAG and IP3 signaling	0	0.2	2	CAMKK1,CREB1,KPNA2,PRKCD
Signaling by Activin	0	0.143	#NUM!	INHBC,MAPK1
Phase II - Conjugation of compounds	0	0.0606	#NUM!	AHCY,SULT1E1
Telomere Maintenance	0	0.158	#NUM!	CCNA2,CDK2,TEN1
Gap junction trafficking and regulation	0	0.111	#NUM!	GJA1
Sulfur amino acid metabolism	0	0.0909	#NUM!	AHCY
Electron transport, ATP synthesis, and heat production by uncoupling proteins	0	0.156	-0.447	ATP5PB,COX5A,NDUFAF1,NDUFAF2,NDUFB8
Collagen biosynthesis and modifying enzymes	0	0.2	1.134	COL13A1,COL18A1,COL6A1,COL6A5,COLGALT2,P4HA1,P4HA2
MTOR signalling	0	0.133	#NUM!	EIF4B,FKBP1A
Regulation of cholesterol biosynthesis by SREBP (SREBF)	0	0.2	#NUM!	RAN
MyD88:MAL(TIRAP) cascade initiated on plasma membrane	0	0.217	-0.447	PELI2,RPS27A,SIGIRR,TLR1,UBB
Complement cascade	0	0.18	0.707	C5,C6,C7,CFD,CLU,FCN2,IGHG4,MASP1,PROS1
NLR signaling pathways	0	0.171	0.816	BIRC2,BIRC3,CASP2,MAP2K6,RPS27A,UBB
DDX58/IFIH1-mediated induction of interferon-alpha/beta	0	0.185	1.265	AGER,IFIH1,IFNA10,IFNA14,IFNA4,IFNB1,ISG15,RPS27A,UBB,UBE2D2
Plasma lipoprotein assembly, remodeling, and clearance	0	0.136	0	APOA1,APOC2,NR1H2,PCSK9,RPS27A,UBB
SRP-dependent cotranslational protein targeting to membrane	0	0.167	-2.236	RPL11,RPL12,RPS27A,RPS4X,RPS5
Cytosolic sensors of pathogen-associated DNA	0	0.2	-1.342	IFI16,RPS27A,TLR3,TRIM21,UBB
Regulation of beta-cell development	0	0.0526	#NUM!	KAT2A
Signaling by PDGF	0	0.182	-1.414	COL6A1,COL6A5,KRAS,NRAS,PLG,RASA1,THBS2,THBS3
Signaling by NTRK1 (TRKA)	0	0.182	-0.632	ADCYAP1,CREB1,DUSP4,KRAS,MAP2K2,MAPK1,NRAS,PPP2R1A,PPP2R5D,RPS6KA1
Pre-NOTCH Expression and Processing	0	0.185	#NUM!	AGO2,AGO3,KAT2A,NOTCH3,PRKCI
Cholesterol biosynthesis	0	0.182	#NUM!	ACAT2,MVD
Bile acid and bile salt metabolism	0	0.154	#NUM!	AKR1C3,RXRA
Vitamin D (calciferol) metabolism	0	0.111	#NUM!	SUMO2
Signaling by ALK	0	0.188	#NUM!	ALK,HDAC2,IL2RG
Metabolism of nitric oxide: NOS3 activation and regulation	0	0.111	#NUM!	NOS3
Signaling by Hippo	0	0.0833	#NUM!	WWC1
Fcgamma receptor (FCGR) dependent phagocytosis	0	0.146	1.89	BRK1,CD3G,FCGR1A,IGHG4,MAPK1,PRKCD,PTK2
RNA Polymerase II Transcription	0	0.209	-0.333	MAGOH,RNGTT,RTF1,SRSF6,SRSF7,TAF12,TAF15,TCEA1,THOC1
COPII-mediated vesicle transport	0	0.176	-0.816	AREG,CSNK1D,LMAN2L,NAPA,SERPINA1,TRAPPC6B
Asparagine N-linked glycosylation	0	0.176	#NUM!	CANX,GFPT1,MVD
Gene Silencing by RNA	0	0.192	-0.447	AGO2,AGO3,PIWIL1,PRKRA,RAN
MHC class II antigen presentation	0	0.184	1	CANX,CAPZB,CD74,CTSD,CTSF,CTSS,CTSV,DYNLL1,KIF23
Visual phototransduction	0	0.0952	#NUM!	RBP1,RDH12
Activation of gene expression by SREBF (SREBP)	0	0.2	#NUM!	MVD,NFYA,RXRA
Fc epsilon receptor (FCERI) signaling	0	0.212	-2.324	GRAP2,KRAS,MAPK1,NRAS,PSMA1,PSMA3,PSMA7,PSMB1,PSMC5,PSMD11,PSMD6,PSMD9,PSME1,PSME2,RPS27A,UBB,UBE2D2
Oxidative Stress Induced Senescence	0	0.189	-0.816	AGO3,MAP2K6,MAPK1,MDM2,RPS27A,SCMH1,UBB
DNA Damage/Telomere Stress Induced Senescence	0	0.2	0	CCNA2,CDK2,CDKN1B,HMGA2
Insulin processing	0	0.182	#NUM!	CPE,VAMP2
EPH-Ephrin signaling	0	0.117	1.134	ADAM10,EFNA3,EPHA6,EPHA7,PTK2,RASA1,TIAM1
SUMOylation of DNA damage response and repair proteins	0	0.167	#NUM!	PARP1,SCMH1,SUMO2
Processing and activation of SUMO	0	0.143	#NUM!	SUMO2
SUMOylation of ubiquitinylation proteins	0	0.111	#NUM!	MDM2
Integrin signaling	0	0.0625	#NUM!	PTK2
Netrin-1 signaling	0	0.0789	#NUM!	PTK2,SLIT1,TRIO
Nephrin family interactions	0	0.2	#NUM!	ACTN2,KIRREL2,SPTAN1
Semaphorin interactions	0	0.146	0	DPYSL5,ERBB2,MET,PLXNA1,PLXNA4,TREM2
Energy dependent regulation of mTOR by LKB1-AMPK	0	0.143	#NUM!	PPM1A
ATF4 activates genes in response to endoplasmic reticulum stress	0	0.2	#NUM!	ATF6,IGFBP1,NFYA
XBP1(S) activates chaperone genes	0	0.167	#NUM!	GFPT1,HDGF,XBP1
Costimulation by the CD28 family	0	0.128	0.447	CD3E,CD3G,GRAP2,PPP2R1A,PPP2R5D
Peroxisomal lipid metabolism	0	0.167	#NUM!	NUDT7,PHYH
Protein folding	0	0.194	-1.633	CCT5,CCT7,CCT8,GAPDHS,GNGT2,PFDN4
Rap1 signalling	0	0.167	#NUM!	RAP1GAP
Signal amplification	0	0.111	#NUM!	GNGT2
G-protein beta:gamma signalling	0	0.0833	#NUM!	GNGT2
Glutamate binding, activation of AMPA receptors and synaptic plasticity	0	0.133	#NUM!	MDM2,PICK1
SUMOylation of SUMOylation proteins	0	0.167	#NUM!	SUMO2
G alpha (12/13) signalling events	0	0.208	2.236	GNGT2,NET1,TIAM1,TIAM2,TRIO
G alpha (z) signalling events	0	0.214	#NUM!	GNAS,GNGT2,PRKCD
Transport of bile salts and organic acids, metal ions and amine compounds	0	0.0833	#NUM!	SLC16A3
Transport of inorganic cations/anions and amino acids/oligopeptides	0	0.2	#NUM!	SLC25A18,SRI
ERCC6 (CSB) and EHMT2 (G9a) positively regulate rRNA expression	0	0.143	#NUM!	HDAC2
NoRC negatively regulates rRNA expression	0	0.125	#NUM!	HDAC2
Deadenylation-dependent mRNA decay	0	0.143	#NUM!	EIF4A1,EIF4A2,EIF4B
GP1b-IX-V activation signalling	0	0.1	#NUM!	GP1BB
Vasopressin regulates renal water homeostasis via Aquaporins	0	0.182	#NUM!	GNAS,GNGT2
Activation of NMDA receptors and postsynaptic events	0	0.222	0	ACTN2,CAMKK1,CREB1,KPNA2,KRAS,MAPK1,NRAS,RPS6KA1
Smooth Muscle Contraction	0	0.167	-1	ITGB5,MYL11,MYL5,MYL6B
TAK1-dependent IKK and NF-kappa-B activation	0	0.182	-1	AGER,RPS27A,UBB,USP14
Other interleukin signaling	0	0.2	1	CSF1,IFNL1,IFNLR1,VAMP2
MAP kinase activation	0	0.13	#NUM!	MAP2K6,RPS27A,UBB
Regulation of mRNA stability by proteins that bind AU-rich elements	0	0.222	0	HSPA1A/HSPA1B,HSPA8,PRKCD,RPS27A,SET,UBB
Activation of kainate receptors upon glutamate binding	0	0.125	#NUM!	GNGT2
Interleukin-2 family signaling	0	0.156	0.447	CSF2RA,CSF2RB,IL2RA,IL2RG,IL5RA
Thrombin signalling through proteinase activated receptors (PARs)	0	0.222	#NUM!	GNGT2,MAPK1
SUMOylation of RNA binding proteins	0	0.2	#NUM!	SCMH1,SUMO2
SUMOylation of DNA replication proteins	0	0.214	#NUM!	PIAS3,RANGAP1,SUMO2
SUMOylation of immune response proteins	0	0.167	#NUM!	PIAS3
Interleukin-3, Interleukin-5 and GM-CSF signaling	0	0.195	0	BLNK,CSF2RA,CSF2RB,IL2RA,IL2RG,IL5RA,RPS27A,UBB
Mitophagy	0	0.2	#NUM!	MAP1LC3B,RPS27A,UBB
Miscellaneous transport and binding events	0	0.167	#NUM!	PIP
B-WICH complex positively regulates rRNA expression	0	0.0909	#NUM!	KAT2A
Myogenesis	0	0.158	#NUM!	CDH15,CDON,MAP2K6
Signaling by Retinoic Acid	0	0.08	#NUM!	AKR1C3,RXRA
Mitochondrial translation	0	0.2	0	MRPL12,MRPL2,MRPL34,MTIF3
Activation of anterior HOX genes in hindbrain during early embryogenesis	0	0.0385	#NUM!	RXRA
Cilium Assembly	0	0.167	0.378	CCT5,CCT7,CCT8,CSNK1D,DYNLL1,HAUS1,PKD2,PPP2R1A
Pyroptosis	0	0.211	0	CHMP4A,CHMP6,GZMB,IRF1
C-type lectin receptors (CLRs)	0	0.217	-1.5	CCL22,CLEC4D,KRAS,NRAS,PRKCD,PSMA1,PSMA3,PSMA7,PSMB1,PSMC5,PSMD11,PSMD6,PSMD9,PSME1,PSME2,RPS27A,UBB,UBE2D2
RHO GTPases activate PKNs	0	0.0556	#NUM!	SFN
Activated PKN1 stimulates transcription of AR regulated genes KLK2 and KLK3	0	0.111	#NUM!	KLK3
RHO GTPases activate CIT	0	0.1	#NUM!	CDKN1B
TP53 Regulates Metabolic Genes	0	0.163	-0.378	AGO2,AGO3,COX5A,GSR,PRDX1,PRDX5,SFN
Fructose metabolism	0	0.167	#NUM!	TKFC
Formation of xylulose-5-phosphate	0	0.2	#NUM!	XYLB
RHO GTPases Activate WASPs and WAVEs	0	0.167	#NUM!	BRK1,MAPK1,PTK2
RHO GTPases Activate Formins	0	0.178	0	DYNLL1,MAD2L1,NDEL1,PFN2,PPP2R1A,PPP2R5D,RANGAP1,SPDL1
RHO GTPases Activate Rhotekin and Rhophilins	0	0.143	#NUM!	LIN7B
TNFs bind their physiological receptors	0	0.222	2.449	CD70,LTA,TNFRSF1B,TNFRSF4,TNFRSF9,TNFSF18
LGI-ADAM interactions	0	0.143	#NUM!	STX1B
Nonhomologous End-Joining (NHEJ)	0	0.176	#NUM!	ABRAXAS1,POLM,UBE2V2
Cargo concentration in the ER	0	0.2	#NUM!	AREG,LMAN2L,SERPINA1
Major pathway of rRNA processing in the nucleolus and cytosol	0	0.216	-1.414	CSNK1D,NCL,RPL11,RPL12,RPS27A,RPS4X,RPS5,WDR18
TP53 Regulates Transcription of DNA Repair Genes	0	0.087	#NUM!	RAD51D,TCEA1
Regulation of TP53 Activity through Acetylation	0	0.154	#NUM!	HDAC2,MAP2K6
Signaling by MET	0	0.18	0.333	HGFAC,KRAS,MET,NRAS,PTK2,PTPN2,RPS27A,SH3KBP1,UBB
RNA polymerase II transcribes snRNA genes	0	0.0385	#NUM!	INTS3
COPI-mediated anterograde transport	0	0.167	1.633	ANK2,BET1L,CAPZB,DYNLL1,NAPA,SPTAN1
Intra-Golgi and retrograde Golgi-to-ER traffic	0	0.129	-0.333	ARL1,BET1L,CAPZB,DYNLL1,IGF2R,KIF23,NAPA,PAFAH1B2,PAFAH1B3
Mitotic Prophase	0	0.214	0.816	CCNB1,CNEP1R1,MAPK1,PPP2R1A,SET,VRK1
Mitotic Prometaphase	0	0.185	0.632	CCNB1,CSNK1D,DYNLL1,HAUS1,MAD2L1,NDEL1,PPP2R1A,PPP2R5D,RANGAP1,SPDL1
Glucose metabolism	0	0.147	-1.342	GNPDA1,MDH1,PC,PPP2R1A,PPP2R5D
Urea cycle	0	0.2	#NUM!	OTC
Lysine catabolism	0	0.2	#NUM!	PIPOX
mRNA Capping	0	0.0833	#NUM!	RNGTT
Processing of Capped Intron-Containing Pre-mRNA	0	0.118	-0.905	HSPA8,MAGOH,MFAP1,NXT1,PRPF6,SRSF6,SRSF7,THOC1,TRA2B,WTAP,YBX1
Eukaryotic Translation Termination	0	0.217	-2.236	RPL11,RPL12,RPS27A,RPS4X,RPS5
RNA Polymerase I Transcription	0	0.143	#NUM!	HDAC2,KAT2A
DNA Damage Bypass	0	0.2	-1.342	ISG15,RPS27A,UBB,USP1,VCP
Resolution of Abasic Sites (AP sites)	0	0.15	#NUM!	ADPRS,MUTYH,PARP1
DNA Damage Reversal	0	0.167	#NUM!	FTO
Apoptotic execution phase	0	0.212	2.646	BIRC2,CASP7,OCLN,PRKCD,PTK2,SATB1,SPTAN1
FasL/ CD95L signaling	0	0.2	#NUM!	FAS
Dissolution of Fibrin Clot	0	0.167	#NUM!	PLG,SERPINE1
Platelet Adhesion to exposed collagen	0	0.1	#NUM!	GP1BB
TNF signaling	0	0.2	0.378	ADAM17,BIRC2,BIRC3,RPS27A,UBB,UBE2D2,UBE2L3
Nucleosome assembly	0	0.143	#NUM!	RUVBL1
Synaptic adhesion-like molecules	0	0.222	#NUM!	LRFN1,LRFN2
Butyrophilin (BTN) family interactions	0	0.143	#NUM!	BTN2A1
RET signaling	0	0.0833	#NUM!	GFRA2,RAP1GAP
Transcriptional Regulation by VENTX	0	0.125	#NUM!	AGO3,UBE2S
TBC/RABGAPs	0	0.115	#NUM!	GABARAPL2,MAP1LC3B,TBC1D24
Cargo recognition for clathrin-mediated endocytosis	0	0.203	0	AREG,CD3G,COPS5,IGF2R,IL7R,RPS27A,SCARB2,SH3KBP1,SYT9,TFRC,UBB,VAMP2
Clathrin-mediated endocytosis	0	0.189	-0.535	AMPH,AREG,BIN1,CD3G,HSPA8,IGF2R,IL7R,RPS27A,SCARB2,SH3KBP1,SYT9,TFRC,UBB,VAMP2
RAB geranylgeranylation	0	0.1	0	PTP4A2,RAB23,RAB26,RAB37
RAB GEFs exchange GTP for GDP on RABs	0	0.108	-1	GDI1,RAB3IL1,TRAPPC13,TRAPPC6B
Transcriptional regulation by RUNX2	0	0.167	0.447	CCNB1,ITGA5,LGALS3,MAPK1,SOX9
GABA synthesis, release, reuptake and degradation	0	0.222	#NUM!	HSPA8,VAMP2
RUNX1 regulates megakaryocyte differentiation and platelet function	0	0.05	#NUM!	AGO3
ESR-mediated signaling	0	0.173	-1	AGO2,AGO3,CTSD,CXCL12,FKBP4,KCTD6,KPNA2,MAPK1,TFF1
Collagen chain trimerization	0	0.2	0	COL13A1,COL18A1,COL6A1,COL6A5
Gene and protein expression by JAK-STAT signaling after IL-12 stimulation	0	0.188	-1.633	CA1,IFNG,LCP1,MIF,MTAP,PSME2
Transcriptional Regulation by E2F6	0	0.133	#NUM!	APAF1,L3MBTL2
Nucleotide salvage	0	0.188	#NUM!	ADK,HPRT1,UPP1
Phenylalanine and tyrosine metabolism	0	0.2	#NUM!	IL4I1,TAT
Glutamate and glutamine metabolism	0	0.111	#NUM!	GLUD1
Metabolism of cofactors	0	0.167	#NUM!	COQ5,NOS3
Triglyceride metabolism	0	0.154	#NUM!	FABP3,FABP4
Glycogen metabolism	0	0.222	#NUM!	RPS27A,UBB
Interleukin-15 signaling	0	0.2	#NUM!	IL15RA,IL2RG
Interleukin-9 signaling	0	0.167	#NUM!	IL2RG
Transcriptional Regulation by MECP2	0	0.2	#NUM!	AGO2,AGO3,CREB1,CRH,HDAC2,MET
Signaling by NTRK2 (TRKB)	0	0.211	0	KRAS,NRAS,NTF4,TIAM1
Signaling by Erythropoietin	0	0.15	#NUM!	EPOR,KRAS,NRAS
RHO GTPase cycle	0	0.175	1.976	ARHGAP24,ARHGAP30,BRK1,C1QBP,CAPZB,CCT7,CKB,DOCK2,GJA1,JAG1,JUP,NCF2,NCF4,NET1,PGRMC2,PLXNA1,PTPN13,RAC2,RRAS2,SAMM50,SEMA4F,SPTAN1,STMN2,STOM,TFRC,TIAM1,TIAM2,TNFAIP1,TRA2B,TRIO,VCP
NGF-stimulated transcription	0	0.176	#NUM!	CREB1,ID2,TPH1
TYSND1 cleaves peroxisomal proteins	0	0.2	#NUM!	PHYH
Signaling by NTRK3 (TRKC)	0	0.167	#NUM!	KRAS,NRAS
Interferon alpha/beta signaling	0	0.195	0.707	GBP2,IFNA10,IFNA14,IFNA4,IFNB1,IP6K2,IRF1,ISG15
Meiotic recombination	0	0.2	#NUM!	CDK2,PSMC3IP
Insertion of tail-anchored proteins into the endoplasmic reticulum membrane	0	0.214	#NUM!	CYB5A,GET3,VAMP2
Assembly and cell surface presentation of NMDA receptors	0	0.167	#NUM!	ACTN2,LIN7B
FOXO-mediated transcription	0	0.0588	#NUM!	SFN
FOXO-mediated transcription of cell cycle genes	0	0.154	#NUM!	CDKN1B,MSTN
EGR2 and SOX10-mediated initiation of Schwann cell myelination	0	0.2	#NUM!	HDAC2,PRX
GPER1 signaling	0	0.188	#NUM!	GNAS,GNGT2,ITGA5
Amino acids regulate mTORC1	0	0.111	#NUM!	ATP6V1F
Aggrephagy	0	0.222	-1	DYNLL1,RPS27A,UBB,VCP
Response of EIF2AK1 (HRI) to heme deficiency	0	0.2	#NUM!	ATF5,EIF2S1
Signaling by CSF3 (G-CSF)	0	0.182	-1	KRAS,RPS27A,UBB,UBE2D2
Signaling by CSF1 (M-CSF) in myeloid cells	0	0.208	-1.342	CSF1,GRAP2,KRAS,RPS27A,UBB
Cytoprotection by HMOX1	0	0.148	-1	BLVRA,BLVRB,COX5A,RXRA
Germ layer formation at gastrulation	0	0.143	#NUM!	NANOG
Formation of paraxial mesoderm	0	0.182	#NUM!	FGFR1,KAT2A
Growth hormone receptor signaling	0	0.176	#NUM!	ADAM17,GH1,MAPK1
Kinesins	0	0.1	#NUM!	KIF23
Factors involved in megakaryocyte development and platelet production	0	0.213	0.378	CAPZB,CDK2,DOCK2,HDAC2,HMG20B,IFNA10,IFNA14,IFNA4,IFNB1,IRF1
Formation of WDR5-containing histone-modifying complexes	0	0.176	#NUM!	KAT2A,SGF29,TADA2A
Acute Phase Response Signaling	0	0.212	0.218	AHSG,APCS,APOA1,C5,FTL,HAMP,IL1RAP,IL36A,IL36B,IL6R,ITIH2,ITIH4,KRAS,LBP,MAP2K2,MAP2K6,MAPK1,NR3C1,NRAS,PLG,RAP2A,RBP1,RRAS2,SAA4,SERPINA1,SERPINA3,SERPINE1,SOCS7,TNFRSF1B
Mitochondrial Dysfunction	0	0.172	-0.447	ATP1B2,ATP5PB,BAD,BECN1,CACNA2D3,CHP1,CLIC2,COX5A,COX7A1,CREB1,CYB5A,CYB5R3,DHODH,GSR,MDM2,NDUFAF1,NDUFB8,PPARGC1A,PRDX6,SAMM50,SNCA
Pancreatic Secretion Signaling Pathway	0	0.198	1.091	AMY2A,AMY2B,BET1L,CA1,CA12,CA2,CA3,CA4,CA6,CA9,GNAS,LIPN,MAPK1,NAPA,PLCD3,PRKCD,PRKCI,SCT,STX1B,VAMP2,VIP
Protein Sorting Signaling Pathway	0	0.121	-0.707	GNAS,IGF2R,PLD3,SCARB2,SNX15,SNX5,SNX8,SORT1
ROBO SLIT Signaling Pathway	0	0.17	1.291	CNTNAP2,FLT4,MMP14,MMP7,MYL5,NRXN1,PAX8,PGF,PLXNA1,ROBO4,SLIT1,TGFB1,VEGFA,VEGFB,VEGFC
FXR/RXR Activation	0	0.215	-1.177	APOA1,APOC2,CD40LG,CD70,CNTF,CYP3A4,FETUB,GCLM,ICAM1,IFNG,IL12B,IL13,IL17A,IL25,IL31,IL36A,IL36B,LEP,LIF,LTA,PPARGC1A,PTGS2,RXRA,TGFB1,TNFSF10,TNFSF12
BBSome Signaling Pathway	0	0.188	0	ADGRB3,ADGRD1,ATF6,CCT5,CCT7,CCT8,CXCL12,GABBR2,GLP1R,GPR37,LEP,LEPR,MAPK1,MYL11,POMC,PRKCD,UTS2R,XBP1
UFMylation Signaling Pathway	0	0.152	-1.342	EIF4A1,EIF4A2,MDM2,TFF1,XBP1
WNT/SHH Axonal Guidance Signaling Pathway	0	0.113	0	HHIP,PLXNA1,PRKCI,RYK,SFN,WNT11,WNT16,WNT7A
Cohesin Chromatin Regulation Pathway	0	0.176	-0.832	CCNB1,CEBPA,FTO,IFNG,IGF2,NANOG,PCDHA7,PCDHB1,PPM1L,PPP2R1A,PPP2R5D,PTPA,PTTG1
Histone Modification Signaling Pathway	0	0.18	0.943	BRD2,BRD4,HDAC2,IRF1,KAT2A,L3MBTL2,PGF,PIM1,SETMAR,SFN,SGF29,SIRT2,SND1,ULK3,VEGFA,VEGFB,VEGFC,VRK1
Nuclear Cytoskeleton Signaling Pathway	0	0.16	2.309	CAPZB,CDH11,CDH15,DYNLL1,ITGA11,ITGA5,ITGA6,ITGB2,ITGB5,ITGB6,KIF23,SYNE2
PXR/RXR Activation	0	0.188	0	CYP2C19,CYP3A4,IGFBP1,NR3C1,PPARGC1A,RXRA
RAR Activation	0	0.218	0.283	ADAM10,ADAM17,AKR1C3,CD40LG,CD70,CDKN1B,CNTF,CREB1,CSF2RB,DIRAS3,DLK1,FGF8,GNGT2,HOXA5,IFNG,IGFBP3,IL12B,IL13,IL17A,IL25,IL31,IL36A,IL36B,LEP,LIF,LTA,MAPK1,MMP1,MMP3,MPPED2,PARP1,PDE2A,PDE4A,PDE4C,PPARGC1A,PRKCD,PSMC5,RAC2,RBP1,RDH12,RORB,RXRA,SCAND1,SMPDL3A,SOX9,TGFB1,TNFSF10,TNFSF12,VEGFA,ZBTB16
14-3-3-mediated Signaling	0	0.217	0	BAD,CDKN1B,GFAP,KRAS,MAP2K2,MAPK1,NRAS,PLCD3,PRKCD,PRKCI,RAP2A,RPS6KA1,RRAS2,SFN,SNCA
Activation of IRF by Cytosolic Pattern Recognition Receptors	0	0.149	2.646	IFIH1,IFNA10,IFNA14,IFNA4,IFNB1,ISG15,LTA
Caveolar-mediated Endocytosis Signaling	0	0.216	2.449	B2M,DYRK3,ITGA11,ITGA5,ITGA6,ITGB2,ITGB5,ITGB6
Fcγ Receptor-mediated Phagocytosis in Macrophages and Monocytes	0	0.119	-1.134	DGKB,FCGR1A,MAPK1,PLD3,PRKCD,PRKCI,RAC2
IL-8 Signaling	0	0.198	0.626	AZU1,DIRAS3,FLT4,GNAS,ICAM1,ITGB2,KRAS,MAP2K2,MAPK1,NCF2,NRAS,PGF,PLD3,PRKCD,PRKCI,PTGS2,PTK2,RAC2,RAP2A,RRAS2,VEGFA,VEGFB,VEGFC
Role of RIG1-like Receptors in Antiviral Innate Immunity	0	0.167	2.236	IFIH1,IFNA10,IFNA14,IFNA4,IFNB1
TREM1 Signaling	0	0.217	0	CCL7,DEFB4A/DEFB4B,ICAM1,IL1RL1,ITGA5,MAPK1,SIGIRR,TLR1,TLR10,TLR3
MIF Regulation of Innate Immunity	0	0.207	0	CD74,MAPK1,MIF,PLA2G1B,PLA2G2D,PTGS2
Role of NFAT in Regulation of the Immune Response	0	0.189	1.291	BLNK,CD3E,CD3G,CD79B,CHP1,CSNK1D,FCGR1A,GNAS,IGHG4,KPNA2,KPNA5,KRAS,MAP2K2,MAPK1,NRAS,RAP2A,RCAN3,RRAS2
FcγRIIB Signaling in B Lymphocytes	0	0.186	0.816	BLNK,CACNA2D3,CD79B,IGHG4,KRAS,NRAS,RAP2A,RRAS2
LPS-stimulated MAPK Signaling	0	0.208	0	CREB1,KRAS,LBP,MAP2K2,MAP2K6,MAPK1,NRAS,PRKCD,PRKCI,RAP2A,RRAS2
NF-κB Activation by Viruses	0	0.182	0	ITGA6,KRAS,MAPK1,NRAS,PRKCD,PRKCI,RAP2A,RRAS2
CCR5 Signaling in Macrophages	0	0.211	0	CACNA2D3,CD3E,CD3G,FAS,GNAS,MAPK1,PRKCD,PRKCI
IL-22 Signaling	0	0.0435	#NUM!	MAPK1
CD40 Signaling	0	0.175	-0.816	CD40LG,ICAM1,LTA,MAP2K2,MAP2K6,MAPK1,PTGS2
CD27 Signaling in Lymphocytes	0	0.129	1	APAF1,CD70,MAP2K2,MAP2K6
IL-3 Signaling	0	0.212	-0.302	BAD,CHP1,CSF2RB,KRAS,MAP2K2,MAPK1,NRAS,PRKCD,PRKCI,RAP2A,RRAS2
Lymphotoxin β Receptor Signaling	0	0.161	0	APAF1,BIRC2,LTA,MAPK1,TRAF4
fMLP Signaling in Neutrophils	0	0.218	-0.302	CHP1,GNAS,KRAS,MAP2K2,MAPK1,NCF2,NRAS,PRKCD,PRKCI,RAC2,RAP2A,RRAS2
CXCR4 Signaling	0	0.212	-0.5	CXCL12,DIRAS3,GNAS,KRAS,MAP2K2,MAPK1,MYL11,MYL3,MYL5,MYL6B,NRAS,PRKCD,PRKCI,PTK2,RAC2,RAP2A,RRAS2
4-1BB Signaling in T Lymphocytes	0	0.12	#NUM!	MAP2K2,MAPK1,TNFRSF9
CTLA4 Signaling in Cytotoxic T Lymphocytes	0	0.17	-0.728	B2M,CD3E,CD3G,GRAP2,ITGB2,KRAS,MAPK1,NRAS,PLD3,PPM1L,PPP2R1A,PPP2R5D,PTPA,RAC2,RAP2A,RRAS2,TGFB1
Induction of Apoptosis by HIV1	0	0.128	-0.447	APAF1,BIRC2,BIRC3,FAS,TNFRSF1B
B Cell Activating Factor Signaling	0	0.037	#NUM!	MAPK1
IL-15 Production	0	0.2	3.441	ALK,CSF2RA,DYRK1A,DYRK3,EPHA6,ERBB2,FGFR1,FGFR2,FGFR3,FLT4,IFNB1,IRF1,MAP2K6,MATK,MET,PRKCI,PTK2,ROR1,RYK
IL-9 Signaling	0	0.0714	#NUM!	IL2RG
CD28 Signaling in T Helper Cells	0	0.0794	#NUM!	CD3E,CD3G,CHP1,GRAP2,MAP2K2
IL-15 Signaling	0	0.203	-0.302	GZMB,IGHG4,IL15RA,IL17A,IL2RG,IL5RA,KRAS,MAP2K2,MAPK1,NRAS,RAP2A,RRAS2
Dendritic Cell Maturation	0	0.198	0.894	B2M,CD1D,CD3E,CD3G,CD40LG,COL18A1,CREB1,FCGR1A,ICAM1,IFNB1,IGHG4,IL12B,IL36A,IL36B,LEP,LEPR,LTA,MAPK1,PLCD3,TLR3,TNFRSF1B,TREM2
Reelin Signaling in Neurons	0	0.129	0	DNALI1,ITGA5,MAP2K2,MAP2K6,MAPK1,NDEL1,NECTIN3,PAFAH1B2,PAFAH1B3
Melatonin Signaling	0	0.175	-1.134	MAP2K2,MAP2K6,MAPK1,PLCD3,PRKCD,PRKCI,RORB
Angiopoietin Signaling	0	0.154	1.414	BAD,KRAS,NOS3,NRAS,PTK2,RAP2A,RASA1,RRAS2
Cellular Effects of Sildenafil (Viagra)	0	0.177	0.18	ADGRB3,ADGRD1,CACNA2D3,CHP1,CNTF,CREB1,FAS,GABBR2,GLP1R,GPR37,KRAS,MAP2K6,MAPK1,MYL11,MYL3,MYL5,MYL6B,NOS3,NPPA,NPPC,PGF,PPARGC1A,PPM1L,PPP2R1A,PPP2R5D,PTPA,TGFB1,UTS2R,VEGFA,VEGFB,VEGFC
Neuropathic Pain Signaling in Dorsal Horn Neurons	0	0.146	-0.816	CREB1,GPR37,MAPK1,PLCD3,PRKCD,PRKCI
Relaxin Signaling	0	0.18	0.816	CREB1,GNAS,MAPK1,MPPED2,NOS3,PDE2A,PDE4A,PDE4C,RLN3,SMPDL3A,VEGFA
Factors Promoting Cardiogenesis in Vertebrates	0	0.176	2	BMP10,BMP3,BMP6,BMPR1B,CER1,CREB1,NODAL,NPPA,NPPB,PLCD3,PRKCD,PRKCI,TGFB1,WNT11,WNT16,WNT7A
Agrin Interactions at Neuromuscular Junction	0	0.214	0.333	ERBB2,GABPB1,KRAS,MAPK1,NRAS,PTK2,RAC2,RAP2A,RRAS2
Cardiomyocyte Differentiation via BMP Receptors	0	0.222	#NUM!	BMP10,BMPR1B,NPPA,NPPB
Renin-Angiotensin Signaling	0	0.152	-0.632	KRAS,MAP2K2,MAPK1,NRAS,PRKCD,PRKCI,PTK2,RAP2A,REN,RRAS2
Semaphorin Signaling in Neurons	0	0.2	#NUM!	CFL2,DIRAS3,DPYSL5,MAPK1,MET,PLXNA1,PTK2,RAC2
Thrombin Signaling	0	0.182	0	CREB1,DIRAS3,GNAS,KRAS,MAP2K2,MAPK1,MYL11,MYL3,MYL5,MYL6B,NRAS,PLCD3,PRKCD,PRKCI,PTK2,RAC2,RAP2A,RRAS2
Cardiac Hypertrophy Signaling	0	0.202	-0.447	CACNA2D3,CHP1,CREB1,DIRAS3,GNAS,IGF1,IL6R,KRAS,MAP2K2,MAP2K6,MAPK1,MYL11,MYL3,MYL5,MYL6B,NRAS,PLCD3,RAC2,RAP2A,RPS6KA1,RRAS2,TGFB1
ICOS-ICOSL Signaling in T Helper Cells	0	0.158	-1.134	BAD,CD3E,CD3G,CD40LG,CHP1,GRAP2,IL2RA,IL2RG,TRAT1
Molecular Mechanisms of Cancer	0	0.222	1.414	ADGRB3,ADGRD1,APAF1,BAD,BCL2L11,BIRC2,BIRC3,BMP10,BMP3,BMP6,BMPR1B,CASP7,CDK2,CHEK2,CSF2RB,DHH,DIRAS3,EDN1,EDN2,FAS,FGF2,GABBR2,GLP1R,GNAS,GPR37,GRP,HDAC2,IFNLR1,IGF1,IL12RB1,IL12RB2,IL15RA,IL1R2,IL1RL1,IL2RA,IL2RG,IL31RA,IL5RA,IL6R,IL7R,ITGA11,ITGA5,ITGA6,ITGB2,ITGB5,ITGB6,KRAS,MAP2K2,MAP2K6,MAPK1,MDM2,MMP1,MMP10,MMP14,MMP16,MMP20,MMP3,MMP7,NRAS,PA2G4,PRKCD,PRKCI,PTK2,RAC2,RAP2A,RASA1,RBL1,RRAS2…
Maturity Onset Diabetes of Young (MODY) Signaling	0	0.222	#NUM!	ADIPOQ,APOA1,APOC2,APOD,APOL1,APOL3,APOM,CACNA2D3
FLT3 Signaling in Hematopoietic Progenitor Cells	0	0.173	0.333	BAD,CREB1,KRAS,MAP2K2,MAPK1,NRAS,RAP2A,RPS6KA1,RRAS2
Polyamine Regulation in Colon Cancer	0	0.14	-1.633	BCL2L11,EIF5A,KRAS,MAP2K2,MAP2K6,MAPK1
GNRH Signaling	0	0.177	0.832	CACNA2D3,CREB1,FSHB,GNAS,KRAS,MAP2K2,MAP2K6,MAPK1,NRAS,PRKCD,PRKCI,PTK2,RAP2A,RRAS2
Cholecystokinin/Gastrin-mediated Signaling	0	0.211	0.775	DIRAS3,GH1,IL36A,IL36B,KRAS,MAP2K2,MAP2K6,MAPK1,NRAS,PRKCD,PRKCI,PTGS2,PTK2,RAC2,RAP2A,RRAS2
Melanocyte Development and Pigmentation Signaling	0	0.212	0.632	CREB1,GNAS,KRAS,MAP2K2,MAPK1,NRAS,POMC,RAP2A,RPS6KA1,RRAS2,TYRP1
DNA Methylation and Transcriptional Repression Signaling	0	0.16	-1	CDK2,CDK20,HDAC2,RBL1
ATM Signaling	0	0.184	1	CCNB1,CDK2,CHEK2,CREB1,MDM2,PPM1L,PPP2R1A,PPP2R5D,PTPA
Androgen Signaling	0	0.143	0	CACNA2D3,GNAS,MAPK1,PRKCD,PRKCI,SHBG,TAF12,TAF15
Role of OCT4 in Mammalian Embryonic Stem Cell Pluripotency	0	0.133	#NUM!	NANOG,PARP1
Germ Cell-Sertoli Cell Junction Signaling	0	0.182	#NUM!	ACTN2,CFL2,DIRAS3,ITGA6,JUP,KRAS,MAP2K2,MAP2K6,MAPK1,NECTIN3,NRAS,PTK2,RAC2,RAP2A,RRAS2,TGFB1
Role of NANOG in Mammalian Embryonic Stem Cell Pluripotency	0	0.205	0	BMP10,BMP3,BMP6,BMPR1B,KRAS,LIF,MAP2K2,MAPK1,NANOG,NRAS,RAP2A,RRAS2,WNT11,WNT16,WNT7A
CREB Signaling in Neurons	0	0.19	-0.365	ADGRB3,ADGRD1,BMP6,BMPR1B,CACNA2D3,CREB1,FGF2,FGFR1,FGFR2,FGFR3,FLT4,GABBR2,GLP1R,GNAS,GPR37,IGF1,IGF2R,KRAS,MAP2K2,MAPK1,NRAS,PLCD3,PRKCD,PRKCI,RAP2A,RPS6KA1,RRAS2,TGFB1,UTS2R,VEGFA
Endometrial Cancer Signaling	0	0.216	-0.378	BAD,ERBB2,KRAS,MAP2K2,MAPK1,NRAS,RAP2A,RRAS2
Glioma Signaling	0	0.214	-0.905	HDAC2,IGF1,IGF2,IGF2R,KRAS,MAP2K2,MAPK1,MDM2,NRAS,PA2G4,PRKCD,PRKCI,RAP2A,RBL1,RRAS2
Thyroid Cancer Signaling	0	0.2	-0.632	ALK,IGF1,KLK3,KRAS,MAP2K2,MAPK1,NRAS,NTF4,RAP2A,RRAS2
Type II Diabetes Mellitus Signaling	0	0.13	0.447	ADIPOQ,CACNA2D3,MAPK1,PRKCD,PRKCI,SOCS7,TNFRSF1B
Chronic Myeloid Leukemia Signaling	0	0.196	0.378	BAD,BCL2L11,CDKN1B,CEBPA,CHP1,FAS,HDAC2,KRAS,MAP2K2,MAPK1,MDM2,NOTCH3,NRAS,PA2G4,PLCD3,PTPN13,RAC2,RAN,RAP2A,RBL1,RRAS2,SET,SPRED1,TGFB1,TNFSF10,WNT11,WNT16,WNT7A
Production of Nitric Oxide and Reactive Oxygen Species in Macrophages	0	0.214	1.877	APOA1,APOC2,APOD,APOL1,APOM,CAT,CLU,DIRAS3,IFNG,IFNGR2,IRF1,MAPK1,NCF2,NCF4,PPM1L,PPP2R1A,PPP2R5D,PRKCD,PRKCI,PTPA,RAC2,SAA4,SERPINA1,TNFRSF1B
Gα12/13 Signaling	0	0.177	-1.604	CDH11,CDH15,KRAS,MAP2K2,MAPK1,MYL11,MYL3,MYL5,MYL6B,NRAS,PTK2,RAP2A,RASA1,RRAS2
ERK5 Signaling	0	0.188	1	BAD,CREB1,KRAS,LIF,NRAS,RAP2A,RPS6KA1,RRAS2,SFN
Colorectal Cancer Metastasis Signaling	0	0.217	2.043	BAD,DIRAS3,GNAS,IFNG,IL6R,KRAS,MAP2K2,MAPK1,MMP1,MMP10,MMP14,MMP16,MMP20,MMP3,MMP7,NRAS,PGF,PTGS2,RAC2,RAP2A,RRAS2,TGFB1,TLR1,TLR10,TLR3,VEGFA,VEGFB,VEGFC,WNT11,WNT16,WNT7A
MYC Mediated Apoptosis Signaling	0	0.176	0.816	APAF1,BCL2L11,CASP2,FAS,MDM2,TNFRSF1B
G Beta Gamma Signaling	0	0.196	0	CACNA2D3,CAV2,GNAS,KRAS,MAPK1,NRAS,PRKCD,PRKCI,RAP2A,RRAS2
G Protein Signaling Mediated by Tubby	0	0.138	2	CD3E,CD3G,GNAS,GRAP2
Sphingosine-1-phosphate Signaling	0	0.161	-0.816	ASAH2,CASP2,CASP7,DIRAS3,MAPK1,NAAA,PLCD3,PTK2,RAC2
Systemic Lupus Erythematosus Signaling	0	0.188	#NUM!	C5,C6,C7,CD3E,CD3G,CD40LG,CD79B,FCGR1A,IFNA10,IFNA14,IFNA4,IGHG4,IL36A,IL36B,IL6R,KNG1,KRAS,MAPK1,NRAS,PRPF6,RAP2A,RRAS2
FAK Signaling	0	0.213	2.021	ADGRB3,ADGRD1,AGO2,BAD,CD3E,CD3G,CSF2RB,EFNA3,ELF5,ERBB2,FLT4,GABBR2,GLP1R,GPR37,IFNLR1,IL12RB1,IL12RB2,IL15RA,IL1R2,IL1RL1,IL2RA,IL2RG,IL31RA,IL5RA,IL6R,IL7R,ITGA11,ITGA5,ITGA6,ITGB2,ITGB5,ITGB6,KRAS,MAP2K2,MAPK1,MDM2,MET,MMP14,NANOG,NEDD9,NRAS,PTK2,RAP2A,RASA1,RRAS2,SOCS7,TGFB1,UTS2R
April Mediated Signaling	0	0.04	#NUM!	MAPK1
AMPK Signaling	0	0.181	2.673	ADIPOQ,AK1,CCNA2,CHRNA5,CKM,CREB1,GNAS,ILKAP,LEP,MAPK1,NOS3,PPARGC1A,PPM1A,PPM1L,PPP2R1A,PPP2R5D,PTPA
RHOA Signaling	0	0.212	-1.265	CFL2,IGF1,MYL11,MYL3,MYL5,MYL6B,PFN2,PLXNA1,PTK2,RDX,SEPTIN3
HER-2 Signaling in Breast Cancer	0	0.203	1.225	AREG,BAD,BCL2L11,CASP7,CDKN1B,COX5A,COX7A1,CYB5A,ELF5,ERBB2,ITGB2,ITGB5,ITGB6,KRAS,MAP2K2,MAPK1,MDM2,NRAS,PRKCD,PRKCI,PTGS2,RAP2A,RBL1,RRAS2
Protein Kinase A Signaling	0	0.201	0.577	ACP1,BAD,CDKN3,CHP1,CREB1,DHH,DUSP15,DUSP4,GNAS,MAP2K2,MAPK1,MPPED2,MYL11,MYL3,MYL5,MYL6B,NOS3,PDE2A,PDE4A,PDE4C,PGP,PLCD3,PRKCD,PRKCI,PTGS2,PTK2,PTPN13,PTPN2,PTPRU,SFN,SMPDL3A,TGFB1,TNNI2,TNS2
Estrogen-Dependent Breast Cancer Signaling	0	0.209	-0.378	CREB1,DHRS11,HSD17B14,IGF1,KRAS,MAPK1,NRAS,RAP2A,RRAS2
Leptin Signaling in Obesity	0	0.189	0.447	GHRL,LEP,LEPR,MAP2K2,MAPK1,PLCD3,POMC
Role of NFAT in Cardiac Hypertrophy	0	0.196	-0.243	CACNA2D3,CHP1,GNAS,HDAC2,IGF1,IL6R,KRAS,LIF,MAP2K2,MAP2K6,MAPK1,NRAS,PLCD3,PRKCD,PRKCI,RAP2A,RCAN3,RRAS2,TGFB1
IL-1 Signaling	0	0.105	1	GNAS,IL1RAP,MAP2K6,MAPK1
Breast Cancer Regulation by Stathmin1	0	0.209	-0.898	ADGRB3,ADGRD1,BMP6,CDK2,CDKN1B,CREB1,FGF2,GABBR2,GLP1R,GPR37,IGF1,KRAS,MAP2K2,MAPK1,NRAS,PGF,PPM1L,PPP2R1A,PPP2R5D,PPP4C,PRKCD,PRKCI,PTPA,RAC2,RAP2A,RRAS2,TGFB1,UTS2R,VEGFA,VEGFB,VEGFC
RANK Signaling in Osteoclasts	0	0.125	0	BIRC2,BIRC3,CHP1,MAP2K2,MAP2K6,MAPK1
Glioblastoma Multiforme Signaling	0	0.198	0.728	CDK2,CDKN1B,DIRAS3,IGF1,IGF2,KRAS,MAP2K2,MAPK1,MDM2,NRAS,PLCD3,PRKCD,RAC2,RAP2A,RRAS2,WNT11,WNT16,WNT7A
Regulation of IL-2 Expression in Activated and Anergic T Lymphocytes	0	0.156	-0.632	CD3E,CD3G,CHP1,KRAS,MAP2K2,MAPK1,NRAS,RAP2A,RRAS2,TGFB1
Granzyme A Signaling	0	0.208	-1.342	GZMA,NDUFAF1,NDUFB8,PARP1,SET
Role of WNT/GSK-3β Signaling in the Pathogenesis of Influenza	0	0.22	#NUM!	CSNK1D,IFNA10,IFNA14,IFNA4,IFNB1,IFNG,WNT11,WNT16,WNT7A
TWEAK Signaling	0	0.208	-0.447	APAF1,BIRC2,BIRC3,CASP7,TNFSF12
PKCθ Signaling in T Lymphocytes	0	0.162	0	CACNA2D3,CD3E,CD3G,CHP1,GRAP2,KRAS,MAPK1,NRAS,RAC2,RAP2A,RRAS2
TNFR1 Signaling	0	0.152	-0.447	APAF1,BIRC2,BIRC3,CASP2,CASP7
TNFR2 Signaling	0	0.2	#NUM!	BIRC2,BIRC3,LTA,TNFRSF1B
Role of PI3K/AKT Signaling in the Pathogenesis of Influenza	0	0.179	0.378	IFNA10,IFNA14,IFNA4,IFNB1,IFNG,MAP2K2,MAPK1
OX40 Signaling Pathway	0	0.148	#NUM!	B2M,CD3E,CD3G,TNFRSF4
PI3K Signaling in B Lymphocytes	0	0.165	-1.387	ATF5,ATF6,BLNK,CD79B,CHP1,CREB1,IGHG4,KRAS,MAP2K2,MAPK1,NRAS,PLCD3,PRKCI,RAP2A,RRAS2
Inhibition of Angiogenesis by TSP1	0	0.185	0	HSPG2,MAPK1,NOS3,TGFB1,VEGFA
P2Y Purinergic Receptor Signaling Pathway	0	0.185	-0.632	CREB1,KRAS,MAP2K2,MAPK1,NRAS,PLCD3,PRKCD,PRKCI,RAP2A,RRAS2
Assembly of RNA Polymerase II Complex	0	0.111	#NUM!	TAF12,TAF15
DNA Double-Strand Break Repair by Non-Homologous End Joining	0	0.2	#NUM!	PARP1
Role of Tissue Factor in Cancer	0	0.217	0.73	CCN2,CFL2,CSF1,F10,FGF5,FLT4,ITGA6,KRAS,MAP2K2,MAP2K6,MAPK1,MET,MMP1,NRAS,PDXP,PPP2R1A,PPP2R5D,PRSS2,PRSS3,PTGS2,PTK2,PTPA,RAP2A,RBL1,RPS6KA1,RRAS2,TGFB1,TNFRSF1B,VEGFA,VEGFC
Spliceosomal Cycle	0	0.105	#NUM!	HSPA8,MAGOH
IL-17A Signaling in Airway Cells	0	0.111	0	DEFB4A/DEFB4B,IL17A,IL19,MAP2K2,MAPK1
Role of IL-17A in Arthritis	0	0.19	#NUM!	CCL7,IL17A,MAP2K2,MAP2K6,MAPK1,MMP1,PTGS2,RPS6KA1
IL-17A Signaling in Fibroblasts	0	0.19	2.111	AGER,CCL7,CXCL12,IL12B,IL17A,MAPK1,MMP1,MMP3,P4HA1,P4HA2,TGFB1
IL-17A Signaling in Gastric Cells	0	0.125	#NUM!	CXCL10,IL17A,MAPK1
Role of IL-17A in Psoriasis	0	0.143	#NUM!	DEFB4A/DEFB4B,IL17A
Role of IL-17F in Allergic Inflammatory Airway Diseases	0	0.219	0.447	CCL7,CREB1,CXCL10,IGF1,MAP2K2,MAPK1,RPS6KA1
Differential Regulation of Cytokine Production in Macrophages and T Helper Cells by IL-17A and IL-17F	0	0.188	#NUM!	IL12B,IL13,IL17A
NGF Signaling	0	0.162	0.632	CREB1,KRAS,MAP2K2,MAPK1,NRAS,PRKCD,RAP2A,RPS6KA1,RRAS2,TRAF4,TRIO
Signaling by Rho Family GTPases	0	0.195	0.5	CDH11,CDH15,CFL2,DIRAS3,GFAP,GNAS,ITGA11,ITGA5,ITGA6,ITGB2,ITGB5,ITGB6,MAP2K2,MAPK1,MYL11,MYL3,MYL5,MYL6B,NCF2,PRKCI,PTK2,RAC2,RDX,SEPTIN3
RHOGDI Signaling	0	0.187	-0.302	CDH11,CDH15,CFL2,DIRAS3,GNAS,ITGA11,ITGA5,ITGA6,ITGB2,ITGB5,ITGB6,MYL11,MYL3,MYL5,MYL6B,RAC2,RDX
Gap Junction Signaling	0	0.211	1.732	AGER,CASP7,CDKN1B,CREB1,CSNK1D,GJA1,GJA8,GNAS,GPR37,GZMB,HSPA8,IGF1,IL1R2,KRAS,MAP2K2,MAPK1,NRAS,OXT,PLA2G1B,PLA2G2D,PLCD3,PRKCD,PRKCI,RAP2A,RRAS2,TGFB1,TNFRSF1B
Telomere Extension by Telomerase	0	0.143	#NUM!	TNKS
Mouse Embryonic Stem Cell Pluripotency	0	0.148	0.333	ID2,KRAS,LIF,MAP2K2,MAPK1,NANOG,NRAS,RAP2A,RRAS2
iNOS Signaling	0	0.185	#NUM!	IFNG,IFNGR2,IRF1,LBP,MAPK1
nNOS Signaling in Neurons	0	0.167	#NUM!	CHP1,PRKCD,PRKCI
nNOS Signaling in Skeletal Muscle Cells	0	0.143	#NUM!	CACNA2D3
Ephrin A Signaling	0	0.221	-0.655	ACHE,ACP1,ADAM10,BMP6,CFL2,EFNA3,EPHA6,EPHA7,FGF2,IGF1,MAP2K2,MAPK1,MMP14,MYL11,MYL3,MYL5,MYL6B,PTK2,RASA1,TGFB1,VEGFA
Ephrin B Signaling	0	0.179	0.816	ACP1,CFL2,CXCL12,GNAS,MAPK1,PTK2,RAC2
ERBB Signaling	0	0.164	-0.632	AREG,ERBB2,KRAS,MAP2K2,MAP2K6,MAPK1,NRAS,PRKCD,PRKCI,RAP2A,RRAS2
ERB2-ERBB3 Signaling	0	0.209	0	BAD,CDKN1B,ERBB2,KRAS,MAP2K2,MAPK1,NRAS,RAP2A,RRAS2
GADD45 Signaling	0	0.162	0.816	CCNB1,CDK2,MAP2K6,MAPK1,NFYA,TGFB1
GDNF Family Ligand-Receptor Interactions	0	0.2	0	CREB1,GFRA2,KRAS,MAP2K2,MAPK1,NRAS,RAP2A,RASA1,RRAS2
Netrin Signaling	0	0.178	0	BET1L,CACNA2D3,CHP1,DPYSL5,MAP2K2,MAPK1,MIOX,NAPA,PRKCD,PRKCI,PTK2,RAC2,STX1B,TIAM1,TRIO,VAMP2
Retinoate Biosynthesis I	0	0.13	#NUM!	AKR1C3,RBP1,RDH12
Glucose and Glucose-1-phosphate Degradation	0	0.125	#NUM!	RGN
Thyroid Hormone Metabolism II (via Conjugation and/or Degradation)	0	0.1	#NUM!	SULT1C4
Nicotine Degradation III	0	0.2	#NUM!	CYP2C19,CYP3A4
Prostanoid Biosynthesis	0	0.167	#NUM!	PTGS2
Chondroitin Sulfate Degradation (Metazoa)	0	0.125	#NUM!	HYAL1
Pyrimidine Ribonucleotides De Novo Biosynthesis	0	0.182	#NUM!	AK1,DHODH,ENTPD6,PGP
Glutathione Redox Reactions I	0	0.2	#NUM!	CLIC2,GSR,PRDX6
Sucrose Degradation V (Mammalian)	0	0.167	#NUM!	TKFC
Pyrimidine Deoxyribonucleotides De Novo Biosynthesis I	0	0.125	#NUM!	AK1,DTYMK
D-myo-inositol (1,4,5)-Trisphosphate Biosynthesis	0	0.143	#NUM!	PLCD3
Choline Biosynthesis III	0	0.167	#NUM!	PLD3
Glycogen Degradation III	0	0.125	#NUM!	MTAP
Glutathione-mediated Detoxification	0	0.0556	#NUM!	LANCL1
tRNA Charging	0	0.1	#NUM!	NARS2,WARS1
Dermatan Sulfate Degradation (Metazoa)	0	0.222	#NUM!	FGFRL1,HYAL1
Pentose Phosphate Pathway	0	0.125	#NUM!	RPIA
Glycogen Degradation II	0	0.143	#NUM!	MTAP
Nicotine Degradation II	0	0.182	#NUM!	CYP2C19,CYP3A4
Citrulline Biosynthesis	0	0.2	#NUM!	OTC
Superpathway of D-myo-inositol (1,4,5)-trisphosphate Metabolism	0	0.143	#NUM!	IMPA2,MINPP1
D-myo-inositol (1,3,4)-trisphosphate Biosynthesis	0	0.1	#NUM!	MINPP1
Serotonin Degradation	0	0.138	2	ALDH1B1,ALDH3B1,IL4I1,SULT1C4
TCA Cycle II (Eukaryotic)	0	0.222	#NUM!	FH,MDH1
Leucine Degradation I	0	0.2	#NUM!	BCAT2
Phenylalanine Degradation IV (Mammalian, via Side Chain)	0	0.167	#NUM!	IL4I1
UDP-N-acetyl-D-glucosamine Biosynthesis II	0	0.2	#NUM!	GFPT1
D-myo-inositol (1,4,5)-trisphosphate Degradation	0	0.1	#NUM!	IMPA2
Retinol Biosynthesis	0	0.13	#NUM!	AKR1C3,RBP1,RDH12
Tryptophan Degradation to 2-amino-3-carboxymuconate Semialdehyde	0	0.2	#NUM!	KYNU
Triacylglycerol Biosynthesis	0	0.125	#NUM!	SIRT2
Pyrimidine Ribonucleotides Interconversion	0	0.143	#NUM!	AK1,ENTPD6,PGP
Glycolysis I	0	0.0952	#NUM!	BPGM,GAPDHS
Gluconeogenesis I	0	0.143	#NUM!	BPGM,GAPDHS,MDH1
Histamine Degradation	0	0.2	#NUM!	ALDH1B1,ALDH3B1
Salvage Pathways of Pyrimidine Deoxyribonucleotides	0	0.167	#NUM!	UPP1
Noradrenaline and Adrenaline Degradation	0	0.143	#NUM!	ALDH1B1,ALDH3B1,IL4I1
Glycoaminoglycan-protein Linkage Region Biosynthesis	0	0.2	#NUM!	B3GAT1
Glycine Betaine Degradation	0	0.2	#NUM!	PIPOX
UDP-N-acetyl-D-galactosamine Biosynthesis II	0	0.111	#NUM!	GNPDA1
Ethanol Degradation II	0	0.1	#NUM!	ALDH1B1,ALDH3B1
Tyrosine Degradation I	0	0.2	#NUM!	TAT
Methionine Degradation I (to Homocysteine)	0	0.1	#NUM!	AHCY
Superpathway of Methionine Degradation	0	0.0588	#NUM!	AHCY
Superpathway of Cholesterol Biosynthesis	0	0.2	#NUM!	ACAT1,ACAT2,MVD
Antioxidant Action of Vitamin C	0	0.186	-0.333	CSF2RA,CSF2RB,MAPK1,PLA2G1B,PLA2G2C,PLA2G2D,PLAAT2,PLAAT3,PLCD3,PLD3,PRDX6
Epithelial Adherens Junction Signaling	0	0.202	1.147	CFL2,FGFR1,KIF23,KRAS,MET,NECTIN1,NECTIN3,NOTCH3,NRAS,PPM1L,PPP2R1A,PPP2R5D,PTPA,RAP2A,RRAS2,SFN,TIAM1,WWC1,ZBTB33
Gαq Signaling	0	0.12	-0.707	CHP1,DIRAS3,GNAS,MAP2K2,MAPK1,PLD3,PRKCD,PRKCI,RAC2
Gαs Signaling	0	0.147	-0.447	CREB1,GLP1R,GNAS,MAP2K2,MAPK1
PEDF Signaling	0	0.13	0.378	CASP7,FAS,KRAS,MAPK1,NRAS,RAP2A,RRAS2
Remodeling of Epithelial Adherens Junctions	0	0.1	#NUM!	ACTN2,MAPRE3,MET
Cysteine Biosynthesis III (mammalia)	0	0.0909	#NUM!	AHCY
Role of p14/p19ARF in Tumor Suppression	0	0.2	#NUM!	MDM2,NPM2
TEC Kinase Signaling	0	0.206	2.53	CD3E,CD3G,DIRAS3,FAS,GNAS,ITGA11,ITGA5,ITGA6,ITGB2,ITGB5,ITGB6,PRKCD,PRKCI,PTK2,RAC2,TNFRSF10A,TNFRSF10B,TNFRSF21,TNFSF10,TNFSF12
UVA-Induced MAPK Signaling	0	0.208	-0.378	KRAS,MAPK1,NRAS,PARP1,PARP16,PLCD3,RAP2A,RPS6KA1,RRAS2,TNKS
UVB-Induced MAPK Signaling	0	0.129	-1	BAD,MAPK1,PRKCD,PRKCI
UVC-Induced MAPK Signaling	0	0.222	-0.707	KRAS,MAP2K2,MAPK1,NRAS,PRKCD,PRKCI,RAP2A,RRAS2
Vitamin-C Transport	0	0.143	#NUM!	STOM
Oxidative Phosphorylation	0	0.179	-0.447	ATP5PB,COX5A,COX7A1,CYB5A,NDUFB8
BER (Base Excision Repair) Pathway	0	0.2	-0.447	ARL6IP5,MAP2K2,MAP2K6,MAPK1,PARP1
HIPPO signaling	0	0.179	2.236	CSNK1D,PPM1L,PPP2R1A,PPP2R5D,PTPA,SFN,WWC1
PCP (Planar Cell Polarity) Pathway	0	0.108	2	PFN2,WNT11,WNT16,WNT7A
WNT/Ca+ pathway	0	0.0909	#NUM!	CREB1,PLCD3,ROR1
EGF Signaling	0	0.0571	#NUM!	MAPK1,RASA1
Cell Cycle: G1/S Checkpoint Regulation	0	0.211	0	CDK2,CDKN1B,HDAC2,MDM2,PA2G4,RBL1,RPL11,TGFB1
Nucleotide Excision Repair Pathway	0	0.154	#NUM!	ERCC4,RAD23B
SAPK/JNK Signaling	0	0.176	-0.378	CD3E,CD3G,DUSP4,KRAS,MAP4K3,NRAS,RAC2,RAP2A,RRAS2
IL-2 Signaling	0	0.2	-1.414	IL2RA,IL2RG,KRAS,MAP2K2,MAPK1,NRAS,RAP2A,RRAS2
Amyloid Processing	0	0.0769	#NUM!	CSNK1D,MAPK1
JAK/STAT Signaling	0	0.174	-1.414	KRAS,MAP2K2,MAPK1,NRAS,PIAS3,RAP2A,RRAS2,SOCS7
Cell Cycle: G2/M DNA Damage Checkpoint Regulation	0	0.172	-1.342	CCNB1,CHEK2,MDM2,RPS6KA1,SFN
IL-4 Signaling	0	0.216	0.688	ALOX15B,CCL22,CD3E,CD3G,COL13A1,COL18A1,COL6A1,COL6A5,CREB1,FAS,IL2RG,KRAS,MAPK1,NR3C1,NRAS,RAP2A,RPS6KA1,RRAS2,TGFB1
B Cell Receptor Signaling	0	0.157	1.213	BAD,BCL2A1,BCL6,BLNK,CD79B,CFL2,CREB1,IGHG4,KRAS,MAP2K2,MAP2K6,MAPK1,NRAS,PTK2,RAC2,RAP2A,RASSF5,RRAS2
WNT/β-catenin Signaling	0	0.183	1.069	CSNK1D,FRZB,GJA1,MDM2,MMP7,PPM1L,PPP2R1A,PPP2R5D,PTPA,RPS27A,SFRP4,SOX9,TGFB1,UBB,WNT11,WNT16,WNT7A
Serotonin Receptor Signaling	0	0.213	0.149	ACAT1,ADIPOQ,CACNA2D3,CAV2,CDK2,COPS5,CPE,CREB1,DIRAS3,EDN1,GNAS,GPR37,IL12B,IL1RL1,IL4I1,KRAS,LEP,MAP1LC3B,MAP2K2,MAP2K6,MAPK1,NPPB,NRAS,OCLN,PLA2G1B,PLA2G2C,PLA2G2D,PLAAT2,PLAAT3,PLCD3,PLD3,PPARGC1A,PRDX6,PRKCD,PRKCI,PTGS2,RAC2,RAP2A,RBL1,RRAS2,TGFB1,TGM1,TGM3,TNNI2,TPH1
Insulin Receptor Signaling	0	0.122	-0.333	BAD,KRAS,MAP2K2,MAPK1,NRAS,PRKCI,RAP2A,RRAS2,VAMP2
Phototransduction Pathway	0	0.0769	#NUM!	GNGT2
Chemokine Signaling	0	0.204	0.632	CCL24,CCL7,CXCL12,KRAS,MAP2K2,MAPK1,NRAS,PTK2,RAP2A,RRAS2
Neurotrophin/TRK Signaling	0	0.216	0.302	CREB1,KLK3,KRAS,MAP2K2,MAP2K6,MAPK1,NRAS,NTF4,RAP2A,RPS6KA1,RRAS2
Integrin Signaling	0	0.177	1.147	ACTN2,DIRAS3,ILKAP,ITGA11,ITGA5,ITGA6,ITGB2,ITGB5,ITGB6,KRAS,MAP2K2,MAPK1,MYL5,NEDD9,NRAS,PFN2,PTK2,RAC2,RAP2A,RRAS2
Dopamine Receptor Signaling	0	0.2	#NUM!	IL4I1,PPM1L,PPP2R1A,PPP2R5D,PTPA
cAMP-mediated signaling	0	0.205	0	CREB1,DUSP4,GABBR2,GLP1R,GNAS,MAP2K2,MAPK1,MPPED2,PDE2A,PDE4A,PDE4C,RAP1GAP,RGS14,RPS6KA1,SMPDL3A
p38 MAPK Signaling	0	0.175	1.387	CREB1,FAS,IL1R2,IL1RAP,IL1RAPL2,IL1RL1,IL36A,IL36B,MAP2K6,PLA2G1B,PLA2G2D,RPS6KA1,TGFB1,TNFRSF1B
Glutamate Receptor Signaling	0	0.0714	#NUM!	PICK1
NF-κB Signaling	0	0.207	2.294	BMPR1B,CD3E,CD3G,CD40LG,FGFR1,FGFR2,FGFR3,FLT4,GH1,HDAC2,IGF2R,IL1R2,IL36A,IL36B,KRAS,LTA,MAP2K6,NRAS,RAP2A,RRAS2,SIGIRR,TLR1,TLR10,TLR3,TNFRSF1B
Hypoxia Signaling in the Cardiovascular System	0	0.2	0	COPS5,CREB1,CSNK1D,EDN1,LDHA,MDM2,NOS3,UBE2D2,UBE2L3,UBE2S,UBE2V2,VEGFA
T Cell Receptor Signaling	0	0.16	0.5	B2M,CD3E,CD3G,CDKN1B,CHP1,GRAP2,ICAM1,IFNG,ITGB2,KRAS,MAP2K2,MAP2K6,MAPK1,NRAS,RAP2A,RASA1,RRAS2
G-Protein Coupled Receptor Signaling	0	0.156	-1.061	ADGRB3,ADGRD1,CHP1,CREB1,DUSP4,GABBR2,GLP1R,GNAS,GPR37,KRAS,MAP2K2,MAP2K6,MAPK1,MPPED2,MYL11,MYL3,MYL5,MYL6B,NRAS,PDE2A,PDE4A,PDE4C,PTK2,RAC2,RAP1GAP,RAP2A,RASA1,RGS14,RPS6KA1,RRAS2,SMPDL3A,UTS2R
IL-6 Signaling	0	0.198	0.243	IL1R2,IL1RAP,IL1RAPL2,IL1RL1,IL36A,IL36B,IL6R,KRAS,LBP,MAP2K2,MAP2K6,MAPK1,NRAS,RAP2A,RRAS2,TNFAIP6,TNFRSF1B,VEGFA
PDGF Signaling	0	0.14	0	ACP1,KRAS,MAP2K2,MAPK1,NRAS,RAP2A,RASA1,RRAS2
BMP signaling pathway	0	0.19	0.577	BMP10,BMP3,BMP6,BMPR1B,CREB1,KRAS,MAP2K2,MAPK1,NRAS,RAP2A,RRAS2,SMURF1
GPCR-Mediated Nutrient Sensing in Enteroendocrine Cells	0	0.188	-0.816	CACNA2D3,GNAS,PLCD3,PRKCD,PRKCI,PYY
Phagosome Formation	0	0.208	1.474	ADGRB3,ADGRD1,CFL2,CLEC4D,COLEC12,FCAR,FCGR1A,GABBR2,GLP1R,GPR37,IGHG4,ITGA11,ITGA5,ITGA6,ITGB2,ITGB5,ITGB6,KRAS,LBP,MAP2K2,MAP2K6,MAPK1,MSR1,MYL3,MYL5,MYL6B,NRAS,PLA2G1B,PLA2G2C,PLA2G2D,PLAAT2,PLAAT3,PLD3,PRDX6,PRKCD,PRKCI,PTK2,RAC2,RAP2A,RRAS2,SCARA3,TIMD4,TLR1,TLR10,TLR3,UTS2R
Autophagy	0	0.189	-1.342	ATG4B,BAD,BECN1,BMP6,CDKN1B,CHP1,CREB1,FGF2,GABARAPL2,IGF1,LAMP1,MAP1LC3B,MAP2K2,MAPK1,PPM1L,PPP2R1A,PPP2R5D,PTPA,TGFB1,TNFRSF1B,VEGFA
PD-1, PD-L1 cancer immunotherapy pathway	0	0.164	1.414	B2M,CDK2,CDKN1B,IFNG,IFNGR2,IL12B,IL2RA,IL2RG,TGFB1,TNFRSF1B
Sumoylation Pathway	0	0.196	-0.816	CEBPA,DIRAS3,FAS,HDAC2,MDM2,NR3C1,RAC2,RAN,RANGAP1,SNCA,SUMO2
GP6 Signaling Pathway	0	0.148	0	ADAM10,COL13A1,COL18A1,COL6A1,COL6A5,GRAP2,PRKCD,PRKCI,PTK2
Sirtuin Signaling Pathway	0	0.186	0.943	ADAM10,ATG4A,ATG4B,ATP5PB,BCL2L11,BECN1,BPGM,GABARAPL2,GABPB1,GLUD1,KAT2A,LDHA,MAP1LC3B,MAPK1,NDUFAF1,NDUFB8,NOS3,NR1H2,OTC,PARP1,PPARGC1A,SIRT2
Opioid Signaling Pathway	0	0.171	0.229	BAD,CACNA2D3,CDKN1B,CREB1,GNAS,KRAS,MAP2K2,MAP2K6,MAPK1,NOS3,NRAS,POMC,PRKCD,PRKCI,RAC2,RAP2A,RGS14,RGS5,RPS6KA1,RRAS2
Adrenomedullin signaling pathway	0	0.206	0.894	ADM,BAD,CRCP,GNAS,GPR37,IL36A,IL36B,KRAS,LTA,MAP2K2,MAP2K6,MAPK1,MATK,NOS3,NRAS,PLCD3,PTK2,RAP2A,RRAS2,RXRA
Iron homeostasis signaling pathway	0	0.154	#NUM!	ATP6V1F,BMP10,BMP3,BMP6,BMPR1B,CIAO1,FTL,GDF15,HAMP,IL6R,MAPK1,TFRC
NER (Nucleotide Excision Repair, Enhanced Pathway)	0	0.129	#NUM!	COPS5,ERCC4,RAD23B,TCEA1
Endocannabinoid Neuronal Synapse Pathway	0	0.162	-1.342	CACNA2D3,CHP1,DNALI1,MAPK1,PLCD3,PTGS2
Endocannabinoid Developing Neuron Pathway	0	0.197	0.577	CDKN1B,CREB1,KRAS,MAP2K2,MAP2K6,MAPK1,NRAS,RAC2,RAP1GAP,RAP2A,RRAS2,STMN2
Endocannabinoid Cancer Inhibition Pathway	0	0.208	-0.775	BAD,CASP2,CASP7,CDKN1B,CREB1,MAP2K2,MAP2K6,MAPK1,NOS3,PGF,PTK2,SPTLC2,VEGFA,VEGFB,VEGFC
Apelin Liver Signaling Pathway	0	0.188	#NUM!	EDN1,EDN2,FAS
Apelin Adipocyte Signaling Pathway	0	0.167	-1.633	CAT,CLIC2,MAPK1,NCF2,PPARGC1A,PRDX6,RAC2
Apelin Cardiomyocyte Signaling Pathway	0	0.22	-2.111	CAT,MAPK1,MYL11,MYL3,MYL5,MYL6B,NOS3,PLCD3,PRKCD,PRKCI,TGFB1
Apelin Endothelial Signaling Pathway	0	0.19	-0.302	GNAS,ICAM1,KRAS,MAP2K2,MAPK1,NOS3,NRAS,PRKCD,PRKCI,RAP2A,RRAS2
Apelin Muscle Signaling Pathway	0	0.214	#NUM!	GNAS,NOS3,PPARGC1A
FAT10 Cancer Signaling Pathway	0	0.125	0.447	EEF1A1,IFNG,MAD2L1,TGFB1,TNFRSF1B
PFKFB4 Signaling Pathway	0	0.2	0	CREB1,FGF2,GNAS,MAP2K2,MAP2K6,MAPK1,TGFB1
Synaptogenesis Signaling Pathway	0	0.207	2.92	BAD,BET1L,CADM1,CDH11,CDH15,CNTNAP2,COMP,CPLX3,CREB1,EFNA3,EIF4EBP2,EIF4EBP3,EPHA6,EPHA7,HSPA8,KRAS,MAPK1,NAPA,NECTIN1,NECTIN3,NLGN1,NLGN2,NLGN4X,NLGN4Y,NRAS,NRXN1,PRKCD,RAP2A,RRAS2,SNCA,STX1B,SYT12,SYT13,SYT7,SYT9,THBS2,THBS3,TIAM1,VAMP2
IL-23 Signaling Pathway	0	0.138	#NUM!	IL12B,IL12RB1,IL12RB2,IL17A
Senescence Pathway	0	0.207	0	CACNA2D3,CAT,CCNB1,CDK2,CDKN1B,CHEK2,CHP1,ELF5,IFNA14,IFNA4,IFNB1,KRAS,MAP2K2,MAP2K6,MAPK1,MDM2,NRAS,PARP1,PPM1L,PPP2R1A,PPP2R5D,PTPA,RAP2A,RASSF5,RBL1,RRAS2,SAA4,SERPINE1,TGFB1
Necroptosis Signaling Pathway	0	0.222	2.357	BIRC2,BIRC3,CHP1,FAS,FKBP1A,GLUD1,IFNA14,IFNA4,IFNB1,MDM2,PLA2G1B,PLA2G2D,RBL1,TLR3,TNFRSF10A,TNFRSF10B,TNFRSF1B,TNFSF10
Xenobiotic Metabolism General Signaling Pathway	0	0.167	0.302	FTL,KRAS,MAP2K2,MAP2K6,MAPK1,NR1H2,NRAS,PRKCD,PRKCI,RAP2A,RRAS2,RXRA
Xenobiotic Metabolism AHR Signaling Pathway	0	0.0426	#NUM!	ALDH1B1,ALDH3B1
Insulin Secretion Signaling Pathway	0	0.182	0	AGO2,AGO3,BET1L,CACNA2D3,CPE,CREB1,EIF2S1,EIF4A1,EIF4A2,EIF4EBP2,EIF4EBP3,GH1,GLP1R,GNAS,MAPK1,NAPA,PC,PLCD3,PRKCD,PRKCI,STX1B,VAMP2
Semaphorin Neuronal Repulsive Signaling Pathway	0	0.218	-1.698	CFL2,DPYSL5,ERBB2,ITGA11,ITGA5,ITGA6,ITGB2,ITGB5,ITGB6,MAP2K2,MAP2K6,MYL11,MYL3,MYL5,MYL6B,PDE4A,PDE4C,PLXNA1,SEMA6C
Kinetochore Metaphase Signaling Pathway	0	0.182	2.236	CCNB1,DNALI1,MAD2L1,PPP2R5D,PTTG1,SPDL1
Coronavirus Pathogenesis Pathway	0	0.208	0.655	ACE2,ADAM17,BCL2L11,CDK2,EEF1A1,HDAC2,IFNA14,IFNA4,IFNB1,IFNG,KNG1,MAPK1,PA2G4,PTGS2,RBL1,RPS27A,RPS4X,RPS5,SERPINE1,TGFB1,TLR3
Coronavirus Replication Pathway	0	0.111	#NUM!	ACE2
Calcium Signaling	0	0.213	1.134	CACNA2D3,CAMKK1,CHP1,CHRNA5,CREB1,HDAC2,MAPK1,MYL3,MYL5,MYL6B,RAP2A,RCAN3,TNNI2
GM-CSF Signaling	0	0.222	0	BCL2A1,CSF2RA,CSF2RB,KRAS,MAP2K2,MAPK1,NRAS,PIM1,RAP2A,RRAS2
Ferroptosis Signaling Pathway	0	0.21	-0.277	ALOX15B,ALOX5,BECN1,FTL,GSS,KRAS,MAP2K2,MAPK1,NRAS,RAP2A,RBL1,RRAS2,TFRC
