# Supplementary material for: Unveiling mechanisms underlying kidney function changes during sex hormone therapy
Source: J Clin Invest. 2025 Mar 25;135(9):e190850. doi: 10.1172/JCI190850 (PMC12043095; doi:10.1172/JCI190850)
Supplement: Supporting data values [file jci-135-190850-s241.xlsx]

## Sheet: Table 1
Individuals scheduled to start feminizing hormone therapy												Individuals scheduled to start masculinizing hormone therapy
Age	BMI	Estradiol	Testosterone	Systolic blood pressure	Diastolic blood pressure	Creatinine	CKD-EPIcr eGFR	Cystatin C	CKD-EPICrCys eGFR			Age	BMI	Estradiol	Testosterone	Systolic blood pressure	Diastolic blood pressure	Creatinine	CKD-EPIcr eGFR	Cystatin C	CKD-EPICrCys eGFR
17	18.724	91.9118	14.3403	105	75	64	132.297	0.91	115.65			17	23.7442	235.294	0.902778	94	66	57	129.467	0.7	127.84
21	47.6389	158.088	8.57639	126	73	87	102.1	1.09	87.874			18	24.2227	305.147	0.902778	108	69	51	129.717	0.79	124.019
18	20.5547	88.2353	30.5208	110	68	78	119.316	0.97	104.069			28	20.5327	209.559	0.486111	120	70	57	128.664	0.76	124.003
17	18.4665	161.765	26.3889	109	77	100	89.1157	0.76	107.437			17	24.3274	66.1765	0.625	91	66	62	122.885	0.73	121.388
19	20.1199	44.1176	15.0347	101	57	86	102.884	0.96	97.2312			17	25.1107	18.0147	0.253472	110	73	61	129.767	0.8	122.06
17	18.4461	88.2353	13.4722	96	66	78	118.576	0.87	112.82			19	23.4219	209.559	1.63194	106	73	56	130.021	0.79	123.419
18	18.5432	58.8235	21.6319	113	75	64	133.123	0.83	124.72			18	27.3427	488.971	0.9375	113	74	62	125.98	0.87	112.144
22	35.15	118	8	112	66	70	125.601	0.84	119.619			20	26.71	302	0.8	108	73	67	116.946	0.69	121.797
36	27.16	67	21	107	73	87	112.083	1.04	96.6457			24	29.07	767	1.4	112	63	63	121.3	0.76	119.246
29	17.57	94	20	108	64	61	135.067	0.87	121.069			21	30.19	628	1.1	101	65	59	126.022	0.65	128.437
31	20.5	88	19	116	74	60	136.59	0.81	128.798			25	27.56	56	0.9	84	64	53	134.239	0.8	125.877
37	37	74	8.2	132	92	80	120.907	1.07	97.4099			17	18.9	215	1.1	88	54	81	89.1631	0.8	101.901
30	38.16	59	8.1	128	82	78	117.841	1.07	95.6697			20	22.81	137	1.3	98	64	72	106.604	0.89	102.368
21	27.83	75	10	122	70	79	121.096	0.94	107.704			21	31.49	93	1.2	100	67	68	113.465	0.93	101.652
26	40.53	55	8.4	120	83	72	123.765	0.81	122.075			18	26.03	162	0.9	105	64
21	23.59	122	16	107	63	109	80.8618	0.91	91.5725			24	23.88	250	0.8	100	66
21	30.68	118	15	120	78							23	19.45	125	0.8	102	62
20	21.08	85	21	119	72							17	19.6	128	1	103	68
25	20.38	68	16	100	64							25	21.05	601	1.1	104	69
31	27.51	59	14	114	72							19	28.95	78	0.8	111	82
26	24.34	60	11	130	78							20	19.13	35	0.5	111	76
27	18.88	71	25	113	65
30	22.88	66	14	128	85
The rows do not correspond to a specific participant

## Sheet: Figure 1A
During feminizing hormone therapy						During masculinizing hormone therapy
Estradiol baseline			Estradiol 3 mo			Estradiol baseline			Estradiol 3 mo
91.9118			99.2647			235.294			161.765
158.088			371.324			305.147			202.206
88.2353			158.088			209.559			99.2647
161.765			264.706			66.1765			91.9118
44.1176			113.971			18.0147			51.4706
88.2353			117.647			209.559			128.676
58.8235			110.294			488.971			1099.26
118			265			302			239
67			437			767			518
94			242			628			122
88			239			56			77
74			161			215			163
59			161			137			120
75			222			93			151
55			301			162			621
122			451			250			76
118			425			125			183
85			213			128			104
68			248			601			451
59			81			78			365
60			242			35			158
71			180
66			798
The rows do not correspond to a specific participant

## Sheet: Figure 1B
During feminizing hormone therapy						During masculinizing hormone therapy
Testosterone baseline			Testosterone 3 mo			Testosterone baseline			Testosterone 3 mo
14.3403			9.89583			0.902778			12.2222
8.57639			1.04167			0.902778			29.1667
30.5208			9.54861			0.486111			19.4097
26.3889			13.2639			0.625			3.57639
15.0347			22.1875			0.253472			5.38194
13.4722			9.20139			1.63194			5.625
21.6319			19.5833			0.9375			13.6806
8			0.5			0.8			20
21			0.7			1.4			9.4
20			0.7			1.1			22
19			0.3			0.9			7.8
8.2			0.4			1.1			45
8.1			0.4			1.3			25
10			0.8			1.2			7
8.4			0.4			0.9			48
16			0.6			0.8			11
15			0.4			0.8			52
21			0.4			1			23
16			0.5			1.1			28
14			0.4			0.8			125
11			0.6			0.5			41
25			0.5
14			0.6
The rows do not correspond to a specific participant

## Sheet: Figure 2
During feminizing hormone therapy																			During masculinizing hormone therapy
Baseline									3 mo										Baseline									3 mo
mGFR	ERPF	FF	RBF	RVR	PGLO	RA	RE	RA/RE	mGFR	ERPF	FF	RBF	RVR	PGLO	RA	RE	RA/RE		mGFR	ERPF	FF	RBF	RVR	PGLO	RA	RE	RA/RE	mGFR	ERPF	FF	RBF	RVR	PGLO	RA	RE	RA/RE
103.369	698.26	0.148038	1307.6	0.0650044	49.8536	2296.9	657.775	3.49193	96.6597	826.14	0.117002	1470	0.0575964	45.9997	2219.85	539.345	4.11582		90.238	596.56	0.151264	1007.7	0.0747575	44.992	2561.68	753.702	3.3988	83.4893	648.1	0.128822	1227.46	0.0624595	47.2894	1993.91	559.261	3.56526
66.3718	485.75	0.136638	873.651	0.103779	49.6002	2309.18	630.027	3.66521	68.8637	592.14	0.116296	1076.62	0.0870008	52.1842	1896.04	523.643	3.62086		91.693	618.42	0.14827	1086.85	0.0754471	47.5876	2580.42	706.061	3.65467	93.6412	687.59	0.136188	1275.68	0.0606214	50.584	1737.58	607.066	2.86226
79.1614	528.96	0.149655	941.21	0.0871219	48.0187	2427.57	703.689	3.44977	77.171	619.4	0.12459	1086.67	0.0766871	46.1946	2292.94	585.8	3.91421		92.2825	915.18	0.100835	1586.1	0.0546413	47.5559	2038.35	473.393	4.30584	96.0169	712.34	0.134791	1274.31	0.0619943	48.8701	1906.07	624.444	3.05244
97.1903	1006.71	0.0965425	1750.8	0.0500723	43.0467	2020.35	450.391	4.48578	100.368	850.35	0.118031	1529.41	0.0446796	45.1155	1167.63	538.208	2.16947		73.8557	679.06	0.108762	1185.1	0.0627235	46.2959	2030.11	509.302	3.98606	74.309	593.28	0.125251	1021.14	0.0724683	42.7154	2519.62	601.409	4.18953
96.5635	1056.16	0.0914289	1737.11	0.0412564	52.576	898.126	451.051	1.99119	113.597	947.72	0.119863	1536.01	0.0488277	51.7334	1229.63	611.983	2.00926		85.2617	787.65	0.108248	1384.27	0.061645	52.0097	1719.81	502.969	3.41931	84.6632	752.36	0.11253	1324.58	0.0676945	49.0758	2139.42	523.242	4.08879
85.2952	818.32	0.104232	1382.3	0.0549809	48.0766	1557.96	503.946	3.09152	88.8256	686.24	0.129438	1134.28	0.0655334	45.5454	1891.23	651.077	2.90478		79.7707	714.49	0.111647	1285.05	0.0653669	46.579	2611.82	507.17	5.14979	85.2883	754.61	0.113023	1319.25	0.068726	43.3547	3221.78	529.649	6.08287
91.5526	837.58	0.109306	1485.07	0.059032	47.4736	1921.98	503.451	3.81761	85.6753	802.81	0.106719	1420.9	0.0621671	46.7362	2090.18	491.7	4.25093		76.364	689.89	0.11069	1109.15	0.0784386	42.9963	2893.75	566.603	5.10718	82.8188	812.93	0.101877	1497.11	0.0534363	47.0125	1641.97	448.735	3.65911
75.2332	560.206	0.134296	1018.56	0.0805062	47.5713	1920.27	611.152	3.14205	76.9907	785.093	0.0980656	1308.49	0.0680174	44.5446	1919.26	479.075	4.00617		91.868	595.612	0.154241	976.414	0.0870533	48.456	2752.12	795.873	3.45799	100.314	614.845	0.163153	991.686	0.0857126	47.3043	2779.12	862.383	3.22261
79.3521	402.661	0.197069	706.424	0.118909	45.6545	3755.4	969.707	3.87271	85.97	783.044	0.10979	1305.07	0.0528706	42.4279	1414.26	540.388	2.61712		84.7815	682.143	0.124287	1049.45	0.0752775	44.4623	2252.78	673.477	3.345	94.2362	647.448	0.14555	1044.27	0.0775661	46.9692	2219.38	760.112	2.91981
85.0304	476.076	0.178607	767.864	0.102883	43.7753	3723.15	954.242	3.90168	112.821	521.095	0.216508	827.136	0.0797935	47.0235	1897.38	1210.32	1.56766		98.4761	578.127	0.170336	947.75	0.0812451	49.6573	2058.67	888.552	2.31688	93.7952	467.606	0.200586	799.326	0.103837	50.5877	2846.14	1018.74	2.79378
92.3436	483.989	0.190797	786.974	0.111821	48.6353	3828.64	1018.71	3.7583	87.9092	574.057	0.153137	896.964	0.101453	47.065	3724.83	832.637	4.47354		95.7715	521.817	0.183534	828.282	0.0772684	47.1898	1417.18	1001.89	1.4145	86.5201	499.481	0.17322	868.662	0.0886421	46.6808	2419.52	847.679	2.85429
69.8818	576.971	0.121118	1109.56	0.0946321	49.6127	2851.83	515.068	5.53681	63.3179	537.235	0.117859	967.992	0.110538	48.4238	3488.34	536.332	6.50406		102.928	818.64	0.12573	1320.39	0.0499853	45.3672	1325.41	647.854	2.04584	95.5385	584.292	0.163512	982.003	0.0712829	48.0696	1843.38	825.879	2.23202
77.9823	537.878	0.144982	919.449	0.105498	46.7345	2947.78	710.164	4.15085	81.8943	555.469	0.147433	1000.85	0.0839291	47.2728	1962.68	682.906	2.87402		93.1871	474.848	0.196246	759.757	0.100032	47.1499	3357.47	1071.3	3.13402	85.0772	384.468	0.221285	625.152	0.137567	46.4422	5712.08	1207.14	4.73189
90.3515	566.862	0.159389	936.962	0.0928533	50.2134	2400.39	817.807	2.93515	96.2969	638.406	0.15084	1013.34	0.0828939	51.8926	1939.3	804.675	2.41005		85.6698	449.613	0.190541	719.38	0.108427	49.4828	2895.06	1035.94	2.79461	76.5617	427.361	0.17915	683.778	0.121384	47.1589	3698.39	966.202	3.82777
73.3781	683.236	0.107398	1167.92	0.0813409	51.42	1785.75	513.726	3.47607	77.1194	624.293	0.123531	1040.49	0.0951476	51.9742	2186.68	613.437	3.56463		117.896	590.716	0.199581	976.391	0.0788619	48.3267	2249.11	1052.35	2.13724	113.983	566.666	0.201146	1039.75	0.0711707	49.0581	1815.01	943.484	1.92373
80.9414	452.235	0.178981	814.838	0.0932701	50.4643	2261.72	845.154	2.6761	89.5689	473.01	0.189359	781.835	0.0972073	47.7374	2599.47	991.48	2.62181		88.6731	325.075	0.272777	507.93	0.151596	44.453	5094.79	1620.73	3.14352	89.0922	371.18	0.240024	598.677	0.14198	46.2294	5205.32	1339.75	3.8853
85.2082	564.017	0.151074	998.26	0.0961674	48.0843	2934.03	715.131	4.10279	91.5883	598.863	0.152937	989.857	0.097994	48.2942	3030.76	781.328	3.87899		111.546	598.941	0.186239	943.214	0.0805756	47.9332	2763.85	1027.79	2.68912	105.348	579.3	0.181854	973.613	0.0770327	47.6083	2577.19	929.766	2.77187
101.576	774.952	0.131074	1359.56	0.0669332	52.7372	1974.56	618.746	3.19123	95.6071	762.313	0.125417	1229.54	0.0642518	50.9875	1567.06	646.106	2.4254		107.008	653.726	0.163689	1037.66	0.0761328	46.0302	2665.51	881.106	3.02519	109.097	641.754	0.169998	1060.75	0.0688192	46.218	2112.18	878.483	2.40435
88.5442	648.68	0.136499	1223.92	0.0612783	47.4776	1658.21	597.611	2.77474	100.972	767.609	0.131541	1370.73	0.0525267	45.4411	1422.15	609.368	2.3338		109.756	501.619	0.218803	822.327	0.098501	50.2696	3096.59	1180.32	2.62352	81.2112	563.892	0.144019	932.052	0.0772489	46.415	2217.03	731.42	3.03114
72.4071	440.932	0.164214	847.945	0.101422	45.8291	3340.34	715.447	4.66889	72.8508	560.521	0.12997	1038	0.0818881	43.6535	2823.9	578.413	4.88216		73.6991	475.053	0.155139	766.214	0.120071	48.1878	3991.67	815.516	4.89465	77.6282	553.545	0.140238	946.231	0.0908869	46.056	2861.35	684.854	4.17804
78.0964	456.229	0.171178	766.771	0.1252	48.2792	4343.68	868.993	4.99852	79.0415	583.819	0.135387	919.4	0.0924516	44.0286	3149.53	720.758	4.36974		101.866	579.889	0.175664	913.212	0.0963632	46.4422	3900.39	962.104	4.05402	90.9586	555.735	0.163673	896.346	0.0970607	47.7427	3693.18	865.443	4.26739
100.214	635.912	0.157592	1077.82	0.0714407	47.4236	1892.98	785.538	2.40978	98.4674	600.233	0.164049	968.118	0.0826345	47.5732	2336.16	867.655	2.6925
69.5716	385.323	0.180554	676.006	0.147928	46.8099	5324.22	879.12	6.0563	73.7594	400.054	0.184373	640.087	0.14998	43.3974	5594.81	998.043	5.60579
The rows do not correspond to a specific participant

## Sheet: Figure 4 
During feminizing hormone therapy																	During masculinizing hormone therapy
Baseline								3 mo									Baseline								3 mo
NGAL	EGF	UMOD	KIM-1	MCP-1	YKL-40	TNFR-1	TNFR-2	NGAL	EGF	UMOD	KIM-1	MCP-1	YKL-40	TNFR-1	TNFR-2		NGAL	EGF	UMOD	KIM-1	MCP-1	YKL-40	TNFR-1	TNFR-2	NGAL	EGF	UMOD	KIM-1	MCP-1	YKL-40	TNFR-1	TNFR-2
40706.1	2658.54	701162	11.8503	41.2755	15.6049	968.913	7098.93	2952.05	742.521	3.44451e+06	49.3308	10.934	3.04705	566.401	3903.19		523296	1122.98	2.00223e+06	22.7786	19.3502	10.6397	573.445	3863.95	10723.1	399.72	1.56519e+06	12.0229	8.1398	8.86955	569.322	4091.52
2098.68	537.49	3.52846e+06	216.777	14.7081	14.7175	703.562	3403.49	18418.6	2706.44	1.37656e+06	48.5042	17.088	2.52004	763.071	3637.63		4992.31	1115.02	1.16803e+07	40.4622	7.47348	82.0727	680.264	4695.5	11762.7	2851.6	6.2534e+06	95.0157	17.8523	890.204	537.471	3216.79
564.015	212.397	2.21187e+06	0.978288	5.34216	17.0255	809.469	5359.95	359.907	300.694	2.2259e+06	20.7449	4.13538	0.595288	776.869	5125.56		1872.46	17142.9	8.73687e+06	1270.74	251.234	56.8104	509.78	4076.42	2946.99	24212.9	9.84598e+06	2123.9	258.514	3.04705	603.665	3912.61
81386	3685.93	1.81573e+06	36.1313	55.1384	5.15994	789.125	3954.93	15184.8	11812.9	5.24378e+06	72.735	238.219	9.22342	832.597	4361.76		10671.8	219.055	1.47692e+06	6.62866	5.67194	14.1851	822.458	5364	108791	600.818	3.21094e+06	24.638	9.24099	698.415	1010.33	5753.81
10091.8	11315.2	8.58827e+06	457.47	86.8516	2.16906	536.669	2747.39	1870.4	2487.14	8.34849e+06	176.216	18.1526	5.51268	581.631	2784.77		3131.73	4976.41	5.87544e+06	146.568	44.9863	54.1253	617.451	3905.29	7409.19	12827.1	5.44446e+06	462.795	157.767	275.537	969.822	5667.32
965.953	898.14	1.58482e+06	15.3773	2.08015	53.5846	872.053	6169.87	1002.06	940.284	1.90594e+06	23.7802	2.85728	60.4384	869.89	6739.98		4216.82	1250.36	5.58226e+06	2.45476	2.95633	118.801	945.947	5330.58	5547.85	1589.39	3.30712e+06	1.33013	5.22805	102.083	821.319	4600.48
18268.5	36725.9	7.99914e+06	2971.48	302.211	2310.42	594.853	3199.71	2099.69	675.392	2.37206e+06	29.4276	3.93469	32.7296	650.44	3385.45		1789.44	1761.53	4.45707e+06	33.5055	5.79499	32.0127	657.727	4072.23	12670.4	993.973	2.7051e+06	20.7407	4.58474	410.524	1033.67	6411.56
197507	3551.03	4.71479e+06	141.443	34.4718	413.847	1333.01	7786.95	38575.9	12076.6	8.22377e+06	845.509	318.708	1210.14	849.139	5806.99		39553.9	948.298	2.40748e+06	30.8153	2.35802	877.186	706.747	4270.73	9463.26	1709.52	2.98411e+06	84.0132	5.65365	267.457	805.457	5161.52
2766.74	1707.77	4.91088e+06	50.6125	41.1595	295.199	1286.32	5652.44	525.532	464.219	1.74505e+06	15.4601	9.10077	46.0208	914.49	4675.51		3654.75	10204.8	3.09577e+06	222.284	64.9322	51.2421	666.845	3500.67	2474.06	3006.13	1.95603e+06	54.1631	10.8197	35.4196	740.845	3583.79
13404.9	1202.46	2.83251e+06	53.0339	17.892	157.606	1153.27	8462.22	1512.95	576.301	2.18641e+06	25.7474	13.6934	52.3231	825.096	5992.25		7919.35	2977.29	2.92388e+06	56.0171	4.70435	23.7822	780.43	3066.76	73728.6	1460.48	1.24324e+06	23.3699	2.18149	992.349	739.012	3281.46
2316.33	933.557	3.34493e+06	42.9282	12.3407	89.5649	558.391	3049.16	538.48	564.453	2.93828e+06	24.6003	9.37367	19.5	632.374	3814.88		10332.3	620.427	2.00815e+06	21.6452	5.39385	180.981	829.39	5195.56	48232.4	22820.8	6.05695e+06	833.629	79.577	1535.35	908.083	5565.18
14458.2	1123.73	2.27047e+06	33.424	8.89571	384.324	954.603	5956.64	3137.6	473.115	1.22905e+06	18.1869	2.70823	51.6024	928.506	6037.35		1246.88	625.427	1.5963e+06	25.5017	4.29673	26.1054	720.617	4438.51	8818.66	1030.42	1.77979e+06	43.6574	3.9831	139.737	760.038	5286.41
1992.75	773.343	1.96294e+06	39.8467	6.35787	79.7817	813.015	3832.64	2598.54	706.631	1.92682e+06	71.528	14.1568	71.0969	831.336	4326.55		12963.5	1083.83	2.73234e+06	16.122	2.05476	213.911	880.789	5373.57	43040.1	1703.95	2.37159e+06	28.6923	9.75928	468.903	1023.49	6132.97
741.732	826.413	2.92044e+06	14.0515	3.57018	94.0983	722.222	5375.09	4473.04	1802.25	3.90815e+06	52.4691	13.2732	159.066	768.631	5614.12		13739.2	434.077	1.62414e+06	14.8804	5.41751	922.891	768.688	3731.19	10622.1	2388.73	3.95574e+06	40.0902	14.5531	444.69	681.294	3695.05
1673.02	632.109	2.40153e+06	8.0483	4.60868	84.3094	891.261	5085.74	1513.82	818.569	2.21763e+06	10.4747	3.81348	68.566	819.6	5055.7		8138.07	1603.84	1.77916e+06	19.3411	11.6938	197.438	784.554	7724.27	24166	390.656	1.94237e+06	7.62852	4.84758	402.219	567.808	4540.95
4770.72	4738.04	2.50364e+06	96.1495	9.96932	164.425	750.471	4127.78	3149.09	5377.99	3.0904e+06	205	19.8551	169.47	905.05	4924.68		3270.21	3362.52	4.2131e+06	41.5503	14.9706	78.6955	638.225	3898.93	5175.88	1633.54	1.63877e+06	18.1869	2.95633	139.554	647.403	3571.18
2666.37	7036.68	9.85889e+06	88.4477	28.3484	292.078	874.265	4701.14	1867.99	10261	8.84991e+06	59.3836	26.2689	343.299	801.277	4763.64		40626.1	1030.28	1.23819e+06	28.3654	5.88907	228.567	723.024	3957.29	24040.4	783.11	2.67331e+06	11.9747	3.2029	582.411	813.473	4600.57
2813.29	5739.73	6.66261e+06	107.466	65.8356	191.645	827.869	4850.71	1931.6	2405.03	4.2785e+06	49.2482	25.7751	147.855	590.274	3290.85		32064.3	1988.67	3.0082e+06	93.75	17.0456	345.434	835.515	5158.98	17092.2	1799.28	2.65609e+06	80.5759	14.267	124.623	702.62	4702.68
1086.65	976.324	1.55679e+06	41.8749	2.38876	44.2936	908.243	2897.16	2723.72	1099.67	1.56168e+06	52.3857	3.50866	67.7323	900.221	3037.56			1740.12	2.27643e+06	42.442	2.80766		776.306	3960.94		780.765	2.5662e+06	23.452	4.91908		1098.65	5314.8
3840.36	1749.53	2.08249e+06	125.658	23.5889	136.515	1061.21	6213.76	827.229	425.92	1.13802e+06	29.3524	5.4184	49.1192	1029.53	6668.25								951.329	6634.92							1160.01	7724.76
2525.26	798.082	1.42606e+06	71.5097	21.4322	96.9677	929.515	3729.69	1879.17	320.139	3.21597e+06	29.94	6.62762	158.48	1054.91	4733.45
						658.384	3982.08							610.53	3890.12
						800.124	4497							708.586	4642.1
					The rows do not correspond to a specific participant
in all urine biomarker measurements: In four participants (2 starting fem and 2 starting masc hormone therapy) a measurement at one of the timepoints failed, so they were excluded from the analyses.
For NGAL and YKL-40: one extra participant starting with masculinizing hormone therapy had a measurement at one of the timepoints that failed, so were excluded from the analyses.
For TNF, one participant starting masculinzing ht missed a measurement at one timepoint so was excluded

## Sheet: Appendix S1
During feminizing hormone therapy													During masculinizing hormone therapy
Baseline						3 mo							Baseline						3 mo
Estradiol	Testosterone	BMI	Systolic blood pressure	Diastolic blood pressure	MAP	Estradiol	Testosterone	BMI	Systolic blood pressure	Diastolic blood pressure	MAP		Estradiol	Testosterone	BMI	Systolic blood pressure	Diastolic blood pressure	MAP	Estradiol	Testosterone	BMI	Systolic blood pressure	Diastolic blood pressure	MAP
91.9118	14.3403	18.724	105	75	85	99.2647	9.89583	19.165	100	77	84.6667		235.294	0.902778	23.7442	94	66	75.3333	161.765	12.2222	24.3086	108	61	76.6667
158.088	8.57639	47.6389	126	73	90.6667	371.324	1.04167	47.9302	129	76	93.6667		305.147	0.902778	24.2227	108	69	82	202.206	29.1667	23.0911	110	61	77.3333
88.2353	30.5208	20.5547	110	68	82	158.088	9.54861	21.1089	110	70	83.3333		209.559	0.486111	20.5327	120	70	86.6667	99.2647	19.4097	21.4785	95	71	79
161.765	26.3889	18.4665	109	77	87.6667	264.706	13.2639	19.6229	101	52	68.3333		66.1765	0.625	24.3274	91	66	74.3333	91.9118	3.57639	25.9597	100	61	74
44.1176	15.0347	20.1199	101	57	71.6667	113.971	22.1875	20.4365	109	58	75		18.0147	0.253472	25.1107	110	73	85.3333	51.4706	5.38194	26.0455	111	79	89.6667
88.2353	13.4722	18.4461	96	66	76	117.647	9.20139	19.6932	99	62	74.3333		209.559	1.63194	23.4219	106	73	84	128.676	5.625	23.7741	114	79	90.6667
58.8235	21.6319	18.5432	113	75	87.6667	110.294	19.5833	18.4615	111	77	88.3333		488.971	0.9375	27.3427	113	74	87	1099.26	13.6806	26.4915	102	69	80
118	8	35.15	112	66	82	265	0.5	35.52	116	75	89		302	0.8	26.71	108	73	85	239	20	27	110	72	85
67	21	27.16	107	73	84	437	0.7	26.96	113	70	69		767	1.4	29.07	112	63	79	518	9.4	29.34	113	65	81
94	20	17.57	108	64	79	242	0.7	16.97	88	55	66		628	1.1	30.19	101	65	77	122	22	31.13	107	70	83
88	19	20.5	116	74	88	239	0.3	20.75	120	77	91		56	0.9	27.56	84	64	64	77	7.8	27.94	99	60	77
74	8.2	37	132	92	105	161	0.4	36.38	136	93	107		215	1.1	18.9	88	54	66	163	45	19.88	92	58	70
59	8.1	38.16	128	82	97	161	0.4	38.74	113	70	84		137	1.3	22.81	98	64	76	120	25	21.94	113	73	86
75	10	27.83	122	70	87	222	0.8	27.77	122	65	84		93	1.2	31.49	100	67	78	151	7	33.57	106	72	83
55	8.4	40.53	120	83	95	301	0.4	39.71	130	84	99		162	0.9	26.03	105	64	77	621	48	26.62	101	60	74
122	16	23.59	107	63	76	451	0.6	23.75	103	62	76		250	0.8	23.88	100	66	77	76	11	23.4	113	71	85
118	15	30.68	120	78	96	425	0.4	30.25	128	82	97		125	0.8	19.45	102	62	76	183	52	19.96	98	64	75
85	21	21.08	119	72	91	213	0.4	21.87	110	63	79		128	1	19.6	103	68	79	104	23	19.7	98	61	73
68	16	20.38	100	64	75	248	0.5	20.56	97	60	72		601	1.1	21.05	104	69	81	451	28	22.07	96	60	72
59	14	27.51	114	72	86	81	0.4	27.23	110	72	85		78	0.8	28.95	111	82	92	365	125	30.58	115	72	86
60	11	24.34	130	78	96	242	0.6	23.78	111	72	85		35	0.5	19.13	111	76	88	158	41	19.72	111	74	87
71	25	18.88	113	65	77	180	0.5	18.49	112	63	80
66	14	22.88	128	85	100	798	0.6	22.62	124	82	96
The rows do not correspond to a specific participant

## Sheet: Appendix S2
During feminizing hormone therapy					During masculinizing hormone therapy
Baseline		3 mo			Baseline		3 mo
Fat-free mass	Fat mass	Fat-free mass	Fat mass		Fat-free mass	Fat mass	Fat-free mass	Fat mass
48.8267	6.34	50.51	5.98		39.27	23.93	43.09	17.81
81.5633	68.8183	81.985	68.53		43.4267	15.7733	52.32	9.68
66.5133	11.6817	63.98	15.1967		40.77	18.13	49.9867	13.5133
61.5467	11.28	61.18	3.38		55.2333	21.1667	58.6567	20.7433
50.3233	9.49167	49.355	11.2467		33.63	21.37	38.3233	16.6767
46.9233	12.2783	52.955	17.4533		56.98	18.82	51.4467	21.5533
68.8	46.3	68.2	46.9		49.6	24.9	58.3	17
56.5	24.8	58.6	22.1		47.2	33.4	48.4	36.4
48.8	9.4	49.2	7		41.8	14.1	54.9	27.8
47.8	17.9	49.7	16.8		37.8	17.7	50.4	31.3
73.7	40.9	72.4	40.3		43.1	35.5	45.3	13.5
78.7	46.3	83.1	43.8		50.8	19.2	40.5	12.9
62.5	34.3	58.7	37.9		43.7	21.3	48.5	35.3
87.6	61.8	84.9	61.5		37.3	12.5	51.3	20.3
51.7	22.2	51.7	22.7		39.8	17.5	46.4	17.3
66	33.4	64.1	33.9		42.7	16.7	41.6	9.5
51.8	22.7	50.1	27.2		47.6	34.1	40.6	17
48	21	51.7	17.9		35.9	19.4	51.6	10.7
53.5	26	53.2	25.5		45.3	38.7	51.3	35
49.1	28.9	48	28.2		49.2	31	40.31	16.69
59.4	14.6	57.9	14.6
47.5	32.5	48.72	30.38
In two participants (one that started feminzing and one that start masculinizing therapy) at baseline the measurement failed, so they were excluded for this analysis.
The rows do not correspond to a specific participant

## Sheet: Appendix S4
During feminizing hormone therapy					During masculinizing hormone therapy
Total protein baseline		Total protein 3 mo			Total protein baseline		Total protein baseline
7.5		7			6.8		7.4
7.3		7.8			7.2		7.8
7.2		7			7.4		7.4
6.4		6.6			7.5		6.7
8.3		7.7			8.1		7.5
7.5		6.8			7.5		6.8
7.1		7.1			6.6		7.3
6.97		6.48			7.16		6.74
6.62		6.22			6.55		6.73
6.49		6.49			7.13		7.23
7.1		7.04			6.64		6.76
7.55		7.52			6.75		7.18
6.6		6.57			7.02		6.94
7.14		7.35			7.3		7.05
7.5		7.45			6.55		6.72
7.6		6.89			6.15		6.6
6.9		6.8			7		7.03
7.77		7.55			6.64		6.61
7.12		6.51			7.11		7.17
6.95		6.68			7.38		6.92
7.24		6.6			6.79		7.23
6.67		6.73
7.06		6.35
The rows do not correspond to a specific participant
